# Supplementary material for: A Reinforcement Learning-Guided Genetic Algorithm Integrating Medicinal Chemistry-Inspired Molecular Transformations
Source: J Chem Inf Model. 2026 Apr 16;66(8):4576–91. doi: 10.1021/acs.jcim.6c00397 (PMC13126637; doi:10.1021/acs.jcim.6c00397)
Supplement: Supplementary file 2 [file ci6c00397_si_002.csv]

title	smiles	generation	M	DS	LE	SA	QED	logP	MW
1	C	0	0	-2.78309	-2.78309	7.3284153846153846	0.3597849378839701	0.6361	16.043
2	Cc1cccc(S(N)(=O)=O)c1	1	1	-6.80071	-2.0504912161834428	1.6014915829815788	0.6737401345200019	0.6424200000000002	171.22100000000003
3	Cc1ccc(C(=O)O)cc1	1	1	-6.27606	-1.9846644331876357	1.161566802572949	0.6374596390700277	1.69322	136.15
4	CN1CCN(c2ccccc2)CC1	1	1	-7.20978	-1.9996331903703664	1.4319296285513374	0.6385626154918538	1.4384	176.26299999999995
5	Cc1cccc(S(C)(=O)=O)c1	1	1	-6.2232	-1.8763653995763387	1.5447414503555876	0.6380641712579911	1.3985200000000002	170.233
6	Cc1ccc(S(C)(=O)=O)cc1	1	1	-6.063	-1.8280632821749807	1.3836581612309153	0.6380641712579911	1.39852	170.233
7	Cc1ccc(S(N)(=O)=O)cc1	1	1	-5.87538	-1.7714937237053008	1.4369801771460367	0.6737401345200019	0.6424200000000002	171.22100000000003
8	Cc1ccc(=O)[nH]c1	1	1	-6.49852	-2.2975737798382014	2.353772665979255	0.5218395678614891	0.6833199999999999	109.128
9	Cc1ccc2c(c1)OCCO2	1	1	-6.81788	-2.055668165969843	1.7225748555279985	0.5607444578665844	1.76622	150.177
10	Cc1ccccc1Br	1	1	-6.16112	-2.1782848658520306	1.383390148496737	0.5624635581750883	2.7575200000000013	171.03699999999998
11	COc1ccc(C)cc1	1	1	-6.2196	-2.0732	1.0099726226101744	0.5532379862472909	2.0036199999999997	122.16699999999997
12	Cc1ccccc1S(N)(=O)=O	2	1	-6.56576	-1.9796511257748972	1.6585043150770709	0.6737401345200019	0.6424200000000001	171.22099999999998
13	Cc1cccc(Br)c1	2	1	-6.03496	-2.1336805700947834	1.473717421224011	0.5624635581750883	2.7575200000000013	171.037
14	Cc1c(Cl)cccc1Cl	2	1	-6.76575	-2.2552499999999998	1.5323741610717114	0.5470499369527473	3.301820000000001	161.03099999999998
15	NS(=O)(=O)c1cccc(-c2ccc[nH]c2=O)c1	2	2	-8.1116	-1.9673519760447185	2.09259064076036	0.8207196493764021	0.6893000000000001	250.279
16	CS(=O)(=O)c1ccc(Cl)cc1-c1cc(F)ccc1F	2	2	-8.6306	-1.97999543274327	2.0038914774611687	0.8476473520168274	3.6887000000000016	302.729
17	Cc1cccc(-c2ccc(S(N)(=O)=O)cc2)c1	2	2	-8.66783	-2.102257566758678	1.5499952234117504	0.8848241611229574	2.3094200000000003	247.319
18	Cc1ccc(=O)[nH]c1-c1ccc(Cl)cc1Cl	2	2	-7.67143	-1.9178575	2.1907834403832975	0.8271327188523263	3.6571200000000017	254.116
19	Cc1c[nH]c(=O)cc1-c1cc(C(N)=O)cc(Cl)c1F	2	2	-8.06289	-1.8497538264676134	2.6238245091353765	0.8849948068423672	2.24172	280.686
20	CCOc1ccc(-c2[nH]c(=O)ccc2C)cc1	2	2	-7.42406	-1.800599032407238	1.9935925433790178	0.8788760738009314	2.7490200000000007	229.279
21	CS(=O)(=O)c1ccc(Cl)c(-c2ccc(N)nc2)c1	2	2	-7.68621	-1.811657070874618	2.075116524893014	0.9177433188625279	2.3877000000000006	282.752
22	Cc1c[nH]c(=O)c(-c2ccc(F)cc2)c1	2	2	-8.26629	-2.1343469003280604	2.0198419100127083	0.7584024902012274	2.48942	203.216
23	O=c1ccc(Cc2ccc(Cl)cc2)c[nH]1	2	2	-8.12546	-2.097984750684968	1.9114604891080322	0.827718291168506	2.6191000000000004	219.67100000000002
24	NS(=O)(=O)c1ccc(-c2ccc[nH]c2=O)cc1	2	2	-7.62018	-1.8481651191893638	1.997443995915841	0.8207196493764021	0.6893000000000001	250.279
25	CC(=O)Nc1cccc(Br)c1C	2	1	-7.10885	-2.052148230564336	1.781978580638608	0.786079575248995	2.7159200000000006	228.08899999999994
26	NS(=O)(=O)c1cccc(Cc2ccccc2Br)c1	2	1	-7.59794	-1.7908516323495058	1.8575788106073006	0.9426161431060891	2.6873000000000014	326.215
27	Cc1c(Br)cccc1-c1ccc(S(C)(=O)=O)cc1	2	1	-8.1246	-1.9149865848094079	1.8343997274047883	0.8408937507284779	3.828020000000003	325.2270000000001
28	O=C(O)c1ccc(Cc2ccccc2Br)cc1	2	1	-7.71091	-1.8701703764489104	1.5965771587636333	0.9350071608823214	3.738100000000002	291.144
29	Cc1cccc(-c2ccc(S(N)(=O)=O)cc2)c1Br	2	1	-8.3767	-1.9744071246551176	1.9289067917689948	0.9218639284158371	3.0719200000000013	326.215
30	Cc1ccc(-c2cccc(S(N)(=O)=O)c2)cc1Br	2	1	-7.75528	-1.8279370260001362	1.8695265719887733	0.9218639284158371	3.0719200000000013	326.215
31	Cc1cc(-c2ccc(C(=O)O)cc2)ccc1Br	2	1	-8.45465	-2.0505538222134327	1.6025634721842543	0.9031858093774329	4.122720000000002	291.144
32	Cc1ccc(-c2ccc(S(N)(=O)=O)cc2)cc1Br	2	1	-8.27736	-1.950992462107427	1.7851243741865783	0.9218639284158371	3.0719200000000013	326.215
33	Cc1ccc(P(=O)(O)O)cc1Br	2	1	-5.1528	-1.4874852335401518	2.6709470204649097	0.7443903547212009	1.56052	251.01600000000002
34	Cc1cccc(-c2cccc(S(N)(=O)=O)c2)c1Br	2	1	-8.13324	-1.9170230523392255	2.020169900089247	0.9218639284158371	3.0719200000000013	326.215
35	Cc1ccc(OCc2ccc(C(=O)O)cc2)cc1	2	1	-7.02486	-1.6557753809620437	1.3732642947701965	0.8945497250571361	3.272220000000001	242.27400000000003
36	COc1ccc(C)c(-c2ccc(C(=O)O)cc2)c1	2	1	-8.38805	-1.9770823453106068	1.5163652721457606	0.8971345241259614	3.3688200000000013	242.274
37	COc1ccc(Cc2ccc(S(N)(=O)=O)cc2)cc1	2	1	-8.04422	-1.84547063471625	1.5802085951936018	0.928051469769022	1.9334000000000002	277.34499999999997
38	Cc1ccc(OCc2ccc(S(N)(=O)=O)cc2)cc1	2	1	-7.06326	-1.6204229764185838	1.5381946619570286	0.9312335132492117	2.22142	277.345
39	COc1ccc(C)cc1-c1ccc(S(N)(=O)=O)cc1	2	1	-9.00896	-2.066797169810536	1.6719933222227432	0.935637050160365	2.3180199999999997	277.34499999999997
40	COc1ccc(C)cc1-c1ccc(C(=O)O)cc1	2	1	-8.41958	-1.9845140375808774	1.5096637336842225	0.8971345241259614	3.3688200000000013	242.274
41	COc1ccc(Cc2cccc(S(N)(=O)=O)c2)cc1	2	1	-8.355	-1.9167684564885434	1.672870714206665	0.928051469769022	1.9334000000000002	277.34499999999997
42	COc1ccc(C)cc1-c1ccc(S(C)(=O)=O)cc1	2	1	-8.80102	-2.0190924621094912	1.642256044116234	0.8649690017051096	3.0741200000000015	276.35699999999997
43	COc1ccc(Cc2ccc(C(=O)O)cc2)cc1	2	1	-8.08886	-1.9065625860228725	1.4169258332317334	0.8960801207017248	2.9842000000000013	242.274
44	Cc1ccc(OCc2ccc(S(C)(=O)=O)cc2)cc1	2	1	-8.00787	-1.8371313727900553	1.509018464569511	0.8619307979803957	2.977520000000002	276.357
45	Cc1ccc2c(c1)OCC(c1ccc(F)c(CO)c1)O2	2	3	-8.8442	-1.977623240660364	2.7166480161083673	0.9139938680043315	3.1389200000000015	274.291
46	Cc1ccc2c(c1-c1ccc(CCC(=O)O)cc1)OCCO2	2	3	-8.09526	-1.7259152310849188	2.115868412131812	0.9389797204727067	3.450420000000003	298.3380000000001
47	Cc1cc2c(c(CO)c1N1CCc3ccccc3C1)OCCO2	2	3	-9.31546	-1.9424076835721178	2.5835916673481165	0.9258866539782034	2.8212200000000003	311.3810000000001
48	Cc1ccc2c(c1)OCC(c1cccc(S(N)(=O)=O)c1)O2	2	3	-8.62443	-1.882004919088	2.672112793046443	0.9218282890886607	2.1549199999999997	305.3550000000001
49	Cc1cc2c(c(-c3ccc(CO)cc3)c1)OCCO2	2	3	-8.18602	-1.8780017857790956	2.098322789678363	0.897498173387051	2.9255200000000023	256.301
50	Cc1cc2c(cc1-c1cccc(S(N)(=O)=O)c1)OCCO2	2	3	-8.65735	-1.8891886520345686	2.122416501788102	0.9210651067830268	2.0806199999999997	305.3550000000001
51	Cc1cc2c(c(S(C)(=O)=O)c1)OCCO2	2	3	-7.14725	-1.8454120147453972	2.3831834002298073	0.7236850099687495	1.16972	228.26899999999995
52	O=S(=O)(c1ccccc1)C1COc2cc(CO)ccc2O1	2	3	-7.87255	-1.717931251777362	2.8309774605822984	0.9350193429815685	1.7501	306.339
53	O=C(O)c1ccc(Cc2ccc3c(c2)OCCO3)cc1	2	3	-8.32004	-1.860417501551735	1.8013107556036392	0.9313466922997113	2.7468000000000012	270.28399999999993
54	CS(=O)(=O)c1cccc(Cc2ccc3c(c2)OCCO3)c1	2	3	-8.03489	-1.7533567440782731	1.9929090050475526	0.8738147119570615	2.4521000000000006	304.3670000000001
55	Cc1cc(S(=O)(=O)Nc2cccc(Cl)c2)ccc1C(C)C	2	3	-6.57605	-1.4350117570863978	1.852695442294518	0.8952474311269845	4.572620000000003	323.8450000000001
56	Cc1cc(Cl)cc(-c2ccc(C(=O)O)cc2)c1	2	3	-8.52215	-2.066924976903385	1.6422400679289346	0.8692347369446789	4.013620000000003	246.693
57	Cc1cc(-c2ccccc2Cl)cc(S(N)(=O)=O)c1	2	3	-8.49121	-2.0013973904930085	1.8705918781112238	0.9198340752217722	2.96282	281.764
58	Cc1cccc(S(N)(=O)=O)c1-c1cc(Cl)cc(Cl)c1	2	3	-7.12839	-1.6353648231655735	2.128121341714561	0.9197033826728639	3.616220000000002	316.20900000000006
59	Cc1ccc(-c2c(C)cccc2S(N)(=O)=O)cc1	2	3	-8.22381	-1.9383706060632473	1.83796299271091	0.902945945337105	2.61784	261.346
60	Cc1cc(CC2Cc3ccccc3C2)cc(S(N)(=O)=O)c1	2	3	-8.60629	-1.878046446559119	2.2420871667163933	0.94698361141195	2.59992	301.41100000000006
61	CCc1cccnc1-c1c(C)cccc1S(N)(=O)=O	2	3	-7.09668	-1.6280900502445381	2.3264051565422683	0.934190210452881	2.2668199999999996	276.36100000000005
62	Cc1cccc(S(=O)(=O)Nc2cccc(Cl)c2)c1	2	3	-6.6624	-1.5703427396590848	1.6250797336842222	0.9365207349823481	3.449220000000002	281.764
63	Cc1cccc(-c2ccc(C#N)cc2)c1	2	3	-8.37847	-2.163311651779897	1.5370765892869223	0.6792183034802931	3.5337000000000023	193.249
64	NS(=O)(=O)c1cccc(Cc2cccc(Cl)c2)c1	2	3	-8.44406	-1.9902840289153598	1.7638846567611441	0.9398683535553469	2.5782000000000007	281.76399999999995
65	CN1CCN(c2ccccc2-c2ccccc2O)CC1	2	1	-8.01564	-1.7923515923166413	1.840261418733613	0.9070040092123647	2.8110000000000017	268.36
66	CN1CCN(c2ccc(O)cc2)CC1	2	1	-7.94209	-2.1226128367802466	1.6633178933844448	0.7226170718647028	1.144	192.26199999999997
67	O=c1ccc(CN2CCN(c3ccccc3)CC2)c[nH]1	2	1	-5.99255	-1.3399749158566363	1.934818794087656	0.9215393294641901	1.6971	269.348
68	CN1CCN(c2ccc(S(N)(=O)=O)cc2)CC1	2	1	-7.99759	-1.9397004894343262	1.770826647307004	0.8128522853943599	0.08580000000000032	255.34299999999993
69	CN1CCN(c2ccccc2)C(c2ccc3c(c2)OCO3)C1	2	1	-9.40329	-2.004788164099548	2.5710702150883638	0.8505347341591004	2.908400000000001	296.37000000000006
70	CN1CCN(c2ccc(-c3ccc(O)cc3)cc2)CC1	2	1	-7.22675	-1.6159504256396604	1.6861012065320224	0.9070040092123647	2.811000000000001	268.36
71	NS(=O)(=O)c1cccc(CN2CCN(c3ccccc3)CC2)c1	2	1	-8.50485	-1.7733838143933123	1.7715768359108957	0.9251118584106608	1.6561999999999997	331.44100000000003
72	CN1CCN(c2ccccc2)C(c2ccccc2O)C1	2	1	-8.57765	-1.9180208487201071	2.4478005639235274	0.9069642953677042	2.8853000000000018	268.36
73	CN1CCN(c2ccc(-c3ccc4c(c3)OCO4)cc2)CC1	2	1	-7.59371	-1.6189844117967624	1.88309424476072	0.8505970282173481	2.834100000000001	296.37000000000006
74	CCc1cccc(N2CCN(C)CC2)c1	2	1	-7.73563	-1.9973310774948319	1.6827767681777992	0.7267757358991943	2.0008	204.31699999999995
75	Cc1ccc(C(=O)O)c(S(C)(=O)=O)c1	2	3	-6.67061	-1.7827955129134372	1.839238277999831	0.799666262154149	1.0967200000000001	214.242
76	Cc1cc(C(C)(C)C)c(C(=O)O)cc1S(C)(=O)=O	2	3	-7.57504	-1.7854540505864487	2.281418502914992	0.8953280479495025	2.3942200000000007	270.35
77	NC(=O)c1cccc(S(=O)(=O)c2ccccc2)c1	2	3	-8.28489	-1.9527673001282055	1.6524065029149924	0.9115337881028378	1.6183000000000003	261.30199999999996
78	Cc1c(C(F)(F)F)cc(C(=O)O)cc1S(C)(=O)=O	2	3	-7.77593	-1.8328042776773037	2.3822215798380686	0.9014519377232372	2.11552	282.23900000000003
79	Cc1ccc(Cl)c(-c2ccc(C#N)cc2)c1	2	3	-8.0903	-2.022575	1.69033001380987	0.7168489997243833	4.187100000000003	227.69400000000005
80	O=C(O)c1ccc(Cc2ccccc2)c(Cl)c1	2	3	-8.00596	-1.9417305126158804	1.5402781203020943	0.8980319047729889	3.6290000000000022	246.693
81	Cc1ccc(C(N)=O)cc1-c1ccc(Cl)cc1Cl	2	3	-8.50289	-2.004150392894428	1.772233322381238	0.8849212342747075	4.067720000000002	280.154
82	Cc1ccc(C(=O)O)c(-c2cccc(S(C)(=O)=O)c2)c1	2	3	-8.40134	-1.8785967342088081	1.828067077442718	0.9431349935541065	2.763720000000001	290.34000000000003
83	CCS(=O)(=O)c1cc(C)ccc1C(=O)O	2	3	-6.45144	-1.665754645270425	2.024802941289124	0.8502813854288608	1.48682	228.26899999999998
84	CNC(=O)c1cc(C)ccc1C(=O)ON1CCN(C(C)=O)CC1	2	3	-8.5207	-1.776688767856117	2.389328783962844	0.88203233109021	0.5905200000000002	319.3610000000001
85	CCS(=O)(=O)c1ccc(C)c(-c2ncccc2F)c1	2	2	-8.33362	-1.9118635480983908	2.1306897719268854	0.8673992743921972	2.989720000000002	279.336
86	Cc1ccc(S(C)(=O)=O)c(-c2ccc(F)cc2)c1	2	2	-7.79555	-1.8374287560262639	1.7498647195554948	0.8343473656079178	3.204620000000002	264.32099999999997
87	Cc1ccc(S(=O)(=O)Cc2ccc(S(N)(=O)=O)cc2)cc1	2	2	-8.0599	-1.7588143735130752	1.8084411912823732	0.9238053860910082	1.6163200000000002	325.41100000000006
88	Cc1ccnc(-c2c(CO)cccc2S(C)(=O)=O)c1	2	2	-7.16689	-1.6441973289195904	2.3295338547671207	0.9308499211021641	1.9528200000000002	277.345
89	Cc1ccc(S(C)(=O)=O)cc1-c1ccc(C(=O)O)cc1	2	2	-8.82653	-1.9736721085441218	1.7317337441093859	0.9431349935541063	2.76372	290.34
90	Cc1ccc(S(C)(=O)=O)cc1N1CCC(N)CC1	2	2	-8.36148	-1.970819736251898	2.104956399304317	0.8785649842404941	1.3260200000000002	268.382
91	CS(=O)(=O)Cc1ccc(Cc2ccc3c(c2)OCCO3)cc1	2	2	-8.5752	-1.8282387828926308	2.0239914890548896	0.8693307847048612	2.5932000000000004	318.3940000000001
92	CC(=O)Nc1cc(C)c(-c2ccc(S(C)(=O)=O)cc2)cc1S(C)(=O)=O	2	2	-4.93671	-0.9873419999999999	2.182754033379439	0.8771112258078996	2.4274200000000006	381.4750000000001
93	Cc1ccc(S(C)(=O)=O)cc1-c1ccc(S(N)(=O)=O)cc1	2	2	-8.35955	-1.8242033643222904	1.8791859281244765	0.9292102585897714	1.7129200000000002	325.41100000000006
94	Cc1ccc(CO)cc1-c1ccc(F)cc1	2	2	-8.82228	-2.20557	1.6178130907329482	0.8162437653186877	3.293420000000001	216.255
95	COc1ccc(-c2ccc(C)c(S(N)(=O)=O)c2)cc1	3	3	-8.26239	-1.8955222653747905	1.6942057482582467	0.935637050160365	2.3180200000000006	277.34499999999997
96	CN1CCN(Cc2ccccc2O)CC1	3	3	-7.10272	-1.833914418184956	1.7393044962636655	0.7857798805790734	1.1396	206.28899999999996
97	Cc1ccc(S(N)(=O)=O)c(Cc2ccc(F)cc2)c1	3	3	-8.15695	-1.8713326703954787	1.8954702452996646	0.9373038262240342	2.37232	279.336
98	Cc1ccc(O)cc1S(=O)(=O)c1ccccc1	3	3	-8.63974	-2.0954447410514074	1.7961857307767275	0.8881293734658957	2.5334200000000004	248.303
99	CN1CCN(c2ccccc2)C(c2ccccc2P(=O)(O)O)C1	3	3	-7.99489	-1.6670498038007666	2.9337112462600565	0.8417784892859952	1.9827	332.3400000000001
100	Cc1ccccc1-c1cccc(C#N)c1	3	3	-8.1989	-2.116946877147999	1.6119714014515019	0.6792183034802931	3.5337000000000023	193.249
101	NS(=O)(=O)c1ccc(Cc2ccc(Cl)cc2)cc1	3	3	-7.86437	-1.8536497855866831	1.592042810607298	0.9398683535553469	2.5782000000000007	281.76399999999995
102	Cc1ccc(-c2ccccc2S(N)(=O)=O)c(S(C)(=O)=O)c1	3	3	-7.48133	-1.6325600487592369	2.0581548841684327	0.9292102585897714	1.71292	325.41100000000006
103	CCc1ccc(S(C)(=O)=O)cc1-c1ccc(O)cc1	3	3	-8.80701	-2.020466662355376	1.902068470151736	0.9371560215638892	3.025100000000002	276.35699999999997
104	Cc1ccc(S(=O)(=O)Nc2ccccc2Cl)cc1	3	3	-6.16809	-1.4538327553229775	1.510536041376529	0.9365207349823481	3.449220000000002	281.764
105	NC(=O)c1ccc(Cc2ccc(=O)[nH]c2)cc1	3	2	-8.9038	-2.1594886981985018	1.9912560049174797	0.8238356606028544	1.0646	228.251
106	Cc1ccc(=O)[nH]c1-c1cccc(S(N)(=O)=O)c1	3	2	-8.38079	-1.9753711469001352	2.266142584547646	0.8468931959833712	0.9977200000000002	264.306
107	O=c1ccc(CN2CCc3c(cccc3-c3ccccc3)C2)c[nH]1	3	2	-8.91296	-1.8193503414863965	2.1946826414764757	0.8012582333801087	3.600200000000002	316.40400000000005
108	Cc1c[nH]c(=O)c(-c2c(F)cccc2Cl)c1	3	2	-8.05924	-2.01481	2.348588685138541	0.8121432496059974	3.1428200000000013	237.661
109	Cc1c[nH]c(=O)c(-c2ccc(S(C)(=O)=O)cc2)c1	3	2	-8.23416	-1.9408101244583407	2.1420810460861066	0.8972696671309236	1.7538199999999997	263.318
110	CC1=CC(=O)C=C1S(=O)(=O)c1ccc(C)cc1	3	2	-7.69292	-1.8658071605545066	2.4649749430445684	0.8056898591431035	2.1816199999999997	248.303
111	CS(=O)(=O)c1cccc(-c2cc[nH]c(=O)c2)c1	3	2	-8.16216	-1.9796145772465557	2.135039413264451	0.8754457841688181	1.4454	249.29100000000003
112	O=c1cc(-c2ccc(N3CCCC3)cc2)cc[nH]1	3	2	-8.45134	-1.991999941371039	1.9981785609701443	0.8756257799487029	2.6421	240.30599999999998
113	CC(C)c1ccc(-c2cc[nH]c(=O)c2)cc1	3	2	-7.97976	-1.99494	1.979942321502179	0.8162010355721242	3.165300000000001	213.28
114	Cc1c[nH]c(=O)c(-c2cccc(F)c2)c1S(C)(=O)=O	3	2	-8.22485	-1.8869099987252897	2.5017557308548337	0.913754805387412	1.8929199999999997	281.30800000000005
115	Cc1c(Cl)cc(-c2ccc(C(=O)O)cc2)cc1Cl	3	3	-8.63695	-2.0357486379230507	1.7999990994613029	0.8682361424704524	4.667020000000003	281.13800000000003
116	CCNS(=O)(=O)c1cccc(Cc2c(Cl)cccc2Cl)c1	3	3	-7.90911	-1.7259092978443897	1.983219482501136	0.894668201014981	3.8824000000000023	344.26300000000003
117	Cc1cc(-c2ccccc2S(N)(=O)=O)ccc1Cl	3	3	-7.77144	-1.831745974528128	1.8039325374518835	0.9198340752217722	2.9628200000000007	281.764
118	Cc1c(Cl)ccc(-c2cccc(S(N)(=O)=O)c2)c1Cl	3	3	-8.79589	-2.0179155593947353	2.048962065696463	0.9197033826728639	3.616220000000002	316.20900000000006
119	CNS(=O)(=O)c1ccc(-c2cc(Cl)c(C)c(Cl)c2)cc1	3	3	-8.58844	-1.9204335660678293	2.0058722056478473	0.9283226434933994	3.876920000000003	330.236
120	Cc1cccc(-c2ccccc2)c1Cl	3	3	-7.70725	-2.059849206729533	1.5071125087690618	0.6464346155180369	4.315420000000002	202.684
121	Cc1ccc(-c2ccc(S(N)(=O)=O)cc2)cc1Cl	3	3	-8.72817	-2.05724939811633	1.669559852993487	0.9198340752217722	2.9628200000000007	281.764
122	Cc1c(Cl)ccc(-c2ccc(S(N)(=O)=O)cc2)c1Cl	3	3	-8.15587	-1.8710849014028985	1.9612779028005338	0.9197033826728639	3.616220000000002	316.20900000000006
123	Cc1c(Cl)ccc(-c2ccccc2S(N)(=O)=O)c1Cl	3	3	-8.5598	-1.9637527987852341	2.0869113869634326	0.9197033826728639	3.616220000000002	316.20900000000006
124	Cc1ccc(CO)cc1-c1ccc(S(C)(=O)=O)cc1	3	1	-9.08093	-2.0833082201772	1.7964808961872407	0.9370280381490438	2.5578200000000004	276.35699999999997
125	Cc1ccc(CO)c(S(C)(=O)=O)c1-c1ccc(F)cc1	3	1	-7.90124	-1.7667709746540436	2.2140978466734893	0.9466412774785368	2.6969200000000013	294.347
126	Cc1ccc(S(C)(=O)=O)cc1-c1ccc(F)cc1	3	1	-8.55261	-2.0158695092812926	1.678480732114366	0.8343473656079178	3.204620000000002	264.32099999999997
127	Cc1cc(CO)c(CO)cc1-c1ccc(F)cc1	3	1	-9.17502	-2.162572953174066	2.0145665029149917	0.8738745679872361	2.7857200000000013	246.281
128	CS(=O)(=O)c1cc(CO)cc(-c2ccc(F)cc2)c1	3	1	-8.00885	-1.8373562002092485	1.9195572275481858	0.9388793366220993	2.3885000000000005	280.32
129	Cc1ccc(CO)cc1-c1ccc(F)cc1S(C)(=O)=O	3	1	-8.35045	-1.8672173842713118	2.084136308211951	0.9466412774785368	2.6969200000000004	294.34700000000004
130	Cc1c(-c2ccc(F)cc2)cc(CO)cc1S(C)(=O)=O	3	1	-8.86813	-1.982974151330521	2.1661747697504126	0.9466412774785368	2.6969200000000004	294.34700000000004
131	Cc1cc(S(C)(=O)=O)c(CO)cc1-c1ccc(F)cc1	3	1	-9.77558	-2.1858861399487393	2.0911004107760522	0.9466412774785368	2.6969200000000013	294.347
132	Cc1ccc(CO)cc1-c1ccc(F)c(S(C)(=O)=O)c1	3	1	-9.39184	-2.1000792673801625	2.051726051801694	0.9466412774785368	2.6969200000000004	294.34700000000004
133	Cc1cccc(-c2ccccc2S(C)(=O)=O)c1	3	3	-7.6859	-1.8641045604667517	1.6456220646556154	0.8157527599822286	3.065520000000001	246.331
134	Cc1cccc(-c2ccc(C(=O)O)cc2)c1	3	3	-8.2226	-2.05565	1.3704715522714075	0.828281262619544	3.360220000000001	212.248
135	Cc1ccc(Cc2ccccc2S(N)(=O)=O)cc1Br	3	3	-8.30106	-1.9043937718035653	2.0201362216310272	0.9337416719448534	2.9957200000000004	340.242
136	Cc1c(Br)cccc1-c1ccc(C(=O)O)cc1	3	3	-8.23438	-1.9971305000866795	1.7048246833135519	0.9031858093774329	4.122720000000003	291.144
137	CCc1cc(-c2ccccc2S(N)(=O)=O)ccc1Br	3	3	-8.46196	-1.9413067633833385	2.0048388843529192	0.931689808316384	3.3259000000000016	340.24199999999996
138	CS(=O)(=O)c1cccc(Cc2ccccc2Br)c1	3	3	-8.10311	-1.9099213432335083	1.824663733684222	0.866190339763892	3.4434000000000022	325.227
139	Cc1c(Br)cccc1-c1ccc(S(N)(=O)=O)cc1	3	3	-8.09125	-1.9071259144252177	1.8659576551912878	0.9218639284158371	3.0719200000000004	326.2150000000001
140	CNC(=O)c1ccc(-c2ccc(Br)c(C)c2)cc1	3	3	-7.65091	-1.8033367810826562	1.6727381952226832	0.8984759410146276	3.7841200000000024	304.187
141	Cc1ccc(-c2ccccc2S(N)(=O)=O)cc1	3	3	-7.62129	-1.8484343337331541	1.5913716554903115	0.8848241611229574	2.3094200000000003	247.319
142	Cc1cccc(-c2ccccc2S(N)(=O)=O)c1	3	3	-7.60145	-1.8436224269324333	1.670866254508315	0.8848241611229574	2.3094199999999994	247.319
143	Cc1cc(-c2ccc(C#N)cc2)ccc1CO	3	1	-8.31779	-2.01736039657096	1.8590050433790175	0.850008992381701	3.026000000000002	223.27499999999998
144	N#Cc1ccc(-c2ccc(CO)cc2)cc1	3	1	-6.75012	-1.68753	1.612475565649337	0.8259789141925862	2.7175800000000008	209.248
145	Cc1cccc(-c2ccc(CO)cc2)c1	3	1	-7.99716	-2.064857833130407	1.4312984139738631	0.785504331284518	3.154320000000001	198.265
146	Cc1cccc(-c2ccc(C#N)c(CO)c2)c1	3	1	-8.95342	-2.171523315912804	1.946423312609788	0.850008992381701	3.0260000000000007	223.27499999999998
147	Cc1cccc(-c2ccc(C#N)cc2CO)c1	3	1	-8.77608	-2.128512048168861	1.9412858126097863	0.850008992381701	3.0260000000000016	223.27499999999998
148	CC(=O)Nc1cc(C#N)ccc1-c1cccc(C)c1	3	1	-8.30236	-1.904692012257597	1.9080280436696562	0.8865127170831397	3.4921000000000015	250.30100000000002
149	Cc1ccc(S(C)(=O)=O)c(-c2ccc(C#N)cc2)c1	3	1	-8.60165	-1.9733538472477172	1.9403424346487768	0.8434141472122901	2.9372000000000016	271.341
150	Cc1cccc(-c2ccc(C#N)c(P(=O)(O)O)c2)c1	3	1	-8.2149	-1.8846273121732777	2.4533104819860565	0.822720240702077	2.3367000000000013	273.22799999999995
151	Cc1cccc(-c2ccc(C#N)c(O)c2)c1	3	1	-8.75552	-2.18888	1.9093361676560239	0.7830785420455033	3.239300000000002	209.248
152	Cc1cccc(-c2ccc(C#N)cc2S(N)(=O)=O)c1	3	1	-7.7464	-1.7771460408549196	2.0426814879032147	0.9089305145767026	2.1811	272.329
153	Cc1ccc(-c2ccc(S(N)(=O)=O)cc2)cc1	3	2	-8.57912	-2.080742231461705	1.4776534885508674	0.8848241611229574	2.3094200000000003	247.319
154	NS(=O)(=O)c1cccc(-c2ccc(Br)cc2)c1	3	2	-8.17402	-1.9824910497594865	1.6654515245574153	0.9266942796486335	2.7635000000000014	312.188
155	CNS(=O)(=O)c1ccc(-c2cc(C)cc(Br)c2)cc1	3	2	-8.28348	-1.900360643202121	1.9332249790274751	0.9315976111527542	3.3326200000000012	340.24199999999996
156	Cc1cc(Br)ccc1-c1ccccc1	3	2	-7.75768	-2.0733271911591764	1.4241878933844472	0.6990424135294786	4.424520000000003	247.13500000000005
157	Cc1cc(Br)ccc1-c1ccc(S(N)(=O)=O)cc1	3	2	-6.93994	-1.6357595450092564	1.7609925060547091	0.9218639284158371	3.0719200000000004	326.2150000000001
158	CCNS(=O)(=O)c1ccc(-c2cccc(C)c2)cc1	3	2	-8.35584	-1.9169611657049948	1.6680114979512233	0.9321288840847947	2.9602200000000014	275.373
159	CCNS(=O)(=O)c1ccc(-c2ccc(C)cc2Br)cc1	3	2	-8.31813	-1.8599904125680324	1.914968103083746	0.9096379673768547	3.7227200000000025	354.269
160	CCNS(=O)(=O)c1ccc(-c2c(C)cccc2Br)cc1	3	2	-7.4985	-1.6767155729282173	2.002709921265563	0.9096379673768547	3.7227200000000025	354.269
161	Cc1ccc(-c2ccc(S(N)(=O)=O)cc2)c(Br)c1	3	2	-7.16283	-1.6882952218288128	1.825628612805101	0.9218639284158372	3.0719200000000004	326.215
162	NS(=O)(=O)c1ccc(-c2cccc(Br)c2)cc1	3	2	-7.97739	-1.9348012698085921	1.6481025883872018	0.9266942796486335	2.7635000000000014	312.188
163	CN1CCN(c2ccc(O)cc2S(C)(=O)=O)CC1	3	2	-6.46931	-1.5248309901993147	2.123829554720329	0.8500544930591245	0.5474999999999999	270.35400000000004
164	CN1CCN(c2cc(C3CCOCC3)c(O)cc2-c2ccccc2)CC1	3	2	-7.95477	-1.5600587483131723	2.3689365744839037	0.9135722801283703	3.7050000000000027	352.47800000000007
165	CN1CCN(c2ccc(O)c3c2CCC3)CC1	3	2	-7.08926	-1.719398105145074	2.198325294556412	0.797024448488295	1.6327	232.3269999999999
166	CCc1c(N2CCN(C)CC2)ccc(O)c1C	3	2	-8.36953	-2.02990918981034	2.204791622757085	0.8477665731003224	2.0148200000000003	234.343
167	Cc1ccc(O)c(N2CCOCC2)c1	3	2	-7.98685	-2.1345754499682466	1.8984325087690603	0.7339375530254513	1.5372199999999998	193.24599999999998
168	CN1CCN(c2ccc(O)cc2)C(c2ccc(F)cc2)C1	3	2	-8.59745	-1.8761174004094328	2.4869466913515286	0.9190199033632497	3.0244000000000018	286.35
169	CCN1CCN(c2ccc(O)cc2)CC1	3	2	-8.73968	-2.256575672745469	1.6699449256017704	0.7947212007158188	1.5340999999999998	206.289
170	CC(C)c1cc(N2CCN(C)C2)ccc1O	3	2	-8.61083	-2.1527075	2.379232741082598	0.8276061816855005	2.2249000000000003	220.31599999999997
171	CN1CCN(c2ccc(O)c(S(C)(=O)=O)c2)CC1	3	2	-7.44209	-1.7541174350668647	2.1200939189275516	0.8500544930591245	0.5475000000000001	270.35400000000004
172	CN1CCN(Cc2ccc(Br)cc2)CC1	3	2	-6.57089	-1.6965965026507237	1.6065166608432726	0.8117584365608992	2.1965000000000003	269.186
173	Cc1cc(Cc2ccc(=O)[nH]c2)ccc1Cl	3	1	-8.73472	-2.18368	2.109896167656025	0.8501689723872575	2.9275200000000012	233.698
174	O=c1[nH]cc(Cc2ccc(Cl)cc2)cc1S(=O)(=O)c1ccccc1	3	1	-9.5823	-1.9559787968559375	2.2267604057999737	0.7753678220335454	3.451900000000002	359.8340000000001
175	CC(C)(C)c1cc(Cc2ccc(=O)[nH]c2)ccc1Cl	3	1	-9.51903	-2.1838152531858936	2.28535663583221	0.8853514422360762	3.9166000000000025	275.779
176	O=c1cc(-c2ccccc2)c(Cc2ccc(Cl)cc2)c[nH]1	3	1	-9.0236	-1.969110954333501	1.9312264703691184	0.7681505766775301	4.286100000000003	295.76899999999995
177	O=c1[nH]cc(Cc2ccc(Cl)cc2)cc1Br	3	1	-7.4028	-1.8507	2.188606936886794	0.9055958586535487	3.3816000000000015	298.567
178	O=c1ccc(Cc2ccc(Cl)cc2C(F)(F)F)c[nH]1	3	1	-9.57051	-2.19562557516555	2.317783263051144	0.8985856854190836	3.637900000000001	287.66799999999995
179	O=c1ccc(Cc2ccc(Cl)cc2-c2ccccc2)c[nH]1	3	1	-9.96285	-2.174072107737657	2.036868084492699	0.7681505766775301	4.286100000000003	295.769
180	CS(=O)(=O)c1[nH]c(=O)ccc1Cc1ccc(Cl)cc1	3	1	-8.18865	-1.8786051491591755	2.3427942097967076	0.9423044224605963	2.0226	297.76300000000003
181	CC(C)(C)c1cc(=O)[nH]cc1Cc1ccc(Cl)cc1	3	1	-8.52454	-1.9556636000089584	2.207107227548187	0.8853514422360762	3.9166000000000025	275.779
182	CS(=O)(=O)c1cc(Cc2ccc(=O)[nH]c2)ccc1Cl	3	1	-9.08009	-2.083115510960749	2.286594801512683	0.9423044224605963	2.0226	297.76300000000003
183	COc1ccc(Cl)c(-c2cccc(S(N)(=O)=O)c2)c1	3	2	-8.64522	-1.9833494907724578	1.7902900677848734	0.9466438514207725	2.6629999999999994	297.76300000000003
184	COc1ccc(Cc2ccccc2)cc1	3	2	-7.58372	-1.9581080841533407	1.2120387132095125	0.7349962840650784	3.2860000000000014	198.26500000000001
185	Cc1ccc(Oc2ccc(S(N)(=O)=O)cc2)cc1	3	2	-6.64636	-1.5665620754023406	1.5434095798380696	0.9242073239948323	2.4347200000000004	263.318
186	COC1=CC=C(C)CC=C1c1ccc(OC)cc1	3	2	-7.69452	-1.8136157566585047	2.649578321919517	0.7983990630054646	3.9589000000000025	242.31799999999998
187	COc1ccc(C)cc1C(CN)c1cc(F)ccc1F	3	2	-8.66676	-1.9379464504676076	2.605547537639467	0.9295680354449698	3.3724200000000017	277.31399999999996
188	COc1ccc(CO)cc1S(C)(=O)=O	3	2	-6.95251	-1.8581364570085497	1.8815500243615766	0.8028657526283857	0.591	216.25799999999998
189	COc1ccc(C)c(S(=O)(=O)NS(C)(=O)=O)c1	3	2	-6.85073	-1.6615460825051576	2.171954344078319	0.852505863772801	0.24152000000000023	279.339
190	Cc1cc(Cl)cc(-c2ccc(Cl)cc2)c1	3	3	-8.11921	-2.096371007624048	1.5823331188039162	0.6564066095418389	4.968820000000003	237.12900000000002
191	CNC(=O)c1ccc(-c2cc(C)cc(Cl)c2)cc1	3	3	-8.19263	-1.931021409584115	1.7100341952226845	0.8759332872641552	3.6750200000000017	259.736
192	Cc1cccc(-c2ccc(CC(=O)O)cc2)c1	3	3	-8.22515	-1.994891896267594	1.4860213895328656	0.8715134696751992	3.2891200000000014	226.27499999999998
193	CNC(=O)c1ccc(Cc2cccc(C)c2)cc1	3	3	-7.88878	-1.8594032777629375	1.5542606748606929	0.8762711731194545	2.9454200000000013	239.318
194	Cc1cc(Cl)cc(-c2ccc(C(O)CO)cc2)c1	3	3	-7.81088	-1.841042071678127	2.401425266142043	0.8906877779639228	3.341120000000002	262.736
195	Cc1cc(Cl)cc(-c2ccc(C(N)=O)cc2)c1	3	3	-8.70545	-2.1113817569725453	1.6977189549993117	0.8657137151431891	3.414320000000002	245.709
196	Cc1cc(Cl)cc(-c2ccc(Br)cc2S(N)(=O)=O)c1	3	3	-7.44702	-1.7084635584487509	2.1456625181851496	0.8868723569598744	3.7253200000000026	360.6600000000001
197	Cc1cccc(Cc2ccc(C(N)=O)cc2)c1	3	3	-8.55864	-2.075775101860961	1.5319040818405565	0.8570383608308383	2.6847200000000004	225.291
198	Cc1cc(Br)cc(-c2ccc(C(=O)O)cc2)c1	3	3	-8.29696	-2.0123083795014534	1.7169238649829435	0.9031858093774329	4.122720000000003	291.144
199	COc1ccc(P(=O)(O)O)cc1-c1ccccc1	3	2	-7.55859	-1.7815767484029421	2.071097579838069	0.8336051675965326	2.1651999999999996	264.21700000000004
200	COCc1ccc(C)cc1-c1ccc(S(N)(=O)=O)cc1	3	2	-7.97617	-1.7835258320094496	1.9040573338529754	0.940369323442781	2.45582	291.372
201	Cc1cc(-c2ccc(CS(N)(=O)=O)cc2)ccc1C(F)(F)F	3	2	-8.38327	-1.7873191694024981	2.1227846348921027	0.9371367739235906	3.4693200000000015	329.343
202	CCc1ccc(OC)c(-c2ccc(S(N)(=O)=O)cc2)c1	3	2	-8.94447	-2.0000442942707544	1.7554956555312984	0.9408895028916455	2.572	291.37199999999996
203	CNS(=O)(=O)c1ccc(-c2cc(C)ccc2OC)cc1	3	2	-8.59718	-1.922387889480164	1.739189921265563	0.9416708031593285	2.5787200000000006	291.372
204	CCc1ccc(-c2ccc(S(=O)(=O)NC)cc2)cc1C	3	2	-8.76075	-1.958963253388128	1.86324390727955	0.939617538386712	3.132520000000002	289.40000000000003
205	CCNS(=O)(=O)c1ccc(-c2cc(C)ccc2OC)cc1	3	2	-8.7789	-1.9157130365927537	1.7790125859494115	0.9237006118706972	2.968820000000001	305.39900000000006
206	COc1ccc(C)cc1-c1ccc(S(N)(=O)=O)cc1Br	3	2	-7.95506	-1.7788054925089476	2.000856821032462	0.9189519767147504	3.080520000000001	356.241
207	COc1ccc(C)cc1-c1ccc(F)cc1	3	2	-8.11802	-2.029505	1.4395977061175635	0.7413068999491371	3.809720000000002	216.255
208	NS(=O)(=O)Cc1ccccc1Cc1ccc2c(c1)OCCO2	3	3	-9.42649	-2.0097344207189978	2.199257423120823	0.9324009125135542	1.8371000000000002	319.3820000000001
209	NS(=O)(=O)c1cccc(C2Cc3ccccc3O2)c1	3	3	-8.58582	-1.9697221961805464	2.5459725272643894	0.9111030934202373	2.0102	275.329
210	Cc1ccc2c(c1-c1cccc(S(N)(=O)=O)c1)OCCO2	3	3	-8.80165	-1.9206774935956226	2.257052746898923	0.9210651067830268	2.08062	305.35500000000013
211	CCNC1CCN(C2COc3cc(CO)ccc3O2)CC1	3	3	-8.20242	-1.7899147872295087	3.0238430343527885	0.8771917071343347	1.3500999999999994	292.3790000000001
212	Cc1ccc2c(c1)OC(c1ccc(C(=O)O)cc1)CO2	3	3	-8.52656	-1.9065967774230606	2.4541346557844808	0.9100134430365141	3.2057200000000012	270.284
213	CCNS(=O)(=O)c1ccc(Cc2ccc3c(c2)OCCO3)cc1	3	3	-8.77415	-1.8295367460988827	2.0214999128339723	0.9121026284609164	2.3468	333.4090000000001
214	Fc1cccc(C2COc3ccccc3O2)c1	3	3	-8.8152	-2.1380000418202827	2.3942567296829917	0.7476329338925339	3.3382000000000014	230.238
215	Cc1cc2c(cc1-c1ccc(S(N)(=O)=O)cc1)OCCO2	3	3	-7.76432	-1.6943135295171203	2.046621716911961	0.9210651067830268	2.0806199999999997	305.3550000000001
216	Oc1cccc(Cc2ccc3c(c2)OCCO3)c1	3	3	-8.46715	-1.9957263941078922	1.914579141521667	0.8796400290912815	2.754200000000001	242.27399999999997
217	COc1ccc(-c2c(CO)ccc3c2OCCO3)cc1	3	3	-8.4964	-1.899852796402921	2.1472043895558937	0.9327475669466571	2.625700000000001	272.29999999999995
218	CC(=O)N(c1ccccc1C)S(=O)(=O)c1ccccc1	3	2	-7.20791	-1.6117376735700508	1.9733032079788497	0.8726946570460823	2.7368200000000016	289.356
219	CC(=O)Nc1c(C)ccc(Br)c1C	3	2	-6.92903	-1.9217671503252498	2.0298809264794144	0.8052126850515781	3.0243400000000014	242.11599999999996
220	Cc1c(Br)cc(C(C)(C)O)cc1NS(C)(=O)=O	3	2	-7.10503	-1.7232228919518968	2.525973200802989	0.8976581530554477	2.35642	322.2240000000001
221	CCC(=O)Nc1cccc(Br)c1C	3	2	-6.56965	-1.8220930720655384	1.797887222536298	0.8476523573053566	3.106020000000001	242.11599999999996
222	CCN(C(C)=S)c1cccc(Br)c1C	3	2	-6.27097	-1.675987230195556	2.703124660536213	0.750323775247552	3.9311200000000026	272.211
223	CC(=O)Nc1cccc(N2CCN(c3ccccc3)CC2)c1C	3	2	-10.122	-2.1105828990857107	1.782259353393414	0.9448929657465803	3.280020000000002	309.41300000000007
224	CC(=O)Nc1cc(S(C)(=O)=O)cc(Br)c1C	3	2	-7.79034	-1.947585	2.2169766179374513	0.9100660720338566	2.11942	306.18100000000004
225	Cc1ccccc1NC(C)N(C)C	3	2	-7.21139	-2.0000797240283275	2.5174500736754375	0.7144889052450378	2.314520000000001	178.279
226	CCc1c(NC(C)=O)cccc1S(C)(=O)=O	3	2	-7.38685	-1.8467125	2.1107550687549264	0.8740770834063656	1.6109	241.31199999999998
227	CN1CCN(c2ccccc2CO)C(c2ccc3c(c2)OCO3)C1	3	1	-8.65977	-1.7676681491551236	2.7554536771071785	0.9383098971451965	2.4007000000000005	326.3960000000001
228	CN1CCN(c2ccccc2)C(c2cc3c(cc2C(=O)O)OCO3)C1	3	1	-8.73709	-1.7474180000000001	2.8179158455575397	0.9266811851195641	2.6066000000000003	340.37900000000013
229	CN1CCN(c2ccccc2)C(c2ccc3c(c2CO)OCO3)C1	3	1	-8.90429	-1.8175805851472355	2.998698951832454	0.9383098971451965	2.4007000000000005	326.3960000000001
230	CN1CCN(c2cccc(CO)c2)C(c2ccc3c(c2)OCO3)C1	3	1	-9.52937	-1.9451745058488112	2.766538512272014	0.9383098971451965	2.4007000000000005	326.3960000000001
231	CN1CCN(c2ccccc2)C(c2cc3c(c(P(=O)(O)O)c2)OCO3)C1	3	1	-9.31557	-1.826933585009213	3.288891604042064	0.7894756462833586	1.7113999999999998	376.3490000000001
232	CN1CCN(c2ccc(CO)cc2)C(c2ccc3c(c2)OCO3)C1	3	1	-9.09326	-1.8561539248717138	2.7112646661181685	0.9383098971451965	2.4007000000000005	326.39600000000013
233	CN1CCN(c2ccccc2C(N)=O)C(c2ccc3c(c2)OCO3)C1	3	1	-8.46123	-1.6922460000000001	2.7354158455575384	0.9263892873505309	2.0073	339.3950000000001
234	CN1CCN(c2ccccc2)C(c2cc3c(cc2CO)OCO3)C1	3	1	-9.61465	-1.9625822129541903	2.8907582924917943	0.9383098971451965	2.4007000000000005	326.3960000000001
235	CC(=O)Nc1cccc(N2CCN(C)CC2c2ccc3c(c2)OCO3)c1	3	1	-9.20877	-1.805988381776455	2.7249725603830193	0.9195670664394923	2.8668000000000013	353.4220000000001
236	CC(=O)Nc1cc2c(cc1C1CN(C)CCN1c1ccccc1)OCO2	3	1	-7.73365	-1.516693548511417	2.8634230219214807	0.9195670664394924	2.8668000000000013	353.422
237	CCNC(=O)c1ccc(C)c(-c2ccc(Cl)cc2)c1	3	2	-8.44257	-1.9368583923035885	1.6118875502008603	0.8974992100302426	4.065120000000003	273.763
238	NC(=O)c1cc(-c2ccc(Cl)cc2Cl)ccc1CO	3	2	-9.38496	-2.153057485745867	2.0274533813943396	0.91283586499693	3.251600000000001	296.153
239	CNC(=O)c1ccc(C)c(-c2ccc(Cl)cc2Cl)c1	3	2	-8.3173	-1.908119483321623	1.7848448015126834	0.8772964954296159	4.328420000000002	294.181
240	Cc1ccc(C(N)=O)cc1-c1ccc(Cl)cc1F	3	2	-8.64308	-2.037193492779275	1.8149303396496848	0.8845736089861036	3.553420000000002	263.699
241	Cc1ccc(C(N)=O)cc1-c1ccc(Cl)cc1	3	2	-8.35623	-2.0266834659973565	1.5764266473070059	0.8657137151431891	3.414320000000002	245.70900000000003
242	Cc1ccc(C(N)=O)cc1-c1ccc(CCl)cc1Cl	3	2	-8.86433	-2.033616772220837	1.98822882518132	0.848838299537512	4.153120000000002	294.18100000000004
243	Cc1ccc(C(N)=O)cc1-c1ccc(CCl)cc1	3	2	-8.68142	-2.046230317442839	1.794490195222684	0.8426195483427797	3.4997200000000017	259.736
244	NC(=O)c1cc(CO)cc(-c2ccc(Cl)cc2Cl)c1	3	2	-7.39973	-1.6976144883940119	2.0111974642345753	0.91283586499693	3.2516000000000007	296.153
245	NC(=O)c1cccc(-c2ccc(Cl)cc2Cl)c1	3	2	-8.45273	-2.050088153813363	1.6680381039354817	0.8830560695099537	3.7593000000000014	266.12699999999995
246	Cc1cc(-c2ccccc2)cc(S(N)(=O)=O)c1	3	3	-7.92998	-1.9233026558256197	1.7024855671106067	0.8848241611229574	2.3094199999999994	247.319
247	Cc1cc(-c2ccccc2)c(CO)c(S(C)(=O)=O)c1	3	3	-8.38099	-1.9227309714118395	2.0817382926369437	0.9370280381490438	2.5578200000000004	276.35699999999997
248	Cc1cc(-c2ccccc2C)cc(S(N)(=O)=O)c1	3	3	-8.68308	-2.046621583195096	1.842379633213266	0.9029459453371049	2.6178399999999993	261.34599999999995
249	Cc1cc(-c2ccccc2Cl)cc(S(=O)(=O)CN)c1	3	3	-8.80326	-2.0196063533533612	2.242564032281914	0.9466795639892915	3.00532	295.79100000000005
250	Cc1cc(CS(N)(=O)=O)cc(-c2ccccc2Cl)c1	3	3	-9.14447	-2.0978852959073357	2.042015807429843	0.9455873699847842	3.1039200000000013	295.79100000000005
251	CCc1cc(-c2ccccc2)cc(S(N)(=O)=O)c1	3	3	-8.33459	-1.9644817024698626	1.8007514259919137	0.9226689459029861	2.5633999999999997	261.34599999999995
252	Cc1cc(Cl)cc(-c2ccccc2)c1	3	3	-7.93854	-2.1216640593714575	1.4792332779998318	0.6464346155180369	4.315420000000003	202.68400000000003
253	CNS(=O)(=O)c1cc(C)cc(-c2ccccc2)c1	3	3	-7.49927	-1.7675948903162804	1.7799628106072998	0.9226676474666882	2.570120000000001	261.346
254	Cc1cc(CS(N)(=O)=O)cc(-c2ccccc2)c1	3	3	-8.73766	-2.0594862125674833	1.8877468106073003	0.9221621039113784	2.450520000000001	261.34600000000006
255	NS(=O)(=O)Cc1cccc(Cc2cccc(Cl)c2)c1	3	2	-8.93408	-2.049618519658308	1.9221876953387405	0.9425584002847276	2.7193000000000014	295.791
256	CCNS(=O)(=O)c1cccc(-c2cccc(Cl)c2)c1	3	2	-8.42293	-1.9323526672903704	1.764158667762544	0.9404574856842283	3.305200000000001	295.79100000000005
257	NS(=O)(=O)c1cccc(Cc2ccccc2)c1	3	2	-8.32443	-2.0189708331212013	1.5924867741482487	0.9004361788369214	1.9248000000000003	247.319
258	NS(=O)(=O)c1cccc(-c2cccc(Cl)c2)c1	3	2	-8.32433	-2.0189465795586976	1.6593268109731252	0.9092913861275103	2.6544000000000008	267.73699999999997
259	Cc1cccc(Cc2cccc(S(N)(=O)=O)c2)c1	3	2	-8.10608	-1.9106213789468833	1.7433425029149916	0.9206693725893742	2.23322	261.346
260	NS(=O)(=O)c1cccc(Cc2cccc(Cl)c2CO)c1	3	2	-7.96445	-1.78090516033982	2.127999991195633	0.9067454601114934	2.0705	311.79
261	Cc1c(Cl)cccc1-c1cccc(S(N)(=O)=O)c1	3	2	-8.79309	-2.0725511888612065	1.845487953464442	0.9198340752217722	2.9628200000000007	281.764
262	NS(=O)(=O)c1cccc(CCc2cccc(Cl)c2)c1	3	2	-8.24803	-1.8922278554364094	1.771053007385186	0.9426140977392514	2.7726000000000015	295.79099999999994
263	NCS(=O)(=O)c1cccc(-c2cccc(Cl)c2)c1	3	2	-8.43955	-1.989221011720976	2.0393511182996082	0.9408651957292195	2.696900000000001	281.764
264	CS(=O)(=O)c1ccc(Cl)cc1-c1cc(CO)ccc1F	3	2	-8.28167	-1.8518377087220683	2.11123630821195	0.9470853299284381	3.041900000000002	314.765
265	CS(=O)(=O)c1ccc(Cl)cc1-c1cc(F)ccc1CO	3	2	-8.55712	-1.9134302011623	2.1578234876991296	0.9470853299284381	3.0419000000000023	314.76500000000004
266	CS(=O)(=O)c1cc(O)c(Cl)cc1-c1cc(F)ccc1F	3	2	-7.95887	-1.779657434408375	2.308196782329029	0.9230637069979137	3.394300000000001	318.728
267	CS(=O)(=O)c1c(O)cc(Cl)cc1-c1cc(F)ccc1F	3	2	-8.24961	-1.8446688747862041	2.3974417750721333	0.9230637069979137	3.394300000000001	318.728
268	CS(=O)(=O)c1ccc(Cl)cc1-c1cc(F)ccc1O	3	2	-8.18725	-1.8782839671317568	2.0789729254249707	0.9259708013309739	3.2552000000000016	300.738
269	CS(=O)(=O)c1ccc(CO)cc1-c1cccc(F)c1	3	2	-8.20784	-1.8830076370921514	1.9821711328736296	0.9388793366220993	2.3885000000000005	280.32
270	CS(=O)(=O)c1c(CO)cc(Cl)cc1-c1cc(F)ccc1F	3	2	-8.00693	-1.7472553718672748	2.4219502138387625	0.9388622457789464	3.181000000000001	332.75500000000005
271	CS(=O)(=O)c1ccc(CO)cc1-c1cc(F)ccc1F	3	2	-8.65362	-1.935008257145173	2.1250132312888734	0.947079023021241	2.5276000000000014	298.31
272	CS(=O)(=O)c1ccc(Cl)c(CO)c1-c1cc(F)ccc1F	3	2	-7.82158	-1.7068086859120333	2.381892796256345	0.9388622457789464	3.181000000000001	332.755
273	CS(=O)(=O)c1c(CO)cccc1-c1cc(F)ccc1F	3	2	-7.76964	-1.7373443200701464	2.2705081030837455	0.947079023021241	2.5276000000000014	298.31
274	Cc1cc(-c2ccc(F)cc2F)ccc1S(N)(=O)=O	3	3	-9.07114	-2.0810622401426073	1.9725367263299471	0.9205049501732163	2.5876199999999994	283.29900000000004
275	Cc1ccc([N+]2(C)CCCc3ccccc32)cc1S(N)(=O)=O	3	3	-8.209	-1.7501646805632058	3.4594920018766073	0.8658728204798298	2.8574200000000003	317.4340000000001
276	NS(=O)(=O)c1ccccc1-c1cccc(Cl)c1	3	3	-7.67846	-1.8623000954164812	1.6922040613822915	0.9092913861275103	2.6544000000000008	267.73699999999997
277	Cc1cccc(-c2cc(Cl)cc(CCl)c2)c1S(N)(=O)=O	3	3	-8.6283	-1.9293465330261432	2.318010667186309	0.8724581864989237	3.701620000000003	330.23600000000005
278	Cc1c(S(N)(=O)=O)cccc1S(=O)(=O)c1ccccc1	3	3	-7.41041	-1.6570180501144216	2.023756821032464	0.9284534889406494	1.4752200000000002	311.384
279	O=S(=O)(Nc1ccccc1)c1ccccc1	3	3	-7.44548	-1.86137	1.311722053943651	0.8848708809909923	2.4874	233.29200000000003
280	CCNS(=O)(=O)c1c(C)cccc1-c1ncccc1C	3	3	-6.89475	-1.5417129687866675	2.304505725461368	0.9414496287968263	2.663640000000001	290.38800000000003
281	CCNS(=O)(=O)c1c(C)cccc1-c1ccc(F)cc1	3	3	-8.72734	-1.9514925502753013	1.9895888023844446	0.941228700339712	3.0993200000000014	293.363
282	CNS(=O)(=O)c1cc(-c2ccc(C)cc2)ccc1C	3	3	-8.45044	-1.9386638941291499	1.752141251216825	0.9358983339199323	2.878540000000001	275.37300000000005
283	CCc1ccc(C)c(-c2ccc(C)c(S(N)(=O)=O)c2)c1	3	3	-8.84267	-1.9772811222598063	1.9504311800068237	0.9430112737578404	3.1802400000000004	289.4
284	CS(=O)(=O)c1c(C(=O)O)cccc1P(=O)(O)O	4	3	-6.13408	-1.4877329268228694	2.6677384959729356	0.6416654414074937	-0.4086999999999998	280.194
285	CN1CCN(c2ccccc2S(=O)(=O)c2ccc(Cl)cc2)CC1	4	3	-8.69212	-1.8124323087137806	1.928877761139514	0.8530438416939071	2.9246000000000016	350.8710000000001
286	COc1ccc(-c2ccc(S(N)(=O)=O)cc2C)cc1	4	3	-8.25852	-1.8946344264847117	1.6836187660097242	0.935637050160365	2.3180200000000006	277.34499999999997
287	OCc1ccc(CN2CCOCC2)cc1	4	3	-6.68944	-1.7272059810302496	1.6477457062165044	0.8026510711172828	1.0111	207.27299999999997
288	Cc1ccccc1S(=O)(=O)Nc1ccc(O)cc1	4	3	-6.82707	-1.6091558308784144	1.6492357336842218	0.8360583626413449	2.5014200000000004	263.318
289	Cc1ccc(S(N)(=O)=O)cc1-c1cccc(Br)c1	4	3	-8.0476	-1.8968375107589532	1.8551887383937995	0.9218639284158371	3.0719200000000013	326.21500000000003
290	CN1CCN(c2ccccc2)CC1c1ccccc1O	4	3	-8.4036	-1.8791020855717233	2.4274705904487277	0.9069642953677042	2.885300000000002	268.35999999999996
291	CS(=O)(=O)c1cccc(-c2ccc(C(=O)O)cc2)c1	4	3	-9.02142	-2.0696556898545633	1.620331192045228	0.9343205049275215	2.4553000000000003	276.313
292	NS(=O)(=O)c1ccc(Cc2ccc3c(c2)CCO3)cc1	4	3	-8.22	-1.8380478775048272	1.9827141759582396	0.9373183460901993	1.8597000000000001	289.35599999999994
293	Cc1cccc(S(=O)(=O)Cc2ccc(C(N)=O)cc2)c1	4	3	-7.97598	-1.7834833467178772	1.8049012499368935	0.9355851878447452	2.06782	289.356
294	Cc1c(S(C)(=O)=O)cc(=O)[nH]c1-c1cccc(Cl)c1	4	3	-8.48498	-1.946587913577039	2.472456183343521	0.9253729874491622	2.4072200000000006	297.76300000000003
295	Cc1c[nH]c(=O)cc1S(=O)(=O)c1ccccc1	4	3	-8.00058	-1.9404256709531846	2.257851851889656	0.8769733366931262	1.51612	249.291
296	Cc1c[nH]c(=O)c(S(C)(=O)=O)c1-c1ccc(Cl)cc1	4	3	-7.90078	-1.812563241849857	2.4209729254249694	0.9253729874491622	2.4072200000000006	297.76300000000003
297	Cc1c[nH]c(=O)c(-c2ccc(C(=O)O)cc2)c1	4	3	-8.33403	-2.02129917512155	2.0255988240664156	0.8274622947427656	2.04852	229.235
298	Cc1c[nH]c(=O)c(Cc2cccnc2C)c1Cl	4	3	-7.42686	-1.80127813215734	2.7311428502529953	0.888141154564784	2.6309400000000007	248.71300000000002
299	O=c1ccc(Cc2ccc3c(c2)OCO3)c[nH]1	4	3	-8.07603	-1.958724983862176	2.1956225818405564	0.852184295865097	1.6943999999999997	229.23499999999999
300	COc1ccc(-c2cc(C)c[nH]c2=O)cc1C(C)C	4	3	-8.84395	-2.0289412795645543	2.2524959849446358	0.9142407549619406	3.4823200000000014	257.33299999999997
301	COc1ccc(C(c2ccc(F)cc2)c2ccc(=O)[nH]c2)cc1	4	3	-9.3284	-1.9451058600900164	2.5221722145225627	0.7981734460230087	3.7028000000000016	309.34
302	Cc1c[nH]c(=O)cc1N1Cc2ccccc2C1	4	3	-8.34699	-2.024442436822021	2.4190612443209325	0.8088663086996305	2.20352	226.279
303	O=c1ccc(CS(=O)(=O)c2ccccc2)c[nH]1	4	3	-8.58986	-2.0833470640745952	2.060746389532863	0.8924208720635848	1.3488	249.29100000000005
304	CCN1CCN(c2ccc(O)cc2S(C)(=O)=O)CC1	4	1	-6.23564	-1.4305539267526297	2.114977050033392	0.8947983078305625	0.9375999999999998	284.3810000000001
305	CCN1CCN(c2ccc(O)c(-c3ccccc3Cl)c2)CC1	4	1	-10.1518	-2.164371032298886	1.9484947857581858	0.9313130974085875	3.8545000000000034	316.8320000000001
306	CCN1CCN(c2ccc(Oc3ccccc3C#N)cc2)CC1	4	1	-7.27781	-1.5175282877687193	1.9110013114353723	0.8665703487262357	3.4924800000000022	307.3970000000001
307	CCN1CCN(c2ccc(O)cc2S(=O)(=O)c2ccccc2)CC1	4	1	-7.38956	-1.508387618640072	2.1107907225420544	0.9208804381798593	2.3669000000000002	346.4520000000001
308	CCN1CCN(c2ccc(CO)cc2)CC1	4	1	-8.76689	-2.1917225	1.6820735589603721	0.8320161660070665	1.3208	220.31599999999997
309	CCc1cc(O)ccc1N1CCN(CC)CC1	4	1	-8.44147	-2.047357202675454	1.984526197225172	0.8673193834913288	2.0965	234.3429999999999
310	CCN1CCN(c2ccc(O)c(-c3ccccc3)c2)CC1	4	1	-7.96801	-1.7387623315792897	1.818659509461174	0.9362339267250865	3.201100000000001	282.3870000000001
311	CCN1CCN(c2ccc(O)cc2-c2ccccc2)CC1	4	1	-8.02649	-1.7515237138002908	1.8679881349340626	0.9362339267250865	3.201100000000001	282.3870000000001
312	CCN1CCN(c2ccc(O)cc2)CC1c1ccc(O)cc1	4	1	-8.77939	-1.8717722371652825	2.5753868676665554	0.9143178903805136	2.9810000000000016	298.386
313	CCN1CCN(c2ccc(ON3Cc4ccccc4C3)cc2)CC1	4	1	-8.03022	-1.6391617935243612	2.313231070512229	0.8602215810427356	3.1381000000000014	323.4400000000001
314	Cc1c(Cl)cc(-c2ccc(S(N)(=O)=O)cc2)cc1Cl	4	2	-7.62898	-1.7502080453838382	1.9535892150177308	0.9197033826728639	3.616220000000002	316.20900000000006
315	Cc1cc(-c2ccc(S(N)(=O)=O)cc2)ccc1Cl	4	2	-8.91601	-2.1015237107090234	1.6879950178286514	0.9198340752217722	2.9628200000000007	281.764
316	Cc1c(Cl)ccc(-c2ccccc2)c1Cl	4	2	-7.7993	-2.013770600805034	1.67082982210062	0.6564066095418389	4.968820000000003	237.12900000000002
317	Cc1cccc(-c2ccc(S(N)(=O)=O)cc2)c1Cl	4	2	-8.07045	-1.9022233074089907	1.8286860696339886	0.9198340752217722	2.9628200000000007	281.764
318	Cc1c(Cl)ccc(Cc2ccc(S(N)(=O)=O)cc2)c1Cl	4	2	-8.57344	-1.9170794641015796	2.0294337441093866	0.9356120951221517	3.540020000000001	330.236
319	NS(=O)(=O)c1ccc(Cc2c(Cl)cccc2Cl)cc1	4	2	-8.40106	-1.9273353451906212	1.8061412512168253	0.9448238001573306	3.231600000000001	316.20899999999995
320	Cc1c(Cl)cc(-c2cccc(S(N)(=O)=O)c2)cc1Cl	4	2	-8.60845	-1.9749138742380372	2.034681522710038	0.9197033826728639	3.616220000000002	316.20900000000006
321	Cc1c(-c2ccc(Cl)cc2)cc(CO)cc1S(C)(=O)=O	4	3	-8.45666	-1.890966662260337	2.1595542569298996	0.9467942819437879	3.2112200000000026	310.8020000000001
322	Cc1ccc(CO)cc1-c1ccccc1	4	3	-8.2418	-2.128023609518152	1.5117671080704653	0.785504331284518	3.154320000000001	198.26500000000001
323	CCc1ccc(S(C)(=O)=O)cc1-c1ccc(F)cc1	4	3	-8.6238	-1.9784354057529503	1.8140388843529198	0.8613235610739091	3.4586000000000023	278.34799999999996
324	Cc1ccc(CO)cc1-c1ccccc1CO	4	3	-9.00025	-2.182881259233256	1.8469069664559399	0.8474859618488205	2.646620000000001	228.291
325	Cc1ccc(CCO)cc1-c1ccc(F)cc1S(C)(=O)=O	4	3	-7.68023	-1.6759635871271759	2.131435523266177	0.9446556993120595	2.739420000000001	308.3740000000001
326	CCc1ccc(CO)cc1-c1ccccc1	4	3	-8.17427	-2.0435675	1.6658645288600376	0.8262636007447418	3.4083000000000014	212.292
327	CS(=O)(=O)c1cc(CO)cc(-c2ccccc2)c1	4	3	-8.86038	-2.0884115939632206	1.8322846567611446	0.922664352468682	2.2494000000000005	262.33
328	Cc1ccc(CO)c(S(C)(=O)=O)c1Cc1ccc(F)cc1	4	3	-8.04738	-1.7560822855273206	2.2386096123350043	0.9444132325246792	2.6207200000000013	308.37399999999997
329	O=c1ccc(Cc2ccc(CCl)cc2C(F)(F)F)c[nH]1	4	1	-10.363	-2.3172372450830316	2.480286424762067	0.8611136057887603	3.723300000000002	301.69499999999994
330	O=c1ccc(Cc2ccc(Cl)cc2CO)c[nH]1	4	1	-8.46438	-2.0529136938450363	2.2836925433790167	0.8754928689634031	2.1113999999999997	249.697
331	O=c1ccc(Cc2ccc(Cl)cc2C(F)(F)CF)c[nH]1	4	1	-9.72273	-2.174068520687653	2.753916634552276	0.9178451467760363	3.6804000000000014	301.69499999999994
332	O=c1ccc(Cc2ccccc2C(F)(F)F)c[nH]1	4	1	-9.39252	-2.2138381948100907	2.193996041376531	0.8764090059027569	2.9845000000000006	253.22299999999998
333	CS(=O)(=O)c1cc(Cc2ccc(=O)[nH]c2)c(C(F)(F)F)cc1Cl	4	1	-10.3397	-2.1559764870259364	2.6502928625072517	0.9086966127411633	3.041400000000001	365.76
334	CS(=O)(=O)c1ccc(Cc2ccc(=O)[nH]c2)c(C(F)(F)F)c1	4	1	-10.319	-2.200018192073544	2.4288315710068353	0.9389479730927991	2.388000000000001	331.315
335	O=c1ccc(Cc2ccc(Cl)cc2C(F)F)c[nH]1	4	1	-9.35596	-2.2052209201700306	2.513122195222685	0.9079702388454904	3.556700000000001	269.67799999999994
336	O=c1[nH]cc(Cc2ccc(Cl)cc2C(F)(F)F)cc1-c1ccccc1	4	1	-10.6559	-2.13118	2.287417170242577	0.6721548084052925	5.3049000000000035	363.7660000000001
337	CS(=O)(=O)c1cc(Cl)ccc1Cc1ccc(=O)[nH]c1	4	1	-7.94214	-1.8220518766027434	2.3338874050629794	0.9423044224605964	2.0225999999999997	297.763
338	Cc1cccc(-c2cc(O)c(C#N)c(CCO)c2)c1	4	3	-9.19477	-2.109424907321025	2.338753152523065	0.8836116689627926	2.7741000000000007	253.301
339	CCc1cc(-c2ccc(C#N)cc2)ccc1CO	4	3	-8.82492	-2.080053591809596	1.9477656522362583	0.8898543574904697	3.2799800000000023	237.302
340	Cc1cccc(-c2ccc(C#N)c(O)c2)c1S(C)(=O)=O	4	3	-8.08801	-1.8085340162698074	2.361972205647847	0.9206180642376222	2.642800000000001	287.34000000000003
341	Cc1cccc(-c2ccc(S(C)(=O)=O)c(O)c2)c1	4	3	-8.43642	-1.988483263645938	1.9303055358820256	0.9050376819723919	2.7711200000000007	262.33
342	COc1cc(-c2cccc(C)c2)ccc1CC#N	4	3	-8.31476	-1.9598077266462195	1.9285737970326409	0.8143332267476496	3.7367000000000026	237.30199999999996
343	COc1cc(-c2ccc(CO)cc2)ccc1C#N	4	3	-8.08549	-1.9057682694053395	1.8231366929602402	0.8955283587579307	2.726180000000001	239.274
344	Cc1cc(CO)cc(-c2ccc(C#N)c(S(C)(=O)=O)c2)c1	4	3	-9.9988	-2.1819170408916406	2.2770970617277175	0.9440793871390063	2.4295	301.367
345	CS(=O)(=O)c1ccc(-c2ccc(CC#N)c(O)c2)cc1	4	3	-9.21299	-2.0600871916025785	2.152605865321508	0.9405190750014746	2.528780000000001	287.34
346	CCc1cccc(-c2cc(O)c(C#N)cc2CO)c1	4	3	-9.32308	-2.1388612401339566	2.3181876953387412	0.8833964134552637	2.9855800000000015	253.30099999999996
347	NS(=O)(=O)c1ccc(-c2ccccc2Br)cc1	4	2	-7.70825	-1.8695252316863136	1.7037435049174796	0.9266942796486335	2.7635000000000014	312.188
348	Cc1ccccc1-c1ccc(S(N)(=O)=O)cc1	4	2	-8.2158	-1.9926241881735043	1.5440325392873646	0.8848241611229574	2.3094200000000003	247.319
349	Cc1cc(-c2ccc(S(N)(=O)=O)cc2)ccc1CO	4	2	-8.54096	-1.9594306063591131	1.8567010145304348	0.8973583063756587	1.80172	277.345
350	NC(=O)c1ccc(Cc2c[nH]c(=O)c(-c3ccccc3)c2)cc1	4	1	-10.1214	-2.1104577904372768	2.0188208918549524	0.7772960291333695	2.731600000000001	304.349
351	O=C(NS(=O)(=O)c1ccccc1)c1ccc(Cc2ccc(=O)[nH]c2)cc1	4	1	-8.81501	-1.7287656924044437	2.0792425871767577	0.7206410259102278	2.0843999999999996	368.4140000000001
352	Cc1csc(C(c2ccc(C(N)=O)cc2)c2ccc(=O)[nH]c2)n1	4	1	-9.78743	-2.0408202315746355	3.0012165717038437	0.7717950864709495	2.41892	325.39300000000003
353	NC(=O)c1ccc(Cc2c[nH]c(=O)c(-c3cccc(F)c3)c2)cc1	4	1	-10.3475	-2.1121745927874116	2.1525368763882096	0.7747282561276463	2.870700000000001	322.339
354	Cc1ccnc(NC(=O)c2ccc(Cc3ccc(=O)[nH]c3)cc2)c1	4	1	-8.67078	-1.7699155559941273	2.130723104993363	0.7761974448071153	2.9214200000000012	319.364
355	Cc1ccc(-c2cc(=O)[nH]cc2Cc2ccc(C(N)=O)cc2)cc1	4	1	-9.96224	-2.0335337245953573	2.0728563334017824	0.7755110374173305	3.040020000000001	318.37600000000003
356	NC(=O)c1ccc(Cc2ccc(=O)[nH]c2)c(N2Cc3ccccc3C2=O)c1	4	1	-9.95368	-1.9155866091424647	2.4985797080917678	0.7474770391719109	2.2249999999999996	359.38500000000005
357	NC(=O)c1ccc(Cc2ccc(=O)[nH]c2)c(N2Cc3ccccc3C2)c1	4	1	-10.9273	-2.1430198434954786	2.4356036433098147	0.7626881557143583	2.5848000000000004	345.40200000000004
358	NC(=O)c1ccc(Cc2ccc(=O)[nH]c2Br)cc1	4	1	-8.01893	-1.8900799269534139	2.2990745029149924	0.8488110557059483	1.8271	307.147
359	NC(=O)c1ccc(Cc2c[nH]c(=O)c(-c3ccc(F)c(F)c3)c2)cc1	4	1	-10.6181	-2.12362	2.2261222251876323	0.7659092927457655	3.009800000000001	340.329
360	NC(=O)c1cc(-c2ccccc2Cl)ccc1CO	4	3	-8.92328	-2.1032372661420986	1.9179508106072998	0.8920297344539024	2.5982000000000007	261.70799999999997
361	CC(C)(C)c1ccc(-c2ccccc2Cl)cc1C(N)=O	4	3	-9.24957	-2.068266728264273	1.990772205647847	0.8736731239304228	4.403400000000003	287.79
362	CS(=O)(=O)c1ccc(-c2ccc(Cl)cc2Cl)cc1C(N)=O	4	3	-9.61224	-2.0975627332420155	2.0729727413112897	0.9290556492209471	3.1628000000000007	344.2190000000001
363	NC(=O)c1cccc(-c2ccc(Cl)cc2CO)c1	4	3	-9.27646	-2.186482590468587	1.843735425991916	0.8920297344539024	2.598200000000001	261.70799999999997
364	NC(=O)c1cc(Cc2ccccc2Cl)ccc1CO	4	3	-8.8776	-2.036661119009299	1.9858643281399022	0.9005200314879559	2.5220000000000007	275.735
365	O=C(NS(=O)(=O)c1ccccc1)c1ccccc1	4	3	-7.51757	-1.7719082416815182	1.4645403128697438	0.9160322893940339	1.8053	261.302
366	NC(=O)c1cc(-c2ccc(Cl)cc2Cl)ccc1O	4	3	-8.44444	-1.99037359577431	1.8779925060547082	0.8854420369778937	3.4649000000000005	282.126
367	COCc1ccc(-c2ccc(Cl)cc2Cl)cc1C(N)=O	4	3	-9.357	-2.092288806546553	2.013781809377452	0.9306931027817236	3.905700000000002	310.18000000000006
368	NC(=O)c1ccccc1CO	4	3	-6.3404	-1.9117025291608525	1.701649567066461	0.6371664225199932	0.2778000000000001	151.16499999999996
369	CC(C)c1cc(N2CCN(C)C2)ccc1CO	4	2	-7.9622	-1.9311171536642904	2.490968054835646	0.8664163404322591	2.0116	234.34299999999996
370	Cc1c(N2CCN(C)C2)cc(C(C)(C)C)c(O)c1C(C)C	4	2	-9.0974	-1.9852154346329172	2.894849774278324	0.8964472806605239	3.8308200000000037	290.451
371	CNC(=O)C1N(C)CCN1c1ccc(O)c(C(C)C)c1	4	2	-9.22087	-2.0618492131688484	3.22272655861849	0.8752169137264059	1.3394999999999997	277.368
372	CC(c1ccncc1)c1cc(N2CCN(C)C2)ccc1O	4	2	-9.75729	-2.129215238220746	3.031248229813066	0.9397845037053447	2.648300000000001	283.375
373	CCC(C)c1cc(N2CCN(C)C2)ccc1O	4	2	-8.8942	-2.1571603561981525	2.9051215349203066	0.8705946851316264	2.6150000000000015	234.343
374	CCC(C)c1cc(N2CCN(C)C2)cc(S(C)(=O)=O)c1O	4	2	-8.35429	-1.823055538219649	3.218679658384495	0.9214482049132691	2.0185	312.43500000000006
375	CN1CCN(c2ccc(O)c(C(C)(C)C3Cc4ccccc4C3)c2)C1	4	2	-9.91315	-1.98263	2.7644880725796757	0.9235755649318379	3.794100000000003	336.4790000000001
376	CC(C)c1cc(-c2ccccc2)ccc1C(F)(F)F	4	2	-9.1101	-2.0900002771342043	1.8480604819860567	0.6718602481488335	5.495800000000004	264.28999999999996
377	CC(C)c1cc(N2CCN(C)C2)cc(C(C)(C)C)c1O	4	2	-9.01351	-2.0154821075874128	2.6290879289182882	0.8950078021666314	3.5224000000000024	276.424
378	OCc1ccc2c(c1)OC(c1cccc(F)c1)CO2	4	1	-8.80186	-2.0192851713259423	2.602389496961358	0.9019841102928685	2.8305000000000016	260.264
379	O=C(O)c1ccc(-c2ccc(C3COc4ccccc4O3)cc2)cc1	4	1	-8.53596	-1.7071919999999998	2.3664179530391003	0.7634876486491281	4.564300000000003	332.355
380	CS(=O)(=O)c1ccc(F)cc1C1COc2ccccc2O1	4	1	-8.21558	-1.7927865346650143	2.7548259612341877	0.800568804252485	2.7417000000000016	308.33000000000004
381	OCc1ccc(C2COc3ccccc3O2)cc1F	4	1	-8.54589	-1.9605616259270948	2.646699706751569	0.9019841102928685	2.8305000000000007	260.264
382	O=C(O)c1ccc(-c2ccc3c(c2)OCCO3)cc1	4	1	-8.34993	-1.9156053187178197	1.724501810657383	0.8972166788165833	2.8230000000000013	256.25699999999995
383	Oc1ccccc1-c1ccc(C2COc3ccccc3O2)cc1	4	1	-9.149	-1.907698374208177	2.4321469162913836	0.7533476508663667	4.571700000000003	304.345
384	OCc1ccc(F)cc1C1COc2ccccc2O1	4	1	-9.11083	-2.09016775061993	2.707046280178142	0.9019841102928685	2.8305000000000007	260.264
385	NC(=O)c1cc(F)cc(C2COc3ccccc3O2)c1	4	1	-9.30112	-2.079793658688284	2.6741403238006747	0.913727448970767	2.4371	273.263
386	OC1CCN(C2(c3cccc(F)c3)COc3ccccc3O2)CC1	4	1	-8.82482	-1.801358839325654	3.2286301606236627	0.9198402915446784	2.906600000000002	329.3710000000001
387	OCc1ccc(C2COc3ccccc3O2)cc1	4	1	-8.22258	-1.938080692282961	2.3950482501768757	0.8795581530314049	2.6914000000000007	242.274
388	Cc1ccc(O)c(N2CCOCC2)c1C(C)(C)C	4	1	-7.52018	-1.7725234245811505	2.44487665048171	0.8304268333678039	2.834720000000001	249.35399999999996
389	Cc1ccc(CO)c(N2CCOCC2)c1	4	1	-7.8285	-2.021310008385651	1.9645009184461344	0.7936676621957138	1.32392	207.27299999999997
390	Cc1ccc(O)c(N2CCOCC2)c1S(C)(=O)=O	4	1	-7.02216	-1.6551389848589757	2.4216546724597325	0.8668540195131329	0.9407199999999998	271.33799999999997
391	CCc1c(C)ccc(O)c1N1CCOCC1	4	1	-6.22097	-1.5552425	2.323671552271408	0.8297950686143417	2.09962	221.2999999999999
392	Cc1cc(N2CCOCC2)c(O)cc1Br	4	1	-7.53762	-1.9462051153359967	2.2356737781445766	0.8510692557948749	2.2997199999999998	272.142
393	Cc1ccc(O)c(N2CCOC(c3ccc(F)c(F)c3)C2)c1	4	1	-8.74536	-1.8645170167877012	2.7092428052773307	0.9206630690615435	3.556720000000002	305.32400000000007
394	CCc1cc(C)cc(N2CCOCC2)c1O	4	1	-8.1395	-2.034875	2.1545453984252543	0.8297950686143417	2.0996200000000003	221.29999999999993
395	Cc1ccc(O)c(N2CCOC(c3ccncc3)C2)c1	4	1	-9.02225	-2.0174364309997475	2.7341151527829446	0.9109964374328969	2.673520000000001	270.33200000000005
396	Cc1cc(O)c(N2CCOCC2)cc1C	4	1	-8.2217	-2.1228338118342345	2.0584594924302895	0.7624372910447086	1.84564	207.27299999999997
397	Cc1ccc(O)c(N2CCOCC2)c1S(=O)(=O)c1ccccc1	4	1	-5.7791	-1.2050256502772407	2.266287228595136	0.9339409351354138	2.3700200000000002	333.40900000000005
398	Cc1cc(Br)cc(-c2ccc(S(N)(=O)=O)cc2)c1	4	2	-8.44155	-1.9896924162417668	1.87756299271091	0.9218639284158371	3.0719200000000004	326.2150000000001
399	NS(=O)(=O)c1ccc(Cc2ccccc2)cc1	4	2	-7.9104	-1.9185538082874083	1.490172351071326	0.9004361788369214	1.9248	247.319
400	Cc1ccc(S(N)(=O)=O)cc1-c1cccc(F)c1	4	2	-7.94175	-1.871888426496088	1.7956163679071437	0.9062399404772	2.4485200000000003	265.309
401	NS(=O)(=O)c1ccc(Cc2cccc(Br)c2)cc1	4	2	-8.21257	-1.9357213126564017	1.7386625029149894	0.9426161431060891	2.6873000000000014	326.215
402	Cc1cc(Cl)c(CO)c(-c2cccc(S(C)(=O)=O)c2)c1	4	3	-9.35591	-2.0920450751370057	2.193287590263232	0.9467942819437879	3.2112200000000017	310.8020000000001
403	CS(=O)(=O)c1ccc(-c2ccccc2)c(CO)c1Cl	4	3	-9.42576	-2.162417647687786	2.108187109204991	0.9473143043663106	2.9028000000000023	296.775
404	Cc1cc(Br)c(C(=O)O)c(-c2ccccc2)c1	4	3	-7.84142	-1.9018237008724022	1.8850043887145347	0.9031858093774329	4.122720000000003	291.144
405	Cc1cc(Cl)cc(-c2cccc(CO)c2)c1	4	3	-8.74016	-2.18504	1.7906253984252558	0.8350392881667915	3.8077200000000024	232.71
406	Cc1cc(-c2cccc(O)c2)cc(S(C)(=O)=O)c1	4	3	-8.84865	-2.085646806448781	1.9358835578600466	0.9050376819723919	2.7711200000000007	262.33
407	CS(=O)(=O)c1ccc(Cc2ccccc2O)cc1Cl	4	3	-8.57319	-1.9668246754617613	1.9803498310984828	0.9469531924042928	3.039900000000002	296.775
408	Cc1cc(-c2ccccc2)cc(S(C)(=O)=O)c1	4	3	-8.13661	-1.973417792026877	1.6747225556539753	0.8157527599822286	3.065520000000001	246.331
409	Cc1c(CO)c(Cl)cc(-c2ccccc2)c1S(C)(=O)=O	4	3	-7.76045	-1.7352893735988242	2.3863568210324626	0.9467942819437879	3.2112200000000017	310.8020000000001
410	Cc1cc(CO)c(S(C)(=O)=O)c(-c2ccccc2)c1	4	3	-7.59166	-1.7416462501957888	2.137916399145819	0.9370280381490438	2.5578200000000004	276.35699999999997
411	Cc1cc(-c2ccc(S(C)(=O)=O)cc2)ccc1CO	4	3	-8.95617	-2.0546863132195092	1.8269637364239255	0.9370280381490439	2.557820000000001	276.357
412	Cc1ccc(S(C)(=O)=O)cc1-c1ccc(CO)c(C#N)c1	4	3	-8.83225	-1.927354961036844	2.2268233775171904	0.9440793871390063	2.429500000000001	301.367
413	Cc1ccccc1-c1cccc(C#N)c1CO	4	3	-8.46711	-2.053575816101385	2.0456281203020943	0.850008992381701	3.026000000000002	223.27499999999998
414	CC(=O)Nc1ccc(CC#N)cc1-c1ccccc1C	4	3	-8.3424	-1.8654173495494244	2.03490892725957	0.9188125773052513	3.6865000000000023	264.32800000000003
415	Cc1ccccc1-c1cccc(C(C)C)c1	4	3	-8.36655	-2.0916375	1.5214315522714088	0.6684747199581355	4.785420000000003	210.32
416	Cc1ccccc1-c1cc(S(C)(=O)=O)ccc1CO	4	3	-8.98656	-2.0616582573718354	1.9213945056546944	0.9370280381490439	2.557820000000001	276.357
417	Cc1ccc(CO)cc1-c1ccc(Cl)c(C#N)c1	4	3	-9.09539	-2.143803982178771	2.060571733684222	0.8919183441118548	3.679400000000002	257.71999999999997
418	N#Cc1cccc(-c2ccc(N3CCOC3)c(C(N)=O)c2)c1	4	3	-9.99722	-2.1314144655646357	2.3968420385054383	0.939694363542364	2.1182799999999995	293.3259999999999
419	Cc1cccc(S(=O)(=O)c2ccccc2)c1-c1ccccc1	4	3	-8.34216	-1.778554487953119	1.771176104439503	0.7139094693732146	4.494820000000003	308.40200000000004
420	CCC(=O)Nc1ccc(C)c(-c2cccc(C#N)c2)c1	4	3	-9.12446	-2.040291281797773	1.8648138723145138	0.9141176943505991	3.8822000000000028	264.328
421	Cc1ccccc1-c1cccc(S(C)(=O)=O)c1O	4	3	-8.17856	-1.92770507878035	2.0095224903561224	0.9050376819723919	2.771120000000001	262.33
422	Cc1ccccc1N1CCN(c2ccccc2CO)CC1	4	3	-9.01678	-1.9676227083220916	1.7796428638117412	0.9375193589736954	2.8139200000000013	282.38700000000006
423	CC(=O)CNc1cccc(N2CCN(c3ccccc3)CC2)c1C	4	3	-9.60911	-1.9614513651896055	2.010410061515101	0.9154461765668266	3.3225200000000017	323.4400000000001
424	O=C1Cc2ccc(N3CCN(c4ccccc4)CC3)cc2N1	4	3	-7.56177	-1.6121747809163642	2.0089685642873487	0.9238922490273646	2.5078000000000005	293.37
425	OCc1ccccc1N1CCN(c2ccccc2)CC1	4	3	-9.24123	-2.066401847571038	1.6809835920016063	0.9262893789412305	2.5055000000000005	268.36
426	CC(=O)Nc1cccc(N2CCN(c3cccc(Cl)c3)CC2)c1C	4	3	-9.15646	-1.8690545708503716	1.905120360551102	0.9166666329882934	3.9334200000000026	343.85800000000006
427	CC(=O)Nc1cccc(CN2CCN(c3ccccc3)CC2)c1C	4	3	-8.75821	-1.787762130011755	1.8238301284047331	0.9377962626199531	3.2756200000000018	323.4400000000001
428	CCC(=O)Nc1cccc(N2CCN(Cc3ccccc3)CC2)c1C	4	3	-9.03187	-1.806374	1.817033928484335	0.9041802803116873	3.665720000000003	337.4670000000001
429	CC(=O)CNc1cccc(N2CCN(c3ccccc3)C2)c1C	4	3	-9.96701	-2.078265250051005	2.2616824303164904	0.9192188179460858	3.280020000000002	309.41300000000007
430	CCc1c(NC(C)=O)cccc1N1CCN(c2ccccc2)CC1	4	3	-10.0901	-2.059633037804712	1.963961232083662	0.9347200097941148	3.5340000000000025	323.44000000000005
431	Cc1cc(CO)cc(-c2ccccc2S(C)(=O)=O)c1	4	2	-8.57662	-1.9676115714289373	1.9597936180807292	0.9370280381490439	2.5578200000000004	276.357
432	Cc1cc(CS(N)(=O)=O)cc(-c2ccccc2Cl)c1Cl	4	2	-9.17757	-2.052167038826274	2.2579183594940027	0.9314167520382808	3.7573200000000018	330.2360000000001
433	Cc1cc(CS(N)(=O)=O)cc(-c2ccccc2CO)c1	4	2	-9.43165	-2.1089810539985887	2.156948522664166	0.9030599354889541	1.94282	291.37200000000007
434	Cc1cc(-c2ccccc2Cl)cc(S(C)(=O)=O)c1	4	2	-8.34913	-1.9679088133360134	1.8439620507956818	0.8401101571669948	3.7189200000000024	280.776
435	Cc1cccc(-c2ccccc2Cl)c1	4	2	-7.71638	-2.0622893018681934	1.3770036626152162	0.6464346155180369	4.315420000000002	202.684
436	Cc1ccccc1S(=O)(=O)c1ccccc1	4	2	-7.67141	-1.9178525	1.5348223215021761	0.7975109996418319	2.827820000000001	232.304
437	O=S(=O)(c1ccccc1)c1cccc(CO)c1	4	2	-7.68153	-1.8630446797853428	1.6911463895328662	0.9036316774703035	2.0117000000000003	248.30299999999997
438	Cc1ccccc1CS(=O)(=O)c1ccccc1	4	2	-7.42507	-1.8008439933885247	1.5990117741482486	0.8340263456295386	2.9689200000000016	246.33100000000002
439	Cc1ccc(CO)cc1S(=O)(=O)c1ccccc1	4	2	-8.00852	-1.8876262664226968	1.8042129644534555	0.9232101128319226	2.32012	262.33
440	Cc1ccc(O)cc1CS(=O)(=O)c1ccccc1	4	2	-7.77261	-1.8320217461727906	1.8620400413765292	0.9248537909731931	2.674520000000001	262.33
441	O=S(=O)(c1ccccc1)c1cccc(F)c1	4	2	-7.57016	-1.89254	1.5716377061175635	0.8029181791224647	2.658500000000001	236.26699999999997
442	O=S(=O)(c1ccccc1)c1cccc(O)c1	4	2	-8.56872	-2.14218	1.6936007830406403	0.8664426828616274	2.2250000000000005	234.27599999999998
443	CCc1cc(O)cc(S(=O)(=O)c2ccccc2)c1	4	2	-8.36387	-1.9713830646542434	1.9616963490688377	0.924994593153652	2.7874000000000008	262.33
444	Cc1ccc(O)cc1S(=O)(=O)Cc1ccccc1	4	2	-7.76326	-1.8298179300380923	1.8480665029149925	0.9248537909731931	2.674520000000001	262.33
445	Cc1cc(-c2ccc(F)cc2)ccc1S(N)(=O)=O	4	1	-9.14513	-2.155527812610844	1.778859696007613	0.9062399404772	2.4485199999999994	265.309
446	Cc1cc(-c2ccc(CF)cc2F)ccc1S(N)(=O)=O	4	1	-9.22226	-2.062160026617721	2.238367077442719	0.946570187226861	2.9180200000000003	297.326
447	Cc1cc(-c2ccccc2F)ccc1S(N)(=O)=O	4	1	-8.55234	-2.0158058696709857	1.8453805751284929	0.9062399404772	2.4485199999999994	265.30899999999997
448	NS(=O)(=O)c1ccc(-c2ccc(F)cc2F)cc1	4	1	-8.72772	-2.0571433320991517	1.7092898372948966	0.9087848491165426	2.2792000000000003	269.27199999999993
449	Cc1cc(-c2ccc(CO)cc2F)ccc1S(N)(=O)=O	4	1	-8.04185	-1.7982123264856684	2.088492718468361	0.9077480616743442	1.9408199999999993	295.33500000000004
450	Cc1cc(-c2ccc(F)cc2F)ccc1CO	4	1	-8.32002	-2.017901251014791	1.863136303608151	0.8435509955035535	3.4325200000000025	234.24499999999998
451	Cc1cc(Cc2ccc(F)cc2F)ccc1S(N)(=O)=O	4	1	-8.92156	-1.9949214625343021	2.0585414364170784	0.9459643062468777	2.5114199999999998	297.326
452	Cc1cccc(-c2ccc(F)cc2F)c1	4	1	-8.04348	-2.0768176057034955	1.535289162759959	0.6595795710391157	3.940220000000002	204.21899999999997
453	Cc1cc(-c2ccc(F)cc2CO)ccc1S(N)(=O)=O	4	1	-8.11134	-1.8137507628613143	2.128661949237591	0.9077480616743442	1.9408199999999989	295.33500000000004
454	Cc1cc(-c2ccc(S(C)(=O)=O)cc2F)ccc1S(N)(=O)=O	4	1	-7.61544	-1.62361726336317	2.1339193784069153	0.9200147030738544	1.8520199999999998	343.40100000000007
455	Cc1ccc(Br)cc1	5	1	-6.05735	-2.1415966305101666	1.2026789596855476	0.5624635581750883	2.7575200000000013	171.03700000000003
456	O=c1cc(N2CCC2)c(Cc2ccc(CCl)cc2)c[nH]1	5	2	-9.28206	-2.0755317131231696	2.3800866455938667	0.8783415055582481	2.914600000000001	288.77799999999996
457	O=c1ccc(Cc2ccc(CCl)cc2C(F)F)c[nH]1	5	2	-9.85828	-2.2616445409014814	2.682161280244401	0.8538990315059954	3.642100000000002	283.7049999999999
458	O=c1ccc(Cc2ccc(CCl)cc2C(F)(F)CF)c[nH]1	5	2	-9.90894	-2.1623079812750343	2.8886791641987486	0.8371724950914426	3.7658000000000023	315.722
459	CS(=O)(=O)c1cc(CCl)ccc1Cc1ccc(=O)[nH]c1	5	2	-9.67568	-2.163547820853516	2.509574816370458	0.8793893496132389	2.108	311.79
460	Cc1ccc(Cc2ccc(=O)[nH]c2)c(S(C)(=O)=O)c1	5	2	-8.56523	-1.9649985262201515	2.315461369560021	0.9277918651776229	1.6776200000000001	277.345
461	O=c1ccc(Cc2c(F)cc(CCl)cc2C(F)(F)F)c[nH]1	5	2	-10.2322	-2.2328490964727217	2.6832897742783235	0.6760172704584121	3.862400000000002	319.685
462	Cc1ccc(Cc2ccc(=O)[nH]c2)c(C(F)(F)F)c1	5	2	-8.8456	-2.0293198155254406	2.3050927305067663	0.8893875271270176	3.2929200000000014	267.24999999999994
463	O=c1ccc(Cc2ccc(CCl)cc2Br)c[nH]1	5	2	-9.13301	-2.2150802888130796	2.4093406203020944	0.8650010749066536	3.4670000000000023	312.59399999999994
464	CS(=O)(=O)c1cc(CCl)cc(C(F)(F)F)c1Cc1ccc(=O)[nH]c1	5	2	-9.08458	-1.8543821272911007	2.824291938605402	0.8298349574564288	3.126800000000002	379.7870000000001
465	Cc1c[nH]c(=O)c(CS(=O)(=O)c2ccccc2)c1	5	3	-7.90956	-1.8643011707339565	2.281063425991915	0.9153446591530338	1.6572200000000001	263.318
466	CS(=O)(=O)c1[nH]c(=O)ccc1CC1CCCCC1	5	3	-7.36255	-1.7353696772750054	2.5711403490688376	0.9109881542871179	1.9011999999999998	269.366
467	Cc1ccc(=O)[nH]c1N1CCN(c2ccccc2)CC1	5	3	-8.53756	-1.9090564521983102	2.160711551359608	0.9062276063332886	2.00992	269.348
468	Cc1c[nH]c(=O)cc1-c1ccc(C(F)(F)F)cc1	5	3	-8.63392	-2.035034460074052	2.2073501198694654	0.8299638390184588	3.3691200000000014	253.22299999999998
469	Cc1cc(C2CCN(C)CC2)c(=O)[nH]c1S(C)(=O)=O	5	3	-7.53554	-1.7287714392109728	2.7515973598141095	0.8755861515128566	0.8960200000000003	284.38100000000003
470	O=c1cccc(S(=O)(=O)c2ccccc2)[nH]1	5	3	-6.93391	-1.7334775	2.2149453984252556	0.8502674624894392	1.2077	235.26400000000004
471	Cc1c(C2CCCCC2)cc(=O)[nH]c1CO	5	3	-7.46874	-1.867185	2.6897792445791016	0.8042092889628539	2.2233199999999997	221.3
472	Cc1c[nH]c(=O)cc1S(=O)(=O)c1ccc(Cl)cc1	5	3	-7.60289	-1.7920183585384637	2.301925002130064	0.9183525661507863	2.1695200000000003	283.736
473	CS(=O)(=O)c1ccc(-c2c(Cl)cc[nH]c2=O)cc1	5	3	-7.8938	-1.860586503110123	2.246789052365541	0.9176472388487823	2.0987999999999998	283.73600000000005
474	Cc1cc(CO)c(=O)[nH]c1-c1ccc(Cl)cc1Cl	5	3	-6.795	-1.6015968593875303	2.398788738393799	0.8896638713225221	3.149420000000001	284.142
475	CCCCN1CCN(c2ccc(O)cc2)C1	5	3	-8.15411	-2.0385275	2.053761518826592	0.8429209134126805	2.2718000000000007	220.316
476	CCN1CCN(c2ccc(O)cc2Cl)CC1	5	3	-8.8897	-2.222425	1.8869853984252565	0.858665476519535	2.1875	240.73399999999998
477	CCN1CCN(c2ccc(O)c(C(C)(C)C)c2)C1	5	3	-9.25235	-2.180799808970451	2.387768330230534	0.8715491093449557	2.7891000000000012	248.36999999999998
478	CCN1CCN(c2cccc(-c3ccccc3)c2)CC1	5	3	-7.65227	-1.7110995902182313	1.6092816363301612	0.8387445660707016	3.4955000000000025	266.38800000000003
479	COc1ccc(N2CCN(C)CC2)cc1	5	3	-7.25964	-1.8744309879640808	1.5135574479631284	0.7280848451919892	1.447	206.289
480	CCN1CCN(c2ccc(O)c(S(=O)(=O)c3ccccc3)c2)CC1	5	3	-8.50685	-1.7364534848662567	2.0551475098723717	0.9208804381798593	2.3669000000000002	346.4520000000001
481	CCN1CCN(c2cccc(F)c2)CC1	5	3	-8.59494	-2.219203965443465	1.6565302565498925	0.732843445917424	1.9676	208.27999999999997
482	CCN1CCN(c2ccc(OC)cc2C(C)(C)C)CC1	5	3	-7.22471	-1.6154942677722506	1.9725429282585711	0.8433226258889158	3.1346000000000016	276.42400000000004
483	CCN1CCN(c2ccc(O)cc2C(C)C)CC1	5	3	-7.88128	-1.8576355108099714	2.0474234259919157	0.890586951535123	2.6575000000000006	248.36999999999998
484	O=C(O)c1ccc(Cc2c(Cl)cccc2Cl)cc1	5	1	-8.30753	-1.9581035993035598	1.6491775798380672	0.911118629329657	4.282400000000002	281.138
485	Cc1c(Cl)cc(-c2ccc(S(C)(=O)=O)cc2)cc1Cl	5	1	-8.83715	-2.0273812525742345	1.92326885302678	0.8243353461824336	4.372320000000002	315.221
486	Cc1c(Cl)ccc(-c2ccc(C(=O)O)cc2)c1Cl	5	1	-8.36106	-1.9707207413025318	1.8080016112352428	0.8682361424704524	4.667020000000003	281.13800000000003
487	Cc1c(Cl)ccc(-c2ccc(S(C)(=O)=O)cc2)c1Cl	5	1	-8.98227	-2.0606740638735306	1.9309575408095832	0.8243353461824335	4.372320000000003	315.221
488	Cc1ccc(CO)cc1-c1ccc(F)c(CO)c1	5	2	-9.7803	-2.3052388173462637	1.9953231182996074	0.8738745679872361	2.7857200000000004	246.28099999999998
489	Cc1ccc(S(C)(=O)=O)cc1-c1ccc(CO)cc1	5	2	-8.3383	-1.912937213732905	1.7856063399742226	0.9370280381490438	2.5578200000000004	276.35699999999997
490	Cc1c(-c2ccc(CO)cc2)cc(CO)cc1S(C)(=O)=O	5	2	-8.7828	-1.916564086364674	2.2442622439139512	0.9063655626756719	2.0501199999999997	306.38300000000004
491	Cc1ccc(CCO)cc1-c1ccccc1	5	2	-8.0199	-2.004975	1.59022238839181	0.8280029052831026	3.1968200000000015	212.29200000000003
492	Cc1cc(CO)c(S(C)(=O)=O)cc1-c1ccc(F)cc1	5	2	-8.71183	-1.9480244088421994	2.1074542569298984	0.9466412774785368	2.6969200000000013	294.347
493	CCc1ccc(CO)cc1-c1ccc(F)cc1	5	2	-8.50009	-2.0615746410150835	1.7620242741482492	0.8545485104358501	3.5474000000000023	230.28199999999998
494	O=C(O)c1ccc(-c2cccc(F)c2)cc1	5	2	-8.24567	-2.0614175	1.4080715522714087	0.8365119909030408	3.190900000000001	216.21099999999998
495	Cc1c(-c2ccccc2)cc(CO)cc1S(C)(=O)=O	5	2	-8.59535	-1.971908528124333	2.089252493820375	0.9370280381490438	2.5578200000000004	276.35699999999997
496	CS(=O)(=O)c1ccc(-c2ccc(C#N)c(O)c2)cc1	5	3	-8.61199	-1.9757260059359392	2.009035334057062	0.9104786924248309	2.3343800000000003	273.313
497	CS(=O)(=O)c1ccc(-c2cc(O)c(C#N)cc2Cl)cc1	5	3	-8.9772	-2.007362944761111	2.204644000519643	0.9247943855719941	2.9877800000000017	307.75800000000004
498	Cc1cccc(-c2ccc(C#N)c(O)c2S(C)(=O)=O)c1	5	3	-7.71824	-1.7258509306657976	2.3698209235965653	0.9206180642376222	2.6428000000000003	287.34000000000003
499	Cc1cc(-c2ccc(C#N)c(O)c2)cc(S(C)(=O)=O)c1	5	3	-9.23478	-2.064959583725551	2.264377333852977	0.9206180642376222	2.6428000000000003	287.34000000000003
500	Cc1cccc(-c2cc(Cl)c(C#N)cc2S(C)(=O)=O)c1	5	3	-8.56946	-1.9161895090465346	2.257882462058104	0.8516159132204487	3.590600000000003	305.78600000000006
501	N#Cc1ccc(-c2ccc(CO)cc2)cc1O	5	3	-7.0311	-1.7052922331929607	1.9614896587636341	0.8244996978141024	2.4231800000000008	225.24699999999999
502	Cc1cccc(-c2ccc(C#N)c(S(C)(=O)=O)c2)c1	5	3	-9.06113	-2.0787657886465634	2.0133036772523276	0.8434141472122901	2.9372000000000007	271.34099999999995
503	Cc1cccc(-c2ccc(CO)c(S(C)(=O)=O)c2)c1	5	3	-8.96288	-2.0562256927937805	1.9666448015126825	0.9370280381490438	2.5578200000000004	276.35699999999997
504	NC(=O)c1cccc(-c2ccc(Cl)c(F)c2CO)c1	5	3	-9.6204	-2.207071126128352	2.1401371092049892	0.9072750340712756	2.737300000000001	279.6979999999999
505	CCNC(=O)c1cccc(-c2ccc(Cl)cc2CO)c1	5	3	-8.8294	-1.974313860053664	1.8552229382485788	0.9075852905529523	3.2490000000000014	289.762
506	CCc1cc(C(N)=O)cc(-c2ccc(Cl)cc2CO)c1	5	3	-9.36866	-2.094896061808318	2.105994676510319	0.9079267256997022	3.1606000000000005	289.76200000000006
507	NC(=O)c1cccc(-c2ccccc2CO)c1	5	3	-8.71061	-2.1126332407977326	1.6896550433790178	0.8412830030046612	1.9448	227.26299999999998
508	NC(=O)c1cccc(-c2ccccc2CCO)c1	5	3	-9.07294	-2.1385124664328914	1.7794452902453095	0.859384564343655	1.9872999999999996	241.28999999999996
509	CCN(C)C(=O)c1cccc(-c2ccccc2CO)c1	5	3	-8.38992	-1.8760431445785035	1.8782965646222056	0.926734580225467	2.937800000000001	269.344
510	CS(=O)(=O)c1cc(C(N)=O)cc(-c2ccc(Cl)cc2Cl)c1	5	3	-8.10277	-1.768169374467492	2.0619057083442573	0.9290556492209471	3.1628000000000007	344.21900000000005
511	CCNC(=O)c1cccc(-c2ccc(Cl)cc2C(C)C)c1	5	3	-9.28407	-2.02595016820327	1.8683465382040527	0.8564692966974357	4.880100000000004	301.817
512	CCNC(=O)c1cccc(-c2ccccc2CO)c1	5	3	-8.85348	-2.031127611508341	1.7128848409604132	0.8818841344413783	2.595600000000001	255.31699999999998
513	Cc1cccc(-c2cccc(CO)c2S(C)(=O)=O)c1	5	2	-7.6527	-1.755649786591248	2.093715215713866	0.9370280381490438	2.5578200000000004	276.35699999999997
514	Cc1cc(-c2cc(F)cc(CO)c2)cc(S(C)(=O)=O)c1	5	2	-9.15661	-2.047480240345435	2.137590154365796	0.9466412774785368	2.6969200000000004	294.34700000000004
515	Cc1cc(Br)cc(-c2cccc(CO)c2)c1	5	2	-8.56776	-2.14194	1.8686284753483307	0.8817620456731085	3.916820000000002	277.161
516	Cc1ccc(S(C)(=O)=O)c(-c2cccc(CO)c2)c1	5	2	-8.80587	-2.020205128418764	1.9294039731103165	0.9370280381490438	2.5578200000000004	276.35699999999997
517	CS(=O)(=O)c1ccc(-c2cccc(CO)c2)cc1Cl	5	2	-9.48709	-2.1764877146460675	1.9229016062464108	0.9473143043663106	2.902800000000002	296.775
518	Cc1cc(Cl)cc(-c2cccc(CO)c2)c1CO	5	2	-9.37631	-2.2100174611690795	2.098391118299608	0.8910668775454603	3.300020000000003	262.736
519	OCc1ccccc1-c1ccc(Br)cc1	5	2	-7.99429	-2.064116802316833	1.5735145141527553	0.8770623314343265	3.6084000000000023	263.13399999999996
520	Cc1cc(-c2cccc(CO)c2)cc(S(C)(=O)=O)c1	5	2	-9.0657	-2.0798142185503514	1.9424779376073573	0.9370280381490438	2.5578200000000004	276.35699999999997
521	Cc1cccc(-c2cccc(S(C)(=O)=O)c2)c1	5	2	-8.4067	-2.0389242389929407	1.6029729648192799	0.8157527599822286	3.065520000000001	246.331
522	NS(=O)(=O)c1ccc(Cc2ccccc2Br)cc1	5	1	-8.11014	-1.911578330124089	1.7593569644534544	0.9426161431060891	2.6873000000000014	326.215
523	Cc1cc(-c2ccccc2S(N)(=O)=O)ccc1Br	5	1	-7.58295	-1.7873184554661772	1.8838078906700932	0.9218639284158372	3.0719200000000004	326.215
524	Cc1cc(-c2cccc(S(N)(=O)=O)c2)ccc1Br	5	1	-8.60758	-2.0288260625352343	1.852272568849056	0.9218639284158372	3.0719200000000004	326.215
525	Cc1ccc(-c2ccc(O)cc2)cc1Br	5	1	-7.42045	-1.9159519514243217	1.6755638880346844	0.8196632690742092	4.130120000000002	263.134
526	Brc1ccccc1CN1CCCNCC1	5	1	-7.23011	-1.8668063747498471	1.9327436083144072	0.8854577437449295	2.2443999999999997	269.186
527	CS(=O)(=O)c1ccc(-c2ccccc2)c(CO)c1	5	3	-9.07531	-2.1390710807900293	1.7857920413765296	0.922664352468682	2.2494000000000005	262.33
528	CS(=O)(=O)c1ccc(-c2ccccc2)c(O)c1	5	3	-8.87613	-2.152777737453746	1.7286194459976745	0.8878150296578962	2.4627000000000008	248.30300000000003
529	CS(=O)(=O)c1cc(Cl)c(-c2ccccc2)c(CO)c1	5	3	-8.68456	-1.9923747057429255	2.0768202452996665	0.9473143043663106	2.902800000000001	296.77500000000003
530	CS(=O)(=O)c1ccc(-c2ccccc2)c(CCO)c1	5	3	-8.59311	-1.9713946368804627	1.8604625864853315	0.9318684973513873	2.2919	276.35699999999997
531	CS(=O)(=O)c1ccc(Cc2ccccc2)c(O)c1Cl	5	3	-8.33915	-1.913132217106695	2.1328705411576525	0.9469531924042928	3.0399000000000025	296.775
532	CS(=O)(=O)Cc1ccc(-c2ccccc2)c(CO)c1Cl	5	3	-8.40654	-1.8797594895571081	2.293068802384445	0.9440495284297523	3.043900000000002	310.802
533	Cc1c(CO)c(-c2ccccc2)cc(Cl)c1S(C)(=O)=O	5	3	-9.65448	-2.158807356741217	2.3278132312888733	0.9467942819437879	3.211220000000001	310.8020000000001
534	CS(=O)(=O)Cc1ccc(-c2ccccc2)c(CO)c1	5	3	-8.89128	-2.039799526248648	1.9145984355419348	0.9325541484711158	2.3905000000000003	276.357
535	CS(=O)(=O)NC(=O)c1ccc(Cc2ccc(=O)[nH]c2)cc1	5	3	-8.3965	-1.83226651536651	2.1803576787876064	0.8667951924887325	0.6550999999999998	306.34299999999996
536	CCNC(=O)c1ccc(Cc2c[nH]c(=O)c(C(C)C)c2)cc1	5	3	-9.17218	-1.955515346542603	2.247832562735306	0.8913324037100836	2.838800000000001	298.38599999999997
537	NC(=O)c1ccc(CC2=CC(=O)C=C2)cc1C(F)(F)F	5	3	-8.9484	-2.0009230689859114	2.678056821032463	0.924470515836081	2.4121000000000006	281.23299999999995
538	CNC(=O)c1ccc(Cc2ccc(=O)[nH]c2)cc1	5	3	-8.63082	-2.034303783066826	1.9865918965801495	0.8524475917574849	1.3253000000000001	242.27800000000002
539	Cc1ccc(S(=O)(=O)c2[nH]c(=O)ccc2C)cc1	5	3	-7.23315	-1.7048698047798256	2.263969586117504	0.8983753004634194	1.82454	263.318
540	O=c1ccc(Cc2ccccc2)c[nH]1	5	3	-7.19516	-1.9229873973585994	1.8175984093319126	0.761858362630793	1.9657	185.22600000000003
541	NC(=O)c1ccc(Cc2ccc(=O)[nH]c2)cc1C(F)(F)F	5	3	-10.2364	-2.2337656116117124	2.4277067783269057	0.9095346000938974	2.0834	296.248
542	O=c1ccc(Cc2ccccc2)c(Cl)[nH]1	5	3	-7.51407	-1.940124531482451	2.077244031147387	0.7742976509106206	2.6191000000000004	219.67100000000002
543	CNC(=O)c1ccc(Cc2ccc(=O)[nH]c2C(F)(F)F)cc1	5	3	-8.70525	-1.8559655360546776	2.3558518187252186	0.9138901677217112	2.344100000000001	310.275
544	CN1CC(Br)N(c2ccc(O)cc2)C1	5	1	-7.59699	-2.030380982196269	3.3179812897475918	0.6137657805978106	1.8224999999999998	257.13100000000003
545	CCC(C)c1c(O)ccc(N2CCN(C)C2)c1Cl	5	1	-8.48553	-2.000058601653962	3.2192431436930633	0.9115117537019201	3.2684000000000015	268.7879999999999
546	CCCC(C)c1cc(N2CCN(C)C2)ccc1O	5	1	-9.01863	-2.125711476670811	2.96540957383435	0.8870254984307022	3.005100000000002	248.36999999999998
547	CCc1cc(N2CCN(C)C2)ccc1O	5	1	-8.57047	-2.212885838611352	2.3537616902324885	0.7969633569151205	1.6639000000000002	206.28900000000002
548	CCC(C)c1cc(N2CCN(C)C2)c(C(C)C)cc1O	5	1	-9.56348	-2.138459138145969	3.2128470714390014	0.9072590734318449	3.7384000000000035	276.424
549	CCCc1cc(N2CCN(C)C2)ccc1O	5	1	-8.41921	-2.1048025	2.3647453984252564	0.8442907066548497	2.0540000000000007	220.31599999999997
550	CCC(C)c1cc(CN2CCN(C)C2)ccc1O	5	1	-8.49806	-2.0030119509767177	2.7950991122958886	0.887012378246639	2.610600000000001	248.36999999999998
551	CCC(C)Cc1cc(N2CCN(C)C2)ccc1O	5	1	-9.21348	-2.1716380621088778	2.954905881526658	0.8871981253155193	2.6901000000000015	248.36999999999998
552	CCC(C)c1cccc(N2CCN(C)C2)c1	5	1	-8.35063	-2.0876575	2.686430007806152	0.7694222802045866	2.9094000000000015	218.34399999999994
553	Cc1cc(-c2ccccc2)ccc1S(=O)(=O)CN	5	3	-8.76327	-2.0655225474562124	1.986475425991916	0.9222372018345649	2.3519199999999993	261.346
554	Cc1ccc(-c2ccc(S(N)(=O)=O)c(C)c2)cc1	5	3	-8.9984	-2.12094321994301	1.7516279848616172	0.9029459453371049	2.617840000000001	261.34599999999995
555	Cc1cc(Cc2ccccc2)ccc1S(N)(=O)=O	5	3	-8.29895	-1.9560812739093663	1.7730895798380697	0.9206693725893742	2.2332199999999998	261.346
556	CCCNS(=O)(=O)c1ccc(-c2ccc(F)cc2)cc1C	5	3	-8.61573	-1.8801064234429465	1.8392648405913192	0.9188309428875387	3.4894200000000017	307.39000000000004
557	CNS(=O)(=O)c1ccc(-c2ccccc2)cc1C	5	3	-8.45917	-1.993845490069936	1.7099261952226854	0.9226676474666882	2.570120000000001	261.346
558	Cc1cc(-c2ccccc2)ccc1S(N)(=O)=O	5	3	-8.69023	-2.107690364759492	1.6833336849502132	0.8848241611229574	2.3094199999999994	247.319
559	CCc1cc(-c2ccccc2)ccc1S(N)(=O)=O	5	3	-8.53853	-2.012550821454924	1.7983006567611444	0.9226689459029862	2.563399999999999	261.346
560	Cc1cc(-c2cccc(C(F)(F)F)c2)ccc1S(N)(=O)=O	5	3	-9.67686	-2.1116639733090654	2.0002087303222797	0.9238182536677478	3.328220000000001	315.31600000000003
561	Cc1cccc(-c2ccc(F)c(N)c2)c1Cl	5	3	-8.67294	-2.168235	1.9786572166070737	0.7421789738094468	4.036720000000002	235.68899999999996
562	O=S(=O)(c1ccccc1)c1ccccc1O	5	2	-7.34562	-1.836405	1.684736167656025	0.8664426828616274	2.225000000000001	234.27599999999998
563	CS(=O)(=O)c1cccc(S(=O)(=O)c2ccccc2)c1	5	2	-8.22357	-1.8866163465859356	1.7666184701517356	0.8675239940366354	1.9229	296.369
564	CC(C)(C)c1c(O)cccc1S(=O)(=O)c1ccccc1	5	2	-8.03669	-1.7970585154092784	2.1511465646222074	0.9203144608043137	3.5225000000000017	290.38399999999996
565	O=S(=O)(c1cccc(O)c1)c1cccc(Br)c1	5	2	-7.74805	-1.8791781495627597	1.9382295932971854	0.9271403349225575	2.9875000000000016	313.172
566	Nc1ccccc1S(=O)(=O)c1ccccc1	5	2	-7.18244	-1.79561	1.679560783040639	0.8079478068560466	2.1016	233.292
567	CCOc1cccc(S(=O)(=O)c2ccccc2)c1	5	2	-7.75018	-1.8267349444721193	1.6243086386615992	0.8505359409183275	2.9181000000000017	262.33
568	CCOc1cccc(S(=O)(=O)c2ccccc2Cl)c1	5	2	-7.61681	-1.7474160559026335	1.7902939362676253	0.8660497116861925	3.571500000000002	296.775
569	O=S(=O)(c1ccccc1)c1ccccc1	5	2	-7.43039	-1.9185184483884086	1.3213101469515909	0.7757963953886716	2.519400000000001	218.277
570	CCc1cccc(-c2c(CO)cc(C#N)c(O)c2F)c1	5	3	-9.12854	-2.0412035975325926	2.552467683503327	0.9010371500053014	3.1246800000000015	271.291
571	CCc1cccc(-c2cc(S(C)(=O)=O)ccc2CO)c1	5	3	-9.36902	-2.094976560255508	1.980848103083746	0.94173262408535	2.8118000000000007	290.384
572	CCc1cccc(-c2ccc(C#N)c(O)c2)c1	5	3	-8.9856	-2.1793281123264734	1.957984851071327	0.8464158889666429	3.493280000000002	223.27499999999998
573	CCOc1cc(-c2cccc(CC)c2)c(O)cc1C#N	5	3	-9.33236	-2.0867791350499934	2.1648254107760536	0.9138239466900103	3.891980000000003	267.328
574	CCOCc1cc(C#N)ccc1-c1cccc(CO)c1	5	3	-8.6967	-1.944641237992242	2.1268404917477124	0.9042929037662291	3.254080000000002	267.328
575	CCc1cccc(-c2cc(O)c(C#N)cc2CCO)c1	5	3	-9.71093	-2.171429960474203	2.3636413448419873	0.8945478677576001	3.028080000000002	267.3279999999999
576	CCc1cccc(-c2cc(O)c(S(C)(=O)=O)cc2CO)c1	5	3	-9.35358	-2.0411184937535736	2.307733498974681	0.9099409016247859	2.517400000000001	306.38300000000004
577	CCc1cccc(-c2cc(O)c(C#N)cc2COC)c1	5	3	-9.25683	-2.069890113615938	2.3162108503364927	0.9197046470901377	3.639680000000003	267.3279999999999
578	CCc1cccc(-c2cc(O)c(C#N)cc2Cl)c1	5	3	-8.56245	-2.018188819523585	2.1728501952226846	0.8784302073168868	4.146680000000003	257.71999999999997
579	OCc1ccc(C2COc3ccccc3O2)c(CF)c1	5	3	-8.76802	-1.9605888748077704	2.8949239060985956	0.9340097220553883	3.1609000000000016	274.291
580	O=S(=O)(c1ccccc1)c1c(F)cccc1N1CCC(O)CC1	5	3	-7.72894	-1.6115953953822875	2.1766791812578585	0.9367101126570759	2.619600000000001	335.40000000000015
581	CS(=O)(=O)c1c(F)cccc1Cl	5	3	-7.02878	-2.029034012537329	2.020405581258954	0.7064162976461554	1.8826	208.64100000000002
582	NS(=O)(=O)c1ccc(CF)cc1C1COc2ccccc2O1	5	3	-9.36164	-1.9959083542633367	2.9964410683046268	0.939968334061611	2.3160000000000007	323.34499999999997
583	OCc1ccc(CF)cc1C1COc2ccccc2O1	5	3	-9.36245	-2.0935074635942907	2.9349106434991263	0.9340097220553883	3.1609000000000016	274.29100000000005
584	CS(=O)(=O)c1ccc2c(c1)OCC(c1ccc(CO)cc1)O2	5	3	-8.50892	-1.8141078394125807	2.616071589396439	0.9373434738261825	2.0949	320.36600000000004
585	NC(=O)c1ccc(C2=COc3ccccc3O2)cc1F	5	3	-8.92478	-1.9956414764230572	2.5291902893185636	0.9130257374501176	2.694400000000001	271.24699999999996
586	OCCc1ccc2c(c1)OCC(c1cccc(F)c1)O2	5	3	-8.60929	-1.9250957678009162	2.6145464525176934	0.9350003980017512	2.873000000000001	274.291
587	CCC(C)(C)c1cc(C)c(S(C)(=O)=O)c(N2CCOCC2)c1O	5	3	-6.99046	-1.457611670889419	2.754084539682534	0.9117545121415309	2.6283200000000018	341.4730000000001
588	Cc1cc(N2CCOCC2)c(CO)c(S(C)(=O)=O)c1	5	3	-7.61664	-1.7473770552278756	2.4185486476665297	0.8864861890225497	0.7274200000000002	285.365
589	CCOc1ccc(C)c(-c2ccc(C)nc2)c1S(C)(=O)=O	5	3	-8.04082	-1.7546507761673724	2.3419529321730597	0.8703432723284921	3.1676400000000013	305.39900000000006
590	O=C(O)c1ccc(-c2ccc(N3CCOCC3)c(F)c2)cc1	5	3	-8.61323	-1.8363468061356343	1.814747533010932	0.9464823423025822	3.0275000000000016	301.31699999999995
591	CCOc1c(-c2cc(C)ccc2C)cccc1N1CCOCC1	5	3	-8.63142	-1.7997754837805164	2.0942971156311767	0.8442120759636615	4.205740000000002	311.4250000000001
592	CCCc1c(C)cc(S(C)(=O)=O)c(O)c1N1CCOCC1	5	3	-7.9231	-1.7289621661287913	2.6200954422945166	0.9193001534927229	1.8932200000000001	313.4190000000001
593	Cc1ccc(O)c(N2CCOCC2)c1C(F)F	5	3	-7.84156	-1.9018576558599072	2.5513637995164977	0.8657328683016002	2.4748200000000002	243.25299999999996
594	Cc1cc(N2CCOCC2)c(O)cc1S(C)(=O)=O	5	3	-8.51145	-2.0061680042434133	2.3240166818788843	0.866854019513133	0.94072	271.338
595	CCOc1c(-c2ccc(Cl)cc2F)cc(C)cc1N1CCOCC1	5	3	-7.00465	-1.4298181938988492	2.2487656094198822	0.7988942693228123	4.6898200000000045	349.8330000000002
596	Cc1ccc(-c2cccc(S(N)(=O)=O)c2)c(Br)c1	5	1	-8.04971	-1.8973348425283878	1.9168917211253511	0.9218639284158372	3.0719200000000004	326.215
597	Cc1cccc(Br)c1-c1ccc(O)cc1	5	1	-7.96457	-2.056443131313547	1.8377188330896317	0.819663269074209	4.1301200000000025	263.134
598	Cc1cc(Br)cc(-c2ccc(S(C)(=O)=O)cc2)c1	5	1	-8.29772	-1.95579136012908	1.8460050649244106	0.840893750728478	3.828020000000002	325.2270000000001
599	Cc1cccc(Br)c1-c1ccc(S(N)(=O)=O)cc1	5	1	-7.62291	-1.7967371177915819	1.924114327090816	0.9218639284158371	3.0719200000000013	326.2150000000001
600	Cc1cc(Br)cc(-c2cccc(S(N)(=O)=O)c2)c1	5	1	-8.05263	-1.898023093128743	1.9619651905131086	0.9218639284158371	3.0719200000000004	326.2150000000001
601	Cc1ccc(-c2ccccc2S(N)(=O)=O)c(Br)c1	5	1	-7.29774	-1.720093813778772	1.9428490209683673	0.9218639284158372	3.0719200000000004	326.215
602	Cc1cccc(Br)c1-c1cccc(S(N)(=O)=O)c1	5	1	-8.38859	-1.9772096245312205	2.0162110303875203	0.9218639284158371	3.0719200000000013	326.2150000000001
603	Cc1cccc(Br)c1-c1ccc(C(=O)O)cc1	5	1	-7.32792	-1.777281657416245	1.7654561072088057	0.9031858093774329	4.122720000000003	291.144
604	N#Cc1cc(-c2ccccc2)cc(-c2ccc(N3CCOC3)c(C(N)=O)c2)c1	5	2	-11.1378	-2.1048463537410855	2.4445887412438605	0.7588422630477372	3.785280000000002	369.42400000000015
605	CCNC(=O)c1cc(-c2cccc(C#N)c2)ccc1N1CCOC1	5	2	-9.65769	-1.971367716164973	2.381434810678982	0.9402112715073836	2.7690800000000015	321.38000000000017
606	CNC(=O)c1cc(-c2cccc(C#N)c2)ccc1N1CCOC1	5	2	-9.23309	-1.9252323512862368	2.392343968778029	0.9452712906581459	2.3789800000000003	307.3530000000001
607	N#Cc1cccc(-c2ccc(N3CCOC3)c(C(=O)CN)c2)c1	5	2	-9.74901	-2.0328091077865627	2.6027719408060026	0.8756442809947762	2.16078	307.35299999999995
608	CCNC(=O)c1cc(-c2cccc(-c3ccccc3)c2)ccc1N1CCOC1	5	2	-9.06075	-1.7123207994091778	2.1959173007602235	0.7135718530551622	4.564400000000004	372.4680000000002
609	N#CCc1cccc(-c2cccc(C(N)=O)c2)c1	5	2	-8.711	-2.053202390305339	1.8864896341367121	0.889262570803979	2.51858	236.27399999999997
610	N#CCc1cccc(-c2ccc(N3CCOC3)c(C(N)=O)c2)c1	5	2	-9.46488	-1.9735639073205262	2.4923341785682407	0.9397474116579574	2.3126800000000003	307.35299999999995
611	N#Cc1cccc(Cc2ccc(N3CCOC3)c(C(N)=O)c2)c1	5	2	-10.0775	-2.1013040076601714	2.455409003743066	0.9371695848985392	2.04208	307.35299999999995
612	NC(=O)c1cc(-c2ccccc2)ccc1N1CCOC1	5	2	-9.0517	-2.0240216511934848	2.1291208351792363	0.9284992154383411	2.2466	268.316
613	Cc1ccc(S(=O)(=O)Nc2ccccc2C#N)cc1	6	2	-7.11593	-1.6325063031215463	1.7459757940324998	0.9334094472621842	2.6675000000000013	272.329
614	COc1ccc(-c2cc(C(=O)O)ccc2C)cc1	6	2	-8.45483	-1.9928225422598191	1.509503118299607	0.8971345241259614	3.3688200000000013	242.274
615	CS(=O)(=O)c1ccc(Cl)cc1C1CCCC1	6	2	-5.97973	-1.4949325	2.0324495242993805	0.8148137716998106	3.4011000000000022	258.77
616	Cc1ccc(Br)c(-c2ccc(S(N)(=O)=O)cc2)c1	6	2	-8.06947	-1.9019923191938035	1.8222264150029037	0.9218639284158371	3.0719200000000004	326.2150000000001
617	Cc1cc(-c2cc(Cl)ccc2S(C)(=O)=O)ccn1	6	2	-7.57481	-1.7853998390665575	2.093709931486421	0.8496204761418795	3.113920000000002	281.764
618	Cc1ccc(S(N)(=O)=O)c(S(C)(=O)=O)c1	6	2	-6.63885	-1.7141436991979404	2.0740999204233503	0.8006028325732327	0.04592000000000024	249.31300000000002
619	Cc1ccc(-c2ccccc2C#N)c(S(N)(=O)=O)c1	6	2	-7.64235	-1.7532753337456877	2.053553381394339	0.9089305145767026	2.1811	272.329
620	CNS(=O)(=O)c1ccc(C)cc1	6	2	-5.47296	-1.579907464632027	1.5314843498693769	0.7438256049128792	0.9031199999999999	185.248
621	Cc1ccc(S(N)(=O)=O)c(-c2ccccc2)c1	6	2	-7.49957	-1.8189128974537316	1.6783490695655985	0.8848241611229575	2.3094200000000003	247.31900000000005
622	O=c1ccc(Cc2ccc(CCl)cc2)c[nH]1	6	1	-8.88475	-2.2211875	2.119997304779769	0.81284025283312	2.7045000000000003	233.698
623	O=c1ccc(-c2ccc(CCl)cc2C(F)(F)F)c[nH]1	6	1	-8.34329	-1.914081998244919	2.411873203879548	0.8374211422857231	3.799500000000001	287.66799999999995
624	O=c1ccc(Cc2ccc(CCl)cc2Cl)c[nH]1	6	1	-9.26266	-2.24652503259904	2.308454081840557	0.8505059926224966	3.3579000000000025	268.143
625	Cc1ccc(CO)cc1-c1ccc(I)c(CO)c1	6	2	-9.45354	-2.2282207467394253	2.2363680413765294	0.8312059681360787	3.2512200000000018	354.18700000000007
626	CS(=O)(=O)c1cc(CO)cc(-c2ccc(F)c(CO)c2)c1	6	2	-9.91019	-2.1625807536378296	2.2343100171933035	0.9040196848640423	1.8808	310.346
627	Cc1ccc(CO)cc1-c1ccc(F)c(CN(C)C)c1	6	2	-9.50403	-2.1251657140197326	2.041557193992835	0.923074910001736	3.3550200000000014	273.351
628	Cc1ccccc1Cc1ccc(F)c(CO)c1	6	2	-8.68736	-2.1069942875156378	1.8164483126097863	0.8579805876690085	3.217220000000002	230.28199999999998
629	Cc1ccc(CO)cc1-c1ccc(S(C)(=O)=O)c(CO)c1	6	2	-10.3677	-2.262417620599698	2.202905968610308	0.9063655626756719	2.0501199999999997	306.38300000000004
630	Cc1ccc(CO)cc1-c1cccc(CO)c1	6	2	-9.03867	-2.1921994779471516	1.8141319664559408	0.8474859618488205	2.6466200000000004	228.291
631	Cc1ccc(O)cc1-c1ccc(CO)c(CO)c1	6	2	-8.73294	-2.058373697898416	2.1120988106073	0.7763522627164119	2.352220000000001	244.29
632	Cc1ccc(S(C)(=O)=O)cc1-c1ccc(F)c(O)c1	6	2	-9.12708	-2.0938957562953266	2.0242806177326624	0.9198824073848092	2.9102200000000016	280.32
633	Cc1ccc(CO)cc1-c1cc(CO)ccc1S(C)(=O)=O	6	2	-9.03363	-1.9712996797725681	2.1931140657762995	0.9063655626756719	2.0501199999999997	306.38300000000004
634	Cc1ccc(Cc2ccc(=O)[nH]c2S(C)(=O)=O)cc1	6	3	-8.18752	-1.8783459093799015	2.3240087068381285	0.9277918651776229	1.6776200000000001	277.34499999999997
635	Cc1ccc(=O)[nH]c1S(=O)(=O)c1ccccc1	6	3	-7.09373	-1.7204822393889863	2.2390652725115885	0.8769733366931263	1.51612	249.29100000000003
636	Cc1c[nH]c(=O)c(N2CCN(c3ccccc3)CC2)c1	6	3	-8.25652	-1.8462139977586562	2.105190861704436	0.9062276063332886	2.00992	269.348
637	CS(=O)(=O)c1cc(Cc2ccc(=O)[nH]c2)ccc1Br	6	3	-9.21124	-2.113203384457873	2.416301310388423	0.9292887864913748	2.1317000000000004	342.214
638	CCc1c[nH]c(=O)cc1-c1cccc(S(N)(=O)=O)c1	6	3	-8.04569	-1.84580787584504	2.312194209796708	0.8845019037184741	1.2517	278.33299999999997
639	COc1ccc(-c2cc(C)c[nH]c2=O)cc1	6	3	-7.50268	-1.87567	1.9580130907329458	0.8351330690143051	2.3589200000000003	215.252
640	O=c1[nH]ccc(-c2c(F)cccc2F)c1-c1cc(Cl)cc(Cl)c1	6	3	-7.89825	-1.6468989708262909	2.4231727056661416	0.667573482352073	5.293900000000002	352.16700000000003
641	Cc1ccc(=O)[nH]c1-c1ccccc1S(N)(=O)=O	6	3	-7.85629	-1.8517453113226874	2.3049909361959973	0.8468931959833713	0.9977200000000002	264.30600000000004
642	Cc1c[nH]c(=O)cc1-c1ccc(Cl)cc1	6	3	-6.33798	-1.6364593992397123	2.0562309210017204	0.7859768124234775	3.0037200000000013	219.67100000000002
643	CC1=CC(=O)C=C1S(=O)(=O)c1ccccc1	6	3	-7.63526	-1.908815	2.45099043339029	0.7845827938834908	1.8732	234.276
644	CCOc1ccc(N2CCN(CC)CC2)cc1	6	3	-7.0465	-1.7090272818185204	1.597783693300526	0.7942761885390157	2.2272	234.34299999999996
645	CCN1CCN(c2ccc(-c3ccccc3)cc2)CC1	6	3	-7.38403	-1.6511193027897773	1.5420315711411128	0.8387445660707016	3.4955000000000025	266.38800000000003
646	CCN1CCN(c2ccc(O)cc2C(F)(F)F)CC1	6	3	-8.47854	-1.9451104762509126	2.104824091453512	0.8975331627902401	2.5529	274.28600000000006
647	CCN1CCN(c2ccccc2S(C)(=O)=O)CC1	6	3	-6.7332	-1.5870304596950875	1.877622502914992	0.8266153905728442	1.232	268.382
648	CCN1CCN(c2ccccc2)CC1	6	3	-8.3984	-2.244566814077305	1.4522152948853844	0.701716777836467	1.8285	190.29
649	CCN1CCN(c2ccc(OC)c(C(N)=O)c2)CC1	6	3	-8.66307	-1.987444561622047	1.857695968197957	0.8779148676125534	0.9359999999999998	263.341
650	CCCN1CCN(c2ccc(O)cc2)CC1	6	3	-7.89292	-1.97323	1.6897130238433178	0.8428169552036722	1.9242000000000001	220.31599999999997
651	CN1CCN(c2ccc(O)c(C(C)(C)C)c2)CC1	6	3	-7.84654	-1.849447214283831	2.038438345929121	0.8266919340978438	2.4415000000000004	248.36999999999995
652	Cc1c(Cl)ccc(-c2ccc(C(=O)O)cc2)c1Br	6	2	-8.20019	-1.932803318672705	1.9107598529934844	0.8627707819178962	4.776120000000002	325.589
653	Cc1c(Cl)cc(-c2ccc(S(N)(=O)=O)cc2)cc1S(C)(=O)=O	6	2	-8.77591	-1.871030298672365	2.1627528001575786	0.9096151678273205	2.36632	359.8560000000001
654	NS(=O)(=O)c1ccc(Cc2ccccc2Cl)cc1	6	2	-8.33506	-1.9645924825322485	1.6542175798380683	0.9398683535553469	2.5782000000000007	281.76399999999995
655	Cc1c(CCl)ccc(-c2ccc(S(N)(=O)=O)cc2)c1Cl	6	2	-7.75265	-1.7335452405763745	2.2188234876991295	0.8724581864989237	3.701620000000002	330.236
656	Cc1c(Cl)cc(-c2ccc(C(=O)O)cc2)cc1S(C)(=O)=O	6	2	-8.58318	-1.8730034311157653	2.028338675377224	0.9386641109404382	3.4171200000000024	324.7850000000001
657	CCc1cc(CN2CCN(C)C2)ccc1O	6	1	-8.6945	-2.173625	2.230465398425256	0.8389451882978295	1.6595	220.316
658	CCc1c(O)ccc(N2CCN(C)C2)c1-c1ccccc1	6	1	-8.19291	-1.7878395350933642	2.363801312739861	0.9351403084357983	3.3309000000000024	282.38699999999994
659	CCc1cc(N2CCN(C)C2)c(Cl)cc1O	6	1	-8.27621	-2.0690525	2.5942446291944865	0.8596568426845029	2.317300000000001	240.734
660	CCc1c(O)ccc(N2CCN(C)C2)c1CC	6	1	-7.22332	-1.7519124310374448	2.6418852397783628	0.8684913707002522	2.2263	234.3429999999999
661	CCc1cc(N2CCN(C)C2)c(-c2ccccc2)cc1O	6	1	-9.03134	-1.9707999608039275	2.374691312739861	0.9351403084357983	3.330900000000003	282.38700000000006
662	CCCc1cc(N2CCN(C)C2)cc(CC)c1O	6	1	-8.37848	-1.9748266746786216	2.590536041376529	0.8870289054689693	2.616400000000002	248.36999999999995
663	CCc1cc(N2CCN(C)C2)ccc1CO	6	1	-8.36495	-2.0912375	2.4216930907329477	0.8349597535827514	1.4506000000000001	220.316
664	CCc1cc(N2CCN(C)C2)cc(S(C)(=O)=O)c1O	6	1	-7.70876	-1.7685108326320316	2.708370210492843	0.899348732660216	1.0674000000000001	284.38100000000003
665	CCCc1c(N2CCN(C)C2)ccc(O)c1CC	6	1	-8.32015	-1.9610781618297513	2.634738502914992	0.8870289054689694	2.6164000000000014	248.36999999999998
666	CCc1c(O)ccc(N2CCN(C)C2)c1C(C)(C)C	6	1	-7.20991	-1.6540667937907019	2.7617294865109425	0.8874114824994378	2.961400000000001	262.39699999999993
667	Cc1cc(S(C)(=O)=O)cc(-c2cccc(CO)c2)c1CO	6	2	-9.96564	-2.1746809356514154	2.2435869402702266	0.9063655626756718	2.05012	306.38300000000004
668	NS(=O)(=O)c1ccc(OCc2ccccc2)cc1	6	2	-8.0753	-1.9033664633719094	1.4563059237294702	0.9157014087896285	1.913	263.318
669	Cc1cc(Cl)cc(-c2ccccc2)c1CO	6	2	-8.33069	-2.0826725	1.8348530907329472	0.8350392881667914	3.807720000000003	232.71
670	Cc1cc(Cl)cc(-c2cccc(O)c2)c1CCO	6	2	-9.35169	-2.2042144715181418	2.1644760413765294	0.8880221953921544	3.555820000000003	262.736
671	CS(=O)(=O)c1cc(CO)c(Cl)cc1-c1cccc(CO)c1	6	2	-6.9045	-1.5066854231344093	2.2874671022135473	0.9043793970610252	2.3951000000000002	326.80100000000004
672	Cc1cc(Cl)cc(-c2cccc(CCO)c2)c1CO	6	2	-9.27921	-2.1287967718890553	2.1424878404766208	0.8991015528824028	3.3425200000000035	276.76300000000003
673	Cc1cc(CCl)cc(-c2cccc(O)c2)c1CO	6	2	-9.4789	-2.234198156063055	2.3009963490688374	0.8300672828632897	3.5987200000000024	262.736
674	CS(=O)(=O)c1ccc(-c2cccc(CO)c2)c(CO)c1	6	2	-9.53328	-2.1317062128539193	2.0411392918949343	0.899893673214925	1.7417000000000002	292.35600000000005
675	CCS(=O)(=O)c1cccc(-c2cc(Cl)cc(C)c2CO)c1	6	2	-9.22942	-2.0140245605018725	2.2428071831852048	0.9344859760524368	3.601320000000002	324.82900000000006
676	Cc1c(CO)c(-c2cccc(CO)c2)cc(Cl)c1S(C)(=O)=O	6	2	-10.2206	-2.1790392415841517	2.529737177264984	0.8970040609686858	2.703520000000001	340.8280000000001
677	Cc1ccc(-c2cccc(C(N)=O)c2)c(CO)c1F	6	2	-9.42559	-2.162378647013028	2.133171428731618	0.8885565322675759	2.3923200000000002	259.28
678	NC(=O)c1cccc(-c2ccc(Cl)c(F)c2O)c1	6	2	-8.75792	-2.064261540363096	2.0927350492258228	0.8767946457437664	2.9506000000000006	265.67099999999994
679	CCOCc1cc(Cl)ccc1-c1cccc(C(N)=O)c1	6	2	-8.54753	-1.9112858119718776	1.9307932679189115	0.9133735482108892	3.642400000000002	289.76200000000006
680	COCc1c(F)cccc1-c1cccc(C(N)=O)c1	6	2	-9.21715	-2.1145592314450483	1.940383631478074	0.9174237709060433	2.7379999999999995	259.28
681	CNC(=O)c1cccc(-c2ccc(Cl)cc2CO)c1	6	2	-8.94386	-2.0518622055355626	1.852578116238595	0.9048928731755482	2.858900000000001	275.73499999999996
682	CCNC(=O)c1cccc(-c2ccc(Cl)c(F)c2CO)c1	6	2	-9.37841	-2.0465368439681337	2.126023461280976	0.9094040740041971	3.3881000000000023	307.752
683	NC(=O)c1cccc(-c2ccc(Cl)c(F)c2)c1	6	2	-8.7395	-2.119640095005032	1.6924927684199336	0.8723573905135152	3.245000000000001	249.67199999999997
684	COCc1cc(Cl)ccc1-c1cccc(C(N)=O)c1	6	2	-8.44757	-1.9380054709729415	1.8650109173996974	0.9310945527805267	3.2523000000000017	275.735
685	NC(=O)c1cccc(-c2ccc(Cl)c(F)c2C=O)c1	6	2	-9.06481	-2.0796100385472065	2.2311143281399026	0.8766614678358732	3.057500000000002	277.68199999999996
686	Cc1cccc(-c2ccc(Cl)c(O)c2)c1S(C)(=O)=O	6	2	-8.12845	-1.8647943219801677	2.176360255741711	0.9235671449249424	3.424520000000001	296.77500000000003
687	CCOc1cc(-c2cccc(C)c2)ccc1S(C)(=O)=O	6	2	-9.12962	-2.0414450928741625	1.8555781730138143	0.8657309389713626	3.464220000000002	290.384
688	NS(=O)(=O)c1ccccc1Cc1ccccc1	6	2	-7.81298	-1.8949259876963687	1.6695723510713254	0.9004361788369214	1.9248000000000003	247.319
689	Cc1cc(CO)cc(-c2ccc(C#N)cc2)c1	6	2	-9.12478	-2.2130842206190304	1.875164658763632	0.850008992381701	3.0260000000000007	223.275
690	CS(=O)(=O)c1cc(-c2ccc(CO)cc2)ccc1C#N	6	2	-9.0249	-2.0180289890137852	2.0621225086781507	0.937553014283497	2.12108	287.34000000000003
691	Oc1ccc(Cc2ccccc2Br)cc1	6	1	-7.89492	-2.0384595786426574	1.6462969828468488	0.8744557321044276	3.7455000000000016	263.134
692	Cc1cccc(-c2ccc(C(=O)O)cc2)c1Br	6	1	-7.7962	-1.8908562399082591	1.7704525065541414	0.9031858093774329	4.122720000000002	291.144
693	Cc1c(Br)cccc1-c1ccccc1S(N)(=O)=O	6	1	-7.69385	-1.8134578361440399	1.9991463522085553	0.9218639284158371	3.0719200000000013	326.2150000000001
694	NS(=O)(=O)c1ccccc1Cc1ccccc1Br	6	1	-8.37935	-1.9750317356451659	1.9529289644534522	0.9426161431060891	2.6873000000000014	326.215
695	CCCc1c(CC)cccc1-c1cc(O)c(C#N)cc1CCO	6	1	-9.30579	-1.940391349188186	2.611768138358448	0.8479899315984867	3.9805800000000047	309.4090000000001
696	CCc1cccc(-c2cc(O)ccc2CCO)c1	6	1	-9.47972	-2.23439143191658	1.9961457427339973	0.8642455665101111	3.1564000000000014	242.31799999999996
697	CCCc1cccc(-c2cc(O)c(C#N)cc2CCO)c1	6	1	-9.44113	-2.0602234700437347	2.3757917299497713	0.8822642674809408	3.418180000000002	281.35499999999996
698	CCc1cccc(-c2cc(O)c(C#N)cc2S(C)(=O)=O)c1	6	1	-8.45575	-1.8451959253629926	2.377270341079944	0.9451370993203853	2.8967800000000015	301.367
699	CCc1cccc(Cc2cc(O)c(C#N)cc2CCO)c1	6	1	-9.75031	-2.1276920773468992	2.433361221475195	0.8852739840503161	2.951880000000002	281.35499999999996
700	Cc1cccc(-c2cc(O)c(C#N)cc2CCO)c1	6	1	-9.20876	-2.112634433437874	2.335461425382281	0.8836116689627926	2.7741000000000007	253.301
701	CCc1cccc(-c2cc(O)c(S(C)(=O)=O)cc2CCO)c1	6	1	-9.2271	-1.967224329884853	2.35601104949445	0.8876859701624068	2.5599000000000007	320.4100000000001
702	CS(=O)(=O)c1cccc(-c2cc(O)c(C#N)cc2CCO)c1	6	1	-9.93154	-2.117411442514399	2.463011818725219	0.8966947126426557	1.8691799999999994	317.3660000000001
703	Cc1cccc(-c2ccc(F)c(S(C)(=O)=O)c2)c1Cl	6	1	-8.66295	-1.987417031733983	2.064285142619541	0.8435071771089316	3.8580200000000024	298.76599999999996
704	Cc1cccc(-c2ccc(CO)c(N)c2)c1Cl	6	1	-8.28842	-2.010237125263643	2.1482315572906376	0.7994413295513413	3.389920000000001	247.72499999999997
705	Cc1cccc(-c2ccc(F)c(N)c2)c1S(C)(=O)=O	6	1	-8.67287	-1.9896928358139787	2.180970210492843	0.8598501691015916	2.7868200000000005	279.336
706	CS(=O)(=O)c1ccc(-c2ccc(F)c(N)c2)c(Cl)c1	6	1	-9.44669	-2.167219318997697	2.0234091245199917	0.8667165640514795	3.131800000000001	299.754
707	Cc1cccc(-c2ccc(S(C)(=O)=O)c(N)c2)c1Cl	6	1	-9.07248	-2.081369657225994	2.1794335589091336	0.8648240184051954	3.301120000000001	295.79099999999994
708	Cc1cccc(-c2ccc(F)c(CN)c2)c1Cl	6	1	-8.82338	-2.13998398323308	2.028099969729265	0.8579974003268099	3.9132200000000026	249.71599999999995
709	Cc1cccc(Cc2ccc(F)c(N)c2)c1Cl	6	1	-8.07239	-1.957842154187044	2.030389004099149	0.801357219568304	3.9605200000000025	249.71599999999998
710	Cc1cccc(-c2ccc(F)c(CO)c2)c1Cl	6	1	-8.61569	-2.089611759269284	2.0119942414150245	0.8558207647897874	3.9468200000000015	250.69999999999996
711	Cc1cccc(-c2ccc(F)c(N)c2)c1CO	6	1	-9.06069	-2.1975401124104517	2.083911753689984	0.7805353042136397	2.875620000000001	231.26999999999995
712	Cc1ccc(S(C)(=O)=O)c(-c2ccc(F)c(N)c2)c1Cl	6	1	-7.33542	-1.6402497763511508	2.368022616871844	0.863940906853227	3.440220000000002	313.78099999999995
713	OCc1c(Cl)cccc1-c1ccccc1	6	1	-8.23201	-2.125495842387528	1.6676426000203737	0.8182179425392303	3.4993000000000025	218.68300000000002
714	CS(=O)(=O)c1cccc(CO)c1Cl	6	1	-7.36525	-2.0427528101239343	2.2381026459364275	0.8160149836121463	1.2358	220.677
715	CS(=O)(=O)c1ccc(-c2ccccc2)cc1Cl	6	1	-8.17055	-1.9816494511406104	1.6530636358503763	0.8347552117056128	3.4105000000000025	266.749
716	CS(=O)(=O)c1ccc(-c2ccccc2)c(CO)c1CCl	6	1	-9.4941	-2.1229452985180752	2.2756125786082197	0.8832986482002159	2.9882000000000017	310.802
717	CS(=O)(=O)c1ccc(-c2ccccc2)c(CCO)c1Cl	6	1	-9.3358	-2.087548342434254	2.168458452734095	0.9443483450108114	2.945300000000002	310.802
718	CS(=O)(=O)c1ccc(-c2ccccc2)c(O)c1Cl	6	1	-8.87735	-2.0924114613221327	2.0775579691630295	0.9206447509886014	3.1161000000000025	282.74800000000005
719	CS(=O)(=O)c1ccc(F)c(CO)c1Cl	6	1	-7.75604	-2.07288888272244	2.371853662615216	0.7922651544368983	1.3749	238.66699999999997
720	NC(=O)c1ccc(Cc2ccc(=O)[nH]c2)c(N2CCCCC2)c1	6	1	-9.66238	-2.0147455040967985	2.314090122624185	0.9067775685218741	2.0549	311.3850000000001
721	NC(=O)c1ccc(Cc2ccc(=O)[nH]c2)cc1-c1cccc(Br)c1	6	1	-9.88308	-2.0173752572587977	2.2861318990126414	0.7237625492165617	3.494100000000002	383.245
722	NC(=O)c1ccc(Cc2ccc(=O)[nH]c2)cc1-c1ccc(Cl)cc1	6	1	-9.92023	-2.0249584692541642	2.1777429849854943	0.7646963404694941	3.3850000000000016	338.794
723	COc1ccc(-c2cc(Cc3ccc(=O)[nH]c3)ccc2C(N)=O)cc1	6	1	-9.2049	-1.84098	2.1602458190585487	0.7521566418321441	2.7401999999999997	334.3750000000001
724	NC(=O)c1ccc(C(c2ccncc2)c2ccc(=O)[nH]c2)cc1	6	1	-9.48315	-1.9773734656653488	2.7678973893477377	0.7728132823841465	2.049	305.337
725	N#Cc1ccccc1C(c1ccc(C(N)=O)cc1)c1ccc(=O)[nH]c1	6	1	-9.79784	-1.9595680000000002	2.8486557155467054	0.7689171865373694	2.5256800000000004	329.359
726	Cc1cc(C(N)=O)ccc1Cc1ccc(=O)[nH]c1	6	1	-9.29099	-2.189907344312134	2.1690425029149925	0.8525162422912391	1.3730200000000001	242.278
727	NC(=O)c1ccc(Cc2ccc(=O)[nH]c2)c(C2CCC2)c1	6	1	-9.63384	-2.102276239671113	2.384892642596446	0.9026364943342837	2.3321000000000005	282.343
728	Cc1ccc(-c2cc(Cc3ccc(C(N)=O)cc3)c[nH]c2=O)cc1	6	1	-10.2425	-2.090741557538059	2.0727097270669432	0.7755110374173305	3.04002	318.37600000000003
729	CCNS(=O)(=O)c1ccc(-c2ccccc2)cc1C	6	3	-8.41299	-1.9300722748956973	1.7480605545549963	0.9321288840847947	2.9602200000000014	275.37300000000005
730	CCc1cc(-c2ccc(F)cc2)cc(C)c1S(N)(=O)=O	6	3	-9.48832	-2.1216528512270805	2.1402773338529766	0.9452856775508102	3.0109200000000005	293.36300000000006
731	Cc1cc(F)ccc1-c1ccc(S(N)(=O)=O)c(C)c1	6	3	-8.62629	-1.979006650930288	1.970495097370673	0.9184895129957465	2.75694	279.336
732	CNS(=O)(=O)c1ccc(-c2ccc(Cl)cc2)cc1C	6	3	-8.98267	-2.060765830167079	1.7950297127552854	0.9448101648618685	3.2235200000000015	295.79100000000005
733	NCCS(=O)(=O)c1ccc(-c2ccc(F)cc2)cc1	6	3	-8.99792	-2.064264420108605	1.8195171583285799	0.9332251270057849	2.2251000000000003	279.336
734	NS(=O)(=O)c1ccc(Cc2ccc(F)cc2)cc1	6	3	-8.09105	-1.9070787739731385	1.5991929644534526	0.9230639431368818	2.0639000000000003	265.30899999999997
735	CC(C)c1ccc(-c2ccc(S(N)(=O)=O)cc2)cc1	6	3	-7.57622	-1.7381040712648272	1.6189678784357593	0.9351489926530948	3.1244000000000014	275.373
736	CNC(=O)c1cc(-c2ccc(Cl)cc2Cl)ccc1CO	6	1	-8.38983	-1.8760230199667058	2.05257369748934	0.9111962750812667	3.512300000000002	310.18000000000006
737	NC(=O)c1cc(-c2ccc(Cl)cc2)ccc1CO	6	1	-9.3233	-2.197522884345513	1.8407197336842227	0.8920297344539024	2.5982000000000007	261.70799999999997
738	OCc1ccc(-c2ccc(Cl)cc2Cl)cc1	6	1	-8.05166	-2.012915	1.5949084753483316	0.8517228718955729	4.152700000000002	253.128
739	NC(=O)c1cc(-c2ccc(Cl)cc2Cl)ccc1CCO	6	1	-9.1475	-2.045443182417933	2.0708909002865408	0.9099044805820605	3.2941000000000016	310.18000000000006
740	CCOCc1ccc(-c2ccc(Cl)cc2Cl)cc1C(N)=O	6	1	-8.84597	-1.9303489104908815	2.0723457424480856	0.8915297942072634	4.2958000000000025	324.2070000000001
741	NC(=O)c1cc(-c2ccc(F)cc2Cl)ccc1CO	6	1	-9.26299	-2.125075648685675	2.0580134405659383	0.9072750340712756	2.7373000000000016	279.698
742	NC(=O)c1c(CO)ccc(-c2ccc(Cl)cc2Cl)c1-c1ccccc1	6	1	-8.81497	-1.7629940000000002	2.162619807605214	0.6829726507677283	4.918600000000002	372.2510000000001
743	CCCc1ccccc1S(=O)(=O)c1cccc(O)c1	6	2	-8.23375	-1.888951798756738	1.9978712947581911	0.9327642120250507	3.177500000000002	276.35699999999997
744	O=S(=O)(c1ccccc1)c1cccc(CCO)c1	6	2	-8.44004	-1.9893365058285697	1.7578751544987021	0.9171905754653393	2.0542	262.3299999999999
745	CS(=O)(=O)c1ccc(O)cc1S(=O)(=O)c1ccccc1	6	2	-7.64969	-1.7105226846800365	2.0514004107760524	0.9302300440965514	1.6285	312.368
746	Nc1ccc(S(=O)(=O)c2ccccc2)cc1	6	2	-7.62586	-1.906465	1.595182321502179	0.8079478068560467	2.1016000000000004	233.29200000000003
747	O=S(=O)(c1cccc(O)c1)c1cccc(C(F)(F)F)c1	6	2	-8.97382	-2.0066071537847163	2.014490154365797	0.9262298654003487	3.243800000000001	302.27299999999997
748	O=S(=O)(Cc1ccccc1)c1cccc(Cl)c1	6	2	-7.79171	-1.889767254951846	1.6156531203020954	0.8540995680094108	3.313900000000002	266.749
749	O=S(=O)(Cc1ccccc1-c1ccccc1)c1cccc(O)c1	6	2	-8.54789	-1.7823582747743292	1.8909621505962129	0.7880015759077741	4.033100000000003	324.40100000000007
750	NS(=O)(=O)c1cccc(Cc2ccc(Br)cc2)c1	6	1	-8.23247	-1.9404117876382723	1.7645437336842225	0.9426161431060891	2.6873000000000014	326.215
751	Cc1ccc(Br)cc1-c1ccc(S(N)(=O)=O)cc1	6	1	-8.18583	-1.9294186342134254	1.7563526316434057	0.9218639284158371	3.0719200000000004	326.2150000000001
752	Cc1ccc(Br)cc1-c1ccc(O)cc1	6	1	-7.53816	-1.94634454273646	1.6419968550676547	0.8196632690742092	4.130120000000002	263.134
753	Cc1ccc(Br)c(N2CCCNCC2)c1	6	1	-7.84472	-2.02549799437735	2.112410041880839	0.8425302243069442	2.557220000000001	269.186
754	Cc1ccc(Br)cc1-c1cccc(S(N)(=O)=O)c1	6	1	-8.54769	-2.014709854160147	1.8476157399636577	0.9218639284158371	3.0719200000000004	326.2150000000001
755	Cc1ccc(O)cc1	6	1	-6.82889	-2.414377213488501	1.2581831554897462	0.5359354364287862	1.7006199999999998	108.13999999999999
756	Cc1ccc(Br)c(-c2cccc(S(N)(=O)=O)c2)c1	6	1	-8.62619	-2.0332124816011947	1.913489523323154	0.9218639284158371	3.0719200000000013	326.2150000000001
757	Oc1cccc2c1OCC(c1cccc(F)c1)O2	6	1	-8.65234	-2.039376095710538	2.7713111004615687	0.8400668582760248	3.043800000000002	246.237
758	Oc1cc(F)cc(C2COc3ccccc3O2)c1	6	1	-9.16867	-2.1610762438205544	2.6909874318225153	0.8400668582760248	3.043800000000001	246.237
759	Oc1ccc2c(c1)OCC(c1cccc(F)c1)O2	6	1	-8.06527	-1.9010023697001421	2.5742909821183737	0.8400668582760248	3.043800000000002	246.237
760	O=c1ccc(-c2ccc(C3COc4ccccc4O3)cc2)c[nH]1	6	1	-8.46852	-1.7658084857306189	2.655055739820794	0.787415137760397	3.554400000000001	305.33299999999997
761	O=C(O)c1ccc(-c2cc(F)cc(C3COc4ccccc4O3)c2)cc1	6	1	-9.43478	-1.850312589479036	2.584251329613787	0.7436053062822753	4.703400000000003	350.345
762	O=P(O)(O)c1cccc2c1OCC(c1cccc(F)c1)O2	6	1	-8.3003	-1.8112739543258076	3.2122512545849062	0.8312471161815363	2.1411999999999995	310.217
763	OCc1cc(F)cc(C2COc3ccccc3O2)c1	6	1	-9.06777	-2.0802891091194637	2.6817732731851347	0.9019841102928685	2.8305000000000007	260.26399999999995
764	Cc1ccc(O)cc1S(=O)(=O)c1ccccc1F	7	3	-7.82962	-1.845459132037939	1.9998245311724485	0.908804222264693	2.6725200000000013	266.293
765	CS(=O)(=O)c1cc(Cc2ccc(F)cc2)ccc1O	7	3	-8.08813	-1.8555442795905064	1.9380791210393102	0.9396059906623978	2.525600000000001	280.32
766	Cc1cc(S(C)(=O)=O)c(O)cc1-c1ccc(Cl)cc1	7	3	-8.61461	-1.9763270751586801	2.0276417037055126	0.9235671449249424	3.424520000000002	296.775
767	Cc1ccc(O)c(S(=O)(=O)Cc2ccc(Cl)cc2)c1	7	3	-7.74916	-1.7777792282804021	1.966333263051144	0.9450044312592437	3.3279200000000015	296.775
768	Cc1ccc(S(=O)(=O)c2ccc(O)cc2)cc1	7	3	-8.0271	-1.9468577157291487	1.6127772201384278	0.8881293734658957	2.5334200000000004	248.30300000000003
769	Cc1ccc(O)cc1S(=O)(=O)Cn1ncnn1	7	3	-6.24154	-1.5137958050892737	2.9897919500893284	0.8348887729858427	0.11852000000000001	254.271
770	CCc1ccc(O)c(S(=O)(=O)c2ccccc2)c1	7	3	-7.86097	-1.8528483979013384	1.854300041376531	0.924994593153652	2.7874000000000008	262.33
771	Cc1ccc(O)c(S(=O)(=O)Cc2ccccc2)c1	7	3	-7.51913	-1.772275937207735	1.8809428106072978	0.9248537909731931	2.674520000000001	262.33
772	OCc1cccc(ON2CCN(c3ccccc3)CC2)c1	7	3	-8.76665	-1.9130398674373628	2.1342264988440807	0.9342893929170188	2.2949	284.35900000000004
773	CS(=O)(=O)c1cc(O)ccc1CCc1ccc(O)cc1	7	3	-8.2833	-1.8522021878024009	2.102049781405425	0.9063495055981448	2.2865	292.356
774	O=c1ccc(Cc2ccc(CCl)cc2CO)c[nH]1	7	1	-9.27928	-2.1871472708429023	2.4691194983901035	0.8311962929793834	2.1968	263.72399999999993
775	Cc1ccc(CO)cc1Cc1cccc(CO)c1	7	3	-8.52278	-2.0088385108536944	1.8964290006525477	0.8647498323067959	2.5704200000000004	242.31799999999998
776	Cc1ccc(CCO)cc1-c1cccc(CO)c1	7	3	-9.04229	-2.131288192151769	1.8736262857204213	0.8650533180218899	2.689120000000001	242.318
777	Cc1ccc(CCO)cc1-c1ccc(F)c(CO)c1	7	3	-9.4389	-2.1654321704308455	2.0452538782124705	0.8870981083027452	2.8282200000000017	260.308
778	CCc1ccc(CO)cc1-c1cccc(CO)c1	7	3	-9.26731	-2.184325914785968	1.9418525300643132	0.8651069379271207	2.9006000000000007	242.31799999999998
779	Cc1ccc(CO)cc1-c1ccc(F)c(Br)c1	7	3	-8.71404	-2.113465137991607	1.9369981694019316	0.8856518591038076	4.055920000000001	295.15099999999995
780	Cc1ccc(CO)c(S(C)(=O)=O)c1-c1cccc(CO)c1	7	3	-7.62281	-1.6634335158698252	2.360198276302615	0.9063655626756719	2.0501199999999997	306.38300000000004
781	Cc1ccc(CO)cc1-c1ccc(CF)c(CO)c1S(C)(=O)=O	7	3	-8.90592	-1.8570126904391835	2.7043702940656456	0.8783972985501141	2.5196200000000006	338.40000000000003
782	Cc1c[nH]c(=O)c(-c2ccccc2Br)c1	7	1	-7.6679	-1.9798432666922567	2.2422342177050147	0.8429130792404316	3.112820000000001	264.122
783	CS(=O)(=O)c1ccc(Cc2ccc(=O)[nH]c2)cc1	7	1	-9.20412	-2.1694318889515753	2.0551717336842223	0.9090725998955096	1.3692000000000002	263.318
784	Cc1c[nH]c(=O)c(-c2cccc(S(C)(=O)=O)c2)c1	7	1	-8.1111	-1.9118046042940688	2.2313152690060445	0.8972696671309236	1.7538199999999997	263.318
785	Cc1ccc(Cc2ccc(=O)[nH]c2)cc1	7	1	-8.07279	-2.0843854151619845	1.8887431366930034	0.7903429682242356	2.27412	199.25300000000001
786	Cc1c[nH]c(=O)c(-c2ccc3c(c2)OCCO3)c1	7	1	-8.14772	-1.9204360210697524	2.3046674969978316	0.8342660689939752	2.1215199999999994	243.26199999999997
787	Cc1c[nH]c(=O)cc1N1CCN(c2ccccc2)CC1	7	1	-8.41724	-1.8821520822930329	2.1188508086540363	0.9062276063332886	2.00992	269.348
788	CS(=O)(=O)c1cccc(Cc2ccc(=O)[nH]c2)c1	7	1	-9.08585	-2.141555382614598	2.1514052721457624	0.9090725998955096	1.3692	263.318
789	O=c1ccc(Cc2ccc3c(c2)OCCO3)c[nH]1	7	1	-8.40455	-1.980971432607133	2.2138258759193477	0.8736256215676069	1.7368999999999997	243.26199999999997
790	CCN1CCN(c2ccc(O)cc2C(C)(C)C)CC1	7	2	-7.01284	-1.60885583511683	2.1073217245896068	0.8875762966125892	2.831600000000001	262.397
791	CCc1cc(N2CCN(CC)CC2)ccc1CO	7	2	-7.50205	-1.7682501426001798	2.029400946353906	0.8811545983978746	1.8832	248.36999999999998
792	CCN1CCN(c2ccc(F)cc2)CC1	7	2	-8.38662	-2.1654159727313367	1.5634905427752948	0.7328434459174239	1.9675999999999998	208.27999999999997
793	CCN1CCN(c2ccc(O)cc2)C(c2cccc(C#N)c2)C1	7	2	-8.66995	-1.8078095441541355	2.719425361375711	0.9461833973248778	3.1470800000000017	307.3970000000001
794	CCN1CCN(c2ccc(O)c(F)c2)CC1	7	2	-9.36358	-2.340895	1.884843859963718	0.8275190184641751	1.6731999999999998	224.27899999999997
795	NS(=O)(=O)c1cccc(Cc2c(Cl)cccc2Cl)c1	7	1	-8.12948	-1.865030620186054	1.9005853340570624	0.9448238001573306	3.231600000000002	316.20899999999995
796	Cc1c(Cl)cc(-c2ccccc2S(N)(=O)=O)cc1Cl	7	1	-7.64395	-1.7536423989198804	2.066758445786961	0.9197033826728639	3.616220000000002	316.20900000000006
797	CS(=O)(=O)c1ccc(Cc2c(Cl)cccc2Cl)cc1	7	1	-8.26117	-1.8952423781794685	1.7764039731103143	0.8581217398067953	3.987700000000003	315.221
798	CCc1cccc(-c2cc(O)ccc2CO)c1	7	1	-9.19487	-2.2300835425778267	1.91989927414825	0.8469959453586967	3.113900000000002	228.29099999999997
799	CCc1cccc(-c2cc(S(C)(=O)=O)ccc2CCO)c1	7	1	-8.53625	-1.86276246552699	2.0533598008035234	0.9238654188424609	2.854300000000001	304.41100000000006
800	CCc1cccc(-c2cc(F)ccc2CCO)c1	7	1	-8.65794	-2.0406960283687527	1.9020787744082064	0.8710348206816577	3.5899000000000028	244.30899999999994
801	Cc1cccc(-c2cc(O)ccc2CCO)c1	7	1	-9.0195	-2.1875500700152055	1.9491608126097866	0.847621106363229	2.902420000000001	228.291
802	CCc1cc(-c2cc(O)ccc2CCO)ccc1S(C)(=O)=O	7	1	-10.464	-2.2309322959451077	2.3402448956482953	0.8876859701624067	2.5599000000000007	320.41
803	CCc1cccc(-c2ccccc2CCO)c1	7	1	-8.13197	-1.9722924267267088	1.716575216063477	0.8462232183024453	3.450800000000002	226.31899999999996
804	CCc1cccc(-c2cc(O)ccc2CCO)c1C(F)(F)F	7	1	-8.62523	-1.8389052147319018	2.470352587955988	0.8893422459410925	4.175200000000003	310.31499999999994
805	CCCc1cccc(-c2cc(O)ccc2CCO)c1	7	1	-9.18135	-2.106346148172482	2.0234489435245173	0.8585736071336691	3.5465000000000027	256.34499999999997
806	CCc1cccc(-c2cc(Cl)ccc2CCO)c1	7	1	-8.82823	-2.080833766291505	1.887491444091463	0.8774020653976823	4.104200000000003	260.76399999999995
807	CCc1cccc(-c2cc(O)ccc2CCCO)c1	7	1	-9.29851	-2.1332244955527573	2.006151507627081	0.858573607133669	3.5465000000000027	256.3449999999999
808	CS(=O)(=O)c1ccc(-c2cccc(O)c2)c(CO)c1	7	2	-9.79607	-2.247372588097394	2.0370658074298422	0.8996276475545143	1.9549999999999998	278.329
809	Cc1cc(C)c(CO)c(-c2cccc(F)c2)c1	7	2	-8.87939	-2.1535684035913647	1.9593670728389192	0.835302977125945	3.601840000000002	230.282
810	Cc1cc(CCl)cc(-c2ccc(S(C)(=O)=O)cc2)c1CO	7	2	-9.62405	-2.1001398865257026	2.248078438245935	0.8779226898522925	3.296620000000002	324.82900000000006
811	Cc1cc(-c2cccc(O)c2)c(CO)cc1S(C)(=O)=O	7	2	-10.1144	-2.261648595162387	2.2610542569298993	0.909699769387906	2.26342	292.35600000000005
812	Cc1cc(CCl)cc(-c2cccc(O)c2S(C)(=O)=O)c1CO	7	2	-8.05747	-1.7178583760138404	2.7013614275909283	0.8389352445059928	3.0022200000000026	340.82800000000015
813	Cc1cc(C)c(CO)c(-c2cccc(S(C)(=O)=O)c2)c1	7	2	-9.44257	-2.1114228402300186	2.0999209235965637	0.9453772519875415	2.8662400000000012	290.384
814	Cc1cc(CCl)cc(-c2ccccc2)c1CO	7	2	-8.64427	-2.096543427432822	2.0529233126097868	0.8149570693923116	3.8931200000000037	246.73700000000002
815	Cc1cc(S(C)(=O)=O)cc(-c2cccc(O)c2)c1CO	7	2	-8.99773	-2.0119535923189185	2.247969641545284	0.909699769387906	2.2634200000000004	292.35600000000005
816	Cc1cccc(-c2cccc(O)c2)c1CO	7	2	-8.86994	-2.217485	1.9354961676560247	0.8065861406545188	2.859920000000002	214.26399999999998
817	Cc1cc(-c2cccc(O)c2)c(CO)c(C)c1CO	7	2	-9.54604	-2.190011772157737	2.395723795595524	0.792862530590247	2.6606400000000012	258.31699999999995
818	Cc1cc(CO)cc(-c2ccc(S(C)(=O)=O)cc2)c1	7	2	-9.03237	-2.072167792140446	1.841880304471264	0.9370280381490438	2.5578200000000004	276.35699999999997
819	CCOCc1cc(C)cc(-c2ccc(C#N)cc2)c1	7	2	-8.90183	-2.042219862240983	1.9465181742937467	0.8202009063619108	4.070200000000003	251.329
820	CS(=O)(=O)c1ccc(-c2ccc(C#N)cc2)cc1CO	7	2	-9.3001	-2.0795655797545796	2.10474348769913	0.937553014283497	2.1210800000000005	287.3400000000001
821	Cc1cc(CO)c(Cl)c(-c2ccc(C#N)cc2)c1	7	2	-8.11965	-1.9138198586204505	2.1464566567611456	0.8919183441118548	3.679400000000002	257.72
822	Cc1cc(CO)cc(-c2ccc(C#N)cc2)c1F	7	2	-9.38001	-2.210889559532543	2.165287425991915	0.8771930336553223	3.1651000000000016	241.265
823	Cc1cc(O)cc(-c2ccc(C#N)cc2)c1	7	2	-9.22071	-2.3051775	1.8914438599637151	0.7830785420455033	3.239300000000002	209.248
824	Cc1cc(CO)cc(-c2ccc(C#N)c(C(F)(F)F)c2)c1	7	2	-10.4348	-2.277060041034533	2.2250403815657727	0.9069544034303586	4.044800000000001	291.272
825	Cc1cc(CO)cc(-c2ccc(C#N)cc2S(C)(=O)=O)c1	7	2	-8.8173	-1.9240926035778156	2.2772330941163794	0.9440793871390063	2.4295	301.367
826	Cc1cc(-c2ccc(C#N)cc2)cc(CCO)c1S(C)(=O)=O	7	2	-9.33449	-1.990119954814282	2.3619925879559887	0.9398621389159608	2.4720000000000004	315.394
827	CCCc1cccc(CC)c1O	7	2	-7.77828	-2.245396025916141	1.8965149879812628	0.7278870590987625	2.907100000000002	164.24799999999996
828	CCc1c(O)ccc(F)c1C	7	2	-7.89059	-2.379102400411856	2.1563117421327735	0.6581184554430826	2.402120000000001	154.18399999999997
829	CCc1cc(N2CCN(C)C2)cc(CC(C)C)c1O	7	2	-8.8024	-2.0194090558222326	2.641141547074813	0.9036054931157239	2.8624000000000023	262.397
830	CCc1c(C)c(N2CCN(C)C2)cc(Cl)c1O	7	2	-8.62887	-2.0928083788072622	2.7936073845161413	0.8790679184633617	2.6257200000000016	254.76099999999997
831	CCCc1cc(CN2CCN(C)C2)ccc1O	7	2	-8.87134	-2.1516159918098223	2.2521752356867104	0.8634720724306962	2.0496000000000003	234.343
832	Cc1c(O)ccc(N2CCN(C)C2)c1S(C)(=O)=O	7	2	-7.78859	-1.8357882682939108	2.745966387530377	0.8616278774175455	0.8134199999999998	270.354
833	CCCc1cc(N2CCN(CC)C2)ccc1O	7	2	-8.13498	-1.973022458958068	2.3389819664559415	0.8665487026431707	2.444100000000001	234.34299999999996
834	CCc1cc(N2CCNC2)ccc1O	7	2	-8.14965	-2.1780855801515893	2.449142508769061	0.7415507640268871	1.3216999999999999	192.262
835	CCOc1cc(CO)c(N2CCN(C)C2)cc1CC	7	2	-8.55049	-1.9616169383028994	2.5644114979512214	0.8802258903963525	1.8493	264.3689999999999
836	CS(=O)(=O)c1cccc(-c2ccc(Cl)cc2CO)c1	7	3	-8.92676	-2.0479391964863756	1.9249439139387192	0.9473143043663106	2.902800000000001	296.77500000000003
837	NC(=O)c1cccc(-c2ccc(Cl)c(F)c2F)c1	7	3	-8.73067	-2.0578386537673183	1.9376722548773166	0.8329874956325126	3.384100000000001	267.6619999999999
838	CS(=O)(=O)c1ccc(-c2cccc(C(N)=O)c2)c(CO)c1	7	3	-9.80711	-2.140086853512303	2.0259691265050446	0.8905365284194843	1.3483	305.3550000000001
839	NC(=O)c1cccc(-c2cccc(F)c2C=O)c1	7	3	-9.11269	-2.1478816312836138	2.0435686567611455	0.841276211271215	2.4041000000000006	243.23699999999997
840	NC(=O)c1cc(-c2cccc(F)c2CO)ccc1CO	7	3	-9.44098	-2.1110673054215963	2.2369742569298996	0.7917039816739481	1.5761999999999998	275.279
841	NC(=O)c1ccc(Br)c(-c2cccc(F)c2CO)c1	7	3	-8.52458	-1.9556727766383133	2.158909298554102	0.9118261810423662	2.846400000000001	324.14900000000006
842	Oc1cc(Cl)ccc1-c1ccccc1	7	3	-8.26863	-2.2098843227143297	1.515866739538291	0.7509633308761207	3.712600000000002	204.656
843	CCNC(=O)c1cc(-c2ccc(Cl)cc2)ccc1CO	7	2	-8.39285	-1.8766983124959107	1.8745754107760533	0.9075852905529525	3.249000000000002	289.76200000000006
844	NC(=O)c1cccc(-c2ccc(Cl)cc2)c1	7	2	-8.4678	-2.11695	1.4508469368867942	0.84806830538501	3.105900000000001	231.682
845	NCC(=O)c1cc(-c2ccc(Cl)cc2)ccc1CO	7	2	-8.40808	-1.9289458436423927	2.039273907240048	0.8433822084575237	2.640700000000001	275.735
846	CS(=O)(=O)c1ccc(-c2ccc(Cl)c(C(N)=O)c2)cc1	7	2	-9.37581	-2.0964948504122303	1.7778260518016946	0.9459729275733202	2.509400000000001	309.774
847	NC(=O)c1cc(-c2ccc(Cl)cc2)ccc1O	7	2	-8.41552	-2.041063403205761	1.6762839304493937	0.8571623486521943	2.811500000000001	247.68099999999998
848	NC(=O)c1cc(-c2ccccc2)ccc1CO	7	2	-8.41604	-2.04118952173078	1.7566473510713259	0.8412830030046612	1.9448000000000003	227.26299999999998
849	COCc1ccc(-c2ccc(Cl)cc2)cc1C(N)=O	7	2	-9.33344	-2.1412379871368556	1.8341339943227748	0.9310945527805267	3.2523000000000017	275.735
850	CC(C)c1ccc(-c2ccc(Cl)cc2)cc1C(N)=O	7	2	-9.55968	-2.1931410027677316	1.8606258666014401	0.8934281715138284	4.229300000000004	273.76300000000003
851	Cc1cc(CO)c(C(N)=O)cc1-c1ccccc1	7	2	-8.84303	-2.084322159745359	1.9379141952226835	0.8652875138926226	2.25322	241.29000000000002
852	Cc1cccc(Cc2ccc(C#N)c(S(C)(=O)=O)c2)c1	7	2	-9.16138	-2.0485468447707023	2.0909174737131178	0.8709442190619946	2.8610000000000015	285.368
853	CS(=O)(=O)c1cc(C(F)(F)F)ccc1-c1ccc(C#N)c(O)c1	7	2	-8.36151	-1.7434953582823716	2.3966494829360023	0.9084670882653291	3.353180000000002	341.31000000000006
854	Cc1cccc(-c2cc(O)c(C#N)cc2S(C)(=O)=O)c1Cl	7	2	-8.32618	-1.8169214333251154	2.587436477575025	0.9201473089352401	3.2962000000000016	321.7850000000001
855	Cc1cccc(-c2ccc(C)c(O)c2)c1	7	2	-8.86208	-2.288179216850522	1.6142386133094107	0.7407426172036877	3.676040000000002	198.265
856	Cc1ccc(-c2ccc(C(=O)O)cc2)cc1S(C)(=O)=O	7	2	-9.20193	-2.057614100419464	1.7668593851350263	0.9431349935541065	2.763720000000001	290.34000000000003
857	Cc1cc(-c2ccc(S(N)(=O)=O)cc2)ccc1Br	7	2	-8.5083	-2.0054255421231675	1.767870371046861	0.9218639284158371	3.0719200000000013	326.215
858	O=C(O)c1ccc(Cc2ccccc2)cc1	7	2	-7.74749	-1.9368725	1.3113728900640513	0.8487726130244939	2.975600000000001	212.24800000000002
859	CS(=O)(=O)c1ccc(-c2cccc(CO)c2)cc1	7	2	-8.84454	-2.084678070158556	1.666637579838067	0.922664352468682	2.2494000000000005	262.33
860	CS(=O)(=O)c1ccc(-c2cccc(O)c2)cc1	7	2	-8.74866	-2.1218617213303648	1.6454600351957112	0.8878150296578962	2.4627000000000008	248.30300000000003
861	CS(=O)(=O)c1ccc(-c2ccc(F)c(O)c2)cc1Cl	7	2	-9.86785	-2.2638400494746227	2.0862353688638855	0.9259708013309739	3.255200000000001	300.73800000000006
862	Oc1cccc(-c2cccc(Cl)c2)c1	7	2	-8.19329	-2.1897488607486473	1.5169467395382927	0.7509633308761207	3.712600000000001	204.656
863	CS(=O)(=O)c1ccc(-c2cccc(O)c2)cc1Cl	7	2	-9.41897	-2.220072519597552	1.9151086755994502	0.9206447509886014	3.116100000000002	282.74800000000005
864	CCCc1c(CO)cccc1-c1ccc(S(C)(=O)=O)cc1	7	2	-8.7119	-1.901092437946942	2.0177369891324357	0.9226062119572843	3.201900000000002	304.411
865	OCc1cccc(-c2cccc(Cl)c2)c1	7	2	-8.57567	-2.2142284728380375	1.539353154582093	0.8182179425392303	3.4993000000000016	218.683
866	CS(=O)(=O)c1ccc(Cc2cccc(O)c2)cc1Cl	7	2	-8.87993	-2.0371956576692174	1.9952397719268848	0.9469531924042928	3.039900000000002	296.775
867	Cc1ccccc1-c1cccc(S(N)(=O)=O)c1	7	3	-8.34606	-2.024216878690737	1.6391791841318817	0.8848241611229574	2.3094199999999994	247.319
868	CNc1cc(-c2cc(C)cc(S(C)(=O)=O)c2)ccc1F	7	3	-9.62914	-2.1531411604862325	2.118128615904258	0.9446261839165301	3.2463200000000025	293.363
869	Nc1cc(-c2ccc(C(=O)O)cc2Cl)ccc1F	7	3	-8.67447	-2.0445921867330905	1.8953510617846945	0.8179180220253809	3.4265000000000008	265.671
870	Cc1cccc(-c2ccc(F)c(S(C)(=O)=O)c2)c1CO	7	3	-9.28978	-2.0772579576017995	2.1602568210324637	0.9466412774785368	2.696920000000001	294.34700000000004
871	Cc1cccc(-c2cc(N)ccc2S(C)(=O)=O)c1CCl	7	3	-8.19829	-1.833193373925675	2.347600410776053	0.6981183180111479	3.3865200000000018	309.818
872	Cc1cccc(-c2cc(N)ccc2S(C)(=O)=O)c1Cl	7	3	-8.46208	-1.9413342932714033	2.210343061171576	0.8648240184051954	3.301120000000002	295.79099999999994
873	CS(=O)(=O)c1ccc(-c2cccc(N)c2)c(Cl)c1	7	3	-8.86774	-2.090146362599732	1.899038659900862	0.8610168923414117	2.992700000000001	281.764
874	CNc1cc(-c2ccc(S(C)(=O)=O)cc2Cl)ccc1F	7	3	-9.09136	-2.032889896792249	2.066915795391438	0.941595751623515	3.591300000000002	313.781
875	Oc1cc(F)cc(CC2COc3ccccc3O2)c1	7	1	-8.96121	-2.0558425685182167	2.732339427031288	0.9019088365804702	2.913800000000001	260.26399999999995
876	Oc1cccc(C2COc3ccccc3O2)c1	7	1	-8.81858	-2.138819812232905	2.4710779604522237	0.815187292799733	2.904700000000001	228.247
877	CS(=O)(=O)c1ccc(C2COc3ccccc3O2)cc1F	7	1	-9.07214	-1.9797032507255559	2.682638216775258	0.8558019539893607	2.7417000000000016	308.33000000000004
878	OCc1cc(O)cc(C2COc3ccccc3O2)c1	7	1	-9.16152	-2.1017968341698285	2.753906699758561	0.8680147597933507	2.3970000000000002	258.27299999999997
879	CC(C)c1ccc2c(c1)OC(c1cc(O)cc(F)c1)CO2	7	1	-9.26935	-2.022738000858996	2.847585804780472	0.9011436564851159	4.167200000000003	288.31800000000004
880	CS(=O)(=O)c1ccc2c(c1)OCC(c1cc(O)cc(F)c1)O2	7	1	-8.7979	-1.875718582425025	2.8701406777908574	0.9184231620302589	2.4473000000000003	324.329
881	Oc1cc(CF)cc(C2COc3ccccc3O2)c1	7	1	-9.57905	-2.1975847855328046	2.896353413045274	0.8992615187382116	3.374200000000002	260.26399999999995
882	Oc1cc(F)cc(C2COc3ccc(Cl)cc3O2)c1	7	1	-9.39026	-2.154273389135381	2.823852014443876	0.8655670635268445	3.6972000000000014	280.682
883	CCN(C)C(=O)c1ccc(Cc2ccc(=O)[nH]c2)c(S(C)(=O)=O)c1	7	3	-8.95269	-1.8274601937764612	2.483603928250373	0.8860741200194157	1.4611	348.4240000000001
884	CCN1CCN(C(N)c2ccc(Cc3ccc(=O)[nH]c3)cc2)CC1	7	3	-9.72165	-1.9844234964940073	2.9417057745749293	0.875086978295425	1.5604999999999998	326.4440000000001
885	O=c1ccc(Cc2cccc(C(F)(F)F)c2)c[nH]1	7	3	-9.18287	-2.1644232159181707	2.1278418875303764	0.8764090059027569	2.9845000000000006	253.22299999999998
886	O=c1ccc(Cc2cccc(Br)c2)c[nH]1	7	3	-7.95116	-2.0529806842020375	2.0819485034193015	0.8883281047524864	2.7282	264.12199999999996
887	NC(=O)c1ccc(-c2ccc(=O)[nH]c2)cc1-c1ccc(F)cc1	7	3	-10.1805	-2.12278099230805	2.094695039246023	0.7802241190331756	2.946900000000001	308.312
888	Cc1c[nH]c(=O)c(-c2cccnc2)c1	7	3	-6.08304	-1.625760825002954	2.2578752010767538	0.7369531565441809	1.7453199999999998	186.21400000000003
889	NC(=O)c1ccc(Cc2ccc(=O)[nH]c2)cc1Cl	7	3	-9.64013	-2.272200431506624	2.1933785029149924	0.8836093904522698	1.718	262.696
890	O=c1ccc(CCc2ccccc2S(=O)(=O)c2ccccc2)c[nH]1	7	3	-10.2031	-2.0826990662159206	2.180013405996707	0.7769093754839955	2.9929000000000014	339.416
891	Cc1cc(-c2ccc(F)cc2)ccc1S(=O)(=O)CN	7	1	-8.91261	-2.0446929638521074	2.0678175825777725	0.9386548681893307	2.49102	279.33600000000007
892	Cc1cc(-c2ccc(S(C)(=O)=O)cc2)ccc1S(N)(=O)=O	7	1	-8.08585	-1.7644771277646991	1.9394043347178833	0.9292102585897712	1.7129199999999998	325.41100000000006
893	NS(=O)(=O)c1ccc(-c2ccc(F)cc2)cc1	7	1	-7.50809	-1.8209793009790411	1.506043995915844	0.8884789711237888	2.1401000000000003	251.28199999999998
894	Cc1cc(Cc2ccc(F)cc2)ccc1S(N)(=O)=O	7	1	-8.54474	-1.9602977978331435	1.8695033813943418	0.9373038262240342	2.3723199999999993	279.336
895	Cc1cc(-c2ccc(F)c(S(C)(=O)=O)c2)ccc1S(N)(=O)=O	7	1	-9.55427	-2.036977208254918	2.170850412889676	0.9200147030738544	1.8520199999999998	343.40100000000007
896	Cc1cc(-c2ccc(CF)cc2)ccc1S(N)(=O)=O	7	1	-9.39921	-2.1563266599535225	2.051585629915051	0.9387499088618914	2.7789199999999994	279.336
897	CCc1cc(-c2ccc(F)cc2)ccc1S(N)(=O)=O	7	1	-8.11867	-1.8625506361029134	1.886880304471262	0.9386643452434794	2.7024999999999997	279.336
898	Cc1cccc(-c2ccc(F)cc2)c1	7	1	-7.91556	-2.11552239603231	1.2894025087690615	0.6350432033192831	3.8011200000000027	186.22899999999998
899	CCNS(=O)(=O)c1ccc(-c2ccc(F)cc2)cc1C	7	1	-8.6738	-1.9395206423237674	1.836495655531298	0.941228700339712	3.0993200000000014	293.36300000000006
900	Cc1cccc(S(=O)(=O)c2ccccc2)c1	8	2	-7.54387	-1.8859675	1.5446869368867944	0.7975109996418319	2.827820000000001	232.30400000000003
901	Cc1ccc(Oc2ccc(S(N)(=O)=O)cc2)c(F)c1	8	2	-7.16628	-1.6440573853219294	1.735086517489016	0.9396440536717725	2.5738200000000004	281.308
902	Cc1ccc(S(=O)(=O)c2cc(O)cc(S(C)(=O)=O)c2C)cc1	8	2	-8.20685	-1.7497062990230412	2.3780222961788002	0.9255384505511973	2.2453400000000006	340.4220000000001
903	COc1cccc(-c2cccc(S(C)(=O)=O)c2)c1	8	2	-8.49766	-2.0029176700725593	1.6069385029149927	0.8539115176347059	2.7657000000000007	262.33
904	Cc1ccc(O)c(S(=O)(=O)c2ccccc2)c1	8	2	-7.09921	-1.7218113346141855	1.769583439451031	0.8881293734658957	2.5334200000000004	248.30300000000003
905	Cc1ccc(O)c(Cc2ccc(S(N)(=O)=O)cc2)c1	8	2	-8.38488	-1.923623398616596	1.8506699494416772	0.899298528406041	1.9388199999999998	277.345
906	COc1ccc(Cc2ccc(O)cc2)cc1	8	2	-7.6041	-1.901025	1.4366504820372938	0.8506611003046431	2.991600000000001	214.264
907	CN1CCN(c2ccccc2)CC1c1cccc(O)c1	8	2	-8.95713	-2.0028751563302687	2.4366735082206112	0.9069642953677042	2.8853000000000018	268.35999999999996
908	Cc1ccc(N2CCc3ccccc32)c(CO)c1	8	2	-9.24296	-2.1785865647453373	1.978249745518541	0.8696860442758265	3.1815200000000017	239.31800000000004
909	CCc1c(C)ccc(S(C)(=O)=O)c1O	8	3	-5.92244	-1.5828386695518186	2.390403662615215	0.8143103074539567	1.66652	214.28599999999994
910	Cc1c(C)c(F)c(S(C)(=O)=O)c(-c2cccc(O)c2)c1O	8	3	-8.49494	-1.853747884481341	2.570791872180422	0.8941087857191845	2.9242400000000015	310.346
911	CCc1c(C)c(F)c(Cl)c(CS(C)(=O)=O)c1O	8	3	-7.93013	-1.9233390361693752	2.9696426104630973	0.9258473591581483	2.600120000000001	280.748
912	CCc1c(C)cc(S(=O)(=O)c2ccccc2)cc1O	8	3	-8.12083	-1.863046174088074	2.0841959849446354	0.9368591028429549	3.095820000000002	276.357
913	CCc1cc(S(=O)(=O)c2ccc(CO)cc2)cc(F)c1C	8	3	-8.81615	-1.9238416530040443	2.1778201386507945	0.9443412879733597	3.0216200000000013	308.374
914	CCc1cc(F)cc(-c2cccc(Cl)c2)c1O	8	3	-8.75841	-2.124226443674469	1.9658983330680524	0.8368662967381861	4.414100000000002	250.70000000000002
915	CCc1ccc(S(=O)(=O)c2ccccc2)c(F)c1C	8	3	-8.47295	-1.9438280422985763	2.15790012695647	0.860392607419994	3.529320000000003	278.348
916	CCc1c(C)c(F)c(C)c(S(C)(=O)=O)c1O	8	3	-7.5092	-1.8773	2.8823000138098713	0.8691841283986316	2.1140400000000006	246.30299999999997
917	CCc1c(C)c(F)c(C(C)(C)C)c(S(C)(=O)=O)c1O	8	3	-8.23853	-1.8900484059646392	2.9698368322315556	0.909455589662405	3.103120000000002	288.384
918	CCc1c(S(C)(=O)=O)ccc(S(=O)(=O)c2ccccc2)c1O	8	3	-7.86344	-1.6764910410193612	2.3160229660524667	0.9214744218611797	2.1909000000000005	340.422
919	CCN1CCN(c2cc(Cl)c(O)cc2-c2ccccc2)CC1	8	2	-8.33276	-1.7765504012193765	2.0422662143296133	0.9313130974085875	3.8545000000000025	316.8320000000001
920	CCCc1ccc(N2CCN(CC)CC2)cc1F	8	2	-7.89046	-1.859799257560402	1.8902498151321865	0.8104347031983746	2.9201000000000015	250.36099999999993
921	CCCN1CCN(c2ccc(O)c(F)c2)C1	8	2	-9.12227	-2.2805675	2.2840777061175643	0.850558262145394	2.0208000000000004	224.27899999999997
922	CCN1CCN(CCc2ccc(O)c(F)c2)CC1	8	2	-7.52779	-1.7743171187827604	1.9283484576661234	0.8834878403381989	1.7112999999999998	252.333
923	CCN1CCN(c2ccc(O)c(F)c2S(=O)(=O)c2ccccc2)C1	8	2	-8.64905	-1.7654799383182376	2.5689868797649904	0.9178443640901949	2.4635000000000007	350.4150000000001
924	CCCN1CCN(c2ccc(O)c(F)c2)CC1	8	2	-8.69418	-2.1086483804783853	1.8935194664559418	0.8728885259165172	2.0633	238.30599999999995
925	CCN1CCN(c2ccc(CCO)c(F)c2)CC1	8	2	-5.74941	-1.3551489329405828	1.9907430278018712	0.879522206407057	1.5023999999999997	252.33299999999994
926	CCN1CCN(c2cc(CO)c(O)c(F)c2-c2ccccc2)CC1	8	2	-8.77367	-1.7909178892970405	2.3533040709583446	0.9049194984229866	2.8325000000000014	330.4030000000001
927	CCN1CCN(c2cc(F)c(CO)c(-c3ccccc3)c2)CC1	8	2	-8.24414	-1.7190220215044925	2.1081097030437643	0.939104158338441	3.126900000000002	314.40400000000005
928	CCCN1CCN(c2ccc(OC)c(F)c2)CC1	8	2	-7.26483	-1.7123368523891556	1.7627783219195177	0.8179177224357428	2.3663000000000007	252.33299999999994
929	O=c1ccc(CCc2ccc(CCl)cc2C(F)(F)F)c[nH]1	8	1	-9.64408	-2.1045107908671294	2.492839111148349	0.8523393675517102	3.9177000000000026	315.722
930	Cc1ccc(S(C)(=O)=O)cc1-c1ccc(F)c(CO)c1	8	1	-8.8566	-1.9803959649524636	2.032905538981181	0.9466412774785368	2.6969200000000013	294.34700000000004
931	Cc1ccc(CO)cc1-c1ccc(F)c(CO)c1S(C)(=O)=O	8	1	-8.05471	-1.7172699420366988	2.467823748321047	0.9039137252745326	2.1892199999999997	324.37300000000005
932	Cc1ccc(CO)cc1-c1ccc(F)c(CCO)c1	8	1	-8.89692	-2.041093430987678	2.0525348651500614	0.887098108302745	2.828220000000001	260.30799999999994
933	Cc1c(-c2ccc(F)c(CO)c2)cc(CO)cc1S(C)(=O)=O	8	1	-10.1431	-2.162516186066592	2.4599901107721553	0.9039137252745326	2.1892199999999997	324.37300000000005
934	CS(=O)(=O)c1ccc(-c2ccc(C#N)cc2)cc1O	8	3	-8.51798	-1.9541586327947675	2.070648055950553	0.9104786924248309	2.334380000000001	273.31300000000005
935	Cc1cc(O)cc(-c2ccc(C#N)cc2S(C)(=O)=O)c1	8	3	-8.79678	-1.96701980631106	2.3010542569298984	0.9206180642376222	2.6428000000000003	287.34000000000003
936	Cc1cc(CCO)cc(-c2ccc(C#N)cc2)c1	8	3	-9.22191	-2.1736250321640114	1.9413747020100125	0.891154043007828	3.068500000000001	237.30200000000002
937	N#Cc1ccc(-c2ccc(CO)c(O)c2)cc1	8	3	-8.63371	-2.0939822512324384	1.9856194664559403	0.8244996978141024	2.423180000000001	225.24699999999999
938	CS(=O)(=O)c1ccc(-c2ccc(CC#N)cc2Cl)cc1O	8	3	-8.55594	-1.8670591757857367	2.375467911930146	0.9413253403416695	3.182180000000002	321.785
939	Cc1cc(-c2ccc(C(C)C)cc2)cc(S(C)(=O)=O)c1	8	3	-8.64045	-1.9320633556188056	1.8601209235965666	0.848379439089967	4.188920000000003	288.41200000000003
940	Cc1cc(O)cc(-c2cc(F)c(C#N)cc2CS(C)(=O)=O)c1	8	3	-9.23162	-1.9681879971227803	2.6416915449312164	0.9432309828507061	2.923000000000002	319.357
941	CCCc1cc(S(C)(=O)=O)ccc1-c1cc(C)cc(O)c1	8	3	-9.64491	-2.104691911716025	2.1762849159787283	0.9362140443317991	3.723620000000003	304.411
942	Cc1cc(O)cc(-c2ccc(CC#N)cc2)c1	8	3	-9.04399	-2.1934897674723453	2.0126915818405564	0.847139882352316	3.4337000000000018	223.27499999999998
943	CS(=O)(=O)c1ccc(-c2cccc(=O)[nH]2)cc1	8	2	-7.9189	-1.920615361100217	2.0118381039354816	0.8754457841688181	1.4454	249.29100000000003
944	Cc1ccc(=O)[nH]c1-c1ccc(S(C)(=O)=O)cc1	8	2	-8.24092	-1.9424034717386143	2.139029240748588	0.8972696671309236	1.75382	263.318
945	O=c1cc(CN2CCCc3ccccc32)cc[nH]1	8	2	-8.11804	-1.9134403779812137	2.195912087820652	0.874191936373921	2.3277	240.30600000000007
946	Cc1ccc(S(C)(=O)=O)cc1CN	8	2	-7.37318	-2.0449521964019675	1.9472926911852966	0.7680340547610156	0.8572200000000001	199.27499999999998
947	NS(=O)(=O)c1ccccc1Cc1ccc(=O)[nH]c1	8	2	-8.33031	-1.9634728967953698	2.258322502914993	0.8503215417846192	0.6131	264.306
948	CC1=CNC(=O)CC(c2ccc(S(C)(=O)=O)cc2)=C1	8	2	-8.77031	-2.0120471049223263	2.725371428731618	0.8976491157548246	1.8972	277.345
949	Cc1cccc(-c2c(S(C)(=O)=O)cc[nH]c2=O)c1	8	2	-8.07772	-1.9039368628420663	2.3444157399636563	0.8972696671309236	1.75382	263.318
950	CCS(=O)(=O)Oc1c(C)cccc1-c1ccc(C)cc1	8	2	-8.48552	-1.8974199544434014	2.043946284901928	0.8063918506164793	3.698940000000003	290.384
951	Cc1ccc(-c2ccc(S(C)(=O)=O)cc2)cc1O	8	2	-9.3327	-2.199738485593231	1.752263777640266	0.9050376819723919	2.771120000000002	262.33
952	Cc1ccc(-c2ccc(S(C)(=O)=O)c(C)c2)cc1O	8	2	-9.78804	-2.2455303797544133	2.0004326539317567	0.9167296411897358	3.079540000000002	276.35699999999997
953	Cc1ccc(-c2ccccc2)cc1O	8	2	-8.29539	-2.217036233547906	1.4521536626152152	0.7200216083845385	3.367620000000002	184.238
954	Cc1cccc(-c2ccc(C)c(S(C)(=O)=O)c2)c1	8	2	-8.58525	-2.0235628310606026	1.7593479220672688	0.8292595846471544	3.373940000000002	260.35799999999995
955	Cc1cccc(-c2cc(O)c(C)c(CS(C)(=O)=O)c2)c1	8	2	-9.87033	-2.20707288403555	2.248446564622208	0.9439615513423241	3.220640000000002	290.384
956	Cc1cccc(-c2cc(F)c(C)c(S(C)(=O)=O)c2)c1	8	2	-8.87324	-2.035660866409623	2.050954825877458	0.8420586316834353	3.513040000000002	278.34799999999996
957	Cc1cccc(-c2ccc(C)c(CO)c2)c1	8	2	-8.91932	-2.22983	1.6769392445791027	0.8078496202859708	3.462740000000002	212.29199999999997
958	Cc1cc(CO)cc(-c2ccc(C#N)c(CF)c2)c1	8	3	-9.8331	-2.255867852722621	2.3482730364127615	0.9118490433098898	3.4955000000000016	255.29199999999997
959	Cc1cccc(-c2cc(C(F)F)c(C#N)cc2CO)c1	8	3	-9.89587	-2.2127838016500845	2.521195515671158	0.9193365883343373	3.9636000000000022	273.2819999999999
960	CS(=O)(=O)c1cc(Cc2cccc(CO)c2)ccc1C#N	8	3	-9.08339	-1.982158201990711	2.2054383153923816	0.9371053927645719	2.04488	301.367
961	Cc1cc(CO)cc(-c2ccc(C#N)c(CF)c2)c1S(C)(=O)=O	8	3	-8.51959	-1.7764573168565139	2.7267117332715998	0.9329800684942265	2.899000000000001	333.384
962	N#Cc1ccc(-c2cccc(CO)c2)cc1CC(F)(F)F	8	3	-9.59875	-2.0946189739027323	2.2932420289202327	0.9338341144344088	3.8223800000000008	291.27199999999993
963	CS(=O)(=O)c1ccc(-c2ccc(CO)c(C(F)(F)F)c2)cc1	8	3	-9.94214	-2.1196713701077687	2.0684889373692883	0.9396341512470257	3.268200000000002	330.327
964	N#Cc1ccc(-c2ccc(Cl)c(O)c2)cc1C(F)F	8	3	-10.0149	-2.297575633140289	2.428933263051144	0.8780197338626976	4.521880000000001	279.67299999999994
965	Cc1cc(CO)cc(-c2ccc(C#N)c(C(F)F)c2)c1	8	3	-9.9837	-2.2324231866964652	2.4398606904963334	0.9193365883343374	3.9636000000000013	273.282
966	O=c1ccc(Cc2cccc(Cl)c2)c[nH]1	8	2	-7.35943	-1.9001966551719498	1.9970651402708235	0.827718291168506	2.6191000000000004	219.67100000000002
967	NC(=O)c1ccc(CCc2ccc(=O)[nH]c2)cc1CCl	8	2	-8.5449	-1.9106977260937952	2.436699586600229	0.8264409420278579	1.9978	290.75
968	CCNC(=O)Cc1ccc(Cc2ccc(=O)[nH]c2)cc1Cl	8	2	-10.2522	-2.237213454277441	2.2551330598063544	0.8901164275405241	2.2977000000000007	304.77700000000004
969	O=C(NS(=O)(=O)c1ccccc1)c1ccc(-c2ccc(=O)[nH]c2)cc1Cl	8	2	-8.51736	-1.6703917247805633	2.1542111543740923	0.7178392125701364	2.814000000000001	388.8320000000001
970	NC(=O)c1ccc(Cc2ccc(=O)[nH]c2)cc1N1Cc2ccccc2C1	8	2	-8.37695	-1.642855058245811	2.4330153356175064	0.7626881557143582	2.5848000000000004	345.4020000000001
971	CNC(=O)c1ccc(-c2ccc(=O)[nH]c2)cc1Cl	8	2	-8.32508	-1.9622401739735011	2.0953615798380696	0.8701752960480045	2.0549	262.696
972	CCS(=O)(=O)c1ccc(-c2ccc(F)c(O)c2)cc1Cl	8	2	-9.87799	-2.2087857121063146	2.166990154365797	0.9405939218833078	3.6453000000000024	314.765
973	CS(=O)(=O)c1cc(-c2ccc(S(C)(=O)=O)c(Cl)c2)ccc1F	8	2	-9.66193	-2.059930397377763	2.146321235170843	0.8413865467914212	2.953100000000002	362.831
974	CS(=O)(=O)c1ccc(-c2ccc(CO)c(O)c2)cc1Cl	8	2	-9.20019	-2.0572250245913786	2.1827440005196443	0.9132864306968435	2.6084000000000023	312.774
975	CCOc1cc(-c2ccc(S(C)(=O)=O)c(Cl)c2)ccc1F	8	2	-9.63129	-2.1017197840510113	1.9853488835900652	0.853211660967768	3.9483000000000024	328.79200000000003
976	CCOc1cc(-c2ccc(S(C)(=O)=O)cc2)ccc1F	8	2	-9.28448	-2.076072841573725	1.7494083828040257	0.8687219027507607	3.294900000000002	294.347
977	CS(=O)(=O)Cc1ccc(-c2ccc(F)c(O)c2)cc1	8	2	-9.66311	-2.2168694721219637	1.9595646239978919	0.9401944889198464	2.7429000000000014	280.32
978	CS(=O)(=O)c1ccc(Cc2ccc(F)c(O)c2)cc1	8	2	-8.89367	-2.0403478298525988	1.9130122571339854	0.9396059906623977	2.5256000000000007	280.32
979	CS(=O)(=O)c1ccc(-c2ccc(F)c(O)c2)cc1	8	2	-9.51527	-2.24277064727364	1.8319667603718202	0.9086216257484104	2.601800000000001	266.293
980	Cc1cc(-c2cccc(O)c2)ccc1S(C)(=O)=O	8	1	-9.5185	-2.2435319655747175	1.905506791768996	0.9050376819723919	2.7711200000000007	262.33
981	Cc1cc(-c2cccc(F)c2)c(CO)cc1S(C)(=O)=O	8	1	-9.7275	-2.17513512511292	2.1806619492375923	0.9466412774785368	2.6969200000000004	294.34700000000004
982	Cc1cc(-c2cccc(O)c2)c(CO)cc1F	8	1	-9.48554	-2.300581372707138	2.0841651088454665	0.8351855014923529	2.9990200000000007	232.25399999999996
983	Cc1cc(-c2cccc(Cl)c2)c(CO)cc1S(C)(=O)=O	8	1	-9.60237	-2.1471552065104658	2.1679004107760527	0.9467942819437879	3.2112200000000017	310.802
984	Cc1cc(-c2cccc(O)c2)c(O)cc1S(C)(=O)=O	8	1	-9.61513	-2.2058621052108545	2.196982880176101	0.8846284801412727	2.4767200000000003	278.329
985	COCc1cc(S(C)(=O)=O)c(C)cc1-c1cccc(O)c1	8	1	-9.52643	-2.0788374560808647	2.264419328934194	0.9430709908928726	2.9175200000000014	306.383
986	CS(=O)(=O)c1cc(F)c(-c2cccc(O)c2)c(CO)c1	8	1	-8.79739	-1.9671562064576873	2.297418359494003	0.9092494650640807	2.0941	296.319
987	Cc1ccc(CO)c(-c2cccc(O)c2)c1	8	1	-9.1814	-2.29535	1.8609669368867934	0.806586140654519	2.8599200000000007	214.26400000000004
988	CCCc1cccc(S(C)(=O)=O)c1O	8	2	-7.06497	-1.8881926562740208	2.150745450557004	0.833564476484418	1.7482000000000002	214.28599999999994
989	CCCc1c(S(=O)(=O)c2ccccc2)ccc(CC)c1O	8	2	-9.3163	-2.032983330805576	2.207228766320764	0.9151934808724048	3.7399000000000036	304.4110000000001
990	CCc1c(O)cccc1C(F)(F)c1ccsc1	8	2	-8.38068	-2.032613462029495	2.8104577438700176	0.8717247555879236	4.156200000000002	254.30099999999996
991	CCCc1c(-c2ccccc2)ccc(CC)c1O	8	2	-7.85496	-1.8514318273163612	1.931307733684223	0.8293330153424785	4.574100000000004	240.34599999999998
992	CCCc1c(O)cccc1S(=O)(=O)c1ccccc1	8	2	-8.21958	-1.885700977807792	2.0354048216086973	0.9327642120250507	3.177500000000002	276.35699999999997
993	CCCc1c(S(C)(=O)=O)ccc(CC)c1O	8	2	-7.16864	-1.79216	2.334294629194485	0.8811358129473982	2.3106000000000004	242.33999999999997
994	CCCc1cc(S(=O)(=O)c2ccccc2)cc(CCC)c1O	8	2	-8.45829	-1.8033134871434962	2.1572696371363147	0.8710000513031249	4.130000000000004	318.4380000000001
995	CCCc1c(N2Cc3ccccc3C2=O)ccc(CC)c1O	8	2	-9.29365	-1.9814128375583187	2.3787963100403555	0.9234338409685958	4.067500000000004	295.382
996	NS(=O)(=O)c1ccc(Cc2ccccc2O)cc1	8	2	-8.28438	-1.9526470919754038	1.7534114259919136	0.8828023953711532	1.6304	263.318
997	CCc1ccc(S(C)(=O)=O)c(CC)c1O	8	2	-8.28952	-2.140344860536887	2.361317734188532	0.8595566882625307	1.9205	228.31299999999996
998	CS(=O)(=O)c1cc(CCO)c(-c2ccccc2)cc1O	8	2	-8.63703	-1.9312986203705007	2.210241110076753	0.9035362513157551	1.9975	292.356
999	CCc1cccc(Cc2cc(O)ccc2CCO)c1	8	2	-9.019	-2.0691005037785963	2.075900225575799	0.862755400792989	3.0802000000000014	256.34499999999997
1000	OCCc1ccc(O)cc1-c1cccc(C(F)(F)F)c1	8	2	-9.9287	-2.220124812820216	2.1092371939928363	0.9024340680834669	3.612800000000002	282.26099999999997
1001	CS(=O)(=O)c1cccc(-c2cc(O)ccc2CCO)c1	8	2	-9.69251	-2.1673111232596485	2.1207143967900386	0.9035362513157551	1.9974999999999998	292.35600000000005
1002	CCc1cc(Cl)cc(-c2cc(O)ccc2CCO)c1	8	2	-9.45133	-2.1682838080028564	2.204476809997667	0.8914245407073222	3.8098000000000027	276.763
1003	CS(=O)(=O)c1c(CO)cccc1-c1cccc(Cl)c1	8	3	-7.90715	-1.8140246200746122	2.113001310388423	0.9473143043663107	2.902800000000002	296.77500000000003
1004	CS(=O)(=O)c1cc(Cl)cc(-c2cccc(CO)c2)c1	8	3	-8.76951	-2.01186357233523	1.9647169908617936	0.9473143043663106	2.902800000000001	296.775
1005	OCc1cccc(-c2cc(Cl)ccc2Cl)c1	8	3	-8.39883	-2.0997075	1.696363859963716	0.8517228718955729	4.152700000000002	253.128
1006	CS(=O)(=O)c1cccc(-c2ccc(F)c(CO)c2)c1	8	3	-9.30176	-2.1339700966878365	1.9266214287316181	0.9388793366220993	2.3885000000000005	280.32
1007	CS(=O)(=O)c1ccc(CO)cc1-c1cccc(Cl)c1	8	3	-8.09738	-1.8576663751288092	1.9689187660097236	0.9473143043663106	2.902800000000002	296.775
1008	CS(=O)(=O)c1ccccc1-c1cccc(CO)c1	8	3	-8.71391	-2.0538882838830896	1.7874535798380684	0.922664352468682	2.2494000000000005	262.33
1009	OCCc1ccc(Br)c(-c2cccc(Cl)c2)c1	8	3	-8.05942	-1.9546964671303224	1.917995427994402	0.8955729223724422	4.304300000000002	311.606
1010	OCCc1cccc(-c2cccc(Cl)c2)c1	8	3	-8.25713	-2.0642825	1.6160093449135502	0.8583884911437983	3.541800000000002	232.71
1011	CS(=O)(=O)c1cccc(-c2cc(CO)ccc2Cl)c1	8	3	-9.18918	-2.1081424733686887	1.906422020447593	0.9473143043663106	2.902800000000002	296.775
1012	CS(=O)(=O)c1ccc(-c2ccc(Cl)cc2O)cc1	8	1	-8.48235	-1.999309068465904	1.8042744526795111	0.9206447509886014	3.116100000000001	282.748
1013	CS(=O)(=O)c1c(Cl)ccc(-c2ccccc2)c1O	8	1	-8.44685	-1.990941638221863	2.042513071203846	0.9206447509886014	3.1161000000000016	282.74800000000005
1014	CCc1cccc(-c2ccc(Cl)cc2O)c1	8	1	-8.79096	-2.19774	1.745954629194486	0.81976763110385	4.275000000000003	232.70999999999998
1015	CS(=O)(=O)c1ccccc1-c1ccc(Cl)cc1O	8	1	-8.06884	-1.9018438267697542	1.9367482360390103	0.9206447509886014	3.1161000000000016	282.74800000000005
1016	CC(C)c1cc(-c2ccccc2)c(O)cc1Cl	8	1	-9.25899	-2.245634926855157	1.9030279566359738	0.8042732739386184	4.836000000000004	246.737
1017	CS(=O)(=O)c1cccc(-c2ccc(Cl)cc2O)c1	8	1	-8.92775	-2.1042908552460666	1.8935086755994508	0.9206447509886014	3.116100000000002	282.748
1018	Oc1cc(Cl)ccc1Cc1ccccc1	8	1	-8.16415	-2.1079744657292854	1.6005563746178701	0.816231000088792	3.6364000000000027	218.683
1019	OCc1cc(Cl)ccc1-c1ccccc1	8	1	-8.19853	-2.116851343558793	1.5654322243495358	0.8182179425392303	3.4993000000000025	218.68300000000002
1020	Oc1cc(Cl)ccc1-c1ccc(-c2ccccc2)cc1	8	1	-8.43725	-1.88662645431601	1.5844107556036384	0.6680452425080908	5.3796000000000035	280.754
1021	CS(=O)(=O)c1cc(Cl)cc(O)c1-c1ccccc1	8	1	-8.33853	-1.965410369375821	2.0376330084094985	0.9206447509886014	3.116100000000001	282.748
1022	CNC(=O)c1cccc(-c2ccc(Cl)c(F)c2COC)c1	8	2	-8.47158	-1.8486503145654283	2.147382347222619	0.9360263717979779	3.6521000000000017	307.75200000000007
1023	NC(=O)c1cccc(-c2ccc(Cl)cc2O)c1	8	2	-9.0115	-2.1856097850149143	1.8090832757849071	0.8571623486521943	2.8115000000000006	247.68099999999998
1024	CCc1ccccc1-c1cccc(F)c1CO	8	2	-8.96441	-2.174188782431954	1.8878367741482496	0.8545485104358501	3.5474000000000028	230.28199999999995
1025	CS(=O)(=O)c1cccc(-c2ccc(Cl)c(F)c2CO)c1Cl	8	2	-9.17613	-2.002395729131197	2.492995818234368	0.919469829394149	3.6953000000000027	349.21000000000015
1026	CNC(=O)c1cccc(-c2ccc(Cl)c(F)c2CO)c1	8	2	-9.29456	-2.0783267980950444	2.1353510401466824	0.913810549587987	2.998000000000001	293.725
1027	Cc1cc(O)cc(CC2COc3ccccc3O2)c1	8	2	-8.99467	-2.0635188189735256	2.6921100564019174	0.8970169558537584	3.083120000000002	256.301
1028	CCCc1ccc2c(c1)OCC(c1cc(C)cc(O)c1)O2	8	2	-8.74002	-1.907228725020378	2.757272075966913	0.9191827759348166	4.165620000000004	284.35499999999996
1029	Oc1cc(CCF)cc(C2COc3ccccc3O2)c1	8	2	-9.54969	-2.1353756004049966	2.9391743039765785	0.9317140751264879	3.4167000000000014	274.291
1030	OCc1ccc(C2COc3ccccc3O2)cc1CF	8	2	-8.81252	-1.9705393773076445	2.8815170095468705	0.9340097220553883	3.1609000000000016	274.291
1031	Cc1cc(C2COc3ccccc3O2)cc(O)c1Br	8	2	-9.47872	-2.1745675049535707	2.902636629828491	0.8634705901001725	3.9756200000000024	321.16999999999996
1032	CS(=O)(=O)c1cccc2c1OCC(c1cc(O)cc(F)c1)O2	8	2	-9.45487	-2.0157850570491704	3.12553866013638	0.9184231620302589	2.4473000000000003	324.329
1033	OCc1cccc2c1OC(c1cccc(CF)c1)CO2	8	2	-9.74243	-2.1784735746033275	3.0001737734726	0.9340097220553883	3.1609000000000007	274.29100000000005
1034	Oc1cc(CF)cc(C2Cc3ccc(Br)cc3O2)c1	8	2	-8.81862	-2.023130179025613	3.0637084247002866	0.8927624393883128	4.3004000000000016	323.161
1035	Cc1ccc(C(=O)O)cc1S(=O)(=O)c1ccccc1	9	2	-7.47334	-1.714501780564224	1.7057965766606138	0.9346588998641142	2.526020000000001	276.313
1036	O=C(O)c1ccc(Cc2cccc(Cl)c2Cl)cc1	9	2	-8.20045	-1.932864601260408	1.6818323490688378	0.911118629329657	4.282400000000003	281.138
1037	NS(=O)(=O)c1ccc(CN2CCc3ccccc32)cc1	9	2	-8.5998	-1.922973739290269	1.832036443164716	0.9378848305904972	1.8966999999999994	288.37199999999996
1038	Cc1ccc(S(C)(=O)=O)c(S(C)(=O)=O)c1	9	2	-7.19669	-1.858177367854497	2.033454171435496	0.7760983060351858	0.8020200000000001	248.325
1039	Cc1ccc(S(=O)(=O)NS(C)(=O)=O)cc1	9	2	-6.21317	-1.604233595810369	2.0006289767920826	0.831372314200748	0.23292000000000007	249.31300000000002
1040	Cc1ccc(S(=O)(=O)Cc2ccccc2S(N)(=O)=O)cc1	9	2	-7.97567	-1.7404338806184974	2.010704349177109	0.9238053860910082	1.6163200000000002	325.41100000000006
1041	Cc1ccc(-c2cc(S(N)(=O)=O)ccc2C)cc1	9	2	-8.17404	-1.9266397045633625	1.6848358341551801	0.902945945337105	2.617840000000001	261.346
1042	Cc1ccc(O)c(-c2ccc(S(C)(=O)=O)cc2)c1	9	1	-9.44011	-2.2250552653823132	1.7486524746575345	0.9050376819723919	2.7711200000000007	262.33
1043	CS(=O)(=O)c1ccc(Cc2ccc(O)cc2)cc1	9	1	-8.79613	-2.0732677237328088	1.6598169644534533	0.923655546983617	2.3865000000000007	262.33
1044	Cc1ccc(O)cc1N1CCN(c2ccccc2)CC1	9	1	-9.0103	-2.0147643297666358	1.7296163258954174	0.9066420643391522	3.0272200000000016	268.36
1045	Cc1ccc(O)cc1-c1ccc(S(C)(=O)=O)cc1	9	1	-9.00051	-2.1214405517124444	1.7665931339981942	0.9050376819723919	2.7711200000000016	262.33
1046	Cc1ccc(O)c(-c2ccc(C#N)cc2)c1	9	1	-8.91907	-2.2297675	1.7827330907329468	0.7830785420455034	3.239300000000002	209.24800000000002
1047	Cc1ccc(O)c(-c2ccc3c(c2)OCCO3)c1	9	1	-9.24082	-2.178082161908091	1.9339367277670618	0.834517237693304	3.138820000000001	242.27399999999997
1048	Cc1ccc(O)cc1S(C)(=O)=O	9	1	-6.76246	-1.9521540506920385	1.954806077536869	0.7142489978788955	1.10412	186.23199999999997
1049	Cc1ccc(O)c(S(C)(=O)=O)c1	9	1	-6.89967	-1.9917631659097927	1.928292926172107	0.7142489978788955	1.10412	186.232
1050	Cc1ccc(O)cc1-c1cccc(S(C)(=O)=O)c1	9	1	-8.64575	-2.037822817814531	1.855827356918132	0.9050376819723919	2.7711200000000007	262.33
1051	Cc1ccc(O)c(-c2cccc(S(C)(=O)=O)c2)c1	9	1	-9.31922	-2.196561219123099	1.8378866975774741	0.9050376819723919	2.7711200000000007	262.33
1052	CCc1c(O)cc(S(=O)(=O)c2ccccc2)c(F)c1C	9	1	-8.99023	-2.0102765413357933	2.3998875902632335	0.9451976130052003	3.2349200000000025	294.34700000000004
1053	CCc1c(C)c(F)cc(S(C)(=O)=O)c1O	9	1	-6.34034	-1.6370687486195157	2.5652302847958186	0.8455952006334405	1.8056199999999998	232.27599999999995
1054	CCc1c(O)ccc(F)c1Cc1ccccc1C#N	9	1	-7.86204	-1.8036756763197113	2.2873368970803973	0.9109471419206985	3.556180000000002	255.29199999999997
1055	CCc1c(Oc2ccc(C(=O)O)cc2)ccc(F)c1C	9	1	-8.34652	-1.8663386095561543	1.9572190121746544	0.9089973969778593	4.187020000000002	274.291
1056	CCc1c(O)ccc(F)c1Cc1ccc(OC)cc1	9	1	-9.10465	-2.0887499613846097	1.9609987258176957	0.9080124770342919	3.693100000000002	260.30799999999994
1057	CCc1c(C)c(F)cc(-c2ccc(S(C)(=O)=O)cc2)c1O	9	1	-9.34048	-2.038259839391482	2.257171092959643	0.9442868670988964	3.4726200000000023	308.374
1058	Cc1c(F)ccc(O)c1C(C)c1ccc(S(C)(=O)=O)cc1	9	1	-9.21314	-2.0104719732488308	2.746661801241638	0.9452744605673725	3.3950200000000024	308.374
1059	CCc1c(O)ccc(F)c1Cc1cccc(C#N)c1	9	1	-9.03422	-2.0725922112481063	2.238786534235693	0.9109471419206985	3.556180000000002	255.29199999999997
1060	CCc1c(C)c(F)cc(S(=O)(=O)c2ccccc2)c1O	9	1	-7.73524	-1.7296522462275472	2.2928978466734886	0.9451976130052002	3.234920000000002	294.347
1061	CCc1c(O)cc(S(C)(=O)=O)c(F)c1C	9	1	-8.07927	-2.086058543967546	2.714382511516467	0.8455952006334404	1.8056200000000002	232.27599999999993
1062	CCCc1cc(N2CCN(CC)CC2)cc(F)c1O	9	2	-9.85167	-2.2601281029005973	2.217366795483878	0.9072523454169065	2.6257000000000015	266.3599999999999
1063	CCN1CCN(c2ccc(O)cc2)CC1c1ccc(Cl)cc1	9	2	-8.59131	-1.8316734464331195	2.4970528017324902	0.9291643023375596	3.9288000000000025	316.832
1064	CCN1CCN(Cc2ccc(O)c(F)c2)CC1	9	2	-8.00666	-1.9419002875534057	1.8549550433790198	0.8674263093716722	1.6687999999999998	238.30599999999998
1065	CCN1CCN(Cc2ccc(O)c(F)c2S(C)(=O)=O)CC1	9	2	-7.29076	-1.5909742654169639	2.4539853208370292	0.9003237967655273	1.0722999999999998	316.39800000000014
1066	CCN1CCN(c2cc(F)c(O)cc2CC(C)C)CC1	9	2	-8.40781	-1.8800434701902504	2.295203627559271	0.9184505406001552	2.8717000000000015	280.38700000000006
1067	CCc1c(O)c(F)cc(N2CCN(CC)CC2)c1C(C)C	9	2	-8.74809	-1.9089897433945826	2.5640573856143565	0.9221852895148888	3.3590000000000018	294.41399999999993
1068	CCN1CCN(c2cc(F)c(O)c(C(C)(C)C)c2)CC1	9	2	-8.59233	-1.9213033965110768	2.2305722056478476	0.9019757084973173	2.9707000000000017	280.38700000000006
1069	CCN1CCN(c2ccc(C#N)cn2)CC1	9	2	-7.56031	-1.8900775	2.0267765689938173	0.7420785205534756	1.0951799999999998	216.28799999999998
1070	CCCc1cc(Cc2ccc(CCl)cc2C(F)(F)F)c[nH]c1=O	9	2	-9.4643	-1.9734429689603727	2.628746366380428	0.7857663932731739	4.675800000000003	343.776
1071	COCc1cc(CCl)ccc1Cc1ccc(=O)[nH]c1	9	2	-9.26789	-2.1261997857816404	2.4684361230116973	0.8541463026294048	2.8509	277.751
1072	CCCc1cc(=O)[nH]cc1Cc1ccc(Cl)cc1C(F)(F)F	9	2	-9.61985	-2.050958911233519	2.5136241264175254	0.8739491098983838	4.5904000000000025	329.74899999999997
1073	CS(=O)(=O)c1cc(-c2ccc(CCl)cc2C(F)(F)F)c[nH]c1=O	9	2	-8.17073	-1.7037149783685628	2.7198618410696724	0.8492587339513021	3.203000000000002	365.76
1074	Cc1ccc(Cc2ccc(=O)[nH]c2)c(C(F)(F)F)c1S(C)(=O)=O	9	2	-9.08251	-1.893834250817522	2.7513493568325984	0.9300234404057472	2.6964200000000007	345.34200000000004
1075	O=c1ccc(Cc2c(F)cc(CCl)cc2Cl)c[nH]1	9	2	-9.0831	-2.14090720139851	2.5447883490688366	0.8606013774167522	3.4970000000000017	286.13300000000004
1076	CCOCc1ccc(C)c(-c2ccc(F)c(O)c2)c1	9	2	-9.02709	-2.070956477065609	2.034968537138452	0.8984627707138467	4.0432200000000025	260.308
1077	Cc1ccc(CO)cc1-c1ccc(Cl)c(CO)c1	9	2	-9.83313	-2.317690967762959	1.9831911182996063	0.8910668775454603	3.3000200000000017	262.736
1078	Cc1ccc(CO)cc1-c1ccc(Br)c(CO)c1	9	2	-9.79356	-2.3083642293191082	2.076824349068838	0.9120950821821742	3.4091200000000015	307.18700000000007
1079	Cc1ccc(CO)cc1-c1cccc(S(C)(=O)=O)c1	9	2	-9.11237	-2.0905210508500907	1.8805669908617961	0.9370280381490439	2.5578200000000004	276.357
1080	Cc1ccc(S(C)(=O)=O)cc1-c1cccc(CO)c1	9	2	-8.79132	-2.016867129490947	1.8621382926369456	0.9370280381490438	2.5578200000000004	276.35699999999997
1081	Cc1ccc(CCO)cc1-c1ccc(I)c(CO)c1	9	2	-9.15363	-2.09998674402959	2.2726547490397575	0.813594620010594	3.293720000000002	368.21400000000006
1082	COCc1ccc(C)c(-c2cccc(CO)c2)c1	9	2	-8.8396	-2.083513700992202	1.8266986839104682	0.890999158579484	3.300720000000002	242.31799999999998
1083	CS(=O)(=O)c1ccc(-c2ccccc2)cc1O	9	2	-8.1242	-1.9704079249201762	1.7972728011531576	0.8878150296578962	2.462700000000001	248.30300000000003
1084	Cc1cc(CO)cc(-c2ccc(CC#N)cc2)c1	9	2	-8.50225	-2.0039995434477746	1.9937783219195175	0.8903109151180019	3.2204000000000015	237.302
1085	Cc1cc(-c2ccc(C#N)cc2)cc(S(C)(=O)=O)c1S(C)(=O)=O	9	2	-8.97698	-1.871829724702079	2.363405094537516	0.847859806876886	2.3407	349.4330000000001
1086	Cc1cc(-c2ccc(CO)cc2)cc(S(C)(=O)=O)c1	9	2	-8.12631	-1.8643033723096847	1.8724110737020325	0.9370280381490439	2.5578200000000004	276.357
1087	Cc1cc(O)c(S(C)(=O)=O)c(-c2ccc(C#N)cc2)c1	9	2	-7.3448	-1.6423472081140456	2.327851692827334	0.9206180642376222	2.642800000000001	287.34
1088	N#Cc1ccc(-c2cccc(CO)c2)cc1	9	2	-8.7622	-2.19055	1.6916815857162248	0.8259789141925862	2.7175800000000008	209.24799999999996
1089	N#Cc1ccc(-c2ccc(Cl)cc2)cc1C(F)F	9	1	-9.04096	-2.1309747081454433	2.139096041376531	0.7622029766750821	4.816280000000002	263.674
1090	N#Cc1ccc(-c2ccc(Cl)c(O)c2)cc1	9	1	-8.97728	-2.24432	1.835859244579101	0.8123143502634871	3.5842800000000006	229.66599999999997
1091	N#Cc1ccc(-c2ccc(Cl)c(CO)c2)cc1C(F)F	9	1	-10.1093	-2.260508200493862	2.4355633478389898	0.9162260421284877	4.308580000000001	293.69999999999993
1092	CS(=O)(=O)c1ccc(-c2ccc(C#N)c(C(F)F)c2)cc1O	9	1	-9.41233	-2.006715498575403	2.5880599934318678	0.9400448927056358	3.2719800000000014	323.32000000000005
1093	Oc1cc(-c2cccc(C(F)F)c2)ccc1Cl	9	1	-9.36706	-2.271845751852833	2.0542102806948943	0.827017751086262	4.650200000000002	254.66299999999998
1094	N#Cc1ccc(-c2ccc(Cl)c(O)c2)cc1CO	9	1	-10.3246	-2.4335315576795433	2.2045301952226843	0.8711005881672687	3.076580000000001	259.69199999999995
1095	N#Cc1ccc(-c2ccc(Cl)c(O)c2)cc1CF	9	1	-9.70899	-2.2884308891574596	2.3345594259919142	0.8860998280093155	4.053780000000001	261.68299999999994
1096	CS(=O)(=O)c1cc(-c2ccc(C#N)c(C(F)F)c2)cc(O)c1Cl	9	1	-10.1846	-2.1236359014056836	2.8148192181188527	0.9024222825741545	3.925380000000002	357.765
1097	CS(=O)(=O)c1cc(-c2ccc(Cl)c(O)c2)ccc1C#N	9	1	-9.71025	-2.1712779078517332	2.254590154365797	0.9247943855719941	2.9877800000000017	307.75800000000004
1098	N#CCc1ccc(-c2ccc(Cl)c(O)c2)cc1C(F)F	9	1	-9.87344	-2.2077683011765523	2.5867759352515787	0.8898679558816337	4.716280000000002	293.7
1099	CS(=O)(=O)c1cc[nH]c(=O)c1N1CCc2ccccc2C1	9	2	-9.64675	-2.10509343263406	2.5891468798845825	0.9087652904529231	1.3411	304.37100000000004
1100	O=c1cc(N2CCCCCC2)cc(-c2ccc(Br)cc2)[nH]1	9	2	-8.71124	-1.9009484141393864	2.2043883871408703	0.884540412285514	4.184800000000003	347.256
1101	Cc1c(-c2ccc(Cl)cc2)cc(=O)[nH]c1S(C)(=O)=O	9	2	-8.31161	-1.9068141077958998	2.4317620656964625	0.9253729874491622	2.4072200000000006	297.7630000000001
1102	CC(C)(C)c1cc(-c2ccc(Cl)c(Cl)c2)cc(=O)[nH]1	9	2	-8.72547	-2.0017601034155703	2.3779982647914863	0.8162403043015638	4.646200000000003	296.197
1103	O=c1ccc(CCc2ccc(O)cc2)c[nH]1	9	2	-8.00155	-2.0003875	2.0336514853817764	0.8207431650561924	1.8657	215.25200000000004
1104	Cc1ccc(Cc2ccc(S(N)(=O)=O)cc2)cc1	9	2	-8.17832	-1.927648510237855	1.572505887530376	0.9206693725893742	2.23322	261.346
1105	COc1cccc(-c2cc(C)cc(F)c2CO)c1	9	3	-8.80435	-2.07520519631326	1.9727234259919157	0.8999651968126792	3.3020200000000024	246.28099999999995
1106	CCOc1cc(Br)cc(-c2cc(C)ccc2CO)c1	9	3	-8.85872	-2.032329749953823	2.057655329591281	0.9088488057314567	4.315520000000005	321.21400000000006
1107	Cc1cccc(-c2cccc(O)c2)c1S(C)(=O)=O	9	3	-7.99921	-1.8854318783784143	2.0434370900421506	0.9050376819723919	2.7711200000000007	262.33
1108	CCOCc1ccc(C)cc1-c1cc(O)cc(CO)c1	9	3	-8.95046	-2.0013836989892764	2.2264457404463815	0.8767487115678158	3.3964200000000018	272.344
1109	Cc1ccc(CO)c(Cc2ccccc2)c1	9	3	-7.90495	-1.9762375	1.673061518826593	0.8286001145299658	3.078120000000001	212.29200000000003
1110	Cc1ccc(CO)c(-c2cccc(S(C)(=O)=O)c2)c1	9	3	-9.04254	-2.0745009501539093	1.9287755707434506	0.9370280381490439	2.5578200000000004	276.357
1111	OCc1ccccc1Cc1cccc(O)c1	9	3	-8.28159	-2.0703975	1.809720047254686	0.8236238973906472	2.4753000000000007	214.264
1112	CCOc1cccc(-c2cc(C)ccc2O)c1	9	3	-8.41375	-2.0406341151494467	1.6808281203020936	0.8661514399569656	3.766320000000002	228.291
1113	COc1cc(-c2cc(C)ccc2CO)ccc1C(C)C	9	3	-9.36567	-2.094227477483045	1.962903487699128	0.8978656545538127	4.2863200000000035	270.372
1114	CCc1cccc(-c2cc(C)ccc2CO)c1	9	3	-9.18815	-2.228453703177583	1.7869473510713245	0.8453784613944338	3.7167200000000022	226.31899999999996
1115	Cc1ccc(F)c(-c2ccc(C)c(CO)c2)c1	9	2	-8.99091	-2.1806159764954165	1.8424201006621619	0.835302977125945	3.601840000000002	230.282
1116	Cc1cccc(-c2cccc(O)c2)c1	9	2	-8.57417	-2.291543322568252	1.4918748164613707	0.7200216083845385	3.3676200000000014	184.238
1117	CCc1ccc(-c2cccc(C)c2)cc1CO	9	2	-9.24896	-2.2432022945360424	1.7955060049174776	0.8453784613944338	3.7167200000000027	226.31899999999996
1118	Cc1ccc(-c2ccc(S(C)(=O)=O)cc2)cc1	9	2	-8.69089	-2.1078504382720156	1.4447526702202627	0.8157527599822286	3.065520000000001	246.331
1119	COc1cc(-c2cccc(C)c2)ccc1S(C)(=O)=O	9	2	-8.71927	-2.000337725865573	1.786879121039311	0.8649690017051097	3.0741200000000015	276.357
1120	Cc1ccc(-c2ccc(CO)cc2)cc1S(C)(=O)=O	9	2	-8.97124	-2.058143608328938	1.8220829671931575	0.9370280381490439	2.5578200000000004	276.357
1121	Cc1cc(CO)cc(-c2ccc(C#N)c(CO)c2)c1	9	1	-9.81787	-2.252373851095772	2.2256039507814105	0.8830037723755038	2.5183	253.301
1122	Cc1cc(CCO)cc(-c2ccc(C#N)c(C(F)(F)F)c2)c1	9	1	-10.4543	-2.228864248996458	2.274835664879065	0.9279955164124335	4.087300000000003	305.299
1123	Cc1cc(CO)cc(-c2ccc(S(C)(=O)=O)c(C(F)(F)F)c2)c1	9	1	-9.35419	-1.9504834468285481	2.270254527072195	0.9259495786870803	3.576620000000002	344.354
1124	Cc1cccc(-c2ccc(C#N)c(C(F)(F)F)c2)c1	9	1	-9.55074	-2.1910900261069286	1.9562415470748142	0.738202989872046	4.552500000000002	261.2459999999999
1125	Cc1cc(CO)cc(-c2ccc(F)c(C(F)(F)F)c2)c1	9	1	-10.2258	-2.2865583924317345	2.082226051801694	0.8145721274031352	4.312220000000002	284.25199999999995
1126	Cc1cc(O)cc(-c2ccc(C#N)c(C(F)(F)F)c2)c1	9	1	-10.3012	-2.303418344982083	2.245961949237591	0.8460369760150697	4.2581000000000016	277.24499999999995
1127	Cc1cc(CO)cc(-c2ccc(C#N)c(C(F)(F)CF)c2)c1	9	1	-10.5229	-2.243489818138453	2.636506434109833	0.924396102964155	4.087300000000002	305.299
1128	CC(C)(C)c1[nH]c(=O)ccc1Cc1ccc(C(N)=O)c(Cl)c1	9	1	-8.88739	-1.8947979145316884	2.490756733979458	0.9123239527771465	3.0155000000000003	318.804
1129	CS(=O)(=O)NC(=O)c1ccc(Cc2ccc(=O)[nH]c2)cc1Cl	9	1	-8.66074	-1.8464759721696895	2.3544187418021405	0.8766269246156082	1.3085	340.788
1130	CS(=O)(=O)c1cc(Cc2ccc(=O)[nH]c2)ccc1C(N)=O	9	1	-9.94897	-2.171043243421181	2.41298370140383	0.8549418904048613	0.46810000000000035	306.3430000000001
1131	CCNC(=O)c1ccc(Cc2ccc(=O)[nH]c2)cc1Cl	9	1	-9.37167	-2.0955691182695455	2.1636138723145137	0.9079302239311091	2.3688000000000002	290.75
1132	Cc1[nH]c(=O)ccc1Cc1ccc(C(N)=O)c(Cl)c1	9	1	-8.39001	-1.9248003013313517	2.284539180210908	0.8998177074235898	2.02642	276.72299999999996
1133	CNC(=O)c1ccc(Cc2ccc(=O)[nH]c2)cc1Cl	9	1	-9.09324	-2.0861323278611468	2.179788856441789	0.9003901788385575	1.9787000000000001	276.723
1134	NC(=O)c1ccc(Cc2ccc(=O)[nH]c2)cc1N1CCCc2ccccc21	9	1	-9.97	-1.9187273946068564	2.4201614647966014	0.7509622824667511	3.148900000000002	359.42900000000014
1135	NC(c1ccc(Cc2ccc(=O)[nH]c2)cc1Cl)c1c(Cl)cccc1Cl	9	1	-8.10824	-1.621648	2.935413208194902	0.65691524359195	4.974000000000002	393.70100000000014
1136	CC(C)(C)c1c(Cc2ccc(=O)[nH]c2)ccc(C(N)=O)c1Cl	9	1	-8.98873	-1.9164036751271663	2.673012014292363	0.9123239527771465	3.0155000000000003	318.8040000000001
1137	CS(=O)(=O)c1ccc(-c2ccc(F)c(O)c2)cc1CO	9	2	-10.2315	-2.2878329511789097	2.245097846673488	0.9092494650640807	2.0941000000000005	296.3190000000001
1138	CCS(=O)(=O)c1ccc(-c2ccc(F)c(O)c2)cc1	9	2	-9.51545	-2.182993944858637	1.9368436180807311	0.9399736140926529	2.991900000000002	280.32
1139	CS(=O)(=O)c1ccc(-c2ccc(F)c(CO)c2)cc1Cl	9	2	-9.20794	-2.0589579772739413	2.0914183594940017	0.9470853299284381	3.041900000000002	314.765
1140	COc1cc(-c2ccc(S(C)(=O)=O)c(Cl)c2)ccc1F	9	2	-9.47267	-2.1181534048422934	1.9390311800068218	0.8697539500701004	3.558200000000002	314.765
1141	Oc1cc(-c2ccccc2)ccc1F	9	2	-8.42232	-2.2509597029838497	1.5497898164613702	0.7281486993314413	3.1983000000000006	188.20099999999996
1142	CCNS(=O)(=O)c1ccccc1Cc1c(Cl)cccc1Cl	9	3	-8.41436	-1.836163886886125	2.0547181562411865	0.894668201014981	3.8824000000000023	344.26300000000003
1143	NS(=O)(=O)c1cccc(-c2ccccc2Cl)c1	9	3	-8.47649	-2.055850800264226	1.6685919500893291	0.9092913861275103	2.6544000000000008	267.73699999999997
1144	Cc1ccc(-c2cccc(S(N)(=O)=O)c2)cc1	9	3	-8.30346	-2.0138848610641893	1.5656472692382657	0.8848241611229574	2.3094200000000003	247.319
1145	NS(=O)(=O)c1ccccc1-c1ccccc1Cl	9	3	-4.96902	-1.2051643715180393	1.6967173183381004	0.9092913861275103	2.6544000000000008	267.73699999999997
1146	NS(=O)(=O)c1ccc(-c2c(Cl)cccc2Cl)cc1	9	3	-7.71311	-1.8179974616792574	1.7915331653953679	0.9248508110296932	3.307800000000001	302.182
1147	NS(=O)(=O)c1ccc(Cc2c(Cl)cccc2CO)cc1	9	3	-9.28271	-2.075677057541707	2.0296016695173122	0.9067454601114934	2.0705	311.79
1148	Cc1cccc(-c2cccc(S(N)(=O)=O)c2)c1Cl	9	3	-8.48312	-1.9994905592064085	1.919949177954237	0.9198340752217722	2.9628200000000007	281.764
1149	CC(C)c1cc(-c2cccc(S(C)(=O)=O)c2)c(O)cc1Cl	9	2	-9.57192	-2.0887641879077004	2.2018705435090915	0.9183482140738047	4.239500000000004	324.82899999999995
1150	CC(C)c1cc(S(C)(=O)=O)c(O)cc1Cl	9	2	-7.18536	-1.8552519744336617	2.3741825115164676	0.8753000662166257	2.5725000000000007	248.73099999999997
1151	CC(C)c1c(Cl)cc(O)c(CO)c1S(=O)(=O)c1ccccc1	9	2	-8.38569	-1.787835115136079	2.5135629921280866	0.8929373433406451	3.494100000000003	340.82800000000003
1152	CC(C)c1ccc(O)c(-c2ccccc2)c1S(C)(=O)=O	9	2	-8.77667	-1.9625230736083077	2.166026051801694	0.9395681956215461	3.5861000000000027	290.384
1153	CC(C)c1cc(-c2ccccc2)c(O)cc1S(C)(=O)=O	9	2	-9.32065	-2.0841606994483417	2.1190311800068233	0.9395681956215461	3.5861000000000027	290.384
1154	CC(C)c1cc(-c2ccccc2)c(O)c(S(C)(=O)=O)c1	9	2	-8.30135	-1.8562382905017878	2.1228311800068234	0.9395681956215461	3.5861000000000027	290.384
1155	CC(C)c1cc(-c2ccccc2CO)c(S(C)(=O)=O)cc1Cl	9	2	-8.7414	-1.8636727419509331	2.3114795501463394	0.9153746313639222	4.026200000000004	338.856
1156	CC(C)c1cc(Cc2ccccc2)c(O)cc1S(C)(=O)=O	9	2	-8.9757	-1.958658317391197	2.1704306649665828	0.9401241706194782	3.5099000000000027	304.41100000000006
1157	CC(C)c1c(CCl)cc(O)c(-c2ccccc2)c1S(C)(=O)=O	9	2	-7.85534	-1.6747641152168808	2.5517666427147887	0.8442731671219667	4.324900000000004	338.8560000000001
1158	CC(C)c1cc(-c2ccccc2)c(S(C)(=O)=O)cc1Cl	9	2	-8.1707	-1.827024062375753	2.0451850261606683	0.8342726324002561	4.533900000000004	308.83000000000004
1159	CCc1c(S(C)(=O)=O)cc2c(c1C(C)C)CCC2	9	3	-8.07141	-1.9024495815789708	2.7147086952226847	0.8412000728213166	3.2646000000000024	266.40599999999995
1160	CCc1ccc(S(=O)(=O)c2ccccc2)c(CC)c1O	9	3	-9.09549	-2.033813392866956	2.2024268443424866	0.9391499835856097	3.3498000000000023	290.384
1161	CCCc1ccc(S(=O)(=O)c2ccccc2)cc1	9	3	-8.25799	-1.946426909323566	1.5543122585711018	0.8431628442991419	3.4719000000000024	260.358
1162	CCc1cc(S(=O)(=O)c2ccccc2)ccc1O	9	3	-8.59992	-2.0270205832206045	1.8306508106073007	0.924994593153652	2.787400000000002	262.33
1163	CCCc1cc(S(C)(=O)=O)cc(CC)c1Cl	9	3	-7.75674	-1.939185	2.3677858379856946	0.8328061100584592	3.2584000000000026	260.78599999999994
1164	CCCc1cc(S(C)(=O)=O)cc(CC)c1O	9	3	-8.27821	-2.0695525	2.2488308929307497	0.8811358129473982	2.3106000000000004	242.33999999999995
1165	CCCc1ccc(S(C)(=O)=O)c(CC)c1O	9	3	-8.26235	-2.0655875	2.3497133105131667	0.8811358129473982	2.3106000000000004	242.33999999999995
1166	CCCc1c(S(C)(=O)=O)ccc(CC)c1OC	9	3	-7.30855	-1.7725837423592914	2.3308665818405565	0.8130461365132295	2.613600000000001	256.36699999999996
1167	CCc1ccc(O)cc1-c1ccc(C(F)F)c(CC)c1	9	3	-9.91033	-2.216017155945549	2.376279152034794	0.8211775759270735	5.121600000000003	276.32599999999996
1168	CCc1cc(-c2ccccc2CO)ccc1S(C)(=O)=O	9	3	-9.61974	-2.151039256587383	2.0368142569298993	0.94173262408535	2.8118000000000007	290.384
1169	CCc1cc(-c2cc(O)ccc2CCO)ccc1C(C)(C)C	9	3	-9.9714	-2.1259096230683334	2.3586925879559875	0.874941952053457	4.4539000000000035	298.42600000000004
1170	Cc1cc(-c2ccccc2CCO)ccc1S(C)(=O)=O	9	3	-9.61369	-2.1496864354609952	2.0181622289578716	0.9413858095886166	2.600320000000001	290.384
1171	CCc1cc(-c2cccc(O)c2)ccc1S(C)(=O)=O	9	3	-9.50426	-2.180426782796625	2.003313144707949	0.9371560215638892	3.025100000000001	276.357
1172	CS(=O)(=O)c1ccc(-c2cc(O)ccc2CCO)cc1	9	3	-9.79023	-2.1891619795357764	2.0412148163704593	0.9035362513157551	1.9975	292.356
1173	CCc1cc(-c2cc(C)ccc2CCO)ccc1S(C)=O	9	3	-10.0161	-2.185692210392723	2.9640366117759314	0.9176416017749394	3.4966200000000027	302.439
1174	CCc1cc(-c2cc(O)ccc2CO)ccc1S(C)(=O)=O	9	3	-10.2197	-2.2301213728447715	2.282557790472655	0.9099409016247859	2.5174000000000003	306.38300000000004
1175	OCc1cccc(Cc2cccc(Cl)c2)c1	9	1	-7.69212	-1.92303	1.6501641944118788	0.8599127554515412	3.4231000000000025	232.71
1176	OCc1cccc(-c2cccc(Cl)c2)c1Br	9	1	-7.89799	-1.9744975	2.0047484753483324	0.8778121087543402	4.261800000000002	297.57899999999995
1177	CS(=O)(=O)c1cccc(-c2cccc(Cl)c2)c1	9	1	-8.42346	-2.0429891360685493	1.6243107716932563	0.8347552117056128	3.4105000000000025	266.749
1178	OCc1cc(-c2cccc(Cl)c2)ccc1C(F)(F)F	9	1	-9.78041	-2.2437799377049807	1.9827090026961152	0.8605076655170447	4.518100000000002	286.67999999999995
1179	OCc1cccc(-c2cccc(Cl)c2)c1C(F)(F)F	9	1	-8.30995	-1.9064332776776747	2.117243026364754	0.8605076655170448	4.518100000000001	286.67999999999995
1180	CS(=O)(=O)c1cc(CO)cc(-c2cccc(Cl)c2)c1	9	1	-9.07701	-2.0824089105004275	1.9785684701517354	0.9473143043663106	2.902800000000001	296.775
1181	O=S(=O)(c1ccccc1)c1ccc(-c2cccc(CO)c2)cc1Cl	9	1	-9.82435	-2.005387046209327	1.9285773741257657	0.7547008160322921	4.332100000000003	358.846
1182	CCNC(=O)c1cccc(-c2cccc(F)c2CO)c1	9	3	-8.82356	-1.9730079963548044	1.9173130481386895	0.8995439157880725	2.734700000000001	273.30699999999996
1183	COc1cc(Cl)ccc1-c1cccc(C(N)=O)c1	9	3	-8.58556	-2.023635898761325	1.6819098875303773	0.9229320502873121	3.1145000000000014	261.70799999999997
1184	CCCc1ccccc1-c1ccc(Cl)c(F)c1CO	9	3	-9.04091	-2.0741270025077005	2.159395823060077	0.8670809774471412	4.590900000000004	278.75399999999996
1185	NC(=O)c1cccc(-c2cccc(F)c2CO)c1	9	3	-9.26142	-2.182937628472238	1.9132763490688376	0.8691766944123452	2.0839	245.25299999999996
1186	NC(=O)c1cccc(-c2cccc(F)c2CO)c1Cl	9	3	-9.2294	-2.1173695741849627	2.183922908021559	0.9072750340712756	2.7373000000000016	279.698
1187	NC(=O)c1cccc(-c2cccc(F)c2Br)c1	9	3	-9.05905	-2.197142353985392	1.9763418682562683	0.9064693344717243	3.3541000000000016	294.12299999999993
1188	O=S(=O)(CN1CCC1)c1ccc(CO)cc1	10	3	-7.23528	-1.80882	2.1893233005231583	0.8391024168154804	0.6158000000000001	241.312
1189	Cc1c(F)cccc1-c1cccc(S(N)(=O)=O)c1	10	3	-8.45495	-1.992850826531067	1.877085441690502	0.9062399404772	2.4485200000000003	265.30899999999997
1190	NS(=O)(=O)c1ccc(CN2CCCc3ccccc32)cc1	10	3	-8.80504	-1.9214172522435224	1.8567228512014005	0.945862514791647	2.2868000000000004	302.39899999999994
1191	CS(=O)(=O)c1cccc(Cc2cccc(O)c2)c1	10	3	-8.91655	-2.101650989929637	1.8342037336842232	0.923655546983617	2.3865000000000007	262.33
1192	Cc1cc(C)cc(NS(=O)(=O)c2ccc(C)c(C(C)(C)C)c2)c1	10	3	-6.78284	-1.4143199082428892	2.0737526355211227	0.8850553579982905	4.710160000000004	331.48100000000005
1193	Cc1ccc(C(=O)OS(=O)(=O)c2ccccc2)cc1	10	3	-7.97671	-1.8299827785226486	1.8264977098525286	0.808219667950622	2.540720000000001	276.313
1194	Cc1cccc(S(=O)(=O)Nc2cccc(F)c2F)c1	10	3	-6.65941	-1.5277734322949577	1.8183285293233347	0.9405924646031791	3.074020000000001	283.29900000000004
1195	Cc1ccc(C(=O)O)c(Cl)c1S(C)(=O)=O	10	3	-7.41679	-1.915006943487847	2.228244049978006	0.8655896678218103	1.7501200000000001	248.68699999999998
1196	CCNS(=O)(=O)c1c(C)cccc1-c1cc(Cl)ccc1Cl	10	3	-7.26695	-1.5857784974504447	2.190296252011116	0.9004522522265297	4.267020000000003	344.26300000000003
1197	Cc1cccc(S(=O)(=O)Nc2ccc(O)cc2)c1	10	3	-7.28684	-1.7175246591404607	1.654621887530375	0.836058362641345	2.5014200000000004	263.31800000000004
1198	N#Cc1ccc(-c2ccc(CCl)c(O)c2)cc1CO	10	3	-9.50347	-2.1802455443668673	2.402999306369219	0.8444906243921694	3.161980000000002	273.719
1199	N#Cc1ccc(-c2cccc(O)c2)cc1O	10	3	-9.16734	-2.291835	2.043406936886795	0.7616126333932878	2.63648	211.21999999999997
1200	CCOc1cc(-c2ccc(C#N)c(CO)c2)ccc1Cl	10	3	-9.56715	-2.139279775093711	2.089210575611217	0.9310985932968084	3.769680000000002	287.746
1201	N#Cc1cc(Br)c(-c2ccc(Cl)c(O)c2)cc1CO	10	3	-9.96129	-2.285276655647488	2.5552847423410867	0.8741888436929115	3.8390800000000023	338.5880000000001
1202	CS(=O)(=O)c1cccc(-c2ccc(C#N)c(CO)c2)c1	10	3	-9.60776	-2.148360447150338	2.1183253058809477	0.937553014283497	2.12108	287.34
1203	N#Cc1ccc(-c2cccc(O)c2)cc1CO	10	3	-9.52726	-2.310699958983654	2.072114658763633	0.8244996978141023	2.4231800000000008	225.24699999999996
1204	COCc1cc(-c2cccc(O)c2)ccc1C#N	10	3	-8.94857	-2.1091981763075016	2.0677493626434984	0.8950336447839232	3.077280000000002	239.274
1205	CC(C)c1cc(C#N)c(CO)cc1-c1ccc(Cl)cc1	10	3	-9.08247	-2.0309020323602516	2.26990544574109	0.9025009811688581	4.494380000000003	285.774
1206	CS(=O)(=O)c1cc(C#N)ccc1-c1ccc(Cl)c(O)c1	10	3	-8.16657	-1.8261005663010457	2.2530542569298984	0.9247943855719941	2.9877800000000017	307.75800000000004
1207	Oc1ccc(Cc2cccc(Br)c2)cc1	10	1	-8.22595	-2.12393115711566	1.6222336554765455	0.8744557321044276	3.7455000000000025	263.134
1208	COc1ccc(-c2cc(O)ccc2C)cc1	10	1	-8.27301	-2.0682525	1.5491484753483338	0.8300097405396235	3.3762200000000018	214.264
1209	Cc1ccc(O)c(-c2cccc(F)c2)c1	10	1	-8.58808	-2.2174327210597995	1.6583155363863344	0.7498396559806452	3.5067200000000014	202.228
1210	Cc1ccc(O)c(-c2ncccc2C)c1	10	1	-8.62434	-2.2267950128020315	1.9468265253973236	0.7652248418644074	3.071040000000001	199.25300000000001
1211	Cc1ccc(O)cc1-c1cccc(C#N)c1	10	1	-8.82468	-2.20617	1.8800623215021783	0.7830785420455034	3.239300000000002	209.24800000000002
1212	Cc1cc(C)cc(Cc2ccc(O)cc2)c1	10	1	-7.78265	-1.9456625	1.6941546291944842	0.8060231060595663	3.599840000000002	212.29200000000003
1213	CCc1c(O)ccc(F)c1Cc1ccc(S(N)(=O)=O)cc1	10	2	-8.46059	-1.846252099951735	2.161642000998972	0.909316322278279	2.3319	309.362
1214	CCc1c(O)cc(Br)c(F)c1C1CCOCC1	10	2	-7.69553	-1.8664401785358513	2.796782457454304	0.9013821526383982	3.750200000000002	303.1710000000001
1215	CCc1c(C)cccc1-c1ccc(S(C)(=O)=O)cc1	10	2	-8.87716	-2.036560176086396	1.8685261624594283	0.8562097348107023	3.627920000000003	274.38499999999993
1216	CCc1c(O)ccc(-c2cccc(S(C)(=O)=O)c2)c1C	10	2	-8.67459	-1.93969729169399	2.1307619492375913	0.9429741909892165	3.333520000000002	290.384
1217	Cc1ccc(-c2ccc(S(N)(=O)=O)cc2)c(F)c1	10	2	-7.49701	-1.7670622032077865	1.7003152690060421	0.9062399404772	2.4485200000000003	265.30899999999997
1218	CCc1c(-c2ccc(S(N)(=O)=O)cc2)ccc(F)c1C	10	2	-8.88879	-1.9875938677720355	2.0802106671863108	0.9452856775508102	3.0109200000000014	293.363
1219	CCc1c(O)ccc(-c2cccc(O)c2)c1C	10	2	-9.24355	-2.241890176804596	2.08716707283892	0.8234973343721866	3.635620000000002	228.29099999999997
1220	CCc1c(O)c(C(C)C)cc(F)c1S(C)(=O)=O	10	2	-8.66385	-2.1012922749710334	2.648891626563275	0.9085391679921105	2.6206000000000005	260.33
1221	CCc1c(-c2ccncc2)ccc(C(=O)O)c1C	10	2	-8.1059	-1.910578952540012	2.0891114259919146	0.8963545565288623	3.3176200000000016	241.28999999999996
1222	CCc1c(O)ccc(Cl)c1Cc1ccc(S(N)(=O)=O)cc1	10	2	-8.71321	-1.9013783033831513	2.146965077922049	0.9066237879399166	2.8462000000000005	325.817
1223	CCN1CCN(c2ccc(-c3ccnc(C)c3)c(F)c2)CC1	10	2	-7.40863	-1.579525223213666	2.0713519286153286	0.8663216812130875	3.338020000000002	299.3930000000001
1224	CCN1CCN(c2ccc(O)c(F)c2C(C)(C)C)CC1	10	2	-8.00157	-1.789205444672299	2.3971029748786172	0.9019757084973173	2.9707000000000017	280.38700000000006
1225	CCN1CCN(c2ccc(CO)c(F)c2)CC1	10	2	-9.03264	-2.1907369881281826	1.9628569664559414	0.8633469441012847	1.4599	238.30599999999995
1226	CCCc1c(N2CCN(CC)CC2)ccc(O)c1F	10	2	-8.38242	-1.923059035911274	2.309057071245853	0.9072523454169065	2.6257000000000015	266.35999999999996
1227	CCN1CCN(c2ccc(-c3ccc(C)cn3)c(F)c2)CC1	10	2	-7.53899	-1.6073180685977835	2.0384947857581857	0.8663216812130875	3.338020000000002	299.3930000000001
1228	Cc1ccc(S(C)(=O)=O)cc1-c1ccc(Cl)cc1	10	2	-8.17347	-1.926505354274937	1.671184656761147	0.8401101571669948	3.7189200000000024	280.776
1229	Cc1ccc(CO)cc1-c1ccc(Cl)c(S(C)(=O)=O)c1	10	2	-9.32325	-2.0847420771224914	2.0271234876991286	0.9467942819437879	3.2112200000000017	310.8020000000001
1230	Cc1ccc(O)c(S(C)(=O)=O)c1-c1ccc(Cl)c(CO)c1	10	2	-7.24235	-1.5804103373506395	2.4394136753772244	0.9090870485702143	2.9168200000000013	326.80100000000004
1231	Cc1ccc(CO)cc1-c1cccc(CO)c1S(C)(=O)=O	10	2	-7.81565	-1.7055146538229338	2.3309513127398613	0.9063655626756719	2.0501199999999997	306.38300000000004
1232	Cc1ccc(CO)cc1-c1ccc(Cl)c(O)c1S(C)(=O)=O	10	2	-7.95482	-1.735884037607077	2.440667246805795	0.9090870485702143	2.9168200000000013	326.80100000000004
1233	Cc1ccc(CO)cc1-c1ccc(Cl)c(O)c1	10	2	-9.04571	-2.1939069287474076	1.9542145360140424	0.8538801968577919	3.513320000000001	248.709
1234	Cc1ccc(CO)cc1-c1ccc(CO)c(CO)c1	10	2	-9.45431	-2.1689674668897907	2.1223821800992635	0.7870863849806522	2.1389199999999997	258.31699999999995
1235	Cc1ccc(S(C)(=O)=O)cc1-c1ccc(Cl)c(F)c1	10	2	-8.94586	-2.0523210370033036	1.8968199842484985	0.8435071771089316	3.8580200000000024	298.766
1236	O=S(=O)(c1ccccc1)c1cc(CCl)cc(C(F)(F)F)c1	10	3	-8.62474	-1.8820725666339728	2.125374794521239	0.7851934446630782	4.277000000000002	334.7459999999999
1237	Cc1cc(S(C)(=O)=O)ccc1Cc1ccc(=O)[nH]c1	10	3	-9.38831	-2.1538260284543336	2.243916695003808	0.9277918651776229	1.67762	277.34499999999997
1238	CS(=O)(=O)Cc1cc(CCl)ccc1Cc1ccc(=O)[nH]c1	10	3	-8.89398	-1.9408255514011117	2.5983205435090913	0.857323431729179	2.2491000000000003	325.817
1239	CS(=O)(=O)c1cc(CCl)cc(C(F)(F)F)c1P(=O)(O)O	10	3	-6.55696	-1.466180828574702	3.0541964107760524	0.6373049212608604	1.6506999999999996	352.654
1240	CC(C)c1cc(Cc2ccc(CCl)cc2S(C)(=O)=O)c[nH]c1=O	10	3	-9.42338	-1.9649105591371574	2.719697093073089	0.8389757024546916	3.2314000000000016	353.8710000000001
1241	O=c1ccc(Cc2ccc(CCl)cc2C(F)(F)F)c(Cl)[nH]1	10	3	-8.78749	-1.9175875282698807	2.6860079929018053	0.6549654912283595	4.376700000000002	336.14
1242	Cc1cc(O)cc(-c2ccc(C#N)c(S(C)(=O)=O)c2)c1	10	3	-9.81759	-2.1952798615222155	2.3009106671863098	0.9206180642376222	2.642800000000001	287.34
1243	COc1cc(-c2ccc(C#N)cc2)cc(C)c1CO	10	3	-8.62908	-1.979646720827787	2.0530312367030366	0.9142964769457184	3.0346000000000015	253.301
1244	Cc1cc(O)cc(-c2ccc(C#N)cc2)c1CO	10	3	-9.79565	-2.308856847043335	2.2131535798380693	0.8464633759152758	2.7316000000000016	239.27399999999997
1245	CCOc1cc(C)cc(-c2ccc(C#N)cc2)c1	10	3	-8.45568	-1.9930228891811554	1.795213616037163	0.8098140224041767	3.932400000000003	237.302
1246	Cc1cc(O)cc(-c2ccc(S(C)(=O)=O)cc2)c1	10	3	-9.43759	-2.2244612956861167	1.8484888953796705	0.9050376819723919	2.7711200000000007	262.33
1247	Cc1cc(O)cc(-c2ccc(C#N)cc2)c1S(C)(=O)=O	10	3	-8.06144	-1.8025927836535902	2.3317850261606683	0.9206180642376222	2.642800000000001	287.34000000000003
1248	CCOc1cc(-c2ccc(S(C)(=O)=O)cc2)ccc1O	10	3	-8.84035	-1.9767623544890267	1.773684466720109	0.9408299302172352	2.861400000000002	292.356
1249	CS(=O)(=O)c1ccc(-c2ccc(C#N)cc2)cc1	10	3	-8.71154	-2.053329669525952	1.6847372721457603	0.8305670046451186	2.628780000000001	257.314
1250	Cc1cc(O)cc(-c2ccccc2)c1S(C)(=O)=O	10	3	-7.82404	-1.844143913424932	2.090400983291758	0.9050376819723919	2.7711200000000007	262.33
1251	Cc1cc(-c2cc(O)ccc2S(C)(=O)=O)c(CO)cc1F	10	1	-9.16438	-1.999831668920924	2.414893620432169	0.9126808132587971	2.40252	310.34599999999995
1252	Cc1cc(-c2cccc(O)c2)c(S(C)(=O)=O)cc1F	10	1	-8.32385	-1.9096221563784754	2.148586500085603	0.9198824073848092	2.9102200000000016	280.32
1253	COCc1cc(F)c(C)cc1-c1cccc(O)c1	10	1	-8.59342	-2.025488518528034	2.0886378875303766	0.8952514608855623	3.653120000000002	246.281
1254	Cc1cc(-c2cccc(O)c2)c(CO)cc1CF	10	1	-9.85457	-2.322744424225839	2.376961887530376	0.8716762373203017	3.3294200000000007	246.28099999999995
1255	Cc1cc(-c2cccc(O)c2)c(CCO)cc1F	10	1	-9.26989	-2.1849340266177886	2.1417600413765303	0.8734818362497186	3.041520000000001	246.28099999999995
1256	Cc1cc(Cc2cccc(O)c2)c(CO)cc1F	10	1	-9.24741	-2.1796354398040974	2.159607733684222	0.8737907919043971	2.9228200000000015	246.28099999999998
1257	Cc1cc(-c2cccc(O)c2)ccc1F	10	1	-8.75584	-2.2607481668037828	1.6702331188039174	0.7498396559806452	3.5067200000000014	202.22799999999998
1258	Cc1c(F)cc(CO)c(-c2cccc(O)c2)c1S(C)(=O)=O	10	1	-8.84855	-1.9309119126476904	2.579141147904698	0.9126808132587971	2.40252	310.34600000000006
1259	Cc1cc(-c2cccc(O)c2)c(CO)c(S(C)(=O)=O)c1F	10	1	-9.31889	-2.033548515141287	2.564627411640961	0.9126808132587971	2.40252	310.346
1260	Cc1c[nH]c(=O)c(S(=O)(=O)Cc2ccccc2)c1	10	3	-7.70275	-1.8155555862615598	2.2715981952226834	0.9153446591530338	1.65722	263.318
1261	Cc1c[nH]c(=O)cc1CCC(=O)NS(C)(=O)=O	10	3	-5.64781	-1.3697951284364516	2.5689958126097867	0.7740428045193859	-0.30827999999999967	258.299
1262	Cc1cc(C)cc(Cc2c[nH]c(=O)cc2S(C)(=O)=O)c1	10	3	-9.29724	-2.0789260643130145	2.4759645133401555	0.940039996371203	1.98604	291.37200000000007
1263	O=c1[nH]ccc(Br)c1N1CCN(c2cccc(F)c2)CC1	10	3	-9.96034	-2.1735243808331646	2.378552081970632	0.903299639576188	2.6031000000000004	352.2070000000001
1264	CCNS(=O)(=O)c1ccccc1-c1[nH]c(=O)ccc1C	10	3	-6.80716	-1.5221272493717466	2.3559353758110184	0.8989676367121	1.64852	292.36000000000007
1265	CCCc1c(C)c(S(C)(=O)=O)[nH]c(=O)c1Br	10	3	-6.97796	-1.74449	3.028263297111935	0.925680798615286	1.8018200000000002	308.197
1266	Cc1c[nH]c(=O)c(S(=O)(=O)c2ccccc2C(C)(C)C)c1	10	3	-7.07557	-1.5440159576170807	2.5915136753772234	0.9274186640105629	2.813620000000001	305.39900000000006
1267	Cc1c[nH]c(=O)c(-c2ccc(C#N)c(S(C)(=O)=O)c2)c1	10	3	-8.72965	-1.9520090819781037	2.573544000519643	0.9087717575073355	1.6254999999999997	288.32800000000003
1268	O=C1C=C(Cl)C=C1S(=O)(=O)c1ccccc1	10	3	-7.75251	-1.9381275	2.5015100138098703	0.811677481282855	2.0496	254.69400000000002
1269	Cc1c[nH]c(=O)c(-c2cc(S(C)(=O)=O)ccc2F)c1	10	3	-7.99385	-1.83391496420119	2.36267518786841	0.854781399503625	1.89292	281.308
1270	Cc1cc(-c2ccc(C)c(O)c2)cc(S(C)(=O)=O)c1	10	1	-9.19135	-2.1086403055111878	2.0296181742937485	0.9167296411897359	3.0795400000000006	276.357
1271	Cc1ccc(S(C)(=O)=O)c(-c2ccc(C)c(O)c2)c1	10	1	-8.4715	-1.943495389484464	2.0162878575516654	0.9167296411897358	3.0795400000000015	276.35699999999997
1272	Cc1cccc(-c2ccc(C)c(O)c2S(C)(=O)=O)c1	10	1	-7.738	-1.7752189486904069	2.156888762529041	0.9167296411897359	3.0795400000000006	276.35699999999997
1273	Cc1cccc(-c2cc(O)c(C)c(S(C)(=O)=O)c2)c1	10	1	-9.30397	-2.1344771054596903	2.1732326539317572	0.9167296411897358	3.0795400000000015	276.35699999999997
1274	Cc1ccc(-c2cccc(C)c2S(C)(=O)=O)cc1O	10	1	-8.34806	-1.9151763112954818	2.132953920900082	0.9167296411897358	3.079540000000002	276.35699999999997
1275	Cc1cccc(Cc2ccc(C)c(O)c2)c1	10	1	-8.35514	-2.088785	1.7167146291944864	0.8060231060595663	3.599840000000002	212.292
1276	Cc1ccc(-c2ccc(CO)c(C)c2)cc1O	10	1	-8.97614	-2.17703372531363	1.933686876439575	0.82845240634162	3.168340000000002	228.291
1277	CS(=O)(=O)c1ccc(-c2ccc(F)c(O)c2)cc1O	10	3	-9.08271	-2.08371658018349	2.21913401139782	0.886005523272746	2.307400000000001	282.29200000000003
1278	CCc1cc(-c2ccc(S(C)(=O)=O)c(C=O)c2)cc(O)c1F	10	3	-10.4488	-2.227691645056502	2.678395586652206	0.8785280318212388	2.9767000000000015	322.35699999999997
1279	CS(=O)(=O)c1ccc(-c2cccc(O)c2)cc1C=O	10	3	-9.52811	-2.185898348049438	2.2258501269564714	0.8729056694799245	2.2752000000000008	276.31300000000005
1280	CS(=O)(=O)c1ccc(-c2cccc(O)c2)cc1CO	10	3	-9.87358	-2.265154601629701	2.0869359257730373	0.8996276475545143	1.9550000000000005	278.32900000000006
1281	OCc1cccc(-c2cccc(O)c2)c1	10	3	-8.85589	-2.2865809657229867	1.6563370544032008	0.7816892829798819	2.5515	200.237
1282	COc1cc(-c2ccc(S(C)(=O)=O)c(CO)c2)ccc1F	10	3	-9.42855	-2.0574782889845658	2.1005537418896587	0.9416312119351878	2.397100000000001	310.34599999999995
1283	CCCc1cc(-c2ccc(S(C)(=O)=O)c(O)c2)cc(O)c1F	10	3	-9.6142	-2.04975432718611	2.5445103193771086	0.9050394262690041	3.2599000000000022	324.373
1284	CCc1cc(O)cc(-c2ccc(S(C)(=O)=O)c(O)c2)c1	10	3	-9.38512	-2.0985766296992825	2.2736234876991297	0.9118382010235886	2.7307000000000006	292.356
1285	CS(=O)(=O)c1ccc(-c2cc(O)cc(Cl)c2)cc1O	10	3	-9.10692	-2.0892707351004964	2.274179260266598	0.8937933913783223	2.821700000000001	298.747
1286	Cc1cc(CO)cc(-c2ccc(F)c(S(C)(=O)=O)c2)c1	10	3	-9.84921	-2.20235030846707	2.0892183594940033	0.9466412774785368	2.6969200000000013	294.347
1287	Cc1cc(-c2ccc(CO)c(C(F)(F)F)c2)cc(S(C)(=O)=O)c1	10	3	-9.74247	-2.0314454235186297	2.2995380075261664	0.9259495786870803	3.576620000000003	344.35400000000004
1288	CCc1cc(CO)cc(-c2ccc(F)cc2)c1	10	3	-9.31399	-2.258974386232155	1.7833300433790171	0.8545485104358501	3.5474000000000023	230.28199999999998
1289	Cc1cc(CO)cc(-c2cc(C(F)F)c(F)cc2S(C)(=O)=O)c1	10	3	-8.9372	-1.8635350213108888	2.591133467803594	0.9213425979158749	3.634520000000002	344.35400000000004
1290	Cc1cccc(-c2ccc(F)c(S(C)(=O)=O)c2)c1	10	3	-8.66325	-2.0419476073714526	1.7971140131190726	0.8343473656079178	3.204620000000001	264.32099999999997
1291	Cc1cc(CO)cc(-c2ccc(F)c(C(F)F)c2)c1	10	3	-9.92865	-2.2777885260939525	2.228435629915049	0.8809547457086668	4.231020000000002	266.26199999999994
1292	Cc1cc(-c2cccc(C(F)(F)F)c2)cc(S(C)(=O)=O)c1	10	3	-9.10813	-1.987556912595149	1.99298153252008	0.8366454323676839	4.084320000000003	314.32800000000003
1293	OCc1cccc(-c2cccc(C(F)(F)F)c2)c1	10	3	-9.58904	-2.2601584030230177	1.7347385029149933	0.8598915035927561	3.864700000000002	252.23499999999996
1294	NC(=O)c1ccc(-c2ccc(=O)[nH]c2)cc1Cl	10	2	-8.76372	-2.125514307843412	2.1083163363413764	0.8502001067791362	1.7942	248.66899999999998
1295	NC(=O)Cc1ccc(-c2ccc(=O)[nH]c2)cc1Cl	10	2	-9.12922	-2.1517777896479515	2.215823118299607	0.8836945338805821	1.7230999999999999	262.696
1296	Cc1cc(C(N)=O)c(Cl)cc1Cc1ccc(=O)[nH]c1	10	2	-9.62469	-2.2080553196266566	2.3652888843529194	0.8998177074235898	2.02642	276.72299999999996
1297	CNC(=O)c1ccc(CC2=CC(=O)C=C2)cc1Cl	10	2	-8.14628	-1.9200966098147831	2.441615118299607	0.9075890067385181	2.3074000000000003	261.70799999999997
1298	Cc1cc(Cc2ccc(=O)[nH]c2)cc(Cl)c1C(N)=O	10	2	-8.65783	-1.9862424231765656	2.450213736423926	0.8998177074235898	2.0264200000000003	276.723
1299	CS(=O)(=O)c1c(CF)cccc1-c1cccc(O)c1	10	3	-8.03113	-1.8424675827598844	2.350007523406175	0.94011956800289	2.932200000000001	280.32
1300	FC(F)c1cccc(-c2ccc(Cl)cc2)c1	10	3	-8.74231	-2.1855775	1.7217792445791016	0.6948525346415539	4.944600000000002	238.664
1301	CS(=O)(=O)c1cc(-c2ccccc2)cc(O)c1Cl	10	3	-8.85986	-2.088289028787815	2.0973664464000787	0.9206447509886014	3.1161000000000025	282.74800000000005
1302	CS(=O)(=O)c1cccc(-c2cccc(O)c2)c1	10	3	-8.92606	-2.1648875412118103	1.7313385949338453	0.8878150296578962	2.4627000000000008	248.30300000000003
1303	OCc1cc(Cl)ccc1-c1cccc(C(F)F)c1	10	3	-9.49505	-2.2380047475684433	2.0875745029149915	0.8726252176337589	4.436900000000002	268.69
1304	Oc1cc(-c2cccc(CF)c2)ccc1Cl	10	3	-9.23875	-2.3096875	1.9955977061175627	0.8293525110963628	4.182100000000002	236.67299999999997
1305	CS(=O)(=O)c1ccc(F)c(-c2ccc(Cl)cc2)c1	10	3	-8.52668	-2.0097577496692374	1.7128983145319463	0.7904881565770246	3.5496000000000025	284.739
1306	FC(F)c1cccc(Cc2ccc(Cl)cc2)c1	10	3	-7.56144	-1.8339185765747297	1.8149569664559415	0.7311849040896303	4.868400000000002	252.69099999999997
1307	CS(=O)(=O)c1cc(Cl)ccc1-c1cccc(CO)c1	10	3	-8.31442	-1.907458766008076	1.9395010145304354	0.9473143043663106	2.902800000000001	296.77500000000003
1308	CCC(C)c1cc(-c2ccccc2)c(O)cc1Cl	10	1	-9.15639	-2.1581818200628975	2.449377266142042	0.8015272855701323	5.226100000000004	260.764
1309	CC(C)c1cc(-c2ccccc2)c(CO)cc1Cl	10	1	-9.17779	-2.1632258484353617	1.9876468106072984	0.85359830365905	4.622700000000004	260.764
1310	CC(C)c1c(Cl)cc(O)c(-c2ccccc2)c1S(C)(=O)=O	10	1	-7.88118	-1.7198144721700985	2.3870084555970053	0.9183482140738047	4.239500000000004	324.82900000000006
1311	CC(C)c1cc(-c2ccc(S(C)(=O)=O)cc2)c(O)cc1Cl	10	1	-10.074	-2.1983270262373873	2.123790598454148	0.9183482140738047	4.239500000000004	324.82899999999995
1312	CC(C)c1cc(CO)c(O)cc1Cl	10	1	-7.70665	-2.137440133619581	2.283265541864031	0.7708264285010088	2.6613000000000016	200.665
1313	CC(C)c1cc(-c2cccc(CO)c2)c(O)cc1Cl	10	1	-9.80247	-2.248840848794165	2.1552959849446367	0.8759771009198476	4.328300000000004	276.763
1314	CC(C)c1cc(-c2ccccc2)c(O)c(S(C)(=O)=O)c1Cl	10	1	-8.44155	-1.8420972313216415	2.405132081970631	0.9183482140738047	4.239500000000003	324.82900000000006
1315	CCCc1c(S(=O)(=O)c2ccccc2)ccc(C)c1O	10	2	-8.72207	-1.950314142451159	2.131245026160668	0.9374864271295035	3.4859200000000032	290.38400000000007
1316	Oc1ccccc1N1CCN(c2ccccc2)CC1	10	2	-9.41084	-2.1589947649384373	1.6070286138541867	0.892339678679495	2.7188000000000008	254.333
1317	CCCc1cc(-c2ccccc2)cc(CC)c1O	10	2	-8.94355	-2.108014950960316	1.877299588887844	0.8293330153424785	4.574100000000004	240.34599999999998
1318	CCCc1c(S(C)(=O)=O)cc(Cl)c(CC)c1O	10	2	-8.38129	-2.0327614087607673	2.59836238603636	0.9197980869254562	2.9640000000000017	276.78499999999997
1319	CCCc1c(CC)cc(Br)c(CC)c1O	10	2	-7.54971	-1.9493267399130398	2.558993503419302	0.868307355833688	4.232000000000004	271.1979999999999
1320	CCCc1c(Br)cc(S(C)(=O)=O)c(CC)c1O	10	2	-8.1162	-1.9684676399198855	2.7186319664559395	0.9271048594878667	3.0731000000000015	321.2360000000001
1321	CS(=O)(=O)c1ccc(-c2cccc(Cl)c2)cc1CO	10	1	-9.56176	-2.1936181874941822	1.9901992393825054	0.9473143043663107	2.9028000000000023	296.7750000000001
1322	OCc1cc(-c2ccccc2)ccc1C(F)(F)F	10	1	-9.80786	-2.3117347716427643	1.8365908106072997	0.8598915035927561	3.864700000000002	252.23499999999996
1323	OCc1ccc(-c2cccc(Cl)c2)cc1CO	10	1	-8.91888	-2.1631461354240495	1.8955213895328633	0.8767841055251244	2.9916000000000023	248.70899999999997
1324	CS(=O)(=O)c1cccc(-c2ccc(C(F)(F)F)c(CO)c2)c1	10	1	-9.92559	-2.1161428982520833	2.1358469556222186	0.9396341512470257	3.268200000000002	330.32700000000006
1325	OCc1cc(-c2cccc(Cl)c2)ccc1C(F)F	10	1	-9.33956	-2.2013554030995444	2.1504055798380683	0.8726252176337589	4.436900000000002	268.69
1326	OCc1cc(-c2cccc(CCl)c2)ccc1C(F)(F)F	10	1	-9.90909	-2.2157398835163393	2.152595795391438	0.8211711969760466	4.603500000000002	300.70699999999994
1327	Oc1cc(-c2cccc(Cl)c2)ccc1C(F)(F)F	10	1	-9.3954	-2.2145170173200297	1.94981730982237	0.7954494401949621	4.731400000000002	272.65299999999996
1328	OCc1cccc(-c2ccc(C(F)(F)F)c(CO)c2)c1	10	1	-9.87878	-2.2089623614765372	2.0812075436431865	0.905926324179295	3.357000000000002	282.2609999999999
1329	FC(F)(F)c1ccc(-c2cccc(Cl)c2)cc1	10	1	-9.00865	-2.184918558483561	1.5663543068814718	0.6715453585019475	5.025800000000003	256.654
1330	Cc1cc(-c2cccc(O)c2)ccc1CS(C)(=O)=O	10	1	-9.16055	-2.1015743009079744	2.0047350381990743	0.9374446185963163	2.9122200000000014	276.357
1331	Cc1cc(Cc2cccc(O)c2)ccc1S(C)(=O)=O	10	1	-9.06212	-2.078992910223095	1.9962729080215595	0.9374146537953496	2.6949200000000006	276.357
1332	Cc1cc(-c2cccc(CO)c2)ccc1S(C)(=O)=O	10	1	-9.4457	-2.1669921974211652	1.9138536772523285	0.9370280381490439	2.5578199999999995	276.357
1333	Cc1cc(-c2cc(O)cc(S(C)(=O)=O)c2)ccc1S(C)(=O)=O	10	1	-9.94048	-2.1193174569186186	2.2691031980355625	0.9249113043953654	2.17462	340.4220000000001
1334	Cc1cc(-c2cc(O)cc(C(C)(C)C)c2)ccc1S(C)(=O)=O	10	1	-9.59361	-2.045364524436348	2.217779325356517	0.9078833157704156	4.068620000000004	318.43800000000005
1335	CCS(=O)(=O)c1ccc(-c2cccc(O)c2)cc1C	10	1	-9.55693	-2.1925101094995876	1.9839258666014388	0.9364991634064009	3.161220000000002	276.357
1336	Cc1cc(-c2cccc(N)c2)ccc1S(C)(=O)=O	10	1	-9.46272	-2.2303844934898556	1.9251005123341436	0.8453551339999035	2.6477200000000005	261.346
1337	CCc1ccc(-c2ccc(S(C)(=O)=O)c(C)c2)cc1O	10	1	-9.92412	-2.219100693686521	2.0976414364170797	0.9429741909892164	3.3335200000000023	290.38399999999996
1338	Cc1cccc(-c2cc(C)ccc2S(N)(=O)=O)c1	11	2	-7.5195	-1.7723631470440815	1.8230967446732347	0.9029459453371049	2.6178399999999993	261.34599999999995
1339	CS(=O)(=O)c1ccc(Cl)c(S(C)(=O)=O)c1	11	2	-7.22405	-1.8652416894779793	1.952206398156143	0.8068115546139243	1.1470000000000002	268.743
1340	CN1CCN(c2ccccc2S(=O)(=O)c2ccccc2)CC1	11	2	-7.91816	-1.6881573842183404	1.8710706099340104	0.8708848536702095	2.2712000000000003	316.42600000000004
1341	Cc1ccc(Cl)c(-c2ccc(C(=O)O)cc2)c1	11	2	-7.87362	-1.9096333479985719	1.526957580203895	0.8692347369446789	4.013620000000003	246.69300000000004
1342	CS(=O)(=O)c1ccc(Cl)cc1	11	2	-6.39253	-1.9274203155536913	1.4173425113635432	0.6763012329230996	1.7435	190.651
1343	Cc1ccc(S(C)(=O)=O)cc1-c1ccc(O)cc1	11	2	-8.55406	-2.0162112775588663	1.771899884390658	0.9050376819723919	2.7711200000000016	262.33
1344	Cc1ccc(S(N)(=O)=O)c(-c2cccnc2)c1	11	2	-7.1125	-1.7250346330709183	1.9576642905148613	0.8787562856892752	1.70442	248.30700000000004
1345	COCc1cc(-c2ccc(Cl)c(O)c2)ccc1C#N	11	1	-9.31802	-2.137700396520572	2.1957720204475955	0.9269282179615577	3.730680000000002	273.719
1346	N#Cc1ccc(-c2ccc(Cl)c(O)c2)cc1CCO	11	1	-9.41289	-2.159465067192872	2.243935735977347	0.9029914467208467	3.1190800000000016	273.71899999999994
1347	COc1cc(-c2ccc(C#N)c(CO)c2)ccc1Cl	11	1	-9.30311	-2.1342798079285616	2.049436461666751	0.9326318539981374	3.3795800000000016	273.719
1348	CS(=O)(=O)c1ccc(-c2ccc(C#N)c(CO)c2)cc1O	11	1	-8.81542	-1.9236823539441719	2.3894185192175943	0.9009563580871836	1.82668	303.339
1349	CCOCc1cc(-c2ccc(Cl)c(O)c2)ccc1C#N	11	1	-9.32242	-2.0845564834803585	2.243835026160669	0.9200327297628278	4.120780000000003	287.74600000000004
1350	N#CCc1ccc(-c2ccc(Cl)c(O)c2)cc1CO	11	1	-9.65939	-2.2160160455919655	2.34555083031697	0.9019842978947169	3.270980000000002	273.719
1351	N#Cc1ccc(Cc2ccc(Cl)c(O)c2)cc1CO	11	1	-9.00981	-2.066992173184326	2.272772310723356	0.9034709908928037	3.000380000000002	273.719
1352	N#Cc1ccc(-c2ccc(Cl)c(CO)c2)cc1CO	11	1	-9.6592	-2.21597245660253	2.221144444250207	0.9037261572952362	2.863280000000002	273.71899999999994
1353	Cc1cc(-c2cccc(S(N)(=O)=O)c2)c(O)c(S(C)(=O)=O)c1	11	2	-8.36516	-1.783458104429298	2.285081182120445	0.8759460768863078	1.4185199999999998	341.41
1354	CS(=O)(=O)c1cccc(-c2ccc3c(c2)OCCO3)c1	11	2	-9.0168	-2.01621777395201	1.9124704512618838	0.8525752989609455	2.5283000000000007	290.34000000000003
1355	Cc1ccc(-c2cc(C)cc(S(C)(=O)=O)c2O)cc1	11	2	-7.74744	-1.7773846332181449	2.0258824276874137	0.9167296411897358	3.0795400000000015	276.35699999999997
1356	CCOc1ccc(C)c(S(C)(=O)=O)c1	11	2	-6.75065	-1.8041871027161078	1.7733067811183343	0.770187995509341	1.79722	214.28599999999997
1357	Cc1ccc(O)cc1-c1ccccc1F	11	2	-8.48028	-2.1895988807450557	1.6718320199028192	0.7498396559806452	3.5067200000000014	202.228
1358	Cc1ccc(S(=O)(=O)c2cc(C)ccc2O)cc1	11	2	-7.55814	-1.7814706823857642	1.8136502768553378	0.9050449220433026	2.8418400000000013	262.33
1359	Cc1c(F)ccc(O)c1C(C)N1CCN(c2ccccc2)CC1	11	1	-9.16861	-1.9117873418678362	2.632715033242306	0.9350985799737427	3.722920000000003	314.40400000000005
1360	CCc1c(O)cc(-c2cccc(Br)c2)c(F)c1C	11	1	-8.88514	-2.0942475819306137	2.353158597106514	0.8420389792649466	4.831620000000002	309.178
1361	CCc1c(Oc2ccc(S(C)(=O)=O)cc2)ccc(F)c1C	11	1	-7.45851	-1.6275803165040517	2.0675367378410776	0.8602927407802157	3.8923200000000033	308.374
1362	CCc1c(C)c(F)cc(-c2ccc(S(N)(=O)=O)cc2)c1O	11	1	-8.51694	-1.858548678066533	2.284784279772829	0.9144730400352157	2.7165200000000005	309.362
1363	CCc1c(C)c(F)cc(-c2ccccc2C)c1O	11	1	-9.09018	-2.1425759734021104	2.1775243741865786	0.8308876190941529	4.377540000000004	244.309
1364	Cc1c(F)ccc(O)c1C(C)c1ccc2c(c1)OCCO2	11	1	-8.97572	-1.9586626817490018	2.8739639012602627	0.9140570055774181	3.7627200000000025	288.3180000000001
1365	CCN1CCN(c2ccc(Cl)cc2)CC1	11	3	-8.13766	-2.101134777139883	1.5551764103960473	0.7618228158775442	2.4819000000000004	224.73499999999999
1366	CCN1CCN(c2ccc(Cl)c(F)c2)C1	11	3	-7.8933	-2.038041296441267	2.2152770748478723	0.7679000185979428	2.578500000000001	228.69799999999998
1367	CN1CCN(c2ccc(O)c(F)c2-c2ccccc2)CC1	11	3	-8.03252	-1.7528395676784136	2.072589005047554	0.9192294954642587	2.950100000000001	286.3500000000001
1368	CCCN1CCN(c2cc(F)c(O)cc2CO)CC1	11	3	-8.6424	-1.9827025384029429	2.262507869504198	0.869673373117817	1.5556	268.332
1369	CCN1CCN(Cc2ccc(O)c(CF)c2)C1	11	3	-9.1753	-2.225337120395866	2.4937531203020953	0.8682921683381709	1.9566999999999999	238.30599999999998
1370	Cc1cc(CO)c(-c2cccc(O)c2)cc1C	11	3	-9.44138	-2.2898709995055335	2.007345468910934	0.82845240634162	3.1683400000000015	228.291
1371	Cc1cc(S(C)(=O)=O)c(CCO)cc1CF	11	3	-8.36351	-2.0908775	2.619475947875804	0.873411494531307	1.40282	246.30299999999994
1372	Cc1cc(-c2cccc(S(C)(=O)=O)c2)c(CO)cc1CF	11	3	-9.29009	-2.0272638399024903	2.391424996950388	0.9443209807625758	3.0273200000000013	308.374
1373	CS(=O)(=O)c1cc(CF)cc(CO)c1-c1cccc(O)c1	11	3	-9.14426	-1.9954411249693755	2.591518924075894	0.9092671058246986	2.424500000000001	310.346
1374	Cc1cc(-c2cccc(O)c2)c(S(C)(=O)=O)cc1C	11	3	-8.40537	-1.9283241270036036	2.0589665905833403	0.9167296411897359	3.0795400000000015	276.357
1375	Cc1cc(CCO)c(-c2cccc(O)c2)cc1C	11	3	-8.93365	-2.1056814985824004	2.0695495798380694	0.8672768207544688	3.210840000000002	242.318
1376	Cc1ccc(-c2cccc(O)c2)c(CCO)c1	11	3	-8.24031	-1.9985687363431448	1.9097194664559414	0.8476211063632288	2.902420000000001	228.29099999999997
1377	Cc1cc(-c2cc(F)ccc2Br)c(CO)cc1CF	11	3	-9.2689	-2.1264314956728496	2.5244371092049906	0.8783854162176576	4.525420000000003	327.168
1378	Cc1cc(-c2ccc(S(C)(=O)=O)c(O)c2)c(CO)cc1F	11	3	-9.22289	-2.0125995976786317	2.403230708344257	0.9126808132587971	2.40252	310.34599999999995
1379	OCc1cc(CO)cc(-c2ccc(Cl)c(CO)c2)c1	11	1	-9.39234	-2.154750573861832	2.166781309271979	0.8051730829110068	2.4839	278.73499999999996
1380	CS(=O)(=O)c1cc(CO)cc(-c2ccc(Cl)c(CO)c2)c1	11	1	-9.91755	-2.164186837309966	2.2236679119301463	0.9043793970610252	2.3951000000000002	326.80100000000004
1381	Cc1ccc(CO)cc1-c1cc(CO)c(Cl)cc1S(C)(=O)=O	11	1	-9.29236	-1.9811378086342202	2.3969642959090525	0.8970040609686858	2.703520000000001	340.8280000000001
1382	Cc1ccc(CO)cc1-c1ccc(CCl)c(CO)c1	11	1	-9.77123	-2.2416739012680487	2.1990010480237903	0.8406590373242727	3.3854200000000017	276.763
1383	Cc1ccc(O)cc1-c1ccc(Cl)c(CO)c1	11	1	-9.31068	-2.2581715933132847	1.9672534885508668	0.8538801968577919	3.513320000000001	248.709
1384	Cc1ccc(CO)cc1-c1ccc(Cl)cc1	11	1	-8.7845	-2.196125	1.6098684753483337	0.8350392881667915	3.8077200000000024	232.71
1385	O=c1ccc(Cc2ccc(Br)cc2C(F)(F)F)c[nH]1	11	1	-9.47239	-2.1731153033581707	2.386130008613275	0.8927472049179767	3.7470000000000017	332.11899999999997
1386	O=c1ccc(Cc2ccc(CO)cc2C(F)(F)F)c[nH]1	11	1	-10.2053	-2.28197445307786	2.4088981730138155	0.9088932502600133	2.4768	283.2489999999999
1387	OCc1ccc(-c2ccc(C(F)F)c(CO)c2)cc1	11	3	-9.58605	-2.1991906956698983	2.1714158520876516	0.8893229244041325	3.275800000000002	264.27099999999996
1388	OCc1cc(-c2ccccc2)ccc1C(F)(F)CF	11	3	-9.34556	-2.144018505831367	2.3220411060789434	0.8892240519516417	3.9072000000000022	266.26199999999994
1389	CS(=O)(=O)c1cccc(-c2cccc(CO)c2)c1	11	3	-9.11664	-2.148812655212176	1.7473634259919155	0.922664352468682	2.2494000000000005	262.33
1390	CS(=O)(=O)c1cccc(-c2ccc(C(F)(F)F)cc2)c1	11	3	-9.3373	-2.0878837526308787	1.7706157953914392	0.8456396606507065	3.7759000000000027	300.301
1391	OCCc1cc(-c2ccccc2)ccc1C(F)(F)F	11	3	-9.1364	-2.096033910935	1.9076257214635586	0.8926865124713952	3.9072000000000022	266.262
1392	CS(=O)(=O)c1ccccc1-c1ccc(C(F)F)c(CO)c1	11	3	-9.32953	-2.035870353493398	2.3161092074767033	0.9430861013579019	3.187000000000002	312.3370000000001
1393	CS(=O)(=O)c1ccc(CO)cc1CO	11	3	-7.21334	-1.9278462067365671	2.1842643694759225	0.7497264580829183	0.07470000000000021	216.25799999999998
1394	OCc1cc(-c2ccccc2)ccc1CC(F)(F)F	11	3	-9.16071	-2.1016110074253938	2.0305011931616725	0.8914079392819537	3.950700000000002	266.26199999999994
1395	CS(=O)(=O)c1ccccc1-c1ccc(C(F)(F)F)c(CO)c1	11	3	-9.49916	-2.0252277167765604	2.169821662271504	0.9396341512470257	3.268200000000002	330.32700000000006
1396	COCc1c(C)cc(O)cc1-c1ccc(C#N)cc1	11	3	-8.61574	-1.9765863149379537	2.23824052552742	0.9117995060295111	3.3857000000000017	253.301
1397	CCOc1cc(C)c(O)c(-c2ccc(C#N)cc2)c1	11	3	-9.04048	-2.0740283537421362	2.020999596644982	0.9081378254995678	3.6380000000000026	253.301
1398	COc1cc(-c2ccc(C#N)cc2)c(CO)cc1F	11	3	-9.17623	-2.105171539615065	2.0823850828568826	0.9194005557056756	2.865280000000001	257.264
1399	N#Cc1ccc(-c2cc(O)ccc2CO)c(F)c1	11	3	-9.4118	-2.218382534390516	2.2220843490688384	0.85150635964618	2.5622800000000003	243.23699999999997
1400	Cc1cc(O)cc(-c2ccc(C#N)cc2)c1O	11	3	-8.92743	-2.16521981501811	2.114882948452667	0.7331802142171454	2.944900000000001	225.24699999999999
1401	Cc1cc(O)cc(Cc2ccc(C#N)cc2)c1	11	3	-8.50053	-2.0616813566900993	1.9736915818405567	0.8494055844721973	3.163100000000002	223.275
1402	CCOc1cc(C)c(CO)c(-c2ccc(C#N)cc2)c1	11	3	-8.38001	-1.8738272012128012	2.1203372239628653	0.922989232181113	3.4247000000000023	267.328
1403	Cc1cc(O)cc(Cc2ccc(S(C)(=O)=O)cc2)c1F	11	3	-9.43606	-2.1099671599766663	2.146349128724772	0.9467433017201166	2.8340200000000006	294.347
1404	Cc1cc(O)cc(-c2ccc(C#N)c(C(F)(F)CF)c2)c1	11	1	-10.435	-2.2771036846125807	2.6746711507965415	0.9158422186945124	4.300600000000002	291.27199999999993
1405	Cc1cc(O)cc(-c2ccc(C#N)c(CO)c2)c1	11	1	-9.79956	-2.3097784428814814	2.254556349068837	0.8464633759152758	2.731600000000001	239.27399999999997
1406	Cc1cc(O)cc(-c2ccc(CC#N)c(C(F)(F)F)c2)c1	11	1	-9.85657	-2.1508799103633756	2.4419318795414817	0.8878161088842811	4.4525000000000015	291.27199999999993
1407	Cc1cc(O)cc(-c2ccc(C#N)c(C(F)F)c2)c1	11	1	-10.0587	-2.3076240422838192	2.477035334057062	0.878856129459481	4.176900000000002	259.25499999999994
1408	CCc1cc(O)cc(-c2ccc(C#N)c(C(F)(F)F)c2)c1	11	1	-10.6924	-2.333272969559325	2.28524200099897	0.884171162068683	4.512080000000002	291.272
1409	Cc1cc(O)cc(-c2ccc(CO)c(C(F)(F)F)c2)c1	11	1	-9.98344	-2.23236504892905	2.2540286159042573	0.8772179890843751	3.8787200000000013	282.26099999999997
1410	N#Cc1ccc(-c2cccc(O)c2)cc1C(F)(F)F	11	1	-9.92081	-2.2759899067404077	2.0722643281399016	0.8461200222876519	3.9496800000000007	263.21799999999996
1411	Cc1cc(O)cc(-c2ccc(C#N)c(CC(F)(F)F)c2)c1	11	1	-9.93562	-2.1681300345865306	2.459103539460509	0.8938677242943678	4.344100000000002	291.27199999999993
1412	COc1ccc(CS(=O)(=O)c2[nH]c(=O)ccc2C)cc1	11	2	-6.96017	-1.556341325495471	2.310182648538291	0.9299260358993525	1.66582	293.344
1413	Cc1ccc(S(=O)(=O)Cc2ccc(O)cc2)cc1	11	2	-8.33124	-1.9636920998975373	1.6917323490688378	0.9248537909731931	2.6745200000000002	262.33
1414	O=c1cc(S(=O)(=O)c2ccc(Cl)cc2)cc[nH]1	11	2	-7.5056	-1.8203753872727009	2.19063908593221	0.9048500390688907	1.8611	269.709
1415	Cc1ccc(S(=O)(=O)Cc2ccc(=O)[nH]c2)cc1	11	2	-8.9779	-2.116111323604902	2.0928249644534542	0.9153446591530338	1.65722	263.318
1416	NS(=O)(=O)c1ccc(Cc2ccc(=O)[nH]c2)cc1	11	2	-8.17619	-1.9271464644232128	2.086098502914991	0.8503215417846192	0.6130999999999995	264.306
1417	Cc1cccc(Cc2ccc(=O)[nH]c2)c1	11	2	-7.99737	-2.064912054897254	1.973178914868317	0.7903429682242356	2.27412	199.25300000000001
1418	O=c1ccc(CS(=O)(=O)c2ccc(Cl)cc2)c[nH]1	11	2	-9.00557	-2.122633205150046	2.1123618875303762	0.9367567350965542	2.0022	283.736
1419	O=C1c2ccccc2CN1c1cc[nH]c(=O)c1	11	2	-8.25131	-2.0012366282185448	2.354936597539144	0.8013743952799074	1.5352999999999999	226.23499999999999
1420	CCc1ccc(-c2ccc(S(C)(=O)=O)cc2)cc1O	11	2	-9.51627	-2.183182065760411	1.8645107778440444	0.9371560215638892	3.0251000000000023	276.35699999999997
1421	Cc1cc(-c2ccc(C)c(CO)c2)cc(S(C)(=O)=O)c1	11	2	-9.48085	-2.119982508447888	2.070713231288874	0.9453772519875415	2.8662400000000012	290.384
1422	Cc1ccc(S(C)(=O)=O)c(-c2cc(O)c(C)cc2CO)c1	11	2	-8.45208	-1.8443950657058266	2.371483455597005	0.913697089467292	2.571840000000001	306.38300000000004
1423	Cc1ccc(-c2ccc(S(C)(=O)=O)c(C)c2)cc1CO	11	2	-8.94028	-1.9991073817881817	2.043149128724771	0.9453772519875415	2.8662400000000017	290.384
1424	CS(=O)(=O)c1ccc(Cc2ccc(Cl)c(O)c2)cc1	11	3	-8.79218	-2.0170644270220754	1.8804791210393095	0.9469531924042928	3.039900000000002	296.775
1425	COCc1cc(-c2ccc(F)c(O)c2)ccc1S(C)(=O)=O	11	3	-9.93241	-2.1674295551588734	2.2965472641568656	0.942901915794675	2.7482000000000006	310.34600000000006
1426	CC(C)(C)c1ccc(O)cc1-c1ccc(S(C)(=O)=O)c(CO)c1	11	3	-9.47198	-1.9750443596603313	2.404548600212168	0.9033666771849321	3.252500000000002	334.43700000000007
1427	COCc1cc(-c2cccc(O)c2)ccc1S(C)(=O)=O	11	3	-9.74235	-2.1784556860595075	2.1459949562305987	0.9405293907913777	2.6091000000000006	292.35600000000005
1428	CCc1cc(-c2ccc(S(C)(=O)=O)c(Cl)c2)ccc1F	11	3	-9.55175	-2.1358362304083616	2.0274798979555406	0.8543368330800623	4.112000000000003	312.79299999999995
1429	CS(=O)(=O)c1ccc(-c2cccc(O)c2)cc1O	11	3	-8.7893	-2.071657877294308	2.0534317525225276	0.8713326865860449	2.168300000000001	264.302
1430	CS(=O)(=O)c1ccc(-c2ccc(F)cc2)cc1CCO	11	3	-9.44671	-2.112348572372704	1.9915952359508786	0.9419720622920082	2.4310000000000005	294.3470000000001
1431	Cc1cc(CO)cc(Cc2ccc(F)c(C(F)F)c2)c1	11	1	-9.60907	-2.14865337205539	2.2959060051816476	0.8914452110719268	4.154820000000003	280.289
1432	Cc1cc(-c2ccc(F)c(C(F)F)c2)cc(S(C)(=O)=O)c1	11	1	-9.64225	-2.1041114521279978	2.291121367684916	0.8529470587977618	4.142220000000003	314.32800000000003
1433	Cc1cc(CO)cc(-c2cccc(C(F)F)c2)c1	11	1	-9.31355	-2.195224787306657	2.0819141952226836	0.8668705697736738	4.091920000000002	248.272
1434	Cc1cc(CO)cc(-c2ccc(F)c(CF)c2)c1	11	1	-9.51532	-2.24278243238666	2.1800169644534524	0.8763630414218764	3.762920000000002	248.27199999999996
1435	Cc1cc(CO)cc(-c2ccc(S(C)(=O)=O)c(C(F)F)c2)c1	11	1	-9.69465	-2.0669063248169186	2.4438253128582037	0.9354755187059938	3.495420000000002	326.364
1436	Cc1cc(CO)cc(-c2ccc(F)c(C(F)CF)c2)c1	11	1	-9.87299	-2.2076676781175646	3.005112292884222	0.8862023194046196	4.273520000000002	280.28899999999993
1437	Cc1cc(O)cc(-c2ccc(F)c(C(F)F)c2)c1	11	1	-9.67494	-2.2804052271909923	2.2587108734016486	0.8370095354532188	4.444320000000001	252.23499999999996
1438	OCc1ccc(-c2ccc(F)c(C(F)F)c2)cc1CO	11	1	-9.90391	-2.214581600303994	2.347751040146683	0.9017803401307292	3.4149000000000025	282.26099999999997
1439	Cc1cc(CO)c(S(C)(=O)=O)c(-c2ccc(F)c(C(F)F)c2)c1	11	1	-8.90578	-1.8569834984212155	2.6608499873496214	0.9213425979158749	3.634520000000003	344.354
1440	CC(C)c1cc(=O)[nH]cc1Cc1ccc(C(N)=O)c(Cl)c1	11	1	-9.92367	-2.1655223307982103	2.4221853208370288	0.9109746368510144	2.8414	304.77699999999993
1441	NC(=O)c1ccc(Cc2ccc(=O)[nH]c2)cc1F	11	1	-9.45629	-2.2288689279555127	2.237140656761147	0.8534243170679642	1.2037	246.24099999999999
1442	NC(=O)c1ccc(CN2CCCc3ccccc32)cc1Cl	11	1	-9.41668	-2.0548880426274647	1.9435036204321694	0.944180500196549	3.391700000000002	300.789
1443	NC(=O)c1ccc(Cc2ccc(=O)[nH]c2)cc1Br	11	1	-9.50662	-2.240731822721219	2.3191043490688372	0.9073725533424916	1.8271	307.147
1444	CC(C)c1cc(Cc2ccc(C(N)=O)c(Cl)c2)c[nH]c1=O	11	1	-9.63105	-2.1016674117573544	2.4444411912823725	0.9109746368510144	2.8414	304.777
1445	CS(=O)(=O)c1cc(Cl)ccc1-c1cccc(C(F)F)c1	11	1	-8.82683	-1.9737391905834467	2.1500875902632313	0.8433988533961639	4.348100000000002	316.756
1446	CS(=O)(=O)c1cccc(-c2ccc(Cl)c(O)c2)c1	11	1	-9.0413	-2.1310548469139774	1.8798151120201734	0.9206447509886014	3.116100000000001	282.748
1447	OCc1ccc(-c2cccc(C(F)F)c2)cc1O	11	1	-9.03489	-2.1295439954248425	2.1879508106072993	0.8749549744954995	3.489100000000002	250.24399999999997
1448	CS(=O)(=O)c1ccc(-c2cccc(C(F)F)c2)cc1O	11	1	-9.13593	-2.0428560517679655	2.2596183594940022	0.9445403042314326	3.400300000000002	298.31
1449	OCc1cccc(-c2ccc(Cl)c(O)c2)c1	11	1	-9.00231	-2.2505775	1.8157484753483306	0.8378589211590179	3.204900000000001	234.682
1450	CS(=O)(=O)c1cc(Cl)c(O)cc1-c1cccc(C(F)F)c1	11	1	-8.5391	-1.8633843865141626	2.428692796256346	0.9220064873617042	4.053700000000001	332.755
1451	CS(=O)(=O)c1cc(-c2ccc(Cl)c(O)c2)cc(C(F)F)c1	11	1	-9.24957	-2.018421650990128	2.392485103948653	0.9220064873617042	4.053700000000002	332.755
1452	Cc1cc(-c2cccc(S(N)(=O)=O)c2)ccc1Cl	11	2	-8.75114	-2.0626634790376146	1.7723972156308463	0.9198340752217722	2.9628200000000007	281.764
1453	Cc1c(Cl)cc(-c2ccc(C(=O)O)c(S(C)(=O)=O)c2)cc1Cl	11	2	-9.18959	-1.9592271710143543	2.2235684500249544	0.8967967460040088	4.070520000000003	359.23
1454	CC(C)c1cc(-c2cccc(CO)c2)c(S(C)(=O)=O)cc1Cl	11	1	-8.6741	-1.8493243337402003	2.2710605149442546	0.9153746313639222	4.026200000000003	338.856
1455	CC(C)c1cc(-c2cccc(O)c2)c(O)cc1Cl	11	1	-10.0193	-2.361571657580792	2.1617312815649132	0.8340288579761318	4.541600000000004	262.736
1456	CC(C)c1ccc(O)c(-c2cccc(CO)c2)c1	11	1	-9.70448	-2.2873678719630757	1.9143508106072993	0.8616476327655	3.6749000000000027	242.31799999999998
1457	CC(C)c1cc(-c2cccc(CO)c2)c(O)cc1S(C)(=O)=O	11	1	-10.0789	-2.148828700076562	2.338648520159378	0.9076299089891031	3.078400000000002	320.41
1458	CCOc1cc(Cl)c(C(C)C)cc1-c1cccc(CO)c1	11	1	-8.73348	-1.9058015800182349	2.07736139231546	0.8399904501736609	5.021400000000005	304.81700000000006
1459	CC(C)c1cc(-c2cccc(CO)c2)c(CO)cc1Cl	11	1	-9.17357	-2.0512726116352744	2.2246436275592707	0.88926071052945	4.115000000000002	290.78999999999996
1460	CCOCc1cccc(-c2cc(C(C)C)c(Cl)cc2O)c1	11	1	-9.61726	-2.098658187051	2.1909165647292514	0.8040716217266447	5.372500000000004	304.817
1461	CCCc1ccc(S(=O)(=O)c2ccccc2)c(CC)c1O	11	2	-9.06984	-1.979201349578013	2.2183940183101534	0.9151934808724048	3.7399000000000036	304.41100000000006
1462	CCCc1c(C(F)(F)F)cc(S(C)(=O)=O)c(CC)c1O	11	2	-8.80533	-1.9689316444318221	2.7621556143959634	0.9278191535509804	3.329400000000002	310.33700000000005
1463	CNS(=O)(=O)c1ccc2cc1-2	11	2	-7.07246	-2.1324269240724503	2.0627664901433835	0.7142027993503574	0.5751	169.20499999999998
1464	NS(=O)(=O)c1ccc(-c2cccc(O)c2Cl)cc1	11	2	-8.37924	-1.9750058083965223	1.9383928200264506	0.8876622730697167	2.3600000000000003	283.736
1465	CCCc1cccc(C(C)c2ccccc2)c1O	11	2	-8.3526	-1.968726700179586	2.3897791303954374	0.8340578917879689	4.496500000000005	240.34599999999998
1466	CCc1c(O)ccc(S(C)(=O)=O)c1Br	11	2	-7.51103	-2.007407205841477	2.545895970307523	0.9017760456777763	2.1206	279.155
1467	CCc1cccc(CCc2cccc(S(C)(=O)=O)c2)c1O	11	2	-9.47826	-2.0683259003081975	2.0537847344905256	0.9229754080682983	3.143300000000002	304.41100000000006
1468	CCS(=O)(=O)CCc1ccc(Br)cc1	11	2	-7.26294	-1.9411023643354237	1.9367271443965919	0.8466631048235208	2.4263000000000003	277.183
1469	CCc1c(O)cc(S(C)(=O)=O)cc1C(F)(F)F	11	2	-8.98371	-2.1788697199951548	2.4842801775471752	0.8955350964191914	2.376900000000001	268.2559999999999
1470	CS(=O)(=O)c1ccc(Cc2cccc(F)c2)cc1	12	2	-8.52682	-2.0097907479856927	1.6425812721457618	0.8539306725934896	2.820000000000001	264.32099999999997
1471	Cc1ccc(S(=O)(=O)Nc2c(C)cccc2C)cc1	12	2	-7.15255	-1.6409075072958863	1.6546696535836904	0.9326629756408064	3.4126600000000025	275.373
1472	CN1CCc2ccccc2C1	12	2	-7.3065	-2.2029926391574297	1.7169887978356897	0.5393256779453854	1.6744999999999999	147.22099999999995
1473	Cc1ccc(S(N)(=O)=O)c(N2CCCCC2)c1	12	2	-7.77274	-1.8851663541449066	1.9607840941155157	0.87218653691683	1.6327200000000002	254.35499999999996
1474	Cc1ccc(S(N)(=O)=O)cc1-c1ccccc1C#N	12	2	-8.81138	-2.0214692091123903	1.9837208370156425	0.9089305145767026	2.1811	272.32900000000006
1475	Cc1ccc2c(c1-c1ccc(S(N)(=O)=O)cc1)OCCO2	12	2	-8.35756	-1.8237691107207203	2.180565654330474	0.9210651067830268	2.0806199999999997	305.35500000000013
1476	Cc1cccc(-c2ccccc2S(N)(=O)=O)c1Br	12	2	-7.85946	-1.8524924874881412	2.0635846567611456	0.9218639284158372	3.0719200000000004	326.215
1477	Cc1ccc(S(N)(=O)=O)cc1-c1ccsc1	12	2	-7.90379	-1.9759475	2.1064477760476326	0.8928211989278527	2.370920000000001	253.34800000000004
1478	N#Cc1ccc(-c2cc(O)ccc2Cl)cc1CO	12	3	-9.46433	-2.2307639741290926	2.207911425991915	0.8711005881672687	3.076580000000001	259.69199999999995
1479	Cc1ccc(-c2ccc(Cl)c(O)c2)cc1CO	12	3	-9.48383	-2.3001666367883256	1.959720591660524	0.8538801968577918	3.5133200000000024	248.709
1480	N#Cc1ccc(-c2ccc(Cl)cc2)cc1CO	12	3	-9.17943	-2.2263387925272657	1.8959396587636324	0.8789366901827659	3.3709800000000016	243.69299999999996
1481	OCc1ccc(Cl)c(-c2ccc(Cl)c(O)c2)c1	12	3	-9.15924	-2.2214419982577827	1.9828201006621597	0.8686194190845091	3.8583000000000016	269.127
1482	N#Cc1ccc(-c2cccc(CO)c2)cc1CO	12	3	-9.29837	-2.191646826993853	2.0683086386616	0.8626683531534588	2.2098800000000005	239.27399999999994
1483	CCOc1cc(-c2ccc(Cl)c(O)c2)ccc1C#N	12	3	-9.23899	-2.119569671072781	2.062626882566608	0.920047202351958	3.982980000000002	273.719
1484	N#CCc1ccc(-c2cccc(O)c2)cc1CO	12	3	-9.32775	-2.198571759404273	2.223401851331282	0.8648988164367473	2.6175800000000007	239.27399999999997
1485	COc1ccc(Oc2ccc(C)cc2)cc1	12	1	-7.55548	-1.88887	1.2765046626393026	0.7733512846010187	3.7959200000000024	214.264
1486	Cc1ccc(O)c(-c2ccc3c(c2)OCO3)c1	12	1	-8.87127	-2.1515990143160697	1.8987764719504483	0.8146660136647336	3.0963200000000013	228.24699999999999
1487	Cc1ccc(O)c(N2Cc3ccccc3C2=O)c1	12	1	-9.42956	-2.2225686065351407	2.0478000413765294	0.8308574661820876	2.861020000000001	239.27400000000003
1488	Cc1ccc(O)c(-c2cccc(Br)c2)c1	12	1	-8.32367	-2.1491623526217527	1.7278166352874322	0.8196632690742092	4.130120000000002	263.134
1489	Cc1cccc(C)c1Cc1ccc(O)cc1	12	1	-8.01204	-2.00301	1.719077706117563	0.8060231060595663	3.599840000000002	212.29200000000003
1490	CCc1c(C)c(F)cc(-c2ccc(OC)cc2)c1O	12	1	-8.99037	-2.0625323313178825	2.0908288251813225	0.900713621538516	4.077720000000004	260.308
1491	Cc1c(F)ccc(O)c1CCc1ccc(S(C)(=O)=O)cc1	12	1	-8.86982	-1.9355534071730103	2.1287221629422906	0.944316993710795	3.0284200000000014	308.374
1492	CCc1c(O)ccc(F)c1Cc1ccc(S(C)(=O)=O)cc1	12	1	-9.27888	-2.024817617352945	2.1345132560597015	0.9440675014512518	3.088000000000002	308.374
1493	Cc1ccc(CCc2c(O)ccc(F)c2C)cc1	12	1	-9.10596	-2.1462953550711514	1.9695415798380687	0.8668460398280421	3.933340000000003	244.30900000000003
1494	COc1ccc(CCc2c(O)ccc(F)c2C)cc1	12	1	-9.20696	-2.1122214851169074	1.954770569068783	0.9091577831225414	3.6335200000000025	260.308
1495	CCc1c(O)cc(-c2ccc(O)cc2)c(F)c1C	12	1	-9.14744	-2.1560722848323577	2.303456556290188	0.8462609474512003	3.774720000000001	246.28099999999995
1496	Cc1c(F)ccc(O)c1C(C)c1ccc(F)cc1	12	1	-8.9303	-2.1048918960100753	2.6418952630023256	0.8467606911337267	4.130620000000002	248.272
1497	CC(C)c1cc(-c2cccc(O)c2)c(S(C)(=O)=O)cc1Cl	12	1	-8.0608	-1.7590107696142876	2.273895268783818	0.9183482140738047	4.239500000000003	324.82900000000006
1498	CC(C)c1cc(-c2cccc(O)c2)c(O)cc1S(C)(=O)=O	12	1	-9.70544	-2.1179006406120098	2.345104059992609	0.9121704230186372	3.2917000000000023	306.38300000000004
1499	CC(C)c1ccc(O)c(-c2cccc(O)c2)c1	12	1	-9.42603	-2.2861480776612257	1.90898474878	0.8182606197586305	3.888200000000002	228.291
1500	CC(C)c1cc(-c2cccc(O)c2)ccc1Cl	12	1	-9.43694	-2.288794141330372	1.843507171038592	0.8042732739386184	4.836000000000004	246.737
1501	CC(C)c1cc(-c2cccc(O)c2)c(O)cc1CO	12	1	-9.88132	-2.266930279409859	2.3058489435245164	0.7905589982408648	3.3805000000000027	258.31699999999995
1502	CCC(C)c1cc(-c2cccc(O)c2)c(O)cc1Cl	12	1	-9.56728	-2.194884562345148	2.6911597067515682	0.8341837985333365	4.931700000000005	276.76300000000003
1503	CC(C)c1cc(-c2cccc(O)c2)c(O)cc1CCl	12	1	-9.82791	-2.2546771850638323	2.36945338139434	0.8027723873318171	4.627000000000004	276.763
1504	CC(C)c1cc(-c2cccc(O)c2)c(CO)cc1Cl	12	1	-9.99381	-2.2927372553129586	2.2311569316901974	0.8759771009198476	4.328300000000005	276.763
1505	CCN1CCN(c2ccc(-c3cccc(C#N)c3)c(CO)c2)CC1	12	3	-7.39097	-1.508675433684849	2.169684977903062	0.9406281755712134	2.8594800000000014	321.42400000000015
1506	CCCN1CCN(c2ccc(O)c(CF)c2)CC1	12	3	-8.74625	-2.0615108949842806	2.2021900866253983	0.8910476022101309	2.393700000000001	252.33299999999994
1507	CCOc1ccc(N2CCN(CC)CC2)cc1CC	12	3	-8.12852	-1.8648103810815386	1.886518174293748	0.8113015556381037	2.789600000000001	262.39699999999993
1508	CN1CCN(c2ccc(O)c(N3CCCc4ccccc43)c2)CC1	12	3	-10.039	-2.0492022939833605	2.1826284083856233	0.9189126263828713	3.2283000000000017	323.44000000000005
1509	CCN1CCN(c2cc(F)c(O)cc2Cl)CC1	12	3	-8.82414	-2.1401683103081073	2.139199151398657	0.8820846504086257	2.3266	258.724
1510	CCc1cc(-c2ccc(C#N)c(C(F)(F)F)c2)cc(O)c1S(C)(=O)=O	12	2	-10.2873	-2.05746	2.6523274599528666	0.889584430850831	3.915580000000002	369.3640000000001
1511	CCc1cc(O)cc(-c2ccc(C#N)c(CF)c2)c1	12	2	-10.2975	-2.3624085195321096	2.4130181742937484	0.9016046231340532	3.962780000000002	255.29199999999997
1512	CCc1cc(O)cc(-c2ccc(C#N)c(C(F)F)c2)c1	12	2	-10.5095	-2.3499956409534035	2.502251459727102	0.8985205541049165	4.430880000000002	273.282
1513	CCc1cc(O)c(S(C)(=O)=O)c(-c2ccc(C#N)c(C(F)(F)F)c2)c1	12	2	-9.00493	-1.800986	2.6625463410717494	0.8895844308508313	3.915580000000002	369.364
1514	N#Cc1ccc(-c2cccc(O)c2Cl)cc1C(F)(F)F	12	2	-9.35931	-2.092805338249356	2.305131180006823	0.8355003343016741	4.603080000000002	297.66299999999995
1515	CCc1cc(-c2ccc(C#N)c(C(F)(F)F)c2)cc(S(C)(=O)=O)c1	12	2	-9.8258	-2.005683026219913	2.357345544374633	0.8304515061310359	4.2099800000000025	353.36500000000007
1516	N#Cc1ccc(-c2cccc(O)c2)cc1C(F)F	12	2	-9.44687	-2.226648612662587	2.3082240413765316	0.8723190780330142	3.868480000000001	245.22799999999995
1517	CCc1cc(O)cc(-c2ccc(C#N)c(S(C)(=O)=O)c2)c1	12	2	-10.1846	-2.222461924897488	2.337298681160915	0.9451370993203853	2.8967800000000015	301.367
1518	CCc1cc(O)cc(-c2ccc(C#N)c(C(F)(F)F)c2Cl)c1	12	2	-10.2285	-2.1807235272433614	2.6415249217239154	0.8278667515464273	5.165480000000002	325.717
1519	Cc1cc(-c2cccc(O)c2)c(O)cc1CF	12	1	-9.437	-2.288808693467874	2.306018791333191	0.8309158524932307	3.542720000000001	232.25399999999996
1520	Cc1cc(-c2cccc(O)c2)c(S(C)(=O)=O)cc1CF	12	1	-7.78175	-1.7400521983908988	2.4110619492375918	0.9451528387024607	3.2406200000000016	294.34700000000004
1521	OCc1cc(CF)cc(CO)c1-c1cccc(O)c1	12	1	-9.34436	-2.1437432069507225	2.525388856441788	0.7930757158645162	2.5133	262.28
1522	Cc1cc(-c2cccc(O)c2)c(F)cc1CF	12	1	-9.2559	-2.2448854917737946	2.222564781513224	0.8329269814887833	3.9762200000000014	234.24499999999995
1523	Cc1cc(-c2cc(O)cc(CO)c2)c(CO)cc1CF	12	1	-10.0951	-2.2573329839658127	2.618780690496333	0.80440901463153	2.821720000000001	276.30699999999996
1524	Cc1cc(-c2cccc(CO)c2)c(CO)cc1CF	12	1	-9.23776	-2.1192874897201204	2.3589815995477394	0.8863747295635523	3.1161200000000004	260.30799999999994
1525	Cc1c(-c2cccc(CO)c2)cc(CCO)cc1S(C)(=O)=O	12	3	-9.44027	-2.0126723265903785	2.359424126417526	0.8844830662139923	2.0926199999999997	320.41
1526	Cc1c(Br)cc(CO)c(F)c1-c1cccc(CO)c1	12	3	-9.04909	-2.0760036232107617	2.390020245299665	0.9060221219466544	3.5482200000000024	325.1770000000001
1527	OCc1cccc(-c2ccc(Cl)c(CO)c2)c1	12	3	-9.00839	-2.184855499221052	1.8513867741482475	0.8767841055251244	2.991600000000002	248.70899999999997
1528	Cc1ccccc1-c1ccc(Cl)c(CCO)c1	12	3	-8.452	-2.049911102807086	1.7912858126097877	0.8723089691492164	3.850220000000002	246.73699999999997
1529	Cc1ccc(CCO)cc1-c1ccc(Cl)c(CCO)c1	12	3	-9.40317	-2.1026127323986694	2.0937006855013287	0.8860776687469532	3.3850200000000026	290.79
1530	CS(=O)(=O)c1cc(-c2ccccc2)cc(O)c1C(F)(F)F	12	3	-9.13679	-1.9938110373293128	2.280845543509093	0.9226225584577082	3.481500000000002	316.3
1531	OCc1cc(-c2ccccc2)ccc1C(F)F	12	3	-8.96796	-2.1750497839008327	2.0078598510713253	0.8563179458970619	3.783500000000002	234.24499999999998
1532	CS(=O)(=O)c1ccc(C(F)F)c(CO)c1	12	3	-7.86608	-2.0310131226623493	2.4237106335968157	0.8652455128492325	1.5200000000000002	236.23899999999998
1533	CC(C)(C)c1c(S(C)(=O)=O)ccc(C(F)(F)F)c1CO	12	3	-7.74293	-1.7313717825022445	2.671718564622207	0.9135919734276557	2.898700000000002	310.33700000000005
1534	OCc1cc(-c2ccccc2)ccc1CC(F)F	12	3	-8.44618	-1.9907837177073981	2.0560208558561683	0.8751569672722427	3.653500000000002	248.27199999999996
1535	OCc1cc(-c2ccccc2)ccc1C(F)CF	12	3	-9.23297	-2.176231899163986	2.7829284516624053	0.8715029701876343	3.8260000000000023	248.27199999999996
1536	Cc1cc(O)ccc1CO	12	3	-6.66407	-2.107363968679829	1.9254232128293598	0.6116325552126509	1.1929199999999998	138.166
1537	COc1cc(C)c(CO)c(-c2ccc(C#N)cc2)c1	12	3	-8.61479	-1.9763683699907764	2.076426011739322	0.9142964769457184	3.034600000000001	253.30100000000002
1538	CCOCc1c(C)cc(O)cc1-c1ccc(C#N)cc1	12	3	-8.24717	-1.844123274199694	2.2968336525342945	0.9168392403657825	3.775800000000003	267.328
1539	CCOc1cc(C)c(CO)c(-c2ccccc2)c1	12	3	-7.89443	-1.8607349955341723	1.8655276431864838	0.8880037062179746	3.553020000000002	242.318
1540	Cc1cc(O)c(S(C)(=O)=O)c(-c2ccc(C#N)cc2)c1CO	12	3	-8.2037	-1.7490347167665212	2.5914699021671996	0.9033617701705556	2.1351	317.36600000000004
1541	CCOCCc1c(C)cc(O)cc1-c1ccc(C#N)cc1	12	3	-8.43244	-1.8401092663415917	2.3036884704973595	0.8476124094029052	3.8183000000000025	281.355
1542	CCOCc1ccc(O)cc1C	12	3	-6.228	-1.7978687382564946	1.93131918378546	0.7457510249140449	2.23712	166.21999999999997
1543	Cc1cccc(-c2ccccc2)c1CO	12	3	-7.91344	-2.0432414220807744	1.6480615624532895	0.785504331284518	3.1543200000000016	198.265
1544	Cc1c(CO)c(-c2ccc(C#N)cc2)cc(O)c1S(C)(=O)=O	12	3	-9.2238	-1.9665207675208796	2.59981514336668	0.9033617701705556	2.1350999999999996	317.36600000000004
1545	Cc1c[nH]c(=O)c(Cl)c1S(=O)(=O)c1ccccc1	12	3	-7.87736	-1.8567115579492208	2.4225532595868913	0.9183525661507863	2.1695200000000003	283.736
1546	CCc1ccc(=O)[nH]c1S(=O)(=O)c1ccccc1	12	3	-7.63667	-1.799980380894624	2.2886788106072995	0.9173154719502001	1.7701	263.318
1547	CC1=CC(=O)C=C1c1ccc(Cl)c(Cl)c1	12	3	-8.15108	-2.10459980624029	2.4487770212429414	0.7256613720607143	3.905800000000002	239.101
1548	Cc1c[nH]c(=O)c(S(=O)(=O)c2ccccc2C)c1	12	3	-7.99689	-1.8848850491342968	2.4246612658663267	0.8983753004634194	1.8245399999999998	263.318
1549	Cc1cccc(-c2ccc(=O)[nH]c2)c1	12	3	-8.16916	-2.183299846981301	1.8678463549229072	0.7263724487512332	2.35032	185.226
1550	Cc1ccn(Cc2ccc(=O)[nH]c2S(C)(=O)=O)n1	12	3	-7.26659	-1.7127516883674516	2.7939975296025885	0.8682018830197012	0.3316200000000001	267.31
1551	Cc1c[nH]c(=O)c(-c2ccc(S(N)(=O)=O)c(C(C)(C)C)c2)c1	12	3	-8.65001	-1.8441883284831937	2.584594975223892	0.8887905674237989	2.2952200000000005	320.41400000000004
1552	Cc1cccc(-c2cc(O)c(C)cc2S(C)(=O)=O)c1	12	1	-8.55167	-1.9618876488688666	2.088928581533567	0.9167296411897359	3.0795400000000015	276.357
1553	Cc1ccc(CO)c(-c2ccc(C)c(O)c2)c1	12	1	-9.58037	-2.3235810260293333	1.9604511972251721	0.82845240634162	3.1683400000000015	228.29100000000003
1554	CCc1cccc(-c2ccc(C)c(O)c2)c1	12	1	-9.0548	-2.2637	1.6818500138098713	0.7992715342952186	3.9300200000000025	212.29199999999997
1555	CS(=O)(=O)c1ccc(-c2cc(O)c(F)cc2-c2ccccc2)cc1CO	12	1	-8.7884	-1.7235470420484165	2.291581412540584	0.7312351092820648	3.761100000000003	372.4170000000001
1556	OCc1cccc(-c2ccc(F)c(O)c2)c1	12	1	-9.24995	-2.3124875	1.8533423215021791	0.8131417510480633	2.6906000000000008	218.22699999999998
1557	CS(=O)(=O)c1ccc(-c2ccc(CF)c(O)c2)cc1CO	12	1	-10.5314	-2.2981398892313303	2.4381861305536283	0.9092671058246985	2.4245000000000005	310.34600000000006
1558	CCOc1cc(-c2ccc(S(C)(=O)=O)c(CO)c2)ccc1F	12	1	-10.1455	-2.1630278677858454	2.1396256648790644	0.9184181105935337	2.7872000000000012	324.373
1559	CS(=O)(=O)c1ccc(-c2ccc(F)c(Cl)c2)cc1CO	12	1	-10.0787	-2.253665832482713	2.101346564622208	0.9470853299284381	3.0419000000000023	314.76500000000004
1560	CCS(=O)(=O)c1ccc(-c2ccc(F)c(O)c2)cc1CO	12	1	-10.2455	-2.23575139441286	2.323335928124477	0.9095757091992255	2.4842000000000017	310.34600000000006
1561	CS(=O)(=O)Cc1ccc(-c2ccc(F)c(O)c2)cc1CO	12	1	-9.62754	-2.1009014669626263	2.311770745938242	0.907952214815278	2.235200000000001	310.34600000000006
1562	CC(C)c1ccc(O)c(Cc2cccc(CO)c2)c1	12	1	-9.32305	-2.1388543576619408	1.9797014834374362	0.8771339141825523	3.5987000000000027	256.34499999999997
1563	CC(C)c1ccc(S(C)(=O)=O)c(-c2cccc(CO)c2)c1	12	1	-9.42952	-2.057689960338095	2.0579415961406724	0.941892918112566	3.3728000000000025	304.411
1564	CC(C)c1ccc(O)c(-c2cccc(Cl)c2)c1	12	1	-9.14722	-2.2185267200448457	1.801956925539411	0.8042732739386184	4.836000000000004	246.737
1565	CC(C)c1ccc(O)c(-c2cccc(S(C)(=O)=O)c2)c1	12	1	-9.68767	-2.166228866358539	1.9756773338529747	0.9395681956215461	3.5861000000000027	290.384
1566	CCOc1ccc(C(C)C)cc1-c1cccc(CO)c1	12	1	-9.20997	-2.059411899073374	1.8608677184683593	0.8739358774231063	4.368000000000005	270.37199999999996
1567	CC(C)c1ccc(Br)c(-c2cccc(CO)c2)c1	12	1	-8.85482	-2.087101089395422	1.9555265029149904	0.8687448261884716	4.731800000000005	305.21500000000003
1568	CC(C)c1ccc(O)c(-c2cccc(C(F)(F)F)c2)c1	12	1	-9.98685	-2.2331275481093775	1.9639875902632316	0.8010680135895311	5.201400000000004	280.28899999999993
1569	CC(C)c1ccc(O)c(-c2cc(CO)ccc2S(C)(=O)=O)c1	12	1	-8.89704	-1.8968553014445202	2.2755992372389073	0.9076299089891031	3.078400000000001	320.41
1570	CC(C)c1ccc(O)c(-c2ccccc2)c1	12	1	-9.06587	-2.2664675	1.6303638599637171	0.7912333078739314	4.182600000000003	212.292
1571	CC(C)c1ccc(O)c(-c2cccc(Br)c2)c1	12	1	-8.98995	-2.1803831422953817	1.8787264836408823	0.8300640773351309	4.945100000000004	291.188
1572	Cc1cc(CO)cc(-c2cccc(C(F)(F)F)c2)c1	12	1	-9.69008	-2.223056814464453	1.9073619612759956	0.8643986250408003	4.173120000000002	266.26199999999994
1573	CS(=O)(=O)c1ccc(-c2ccc(F)c(C(F)(F)F)c2)cc1CO	12	1	-10.9074	-2.2743501198861376	2.2861480957985503	0.8651852655067193	3.4073000000000024	348.31700000000006
1574	Cc1cc(O)cc(-c2ccc(F)c(C(F)(F)F)c2)c1	12	1	-9.78654	-2.2451862561536076	2.0996362738412593	0.7549155005697022	4.525520000000001	270.2249999999999
1575	Cc1cccc(-c2ccc(F)c(C(F)(F)F)c2)c1	12	1	-9.19622	-2.167569841094451	1.7894082046418376	0.6398538553512702	4.819920000000002	254.22599999999994
1576	OCc1cccc(-c2ccc(F)c(C(F)(F)F)c2)c1	12	1	-9.99197	-2.292315130362637	1.920475866601441	0.8175498827164849	4.003800000000002	270.2249999999999
1577	OCc1ccc(-c2ccc(F)c(C(F)(F)F)c2)cc1CO	12	1	-10.3063	-2.2490190421392082	2.2078371426993773	0.8518294449576884	3.4961000000000024	300.251
1578	Cc1cc(CCO)cc(-c2ccc(F)c(C(F)(F)F)c2)c1	12	1	-9.90546	-2.161548583017013	2.1388468592985657	0.835017063351673	4.354720000000002	298.279
1579	Cc1cc(O)cc(Cc2ccc(F)c(C(F)F)c2)c1	12	1	-9.34504	-2.1438992096497542	2.3208533813943397	0.8742736440194017	4.368120000000002	266.26199999999994
1580	Cc1cc(O)cc(-c2cccc(C(F)F)c2)c1	12	1	-9.64547	-2.3393700952191985	2.1074295932971836	0.8206368217607908	4.305220000000001	234.24499999999998
1581	Cc1cc(O)cc(-c2ccc(CO)c(C(F)F)c2)c1	12	1	-9.49894	-2.1792062910924335	2.4271119612759957	0.8848613185899162	3.7975200000000013	264.27099999999996
1582	Cc1cc(O)cc(-c2ccc(F)c(CF)c2)c1	12	1	-9.60383	-2.329270911792686	2.2117942414150242	0.8329269814887833	3.9762200000000014	234.24499999999995
1583	Cc1cc(O)cc(-c2ccc(F)cc2)c1	12	1	-8.77806	-2.266485346133965	1.6773177341885344	0.7498396559806452	3.5067200000000014	202.22799999999998
1584	Oc1cccc(-c2ccc(F)c(C(F)F)c2)c1	12	1	-9.40267	-2.280482445460377	2.073138267601605	0.8332819280874233	4.135900000000001	238.20799999999997
1585	Cc1cc(O)cc(-c2ccc(F)c(CO)c2)c1	12	1	-9.67786	-2.3472258241141257	2.058387694770179	0.8351855014923529	2.9990200000000016	232.25399999999996
1586	OCc1ccc(-c2ccc(F)c(C(F)F)c2)cc1O	12	1	-9.68849	-2.2226920434475987	2.3303939139387193	0.8919949679795594	3.628200000000002	268.2339999999999
1587	NCC(=O)c1ccc(Cc2ccc(=O)[nH]c2)cc1	12	3	-8.37824	-1.9747701061361267	2.1848769644534514	0.7883542199412494	1.1070999999999998	242.27800000000002
1588	OC1C=CC(Cc2cccc(Cl)c2)=C1	12	3	-7.99478	-2.1366948316166123	3.130279810457651	0.7891748606639131	2.739600000000001	206.672
1589	CCc1cc(=O)[nH]cc1Cc1ccc(C(=O)NC)c(Cl)c1	12	3	-9.05073	-1.9750312056956034	2.342321869769041	0.9115894199908314	2.541100000000001	304.77700000000004
1590	CCN(C)C(=O)c1ccc(Cc2ccc(=O)[nH]c2)cc1Cl	12	3	-9.498	-2.0726335214614555	2.3108791641987487	0.9439856429352909	2.7110000000000003	304.77700000000004
1591	CCCc1cc(Cc2ccc(=O)[nH]c2)ccc1C(N)=O	12	3	-10.1311	-2.2653828286848117	2.306854806380448	0.8716743897729707	2.0171	270.332
1592	CS(=O)(=O)c1ccc(C(F)F)cc1-c1ccc(Cl)c(O)c1	12	1	-8.87851	-1.9374497206391608	2.3831612028497506	0.9220064873617042	4.053700000000002	332.755
1593	CS(=O)(=O)c1cc(-c2cccc(C(F)F)c2)cc(O)c1Cl	12	1	-10.0941	-2.2027132058311305	2.513109829223378	0.9220064873617042	4.053700000000003	332.755
1594	CS(=O)(=O)c1cc(-c2ccc(C#N)c(CO)c2)cc(O)c1Cl	13	1	-10.4678	-2.231742458667259	2.6283382202897556	0.8960812700631036	2.4800800000000014	337.784
1595	CS(=O)(=O)c1cc(-c2ccc(C#N)c(CO)c2)ccc1Cl	13	1	-9.67533	-2.1113300999370046	2.2516128512014006	0.9424766611167759	2.7744800000000014	321.78499999999997
1596	N#Cc1ccc(-c2ccc(Cl)c(F)c2)cc1CO	13	1	-9.45697	-2.2290292054925818	2.1083548106073007	0.8990012450916584	3.5100800000000016	261.68299999999994
1597	N#Cc1ccc(-c2cc(O)c(Cl)c(C(F)(F)F)c2)cc1CO	13	1	-10.4096	-2.2193341769753623	2.5867927183340846	0.872633597148984	4.095380000000002	327.689
1598	Cc1ccc(ON2CCN(c3ccccc3)CC2)c(S(N)(=O)=O)c1	13	3	-8.47063	-1.729060108325956	2.289210632044318	0.9119702456245504	1.7584199999999999	347.44000000000005
1599	CCc1ccc(F)cc1-c1cc(C)ccc1C	13	3	-8.67073	-2.1029609200712835	1.800504552380655	0.700211849523723	4.671940000000004	228.30999999999997
1600	Cc1ccc(OS(=O)(=O)c2ccc(C)cc2)cc1	13	3	-7.49179	-1.7658318374085218	1.615334810607301	0.7983473974394203	3.0711400000000015	262.33
1601	Cc1ccccc1CS(=O)(=O)c1cc(O)ccc1C	13	3	-7.67296	-1.7602977493594654	1.9890755707434522	0.9372896866588271	2.982940000000002	276.357
1602	Cc1ccc(O)c(S(=O)(=O)Cc2ccc(O)cc2)c1	13	3	-7.5277	-1.7269728198574277	2.0612379967789547	0.903595441155077	2.3801200000000007	278.329
1603	O=S(=O)(c1ccc(O)cc1)c1ccc(Cl)cc1	13	3	-8.2093	-1.9910477066107684	1.6335611808585604	0.9111415246685907	2.878400000000001	268.721
1604	CS(=O)(=O)c1cc(O)ccc1Cc1cc(F)ccc1F	13	3	-9.3479	-2.090253984687028	2.222377333852977	0.9475311843588364	2.6647000000000007	298.31
1605	Cc1ccc(O)c(N2CCN(c3ccccc3)CC2)c1	13	3	-8.95872	-2.0032306911386915	1.7378882091845416	0.9066420643391522	3.0272200000000016	268.36
1606	O=S(=O)(Oc1cccc(CO)c1)c1ccccc1	13	3	-7.58669	-1.7881999819200562	1.7735593173946285	0.8571918609684009	1.9465999999999999	264.30199999999996
1607	Cc1c(F)ccc(O)c1C(C)c1ccc(C(=O)O)cc1	13	3	-8.51533	-1.9040856730843285	2.6445368150287454	0.8970251951300856	3.689720000000002	274.291
1608	Cc1c(F)cc(S(C)(=O)=O)c(O)c1C	13	3	-7.43102	-1.986023633876064	2.4776383878899395	0.7776969109718677	1.55164	218.24899999999997
1609	CCc1c(C)cc(S(C)(=O)=O)cc1O	13	3	-8.11076	-2.1676917904536155	2.270749816461368	0.8143103074539568	1.66652	214.28599999999997
1610	CCc1ccc(S(=O)(=O)c2ccccc2)cc1C	13	3	-8.18874	-1.9301045277911764	1.7743163490688385	0.8473722668478905	3.390220000000002	260.358
1611	CCc1c(Oc2ccccn2)cc(S(C)(=O)=O)c(F)c1CO	13	3	-8.53029	-1.8186639387211003	2.6759102802636807	0.9136762884249523	2.471200000000001	325.36100000000005
1612	CCc1ccc(S(=O)(=O)c2ccccc2)c(F)c1	13	3	-7.99963	-1.8855308733277805	1.776880656761147	0.8526303522709833	3.220900000000002	264.32099999999997
1613	CCc1cc(S(=O)(=O)c2ccccc2)ccc1C	13	3	-8.26648	-1.948428021514324	1.7505009644534528	0.8473722668478905	3.390220000000002	260.358
1614	Cc1c(F)ccc(O)c1CN1CCN(c2ccccc2)CC1	13	3	-9.35555	-1.994609961900731	2.012444236307637	0.9430057844390652	3.161920000000002	300.37700000000007
1615	CCc1c(C)ccc(S(=O)(=O)c2ccccc2)c1O	13	3	-7.75786	-1.779775145165076	2.1250714287316175	0.9368591028429548	3.095820000000002	276.35699999999997
1616	CC(C)c1cc(-c2ccc(CO)c(O)c2)c(O)cc1Cl	13	1	-10.238	-2.2892863953642846	2.406531180006823	0.800100189123403	4.033900000000004	292.76199999999994
1617	CC(C)c1cc(Cc2cccc(O)c2)c(O)cc1Cl	13	1	-9.80777	-2.250056752183679	2.2168314879032156	0.8684946510597984	4.465400000000004	276.76300000000003
1618	CC(C)c1cc(-c2ccc(S(C)(=O)=O)c(O)c2)c(O)cc1Cl	13	1	-9.85888	-2.1019202784640005	2.4671986887517434	0.8868609319864741	3.9451000000000027	340.828
1619	CC(C)c1cc(-c2cccc(O)c2)c(O)c(CO)c1Cl	13	1	-9.49638	-2.1234551220169453	2.5353542569298995	0.800100189123403	4.0339000000000045	292.76199999999994
1620	CCc1cc(CO)cc(-c2ccc(C#N)c(C(F)F)c2)c1	13	1	-9.79499	-2.137442052682643	2.505350782235883	0.9146914180711201	4.2175800000000025	287.30899999999997
1621	CCc1cc(-c2ccc(C#N)c(C(F)F)c2)cc(S(C)(=O)=O)c1	13	1	-9.89378	-2.062995739509605	2.5452601203683756	0.8439675121932326	4.128780000000003	335.37500000000006
1622	CCc1cc(O)cc(-c2cccc(C(F)F)c2)c1	13	1	-9.5783	-2.2576269607463697	2.1505440413765307	0.8437951161439929	4.5592000000000015	248.272
1623	CCc1cc(O)cc(-c2ccc(C#N)cc2)c1	13	1	-9.60124	-2.3286427445238416	1.946654081840558	0.8464158889666429	3.493280000000002	223.275
1624	CCc1cc(O)cc(Cc2ccc(C#N)c(C(F)F)c2)c1	13	1	-10.2194	-2.2300559074777007	2.557975715922886	0.9078714293702433	4.354680000000002	287.30899999999997
1625	CCc1cccc(-c2ccc(C#N)c(C(F)F)c2)c1	13	1	-9.44061	-2.165824471335764	2.2222155618118915	0.7796788613971082	4.725280000000002	257.28299999999996
1626	Cc1cc(CO)cc(-c2ccc(F)c(CO)c2)c1	13	1	-9.61842	-2.267083335433438	2.035814810607299	0.8738745679872361	2.7857200000000013	246.28099999999998
1627	Cc1cc(O)cc(-c2cccc(CO)c2)c1	13	1	-9.04245	-2.2606125	1.8713330907329482	0.8065861406545188	2.8599200000000007	214.26399999999998
1628	COc1cc(C)cc(-c2ccc(F)c(CO)c2)c1	13	1	-9.14815	-2.1562396334372385	1.8998234259919151	0.8999651968126793	3.3020200000000015	246.28099999999998
1629	Cc1cc(-c2ccc(F)c(CO)c2)cc(S(C)(=O)=O)c1	13	1	-9.38261	-2.09801537663693	2.1102696415452833	0.9466412774785368	2.6969200000000004	294.34700000000004
1630	Cc1cc(O)cc(Cc2ccc(F)c(CO)c2)c1	13	1	-8.71756	-2.0547485971335333	2.140256349068837	0.8737907919043971	2.9228200000000006	246.28099999999998
1631	CCOCc1cc(-c2cc(C)cc(O)c2)ccc1F	13	1	-9.33486	-2.141563757478952	2.104949088662398	0.8984627707138467	4.0432200000000025	260.308
1632	Cc1cc(O)c(S(C)(=O)=O)c(-c2ccc(F)c(CO)c2)c1	13	1	-8.62398	-1.8819067210373936	2.4680653237288723	0.9126808132587971	2.40252	310.346
1633	COCc1cc(-c2cc(C)cc(O)c2)ccc1F	13	1	-8.99703	-2.120620307846268	2.049370195222684	0.8952514608855623	3.653120000000002	246.28099999999998
1634	Cc1cc(O)cc(-c2ccc(F)c(CCO)c2)c1	13	1	-9.6581	-2.2764360011259317	2.111594810607299	0.8734818362497186	3.041520000000001	246.28099999999995
1635	CCc1cc(O)cc(-c2ccc(F)c(CO)c2)c1	13	1	-9.81021	-2.312288671954694	2.104444656761146	0.8723168725613808	3.253000000000002	246.28099999999998
1636	Oc1ccc(CCN2CCN(c3ccc(O)cc3)CC2)cc1	13	2	-7.87824	-1.6796464116214243	1.8045154244944506	0.9100939737934448	2.4625000000000004	298.38600000000014
1637	CCN1CCN(c2ccc(O)c(Cl)c2)CC1	13	2	-8.97684	-2.24421	1.8612100138098704	0.858665476519535	2.1875	240.73399999999998
1638	CCN1CCN(c2ccc(O)c(F)c2)C1	13	2	-8.90456	-2.299147505686981	2.2978759759467735	0.8033460313416674	1.6306999999999998	210.25199999999998
1639	CCN1CCN(c2ccc(O)cc2)CC1c1ccccc1	13	2	-8.38527	-1.82981592845916	2.4299610671396756	0.9356548108655353	3.275400000000002	282.387
1640	CCc1cc(N2CCN(CC)CC2)ccc1O	13	2	-8.94939	-2.170545897343908	1.9379742741482495	0.8673193834913289	2.0965000000000003	234.343
1641	CCN1CCN(c2cccc(F)c2)C1	13	2	-7.97789	-2.1321807892407114	2.0768263549229076	0.7094171522059726	1.9250999999999998	194.253
1642	CCN1CCN(c2ccc(O)c(F)c2C(C)C)CC1	13	2	-8.50694	-1.9516258830928366	2.3324628488499624	0.9110439720336997	2.7966000000000006	266.36
1643	Cc1ccc(CO)c(-c2cc(O)c(C)c(S(C)(=O)=O)c2)c1	13	3	-9.67529	-2.1113213712213947	2.4366914226299716	0.913697089467292	2.571840000000001	306.38300000000004
1644	COc1cc(-c2cc(C)ccc2O)ccc1C	13	3	-8.99936	-2.182665402526973	1.730036467274271	0.8491085304221767	3.6846400000000026	228.291
1645	Cc1ccc(S(C)(=O)=O)c(-c2ccc(F)c(O)c2)c1	13	3	-8.42397	-1.9325912596535961	2.092865233117278	0.9198824073848092	2.9102200000000016	280.32
1646	CCc1ccc(O)c(-c2ccc(S(C)(=O)=O)c(O)c2)c1	13	3	-9.38911	-2.099468820822305	2.20389784667349	0.9118382010235886	2.7307000000000006	292.356
1647	CS(=O)(=O)c1ccc(-c2ccccc2CO)cc1O	13	3	-8.98867	-2.0621423245703023	2.0824226121635725	0.8996276475545143	1.9550000000000005	278.329
1648	COCc1ccc(C)cc1-c1ccc(C)c(O)c1	13	3	-8.83145	-2.0815927275699786	1.9810837336842226	0.8861381184209866	3.822440000000002	242.31799999999998
1649	COCc1ccc(C)cc1-c1cccc(O)c1	13	3	-8.55371	-2.0745794012295318	1.8854771587636332	0.8706194261814099	3.514020000000002	228.291
1650	Cc1ccc(O)c(-c2ccc(C)c(S(C)(=O)=O)c2)c1	13	3	-9.5345	-2.187364314588871	1.9814254141127527	0.9167296411897358	3.0795400000000015	276.35699999999997
1651	Cc1ccc(CCO)c(-c2cc(O)c(C)c(Cl)c2)c1	13	3	-9.32028	-2.138218876079119	2.303468470151735	0.893509288957602	3.8642400000000023	276.763
1652	OCc1cc(CF)cc(Cl)c1-c1cccc(O)c1	13	1	-9.3565	-2.2053481993906443	2.418359118299609	0.8897662374348327	3.674400000000002	266.699
1653	COCc1cc(CF)c(C)cc1-c1cccc(O)c1	13	1	-9.1565	-2.1006451671857986	2.368054749039757	0.9004738250995858	3.983520000000003	260.308
1654	Cc1cc(-c2cccc(O)c2)c(CO)c(S(C)(=O)=O)c1CF	13	1	-9.46928	-2.0188572793718547	2.725460775700446	0.9066676664617281	2.732920000000001	324.37300000000005
1655	CS(=O)(=O)c1cc(-c2cccc(CO)c2)ccc1F	13	1	-9.18663	-2.1075574632473186	1.9277371092049904	0.9388793366220993	2.3885000000000005	280.32
1656	OCc1cccc(Cc2ccc(F)c(O)c2)c1	13	1	-8.61929	-2.0904848875194144	1.9456675433790167	0.8535747389701779	2.6144000000000007	232.254
1657	CCOCc1cccc(-c2ccc(F)c(O)c2)c1	13	1	-8.95627	-2.111013083712547	1.9098950640009633	0.8901523430106291	3.7348000000000026	246.28099999999998
1658	CS(=O)(=O)c1ccc(-c2cccc(CO)c2)cc1O	13	1	-8.97752	-2.0595843391376456	2.053244505654696	0.8996276475545143	1.9550000000000005	278.329
1659	COc1cc(-c2cccc(CO)c2)ccc1F	13	1	-8.79082	-2.1320870232818967	1.6925886972251707	0.8810648957818348	2.9936000000000016	232.25399999999996
1660	Oc1cc(-c2cccc(Br)c2)ccc1F	13	1	-8.59103	-2.2181944077845537	1.817012239683038	0.8286289677235996	3.9608000000000017	267.097
1661	CS(=O)(=O)c1c(-c2cccc(CO)c2)ccc(F)c1O	13	1	-7.75435	-1.7339253721325492	2.3182901543657977	0.9092494650640807	2.0941000000000005	296.319
1662	CCc1cc(CO)cc(-c2ccc(F)c(O)c2)c1	13	1	-9.67408	-2.280202523247052	2.1231092721457614	0.8723168725613808	3.253000000000002	246.28099999999998
1663	CCOc1cc(-c2cccc(CO)c2)ccc1F	13	1	-8.94158	-2.1075506175073366	1.7496000413765298	0.8956736979191265	3.383700000000002	246.28099999999998
1664	CC(F)(F)c1ccc(-c2ccccc2)cc1CO	13	3	-9.4834	-2.2352588162348352	2.0260671182996077	0.8713204718567186	3.9576000000000033	248.272
1665	CS(=O)(=O)c1cc(CO)cc(CO)c1C(F)(F)F	13	3	-8.61271	-2.0300352151310634	2.699038837363153	0.8711264916927461	1.0935000000000001	284.25499999999994
1666	COc1cc(-c2ccccc2)ccc1C(F)(F)F	13	3	-8.62473	-2.0328683563010173	1.6689249644534527	0.7702003170639463	4.381000000000002	252.23499999999996
1667	OCc1cc(Cc2ccccc2)ccc1C(F)(F)F	13	3	-9.37885	-2.151655755611918	1.9117665052081154	0.8957652656109899	3.7885000000000026	266.262
1668	CS(=O)(=O)c1c(-c2ccccc2)ccc(C(F)(F)F)c1CO	13	3	-8.37309	-1.785148786109998	2.311359863053772	0.9396341512470257	3.2682000000000024	330.32700000000006
1669	Oc1cc(-c2ccccc2)ccc1C(F)F	13	3	-9.08895	-2.2722375	1.8974346291944855	0.8106010228170082	3.9968000000000012	220.21799999999996
1670	CS(=O)(=O)c1ccc(-c2ccccc2)cc1CO	13	3	-9.13592	-2.1533569947926012	1.844380656761146	0.922664352468682	2.249400000000001	262.33
1671	Cc1cc(CO)cc(-c2ccc(C#N)cc2)c1O	13	3	-9.53156	-2.2466102370954832	2.1207526567611463	0.8464633759152758	2.7316000000000016	239.274
1672	Cc1cc(O)cc(-c2ccc(Cl)cc2)c1CO	13	3	-9.32813	-2.2624038399701685	2.027681639123699	0.8538801968577918	3.5133200000000016	248.70899999999997
1673	Cc1cc(C#N)ccc1-c1cc(O)cc(C)c1C	13	3	-8.54435	-2.013922608610426	2.207104279995054	0.818111772192394	3.8561400000000026	237.302
1674	Cc1cccc(-c2ccc(C#N)cc2)c1CO	13	3	-9.11985	-2.211888519987601	1.9480790818405573	0.850008992381701	3.026000000000002	223.27499999999998
1675	CCc1cc(-c2cc(O)ccc2CO)ccc1C#N	13	3	-10.0438	-2.304205747849148	2.271774342653689	0.8833964134552637	2.9855800000000015	253.301
1676	CCOCc1cccc(-c2ccc(CF)c(O)c2)c1	13	3	-9.40286	-2.15716402738215	2.1269848409604144	0.8778636986247406	4.065200000000003	260.30799999999994
1677	CS(=O)(=O)c1ccc(-c2cccc(O)c2)c(Br)c1CO	13	3	-9.04874	-2.023359775072145	2.4507363082119493	0.8859247647916337	2.7175000000000016	357.2250000000001
1678	Cc1ccc(-c2ccc(S(C)(=O)=O)c(C=O)c2)cc1O	13	3	-9.78354	-2.187666050058829	2.3065440005196436	0.8819062322123045	2.583620000000001	290.34
1679	Cc1ccc(-c2ccc(S(C)(=O)=O)c(CO)c2)cc1	13	3	-9.64314	-2.2122880399165687	1.9055273458913824	0.9370280381490438	2.5578200000000004	276.35699999999997
1680	CCOc1cc(-c2ccc(S(C)(=O)=O)c(CO)c2)ccc1CF	13	3	-10.3044	-2.148615928209721	2.3978980147320748	0.8788824662921423	3.117600000000002	338.40000000000003
1681	Cc1ccc(-c2ccc(S(C)(=O)=O)c(CO)c2)cc1O	13	3	-10.0295	-2.242664378033414	2.1727747697504114	0.909699769387906	2.2634200000000004	292.356
1682	O=c1cc(-c2ccc(C(F)(F)F)cc2)cc[nH]1	13	2	-8.08384	-1.96061918709371	2.0770829484526683	0.8145858395403985	3.0607000000000015	239.196
1683	Cc1c[nH]c(=O)cc1-c1cc(S(C)(=O)=O)ccc1C#N	13	2	-8.31141	-1.8584877748871527	2.5713388723145147	0.9087717575073355	1.6255	288.32800000000003
1684	Cc1c[nH]c(=O)c(-c2ccc(Br)cc2)c1	13	2	-7.4532	-1.9244079650635413	2.099757294628093	0.8429130792404316	3.112820000000001	264.122
1685	Cc1cccc(C)c1Cc1ccc(=O)[nH]c1	13	2	-8.43469	-2.1086725	2.1583607830406404	0.8167625085036542	2.58254	213.28000000000003
1686	Cc1c[nH]c(=O)c(S(=O)(=O)c2ccc(Cl)cc2)c1	13	2	-8.3709	-1.9730400515448239	2.3205834008741757	0.9183525661507863	2.1695200000000003	283.736
1687	CS(=O)(=O)c1c(Br)cccc1-c1cc[nH]c(=O)c1	13	2	-7.16903	-1.689756575843265	2.5707805751284933	0.9190303666085761	2.2078999999999995	328.18700000000007
1688	CC1=CC(=O)C=C1c1cccc(S(C)(=O)=O)c1	13	2	-8.42448	-2.0432365224060867	2.4714525350178125	0.8040167211065462	2.0025	248.303
1689	O=c1ccc(Cc2ccc(I)cc2)c[nH]1	13	2	-7.8142	-2.0176177642622664	2.1698232798057067	0.8497230071407824	2.5702999999999996	311.12199999999996
1690	Cc1cc(CO)cc(-c2ccc(C#N)c(C)c2)c1	13	3	-9.49188	-2.237257571402989	2.0881421952226837	0.8701891368846443	3.3344200000000015	237.302
1691	CCCCc1cc(-c2cc(C)cc(CO)c2)ccc1C#N	13	3	-9.61902	-2.0990422505378157	2.168312981579497	0.8829016380471143	4.368600000000003	279.383
1692	CS(=O)(=O)c1ccc(-c2ccc(C#N)c(C(F)(F)F)c2)cc1	13	3	-9.91484	-2.1138509905512604	2.061105886521828	0.8466836809884323	3.6475800000000023	325.311
1693	Cc1cc(-c2ccc(C#N)c(C(F)F)c2)cc(CO)c1F	13	3	-10.3278	-2.253710726779282	2.6553739848046405	0.9247525084698911	4.102700000000002	291.27199999999993
1694	Cc1cc(CO)cc(-c2ccc(C)c(C(F)(F)F)c2)c1	13	3	-9.96929	-2.229201012740888	2.0638978466734876	0.8594582459964555	4.4815400000000025	280.28899999999993
1695	Cc1cc(CO)cc(-c2ccc(S(C)(=O)=O)c(CF)c2)c1	13	3	-10.0851	-2.200749244819007	2.3833699362216425	0.9443209807625758	3.0273200000000013	308.374
1696	CS(=O)(=O)c1cc(-c2cccc(Cl)c2)ccc1C#N	13	3	-9.14461	-2.0979174141100776	2.032589771926883	0.8529319844107606	3.282180000000002	291.75900000000007
1697	CCNC(=O)c1ccc(Cc2ccc(=O)[nH]c2)cc1	13	3	-8.6411	-1.982404297948911	1.9789694563450286	0.8745082567939936	1.7154000000000003	256.30499999999995
1698	Cc1ccc(C(=O)NS(=O)(=O)c2ccccc2)c(Cl)c1	13	3	-7.91003	-1.768736478406266	1.7314864247620676	0.9479380820623227	2.767120000000001	309.774
1699	NS(=O)(=O)c1ccc(-c2cccc(Cl)c2)cc1	13	3	-8.14033	-1.9743200245520125	1.5713330302857287	0.9092913861275103	2.6544000000000008	267.73699999999997
1700	Cc1ccc(Cl)cc1CC1=CC(=O)C=C1	13	3	-7.85755	-2.0288106861328057	2.417503448474246	0.7449038315979788	3.2562200000000017	218.683
1701	NC(c1ccc(Cc2ccc(=O)[nH]c2)cc1)N1CCNCC1	13	3	-9.69136	-2.0662048944601086	3.060757918490731	0.7814320596356175	0.8282000000000003	298.39000000000004
1702	CCN(C)C(=O)c1ccc(-c2ccc(=O)[nH]c2)cc1Cl	13	3	-8.38504	-1.8749519434054835	2.2350181730138168	0.9448570007735063	2.7872000000000003	290.75
1703	CS(=O)(=O)c1ccccc1-c1cccc(C(F)F)c1	13	3	-7.8659	-1.8045612210524515	2.0094959849446354	0.8599535116028608	3.6947000000000028	282.31100000000004
1704	CS(=O)(=O)c1cc(Cl)ccc1-c1ccccc1	13	3	-7.30047	-1.7706240545089977	1.6642760744755805	0.8347552117056128	3.4105000000000016	266.749
1705	CS(=O)(=O)c1ccc(-c2ccc(Cl)c(O)c2)cc1	13	3	-9.85612	-2.323109762729452	1.7974417996182908	0.9206447509886014	3.116100000000001	282.748
1706	Oc1cccc(-c2cccc(C(F)F)c2)c1	13	3	-8.95037	-2.2375925	1.9096992445791017	0.8106010228170082	3.9968000000000012	220.218
1707	CS(=O)(=O)c1ccc(Cl)c(O)c1	13	3	-6.99368	-2.018901515313051	1.9387266730703683	0.7568860591584353	1.4491	206.65
1708	CC(C)(C)c1cc(Cl)ccc1-c1ccccc1	13	3	-7.85369	-1.904799612991598	1.6450917864232082	0.6382457776608735	5.304500000000004	244.76500000000001
1709	CS(=O)(=O)c1cccc(O)c1Cl	13	3	-7.43175	-2.145361431525001	2.205564390191956	0.7568860591584353	1.4491	206.65
1710	CC(C)Cc1ccc(O)c(-c2ccccc2)c1	13	1	-8.87185	-2.151739684978591	1.675508889532864	0.8287819120601619	4.2577000000000025	226.319
1711	CC(C)c1ccc(O)c(-c2ccccc2S(C)(=O)=O)c1	13	1	-8.87633	-1.9848077270720705	2.0202670774427194	0.9395681956215461	3.5861000000000027	290.384
1712	CC(C)c1ccc(S(C)(=O)=O)c(-c2ccccc2)c1	13	1	-8.22107	-1.886042807251259	1.8084844464830976	0.8508354310826972	3.880500000000003	274.385
1713	COc1ccc(C(C)C)cc1-c1ccccc1	13	1	-7.79276	-1.8900219173581343	1.5160588895328626	0.7491119362608156	4.485600000000003	226.31900000000002
1714	CC(C)c1ccc(O)c(-c2ccc(S(C)(=O)=O)cc2)c1	13	1	-9.9655	-2.2283535429774153	1.8947055389811815	0.9395681956215461	3.5861000000000027	290.38399999999996
1715	CC(C)c1ccc(O)c(-c2ccccc2CO)c1	13	1	-9.62004	-2.267465173095278	1.9471080413765307	0.8616476327655	3.6749000000000027	242.31799999999998
1716	CCOc1ccc(C(C)C)cc1-c1ccccc1	13	1	-8.62159	-2.0321282512033756	1.5917728920552623	0.7400309660008256	4.875700000000005	240.346
1717	CCC(C)c1ccc(O)c(-c2ccccc2)c1	13	1	-9.00055	-2.182954019920767	2.188642729682991	0.8122224824403421	4.572700000000004	226.319
1718	Cc1ccc(C)c(-c2ccc(S(N)(=O)=O)cc2)c1	14	2	-8.37624	-1.9742987016153357	1.6679124432603611	0.902945945337105	2.61784	261.346
1719	Cc1cc(F)ccc1F	14	2	-6.9712	-2.323733333333333	1.4978972379947884	0.5024152947188044	2.2732200000000002	128.12099999999998
1720	Cc1ccc(-c2ccc(Cl)cc2)c(S(N)(=O)=O)c1	14	2	-7.87501	-1.8561576576372913	1.7665987854895597	0.9198340752217722	2.9628200000000007	281.764
1721	Cc1ccc(C)c(-c2cc(C)ccc2S(N)(=O)=O)c1	14	2	-8.41304	-1.930083745682391	1.9455340113978217	0.9156733856202235	2.92626	275.373
1722	CS(=O)(=O)c1ccc(Cc2cccc(S(C)(=O)=O)c2)cc1	14	2	-9.10101	-1.9860032012166693	1.837731879541483	0.8633597822658413	2.0844	324.42300000000006
1723	Cc1ccc(S(N)(=O)=O)c(N2CCc3ccccc3C2)c1	14	2	-8.56245	-1.868479774251173	2.096650921605571	0.9247843949282109	2.205120000000001	302.39900000000006
1724	Cc1ccc(S(N)(=O)=O)c(C(C)C)c1	14	2	-8.12326	-2.1710325559775208	2.014530585692139	0.8134340290610167	1.7658200000000002	213.30200000000002
1725	Cc1ccc(-c2ccc(Cl)c(S(C)(=O)=O)c2)cc1C=O	14	3	-9.51536	-2.1276991790382396	2.149795282570924	0.8150344004033045	3.5314200000000024	308.78600000000006
1726	Cc1ccc(CO)cc1-c1cccc(O)c1	14	3	-8.99912	-2.24978	1.8052592445791014	0.8065861406545188	2.8599200000000007	214.264
1727	CCOCc1cc(-c2cccc(O)c2)ccc1C#N	14	3	-9.03777	-2.073406637103347	2.121784840960416	0.907279783149774	3.467380000000002	253.30100000000002
1728	CS(=O)(=O)c1cc(-c2ccccc2)ccc1C#N	14	3	-8.79332	-2.0726054003810974	1.888466810607298	0.8305670046451186	2.628780000000001	257.314
1729	N#Cc1ccc(-c2ccc(Cl)c(O)c2)cc1C=O	14	3	-9.36502	-2.207356382649214	2.3109655798380686	0.8390116295665295	3.3967800000000006	257.676
1730	Cc1ccc(Oc2ccc(CO)c(F)c2)cc1	14	3	-8.23529	-1.9973512075054627	1.7230213895328639	0.8781657761354451	3.4187200000000013	232.254
1731	Cc1ccc(O)cc1S(=O)(=O)Cc1cccc(C)c1C	14	3	-7.34424	-1.6422219883073055	2.1592542569298985	0.9433776063385854	3.291360000000002	290.384
1732	Cc1cc(-c2ccc(O)cc2)c(O)c(S(C)(=O)=O)c1	14	3	-7.61353	-1.746663572295538	2.141801884700987	0.8846284801412727	2.4767200000000003	278.329
1733	Cc1ccc(O)c(C2CCCCC2)c1	14	3	-8.04701	-2.1506538862816984	1.8400017395382928	0.7147111689577543	3.7483200000000023	190.28599999999994
1734	Cc1ccc(O)c(S(=O)(=O)c2ccccc2Cl)c1	14	3	-7.33774	-1.7295219041945926	1.9665315955366545	0.920230304693739	3.1868200000000018	282.74800000000005
1735	Cc1c(F)cc(S(C)(=O)=O)c(Oc2ccccc2O)c1C	14	3	-7.80109	-1.702337401341098	2.3859081808717306	0.9440716830467656	3.3439400000000026	310.34600000000006
1736	CCCc1c(C)c(F)cc(S(=O)(=O)c2ccccc2)c1O	14	3	-8.22705	-1.7952894938660213	2.3021586001892533	0.9381764996397051	3.6250200000000032	308.374
1737	Cc1ccc(S(=O)(=O)c2ccc(C)c(C)c2O)cc1	14	3	-7.33445	-1.6826382292869417	2.0221874050629776	0.9163673046825659	3.150260000000002	276.35699999999997
1738	CCc1cc(-c2cccc(CO)c2)cc(F)c1C	14	3	-9.36798	-2.2080540613399844	2.0304120413765308	0.8689474793556163	3.8558200000000022	244.30899999999994
1739	Cc1cc(S(=O)(=O)c2ccccc2)cc(F)c1C	14	3	-7.73878	-1.8240479387036104	1.916999099461302	0.8338537537075207	3.2753400000000026	264.321
1740	Cc1cc(O)c(S(=O)(=O)Cc2ccccc2)cc1F	14	3	-7.64175	-1.7531376843053652	2.0998714287316176	0.940233076797754	2.813620000000001	280.32
1741	CCc1c(O)c(S(C)(=O)=O)cc(F)c1Cc1ccccc1	14	3	-8.02717	-1.751672101965651	2.3324573856143562	0.944067501451252	3.088000000000002	308.37399999999997
1742	CC(C)c1c(Cl)cc(O)c(-c2cccc(O)c2)c1S(C)(=O)=O	14	1	-8.38422	-1.7875217100830358	2.5990236224387466	0.8868609319864741	3.9451000000000027	340.8280000000001
1743	CC(C)c1cc(-c2cc(O)cc(S(C)(=O)=O)c2)c(O)cc1Cl	14	1	-10.4176	-2.221039782706207	2.4871323757543973	0.8868609319864741	3.9451000000000027	340.828
1744	CCc1cc(-c2cccc(C(F)F)c2)cc(S(C)(=O)=O)c1	14	2	-8.9141	-1.9452160953526596	2.2241950374362194	0.8454357468131694	4.257100000000003	310.365
1745	CS(=O)(=O)c1cc(-c2cccc(O)c2)ccc1C#N	14	2	-9.49431	-2.1781440962446132	2.1293264583174185	0.9104786924248309	2.3343800000000003	273.31300000000005
1746	N#Cc1c(-c2ccc(S(N)(=O)=O)cc2)cccc1C(F)F	14	2	-8.78783	-1.917661722352561	2.310172365371441	0.9458775777479628	2.8102800000000014	308.30899999999997
1747	CCc1cc(O)cc(-c2ccc(S(C)(=O)=O)c(C(F)F)c2)c1	14	2	-10.4246	-2.2225321877206965	2.5019861994292594	0.9249670936233177	3.9627000000000026	326.364
1748	CCc1cc(O)cc(-c2cccc(S(C)(=O)=O)c2)c1	14	2	-9.49437	-2.1781578611886454	1.9854915470748136	0.9371560215638892	3.025100000000001	276.35699999999997
1749	Cc1cc(-c2ccc(C#N)c(C(F)F)c2)cc(O)c1S(C)(=O)=O	14	2	-9.51134	-1.9832514869976177	2.728655283692623	0.9283666221569067	3.580400000000002	337.34700000000004
1750	OCc1cc(-c2cccc(O)c2)ccc1Cl	14	2	-9.32023	-2.3300575	1.844997706117562	0.837858921159018	3.2049000000000003	234.682
1751	Cc1cc(O)cc(-c2ccc(S(C)(=O)=O)c(Br)c2)c1	14	2	-9.37906	-2.151703932916031	2.206205504610489	0.9091301674896818	3.5336200000000026	341.226
1752	CCOc1cc(C)cc(-c2cccc(CO)c2)c1	14	2	-8.97355	-2.1150860187721814	1.7774688196570736	0.8880037062179746	3.553020000000002	242.31799999999998
1753	COc1cc(C)cc(-c2ccc(F)c(O)c2)c1	14	2	-8.79402	-2.132863137282013	1.8886132266850737	0.8580272576068126	3.5153200000000018	232.254
1754	Cc1cc(O)cc(-c2cccc(CCO)c2)c1	14	2	-8.99731	-2.182168204495649	1.9272088895328636	0.8476211063632288	2.902420000000001	228.29099999999997
1755	Cc1cc(O)cc(-c2ccc(S(C)(=O)=O)c(CO)c2)c1	14	2	-10.0785	-2.253621111123163	2.2600901543657947	0.909699769387906	2.26342	292.35599999999994
1756	CN1CCN(c2ccc(O)c(F)c2)CC1	14	3	-8.89661	-2.2970948245134912	1.8903243275951276	0.7561446024799564	1.2831	210.25199999999995
1757	CCN1CCN(c2cc(F)c(O)c(C(C)(C)C)c2C)CC1	14	3	-8.17829	-1.7846491895381142	2.532358455597006	0.9065577032789796	3.2791200000000016	294.41400000000004
1758	CCN1CCN(Cc2ccc(O)c(Cl)c2Cl)CC1	14	3	-7.5898	-1.7889330159498864	2.164470502914991	0.9266072369498217	2.836500000000001	289.20600000000013
1759	CCOc1ccc(N2CCN(CC)CC2)cc1F	14	3	-7.40811	-1.746108272258625	1.7972688196570736	0.8179177224357428	2.3663000000000007	252.33299999999994
1760	CCN1CCN(c2ccc(O)c(CF)c2)CC1	14	3	-8.99821	-2.182386486558182	2.2095867741482493	0.872230101458061	2.0035999999999996	238.30599999999995
1761	CCN1CCN(c2ccc(O)cc2Cl)C1	14	3	-8.90207	-2.2985045904515107	2.313096855067654	0.8373192097207065	2.1449999999999996	226.707
1762	CCN1CCN(Cc2ccc(CO)c(F)c2)CC1	14	3	-7.37281	-1.7377879824666633	1.9336778694308308	0.8785040670085185	1.4555	252.33299999999997
1763	Cc1ccc(CO)c(-c2ccc(C)c(S(C)(=O)=O)c2)c1	14	1	-9.30078	-2.0797176323770494	2.0638798979555393	0.9453772519875415	2.8662400000000012	290.384
1764	Cc1ccc(-c2ccc(Cl)cc2CO)cc1O	14	1	-9.2807	-2.2509003752746954	1.9562119173561037	0.8538801968577918	3.5133200000000024	248.709
1765	Cc1ccc(-c2ccc(S(C)(=O)=O)cc2CO)cc1O	14	1	-10.0219	-2.2409649663705142	2.124751692827335	0.909699769387906	2.2634200000000004	292.356
1766	Cc1ccc(CO)c(-c2ccc(S(C)(=O)=O)c(O)c2)c1	14	1	-9.59397	-2.1452769094093656	2.2190081030837447	0.909699769387906	2.26342	292.356
1767	Cc1ccc(F)c(-c2ccc(C)c(O)c2)c1	14	1	-9.13412	-2.28353	1.7904124613623171	0.7679685341615874	3.815140000000002	216.25500000000002
1768	COc1cc(-c2cc(C)ccc2CO)ccc1C	14	1	-9.0712	-2.1381023444998033	1.8279258875303768	0.8926178606777895	3.4713400000000023	242.31799999999998
1769	Cc1ccc(-c2cc(C)c(S(C)(=O)=O)cc2CO)cc1O	14	1	-10.3276	-2.253667083201235	2.339943895157445	0.9136970894672921	2.5718400000000012	306.383
1770	CC(C)(C)c1cc(O)cc(-c2ccc(S(C)(=O)=O)cc2)c1	14	2	-9.67905	-2.1121418704886823	2.0009010380145877	0.9187736108085968	3.760200000000002	304.411
1771	CS(=O)(=O)c1ccc(-c2ccc(Cl)c(CO)c2)cc1	14	2	-9.12034	-2.092349494249039	1.8373350381990736	0.9473143043663106	2.902800000000001	296.775
1772	Cc1cc(-c2ccc(S(C)(=O)=O)cc2)ccc1S(C)(=O)=O	14	2	-7.12346	-1.5544664123804823	1.9055974665860163	0.8695678947192164	2.4690200000000004	324.42300000000006
1773	CCCc1cc(-c2cccc(O)c2)ccc1S(C)(=O)=O	14	2	-9.74971	-2.1801014320909475	2.0456632079788513	0.9384126744082794	3.4152000000000022	290.384
1774	CS(=O)(=O)c1ccc(-c2ccc(Cl)c(C=O)c2)cc1	14	2	-9.28853	-2.1309349265287287	1.9368489435245166	0.8167687414935301	3.2230000000000016	294.759
1775	CCS(=O)(=O)c1ccc(-c2ccc(Cl)c(O)c2)cc1	14	2	-9.36896	-2.149386834003938	1.9043104819860552	0.9428134797804308	3.5062000000000024	296.775
1776	CS(=O)(=O)Cc1ccc(-c2cccc(O)c2)cc1	14	2	-8.66226	-2.0417142621336613	1.7862461952226845	0.9246700233838	2.6038000000000006	262.33000000000004
1777	CS(=O)(=O)c1ccc(Cc2cccc(O)c2)cc1	14	2	-8.77169	-2.0675071604887423	1.7379701952226831	0.923655546983617	2.3865000000000007	262.33
1778	Cc1cc(-c2ccccc2)c(CO)cc1CF	14	1	-9.0437	-2.1934194321410843	2.1320540818405576	0.8533525921551276	3.623820000000001	230.28199999999995
1779	Cc1cc(-c2cccc(O)c2)c(CO)cc1CCF	14	1	-9.87877	-2.266345269288489	2.4394225284301783	0.8844435900220691	3.371920000000001	260.30799999999994
1780	Cc1cc(-c2cccc(F)c2)c(CO)cc1CF	14	1	-9.42009	-2.220336506129195	2.290138195222685	0.8763630414218764	3.762920000000001	248.27199999999993
1781	CCOc1cccc(-c2cc(C)c(CF)cc2CO)c1	14	1	-9.56158	-2.1380342852302436	2.2602303558309966	0.8918723315787718	4.022520000000004	274.3349999999999
1782	Cc1cc(Cc2cccc(O)c2)c(CO)cc1CF	14	1	-9.32044	-2.1382555825965386	2.4350074340905543	0.88551116019319	3.2532200000000016	260.308
1783	OCc1cc(CF)ccc1-c1cccc(O)c1	14	1	-9.43536	-2.2884109350428146	2.1633002356867106	0.8535286651536422	3.0210000000000017	232.25400000000002
1784	Cc1cc(-c2ccc(S(C)(=O)=O)c(O)c2)c(CO)cc1CF	14	1	-9.63866	-2.054969216708168	2.6463124054266522	0.9066676664617281	2.732920000000001	324.373
1785	O=c1ccc(Cc2ccc(CCCl)cc2C(F)(F)F)c[nH]1	14	1	-10.0128	-2.1849720913549446	2.5081940183101548	0.8560683507836392	3.7658000000000023	315.7219999999999
1786	OCc1cc(-c2ccccc2)ccc1CF	14	3	-8.66032	-2.16508	1.9496444619704043	0.8340527758472988	3.3154000000000012	216.25499999999997
1787	CCOCc1cc(-c2ccc(F)c(O)c2)ccc1S(C)(=O)=O	14	3	-9.93563	-2.1182834334442937	2.3416987418021407	0.9175537628950796	3.138300000000002	324.37300000000005
1788	CCOCc1cccc(-c2cc(O)ccc2S(C)(=O)=O)c1	14	3	-8.83698	-1.9283871316576602	2.098421869769039	0.9220638155051933	2.999200000000002	306.38300000000004
1789	CS(=O)(=O)c1ccc(CO)cc1-c1cccc(O)c1	14	3	-8.25191	-1.8931179884838272	2.0656554524002573	0.8996276475545143	1.9550000000000003	278.329
1790	CCOc1cc(-c2cccc(CO)c2)ccc1Cl	14	3	-9.04348	-2.13156867784164	1.721587371693273	0.9055955799819059	3.8980000000000024	262.736
1791	Oc1cc(-c2ccccc2-c2ccccc2)ccc1F	14	3	-8.10172	-1.8115996654669595	1.664131180006823	0.7000547898657652	4.865300000000003	264.299
1792	Cc1cc(-c2ccc(F)c(O)c2)ccc1S(C)(=O)=O	14	3	-9.78253	-2.2442662990607865	2.0770100294973677	0.9198824073848093	2.9102200000000016	280.32000000000005
1793	Oc1cc(-c2ccccc2)ccc1C(F)(F)F	14	1	-9.47561	-2.298172993950527	1.7962770564723058	0.7932329191901499	4.078000000000001	238.20799999999994
1794	CS(=O)(=O)c1ccc(C(F)(F)F)c(CO)c1	14	1	-8.36289	-2.0907225	2.185211514747957	0.8717580866553196	1.6012000000000002	254.22899999999996
1795	FC(F)(F)c1ccc(-c2ccccc2)cc1	14	1	-8.82696	-2.20674	1.39176078304064	0.6715410034007648	4.3724000000000025	222.20900000000003
1796	OCc1cccc(-c2ccccc2)c1	14	1	-7.79881	-2.0843196460390345	1.3524824618647457	0.7604868520880415	2.8459000000000003	184.238
1797	OCc1cc(Cl)ccc1C(F)(F)F	14	1	-6.49535	-1.801485959775771	2.023609433266744	0.7558231219724796	2.8511000000000006	210.58199999999997
1798	OCc1ccc(C(F)(F)F)c(CO)c1	14	1	-7.80647	-2.0863668671520834	2.1737375503491023	0.7725330302422705	1.69	206.16299999999998
1799	OCc1ccc(-c2ccccc2)cc1CO	14	1	-8.5183	-2.129575	1.7384575054486682	0.8228983868954183	2.3382	214.26399999999998
1800	Cc1cc(O)cc(-c2ccc(CC#N)cc2)c1CO	14	2	-9.20565	-2.111920950505537	2.3110974195767664	0.8835272684152031	2.9260000000000015	253.30099999999996
1801	CS(=O)(=O)c1cc(O)c(-c2ccc(C#N)cc2)cc1O	14	2	-8.8581	-1.9807313751490887	2.3274798979555396	0.8242403017680682	2.0399800000000003	289.312
1802	Cc1cc(O)cc(-c2ccc(C#N)cc2)c1Br	14	2	-8.3928	-2.0355529938049353	2.2350940777489026	0.861473750045023	4.001800000000001	288.144
1803	Cc1cc(C(F)(F)F)cc(-c2ccc(C#N)cc2)c1CO	14	2	-8.93042	-1.9487774113213112	2.251685725695326	0.9069544034303586	4.044800000000003	291.2720000000001
1804	Cc1cc(O)cc(-c2ccc(C(F)(F)F)cc2)c1CO	14	2	-10.1776	-2.275780544780186	2.185144000519644	0.8772179890843751	3.8787200000000017	282.26099999999997
1805	N#Cc1ccc(-c2cc(O)ccc2CO)cc1	14	2	-9.04731	-2.1942949857474656	2.0111598510713264	0.8244996978141024	2.4231800000000003	225.24699999999999
1806	Cc1cccc(-c2ccc(C#N)c(S(C)(=O)=O)c2)c1CO	14	2	-9.65079	-2.1059750329106133	2.3443966568694155	0.9440793871390063	2.4295000000000004	301.367
1807	Cc1cc(O)cc(Cc2ccc(C#N)cc2)c1C(F)(F)F	14	2	-9.89763	-2.159839936936465	2.4421869402702274	0.9015859007282506	4.1819000000000015	291.272
1808	CC(C)c1cc(-c2ccc(S(C)(=O)=O)c(CO)c2)ccc1CF	14	3	-10.8544	-2.2632988559411125	2.5100506910879776	0.9023354144286043	3.8423000000000034	336.428
1809	Cc1ccc(-c2ccc(S(C)(=O)=O)c(CCO)c2)cc1O	14	3	-9.3326	-2.0365402824164223	2.22113430869128	0.9087190445091938	2.305920000000001	306.383
1810	CS(=O)(=O)c1ccc(-c2ccc(CF)c(CO)c2)cc1CO	14	3	-10.4071	-2.218801175184473	2.515001818725219	0.8841511636828586	2.2112000000000003	324.37300000000005
1811	COCc1cc(-c2ccc(C)c(O)c2)ccc1S(C)(=O)=O	14	3	-9.8018	-2.1389281165151504	2.2280306649665835	0.9430709908928725	2.9175200000000014	306.38300000000004
1812	Cc1ccc(Cc2cccc(CO)c2)cc1O	14	3	-8.72653	-2.116494407948311	1.8643040818405563	0.8476720433302205	2.783720000000001	228.291
1813	CS(=O)(=O)c1ccc(-c2ccc(CF)cc2)cc1CO	14	3	-10.0719	-2.252145306258013	2.1840869842026276	0.9430052306102386	2.718900000000002	294.34700000000004
1814	CCOCc1cc(-c2ccc(C)c(O)c2)ccc1S(C)(=O)=O	14	3	-9.89913	-2.110501607297314	2.276607972571373	0.9178057894740397	3.307620000000002	320.4100000000001
1815	COCc1cc(-c2ccc(CF)c(O)c2)ccc1S(C)(=O)=O	14	3	-10.2175	-2.1783783193634494	2.480554895648295	0.9178526019447085	3.0786000000000016	324.37300000000005
1816	Cc1c[nH]c(=O)cc1-c1cccc(S(C)(=O)=O)c1	14	1	-8.47185	-1.996834194731751	2.269801925206986	0.8972696671309236	1.75382	263.318
1817	COc1ccc(Cc2ccc(=O)[nH]c2)cc1	14	1	-8.04992	-2.01248	1.8663839268533486	0.8501471721712907	1.9743	215.252
1818	Cc1c[nH]c(=O)cc1-c1ccc(S(C)(=O)=O)cc1	14	1	-8.219	-1.9372368781907447	2.1805677022870498	0.8972696671309236	1.75382	263.318
1819	Cc1c[nH]c(=O)c(-c2cccc(Br)c2)c1	14	1	-7.93928	-2.0499132813918415	2.1868166352874336	0.8429130792404316	3.112820000000001	264.122
1820	O=c1ccc(Cc2ccccc2Br)c[nH]1	14	1	-7.93291	-2.0482685544641517	2.1060118307896047	0.8883281047524864	2.7282	264.12199999999996
1821	O=c1ccc(CN2Cc3ccccc3C2)c[nH]1	14	1	-8.09247	-1.9627122695377737	2.1670911972251723	0.8485104894329439	1.8907	226.27900000000005
1822	Cc1cc(CO)cc(-c2ccc(C#N)c(CCF)c2)c1	14	3	-9.82351	-2.196603613764896	2.419090245940888	0.9222412210015388	3.538000000000002	269.31899999999996
1823	N#Cc1ccc(-c2cccc(CO)c2)cc1C(F)F	14	3	-9.85224	-2.2602588698689035	2.294134574874299	0.9137671820921671	3.6551800000000005	259.25499999999994
1824	Cc1cccc(-c2ccc(C#N)c(C(F)F)c2)c1	14	3	-9.25111	-2.1805075381675607	2.1875603490688373	0.7628766004455516	4.471300000000002	243.25599999999997
1825	Cc1cc(CCO)cc(-c2cccc(C(F)F)c2)c1	14	3	-9.00726	-2.066407163062956	2.136860554554996	0.8777988069072495	4.134420000000002	262.299
1826	Cc1cccc(-c2ccc(CO)c(C(F)(F)F)c2)c1	14	3	-9.40251	-2.1570837318752956	1.9646184701517377	0.8643986250408003	4.173120000000002	266.26199999999994
1827	CS(=O)(=O)c1ccc(C(F)(F)F)c(C#N)c1	14	3	-8.01193	-2.0029825	2.2924482877310712	0.7642069632640454	1.9805800000000002	249.21299999999997
1828	Cc1cc(CO)cc(-c2cc(C(F)(F)F)ccc2S(C)(=O)=O)c1	14	3	-10.0522	-2.096028592984527	2.258063102103719	0.9259495786870803	3.576620000000003	344.35400000000004
1829	OCCc1cc(-c2ccccc2)ccc1C(F)F	14	3	-9.10728	-2.1466064820548736	2.0730679146796973	0.8715029701876343	3.8260000000000023	248.272
1830	CS(=O)(=O)c1ccccc1-c1ccc(CF)c(O)c1	14	3	-8.45531	-1.9397811487530996	2.1770184701517366	0.94011956800289	2.9322000000000017	280.32
1831	CS(=O)(=O)c1ccc(C(F)F)c(O)c1S(C)(=O)=O	14	3	-7.83523	-1.8467814217187577	2.813747733684222	0.9038639953119232	1.1368000000000003	300.30400000000003
1832	CS(=O)(=O)c1ccccc1-c1ccc(C(F)Cl)c(O)c1	14	3	-9.12089	-2.0394930055298053	2.809929122721053	0.8794409557206062	3.6696000000000017	314.76500000000004
1833	CS(=O)(=O)c1cccc(-c2ccc(C(F)F)c(O)c2)c1	14	3	-9.46344	-2.1160895140990608	2.1920106671863095	0.9445403042314326	3.4003000000000023	298.31
1834	CS(=O)(=O)c1cccc(-c2ccc(CF)c(O)c2)c1	14	3	-9.50716	-2.18109208842485	2.1384702452996667	0.94011956800289	2.9322000000000017	280.32
1835	CS(=O)(=O)c1ccc(Br)cc1O	14	3	-6.29386	-1.816880882620909	2.1698279137651575	0.823494574224194	1.5582000000000003	251.101
1836	CS(=O)(=O)c1cc(-c2ccccc2)cc(O)c1C(F)F	14	3	-9.17579	-2.0517690187262794	2.3191388723145145	0.9445403042314326	3.4003000000000014	298.31
1837	CS(=O)(=O)c1ccc(-c2ccc(CF)c(O)c2)cc1	14	3	-9.68084	-2.220937013083489	2.060849239382506	0.94011956800289	2.932200000000001	280.32
1838	NCC(=O)c1ccc(Cc2ccc(=O)[nH]c2)cc1Cl	14	1	-9.41778	-2.160586910131499	2.380369988517261	0.8356745852301114	1.7604999999999997	276.723
1839	CCc1cc(=O)[nH]cc1Cc1ccc(C(N)=O)c(Cl)c1	14	1	-9.96626	-2.228523484143705	2.357282228957871	0.9061625479801139	2.2804	290.75
1840	CS(=O)(=O)c1ccc(Cl)c(-c2ccc(=O)[nH]c2)c1	15	2	-8.21155	-1.9354808963507986	2.189502710136342	0.9176472388487823	2.0987999999999998	283.736
1841	CNS(=O)(=O)c1cccc(C)c1	15	2	-5.7021	-1.6460544849730825	1.679235792177069	0.7438256049128792	0.9031199999999999	185.248
1842	CN1CCN(c2ccccc2Cl)CC1	15	2	-7.46307	-1.994589356679357	1.6032705856921368	0.7006704934265843	2.0918	210.70799999999994
1843	NS(=O)(=O)c1ccc(Cc2ccc(Cl)cc2Cl)cc1	15	2	-8.5677	-1.965565183082812	1.7765903636428586	0.9448238001573306	3.231600000000002	316.20899999999995
1844	CN1CCN(c2ccccc2-c2ccc(Cl)cc2)CC1	15	2	-9.25976	-2.070545281533345	1.7006014717840117	0.8293411462335729	3.7588000000000026	286.80600000000004
1845	CS(=O)(=O)c1ccc(Cl)cc1-c1cccc(S(N)(=O)=O)c1	15	2	-6.40727	-1.398180941572367	2.036507906146454	0.9206558137210019	2.0579	345.82900000000006
1846	Cc1ccc(Br)c(S(C)(=O)=O)c1	15	2	-6.30418	-1.8198600100099276	1.9451405688520076	0.7638261247621332	2.1610200000000006	249.12900000000002
1847	CN1CCN(c2cccc(S(=O)(=O)c3ccccc3)c2)CC1	15	2	-9.20953	-1.9634783932984852	1.85654093960434	0.8708848536702095	2.2712000000000003	316.42600000000004
1848	COc1cc(-c2ccc(Cl)c(O)c2)ccc1C#N	15	3	-9.20508	-2.1696581631215555	2.027324349068838	0.8965995661925952	3.592880000000002	259.69199999999995
1849	N#Cc1ccc(-c2cccc(O)c2)cc1	15	3	-8.82003	-2.2773219535366533	1.6773832082493545	0.7598118168058723	2.930880000000001	195.22099999999998
1850	N#Cc1ccc(-c2ccc(Cl)cc2)cc1CCO	15	3	-8.92098	-2.1026951509431893	1.9519900866254005	0.9157308116617001	3.413480000000002	257.7199999999999
1851	N#Cc1ccc(-c2cccc(O)c2)cc1CCO	15	3	-9.04312	-2.1314838250278973	2.117801851331281	0.8643301853567033	2.465680000000001	239.27399999999994
1852	CCOc1cc(F)c(C)cc1N1CCCCC1	15	3	-7.54083	-1.8289199173427306	1.9415973510713247	0.7971404828753295	3.5231200000000022	237.31799999999993
1853	Cc1cc(-c2ccccc2Cl)c(O)cc1S(C)(=O)=O	15	3	-8.89918	-2.0416119105462256	2.0919774503118482	0.9235671449249424	3.424520000000001	296.77500000000003
1854	Cc1ccccc1S(=O)(=O)c1ccccc1CO	15	3	-7.68399	-1.8111338118565399	1.9122434259919139	0.9232101128319226	2.3201200000000006	262.33
1855	Cc1ccc(Oc2cccc(F)c2)cc1CO	15	3	-8.18848	-1.9859981148975119	1.785392543379018	0.8781657761354451	3.4187200000000026	232.254
1856	CS(=O)(=O)c1cc(O)c(Cl)cc1Cc1ccc(F)cc1	15	3	-8.44199	-1.887686350537345	2.1652004107760536	0.9463703639958153	3.179000000000001	314.765
1857	CCS(=O)(=O)c1cc(O)cc(-c2ccc3c(c2)OCCO3)c1C	15	3	-9.59598	-2.0009001470034087	2.4559513114353724	0.9341356687983987	2.9324200000000014	334.39300000000014
1858	COc1ccc(C)cc1S(=O)(=O)c1ccccc1	15	3	-7.48068	-1.7632131852955277	1.645347733684222	0.8539237974943314	2.8364200000000013	262.33
1859	CCc1ccc(O)cc1S(=O)(=O)c1ccccc1	15	3	-8.78159	-2.069840612866658	1.9307778875303772	0.924994593153652	2.7874000000000008	262.33
1860	CCc1c(O)cc(-c2cc(Cl)ccc2Cl)c(F)c1C	15	1	-9.15665	-2.1006795795458792	2.3946380837960106	0.7893973442766292	5.375920000000003	299.172
1861	CCc1c(O)ccc(F)c1Cc1ccc(Cl)cc1	15	1	-9.02882	-2.1281132827042413	1.9956803490688397	0.8744236249424777	4.337900000000003	264.727
1862	COc1cccc(-c2cc(C(C)C)c(Cl)cc2O)c1	15	3	-9.16638	-2.10291179463644	2.020272020447594	0.8686860765947713	4.844600000000003	276.763
1863	CC(C)c1ccc(S(C)(=O)=O)c(-c2cccc(O)c2)c1	15	3	-8.28768	-1.8531815855765457	2.052010667186309	0.9395681956215461	3.5861000000000027	290.38399999999996
1864	CC(C)c1cc(-c2cccc(O)c2)c(O)c(S(C)(=O)=O)c1Cl	15	3	-8.71221	-1.8574494130405128	2.6158180521469685	0.8868609319864741	3.9451000000000027	340.8280000000001
1865	CCC(C)c1cc(-c2cccc(O)c2)c(OC)cc1CO	15	3	-9.50334	-2.0737988049953158	2.691771094534552	0.8706226355740062	4.073600000000004	286.37100000000004
1866	CCc1cc(O)cc(-c2ccc(C#N)c(C(F)CF)c2)c1	15	1	-10.5574	-2.303813554377466	3.217129980476196	0.9010168114905005	4.473380000000002	287.30899999999997
1867	CCc1cc(O)cc(-c2ccc(CC#N)c(C(F)F)c2)c1	15	1	-10.1235	-2.209128811804069	2.6513608618114795	0.8908995382780881	4.625280000000002	287.30899999999997
1868	CCc1cc(O)cc(-c2ccc(CO)c(C(F)F)c2)c1	15	1	-9.78467	-2.187918725740287	2.455051180006823	0.8853266135357164	4.051500000000002	278.29799999999994
1869	Cc1cc(O)cc(-c2ccc(F)c(CN3CCC3)c2)c1	15	2	-9.56009	-2.1377011111015967	2.021989971215614	0.9194954633423309	3.7124200000000025	271.3349999999999
1870	CS(=O)(=O)c1ccc(-c2ccc(F)cc2)cc1O	15	2	-8.53536	-2.0118036452894703	1.8881482360390116	0.9086216257484104	2.6018000000000012	266.293
1871	Cc1cc(CO)cc(-c2ccc(F)c(O)c2)c1	15	2	-9.33009	-2.26287920979524	2.0332849124461205	0.835185501492353	2.9990200000000016	232.254
1872	Cc1cc(O)cc(-c2ccc(F)c(CCCO)c2)c1	15	2	-9.61203	-2.205150916435856	2.114738058183443	0.8837813925877829	3.4316200000000014	260.30799999999994
1873	Cc1cc(O)cc(-c2cccc(CO)c2)c1S(C)(=O)=O	15	2	-8.1284	-1.8175654948309288	2.3212516928273352	0.909699769387906	2.26342	292.35600000000005
1874	Cc1cc(O)cc(-c2ccc(F)c(CO)c2Cl)c1	15	2	-8.62923	-2.0339290164727974	2.370929711706202	0.8709823034183092	3.652420000000001	266.69899999999996
1875	CCOc1cc(C)cc(-c2ccc(F)c(CCO)c2)c1	15	2	-9.03759	-2.0208665592772324	2.01245837780902	0.8997684148518506	3.7346200000000023	274.3349999999999
1876	CCN1CCN(c2ccc(O)c(C)c2)CC1	15	3	-8.70562	-2.176405	1.842157706117563	0.8235981982403786	1.8425199999999997	220.31599999999997
1877	COc1ccc(N2CCN(C)CC2)cc1F	15	3	-7.97801	-1.9945025	1.7343977061175622	0.7583590863085165	1.5861	224.27899999999997
1878	CCN1CCN(c2ccc(O)c(CF)c2)C1	15	3	-9.13357	-2.2833925	2.6127792445791016	0.8498771271586691	1.9610999999999998	224.27899999999997
1879	CCN1CCN(c2cc(F)ccc2CO)CC1	15	3	-7.98761	-1.9372799838964636	1.9874252356867093	0.8633469441012847	1.4599	238.30599999999995
1880	Oc1ccc(N2CCN(Cc3ccc(F)c(Cl)c3)CC2)cc1F	15	3	-7.24278	-1.5102240278443	1.9785407197193976	0.9251584485330868	3.6460000000000026	338.7850000000001
1881	CCN1CCN(Cc2cccc(F)c2)CC1	15	3	-7.62579	-1.9064475	1.62462707066606	0.7711461292719396	1.9631999999999998	222.307
1882	NS(=O)(=O)c1ccc(Cc2cc(F)ccc2F)cc1	15	2	-8.80317	-2.019585705937313	1.829730304471262	0.9384009281592396	2.2030000000000003	283.299
1883	CNS(=O)(=O)c1ccc(-c2cc(F)c(C)cc2F)cc1	15	2	-8.12276	-1.816304352491619	1.9902132312888732	0.9466224428609266	2.848320000000001	297.32599999999996
1884	Cc1cc(F)c(-c2ccc(S(N)(=O)=O)cc2)cc1F	15	2	-7.52893	-1.7272550012100885	1.9370091245199923	0.9205049501732163	2.5876200000000003	283.299
1885	CS(=O)(=O)c1ccc(Cc2cc(CO)ccc2F)cc1	15	2	-9.22378	-2.0624999089503007	1.9203353758110175	0.9411920876569857	2.3123000000000005	294.347
1886	NS(=O)(=O)c1ccc(-c2cc(F)cc(C(F)(F)F)c2F)cc1	15	2	-8.29927	-1.7694103092286269	2.2276721635528034	0.8550004849999133	3.298000000000001	337.26899999999995
1887	Cc1cc(F)c(-c2ccccc2CS(N)(=O)=O)cc1F	15	2	-8.59336	-1.9215337115127593	2.245956821032463	0.9466026274426776	2.72872	297.32599999999996
1888	NS(=O)(=O)c1ccc(Cc2cccc(F)c2)cc1	15	2	-8.36423	-1.9714679174679854	1.6735080413765306	0.9230639431368818	2.0639000000000003	265.30899999999997
1889	Cc1cc(CF)c(-c2ccc(S(N)(=O)=O)cc2)cc1F	15	2	-8.33172	-1.8630292289494548	2.244169641545284	0.946570187226861	2.9180200000000003	297.326
1890	Cc1cc(F)c(-c2ccccc2S(N)(=O)=O)cc1F	15	2	-8.0045	-1.8363582417669115	2.055635368863884	0.9205049501732163	2.5876199999999994	283.299
1891	Cc1c(F)ccc(CF)c1-c1ccc(S(N)(=O)=O)cc1	15	2	-8.38509	-1.874963123745371	2.3229337441093865	0.946570187226861	2.9180200000000003	297.326
1892	Cc1ccc(CO)c(-c2ccc(C)c(CO)c2)c1	15	3	-9.35517	-2.205034715384318	2.0027391182996066	0.868381905528604	2.955040000000001	242.318
1893	CCc1ccc(-c2cc(C)ccc2CO)cc1S(C)(=O)=O	15	3	-9.51837	-2.077078619885563	2.1621861305536267	0.9439373518478378	3.1202200000000015	304.41100000000006
1894	CCc1ccc(-c2cc(C)ccc2CO)cc1O	15	3	-9.98482	-2.3534446436423546	2.0615908106072993	0.8653894740558268	3.4223200000000022	242.31799999999998
1895	CCOc1cc(-c2cc(C)ccc2CO)ccc1C	15	3	-8.85687	-2.0319053308461625	1.8719052570223393	0.899671872787894	3.8614400000000026	256.34499999999997
1896	Cc1ccc(-c2ccc(Br)cc2C=O)cc1S(C)(=O)=O	15	3	-8.92404	-1.9954760073927222	2.1967106671863093	0.7919625138984591	3.640520000000003	353.2370000000001
1897	Cc1ccc(CO)c(-c2ccc(C)c(S(=O)(=O)c3ccccc3)c2)c1	15	3	-10.2584	-2.05168	2.0381883790337856	0.7617149720551809	4.295540000000003	352.45500000000004
1898	CCOCc1ccc(C)cc1-c1ccc(C)c(O)c1	15	3	-8.73256	-2.0033866609687125	2.0405278985317743	0.8874233343345292	4.212540000000004	256.34499999999997
1899	CCc1cc(-c2ccc(Cl)c(O)c2)ccc1S(C)(=O)=O	15	1	-8.96942	-2.005623283874616	2.1332440005196425	0.9405783593359931	3.6785000000000023	310.8020000000001
1900	CS(=O)(=O)c1ccc(-c2cc(O)c(Cl)cc2S(C)(=O)=O)cc1	15	1	-7.71974	-1.64585409807906	2.2024984234997547	0.9080375062353	2.5196000000000005	360.8400000000001
1901	COc1cc(-c2ccc(S(C)(=O)=O)cc2)ccc1Cl	15	1	-8.99229	-2.0629728095269138	1.662324979027476	0.8714596860055593	3.419100000000003	296.775
1902	CS(=O)(=O)Cc1ccc(-c2ccc(Cl)c(O)c2)cc1	15	1	-9.53161	-2.186701303117985	1.927031487903216	0.9456493306053306	3.257200000000002	296.77500000000003
1903	CC(C)(C)c1cc(S(C)(=O)=O)ccc1-c1ccc(Cl)c(O)c1	15	1	-8.08869	-1.7245145023784625	2.195859431457313	0.8817506347019757	4.413600000000004	338.856
1904	CCOc1cc(-c2ccc(S(C)(=O)=O)cc2)ccc1Cl	15	1	-9.15394	-2.0468832101954426	1.7234329981886418	0.8621871717865299	3.8092000000000033	310.802
1905	Cc1cc(-c2cccc(O)c2)ccc1CF	15	1	-8.98684	-2.24671	2.03037001380987	0.8082503820154436	3.8371200000000014	216.25499999999997
1906	O=c1ccc(Cc2ccc(CCl)c(-c3ccccc3)c2)c[nH]1	15	2	-9.49456	-2.0242469934813245	2.211062299494449	0.7131309865588352	4.371500000000004	309.796
1907	O=c1ccc(-c2ccc(N3CCCCCC3)cc2C(F)(F)F)c[nH]1	15	2	-8.96056	-1.8290666507994362	2.300804749691375	0.8799302205493719	4.441100000000004	336.35699999999986
1908	O=c1ccc(Cc2cc(F)c(CCl)cc2C(F)F)c[nH]1	15	2	-10.0841	-2.254873309190563	2.8677571939928352	0.8565464016461775	3.781200000000002	301.695
1909	COCc1cccc(-c2ccc(F)c(O)c2)c1	15	1	-8.68851	-2.1072732034844295	1.860481966455941	0.8789454138069276	3.3447000000000013	232.254
1910	OCCc1cccc(-c2ccc(F)c(O)c2)c1	15	1	-8.87084	-2.151494723997304	1.9103425433790182	0.8538040435544024	2.733100000000001	232.254
1911	CS(=O)(=O)c1cccc(-c2ccc(F)c(O)c2)c1	15	1	-9.34955	-2.2037100686808957	1.9143400727737045	0.9086216257484104	2.601800000000001	266.293
1912	CS(=O)(=O)c1cc(-c2cccc(CO)c2)cc(O)c1F	15	1	-9.78841	-2.1887550151638715	2.348218359494002	0.9092494650640807	2.0941000000000005	296.319
1913	OCc1cc(-c2ccccc2)ccc1C(F)(F)Cl	15	2	-9.09834	-2.144499303846938	2.147464656761146	0.8299399924479831	4.134000000000001	268.68999999999994
1914	CS(=O)(=O)c1c(-c2ccccc2)ccc(C(F)(F)F)c1O	15	2	-8.31856	-1.8152586130015167	2.2590378512014	0.9226225584577082	3.481500000000002	316.3
1915	OCc1cc(Cl)ccc1C(F)(F)c1ccco1	15	2	-7.98986	-1.9378256890527954	2.752518954999312	0.9130923395522919	3.565400000000002	258.651
1916	CS(=O)(=O)c1cc(CO)c(-c2ccccc2)cc1CO	15	2	-9.8738	-2.207848799623742	2.2049267044823466	0.899893673214925	1.7417000000000002	292.35600000000005
1917	Cc1c2c(cc(-c3ccc(C#N)cc3)c1CO)OCC2	15	3	-9.00931	-2.014542959036863	2.5128202488327336	0.9078532466586415	2.9609000000000014	265.31199999999995
1918	Cc1cc(O)cc(-c2ccc(S(C)(=O)=O)cc2)c1CO	15	3	-9.49755	-2.1237167419703127	2.16084143641708	0.909699769387906	2.2634200000000004	292.35600000000005
1919	COc1cc(-c2ccc(C#N)cc2)c(CO)c(C)c1C(C)(C)C	15	3	-8.5198	-1.7765011048834658	2.528374512427929	0.9176856872459235	4.332100000000004	309.40900000000005
1920	CCc1cc(-c2cccc(S(N)(=O)=O)c2)ccc1C#N	15	3	-8.85	-1.9789201600873136	2.0679404107760533	0.9400632262712416	2.43508	286.356
1921	Cc1cccc(Cc2ccc(C#N)cc2)c1CO	15	3	-8.86287	-2.0889984925916054	2.0562190459014182	0.8915230957581591	2.949800000000002	237.302
1922	Cc1cccc(-c2ccc(C#N)cc2)c1F	15	3	-8.496	-2.124	1.8216192445791002	0.705536872724008	3.6728000000000014	211.23899999999998
1923	N#Cc1ccc(-c2cc(O)ccc2CO)c(Br)c1	15	3	-8.80942	-2.076400206773465	2.3410532721457606	0.8953069963040162	3.1856800000000005	304.143
1924	CCN1CCN(c2c(CO)cccc2C(C)(C)C)C1	15	3	-8.0197	-1.839845360921744	2.562127937607359	0.9067280105306409	2.575800000000001	262.39700000000005
1925	CCc1ccc(N2CCN(CC)C2)c(S(C)(=O)=O)c1	15	3	-8.2545	-1.893712175234552	2.3819468725186006	0.8434469309660052	1.7519	282.409
1926	CN1CCN(c2ccc(O)cc2)C1	15	3	-7.50218	-2.080730359058495	2.1160056543747316	0.6973058755557051	1.1015	178.23499999999999
1927	CCOc1ccc(N2CCN(CC)C2)c(CO)c1	15	3	-6.63294	-1.563398951067833	2.3039267382091086	0.8622205946595694	1.677	250.34199999999996
1928	CCN1CCN(c2ccc(O)c(C(C)C)c2)C1	15	3	-8.83633	-2.1431248195773	2.351431229958397	0.8705946851316264	2.615	234.343
1929	CCN1CCN(c2ccc(O)c(S(=O)(=O)c3ccccc3)c2Cl)C1	15	3	-9.18984	-1.8758682348182136	2.5435492219004647	0.9009200151196782	2.977800000000001	366.8700000000001
1930	CCN1CCN(c2ccc(O)c(S(=O)(=O)c3ccccc3)c2)C1	15	3	-9.46936	-1.9744980518955018	2.3074145658732412	0.9309764788184627	2.3244	332.42500000000007
1931	CCCN1CCN(c2ccc(O)cc2Cl)C1	15	3	-8.89234	-2.223085	2.2982838599637176	0.8797781019818585	2.535100000000001	240.73399999999998
1932	CCN1CCN(Cc2ccc(O)cc2-c2ccc(C)nc2)C1	15	3	-9.74438	-2.077508796441283	2.402938741802142	0.9417530006943625	2.8576200000000016	297.40200000000004
1933	CCN1CCN(c2ccc(O)cc2)C1	15	3	-8.38532	-2.2410710370330906	2.0912471241536768	0.7687515715210893	1.4915999999999998	192.262
1934	Cc1ccc(-c2cccc(CO)c2)cc1O	15	2	-9.16394	-2.290985	1.7665546291944878	0.8065861406545188	2.859920000000001	214.26399999999998
1935	Cc1ccc(-c2ccc(S(C)(=O)=O)c(Cl)c2)cc1O	15	2	-9.60615	-2.2038019519206964	2.0096579932982728	0.9235671449249424	3.4245200000000025	296.775
1936	CCS(=O)(=O)c1ccc(-c2ccc(C)c(O)c2)cc1CO	15	2	-10.1683	-2.2189049732866413	2.254819328934193	0.9103928848384456	2.6535200000000017	306.38300000000004
1937	CS(=O)(=O)c1ccc(-c2ccc(CF)c(S(C)(=O)=O)c2)cc1CO	15	2	-10.5749	-2.1585924234131526	2.5558755924515566	0.868478027926953	2.1224000000000003	372.43900000000014
1938	CCOc1cc(-c2ccc(S(C)(=O)=O)c(CO)c2)ccc1C	15	2	-10.0658	-2.1460357706923032	2.090056434109833	0.919757759720703	2.956520000000001	320.41
1939	Cc1ccc(=O)[nH]c1-c1cccc(Br)c1	15	1	-7.40278	-1.9113895770424894	2.1882638880346867	0.8429130792404316	3.112820000000001	264.122
1940	COc1ccc(-c2[nH]c(=O)ccc2C)cc1	15	1	-7.49103	-1.8727575	1.95469001380987	0.8351330690143051	2.3589200000000003	215.252
1941	Cc1c[nH]c(=O)cc1-c1ccccc1S(N)(=O)=O	15	1	-6.83024	-1.6099030070438682	2.34183583415518	0.8468931959833713	0.9977199999999999	264.30600000000004
1942	Cc1ccc(=O)[nH]c1-c1ccc(C(=O)O)cc1	15	1	-7.52741	-1.825665089254743	2.022417154671981	0.8274622947427656	2.04852	229.235
1943	Cc1cc(-c2ccc(C#N)c(C(F)(F)F)c2)cc(S(C)(=O)=O)c1	15	1	-9.84836	-2.053525014823133	2.2923970239196088	0.8321105605323846	3.956000000000002	339.338
1944	Cc1cc(CO)cc(-c2ccc(CO)c(C(F)(F)F)c2)c1	15	1	-9.96793	-2.1751806546200556	2.2326824868289297	0.9070664612352685	3.665420000000001	296.28799999999995
1945	Cc1cc(CO)cc(-c2ccc(C#N)c(Cl)c2)c1	15	1	-9.49939	-2.2390276953785593	2.068367118299607	0.8919183441118548	3.679400000000002	257.71999999999997
1946	Cc1ccc(S(N)(=O)=O)cc1-c1cccc(S(C)(=O)=O)c1	16	3	-8.70885	-1.9004268733817222	1.9590411479046974	0.9292102585897714	1.7129200000000002	325.4110000000001
1947	Cc1cccc(S(=O)(=O)Nc2ccc(C#N)cc2)c1	16	3	-7.07945	-1.6241372171499482	1.7610445893880886	0.9334094472621842	2.6675000000000013	272.329
1948	CS(=O)(=O)c1cccc(Cc2ccc(S(N)(=O)=O)cc2)c1	16	3	-8.18223	-1.7855089680256442	1.8648606244807535	0.9171965624341095	1.3283000000000003	325.41100000000006
1949	O=S(=O)(c1ccccc1)c1c(O)cccc1F	16	3	-7.74534	-1.878520878018911	1.931412572020589	0.8922594784249143	2.3641000000000005	252.26599999999996
1950	Cc1c(Cl)ccc(CC(C(N)=O)c2ccc3c(c2)OCCO3)c1F	16	3	-9.28997	-1.8963071854802869	2.9402437968381943	0.9201320304318269	3.3703200000000013	349.7890000000001
1951	Cc1ccc(-c2c(F)cccc2Cl)c(S(N)(=O)=O)c1	16	3	-8.13067	-1.8653036249093604	2.0742733779136575	0.9259988619057898	3.1019200000000007	299.7540000000001
1952	CN1CCN(c2cccc(-c3ccc(S(C)(=O)=O)cc3)c2)CC1	16	3	-7.88257	-1.643629464813876	1.8445546842164369	0.8669652753046774	2.5089000000000006	330.4530000000001
1953	CS(=O)(=O)c1cc(Cl)cc(-c2ccc(C(=O)O)cc2)c1	16	3	-8.43527	-1.886183712856465	1.8367388723145144	0.945202984927483	3.1087000000000016	310.758
1954	Clc1ccccc1CN1CCN(c2ccccc2)CC1	16	3	-8.1555	-1.8236252390499534	1.5422380900459363	0.8495078647258605	3.662200000000002	286.80600000000004
1955	CS(=O)(=O)c1cc(-c2ccc(Cl)c(O)c2)cc(CO)c1C#N	16	1	-10.5732	-2.2542138141711403	2.6085217926496007	0.8960812700631035	2.4800800000000014	337.7840000000001
1956	CC(C)(C)c1c(-c2ccc(Cl)c(O)c2)ccc(C#N)c1CO	16	1	-7.8552	-1.674734267116591	2.6363783767434725	0.8643146388806486	4.374080000000005	315.80000000000007
1957	COc1ccc(-c2cc(C)ccc2O)cc1	16	1	-8.76355	-2.1908875	1.5296130907329477	0.8300097405396235	3.3762200000000018	214.264
1958	N#Cc1ccc(Cc2ccc(O)cc2)cc1	16	1	-8.00707	-2.0017675	1.6842678733416427	0.8260294501935355	2.854680000000001	209.248
1959	Cc1ccc(O)c(-c2cccc(C#N)c2)c1	16	1	-9.09174	-2.272935	1.860526936886794	0.7830785420455034	3.239300000000001	209.24800000000002
1960	CCc1c(O)c(S(C)(=O)=O)cc(F)c1C(F)(F)F	16	3	-7.74153	-1.8246961199196978	2.7739477336842224	0.8498931214659589	2.516000000000001	286.2459999999999
1961	Cc1c(F)cccc1Cc1cccc(S(N)(=O)=O)c1	16	3	-8.36216	-1.9184110731430564	1.981231192045227	0.9373038262240342	2.37232	279.336
1962	Cc1c(O)cc(S(=O)(=O)c2ccccc2)c(F)c1C	16	3	-9.0326	-2.0722205577592363	2.296504147144425	0.9197327404279435	2.9809400000000013	280.32000000000005
1963	CCc1c(O)cc(S(C)(=O)=O)cc1Cc1cccc(O)c1	16	3	-8.97815	-1.959192951222275	2.3960962520111178	0.9103951840999187	2.6545000000000005	306.383
1964	Cc1c(F)c(S(C)(=O)=O)cc(O)c1CCc1ccccc1	16	3	-8.95941	-1.9551035479592527	2.383603134602211	0.9443169937107951	3.0284200000000014	308.37399999999997
1965	CCc1c(C)c(F)cc(-c2cc(C)cc(C)c2)c1O	16	3	-9.18164	-2.1064126787353046	2.3289312964656936	0.8284072295166157	4.685960000000004	258.33599999999996
1966	CC(C)Cc1cc(-c2cccc(O)c2)c(O)cc1Cl	16	1	-9.58053	-2.1979243208189327	2.18687586660144	0.8588662456841869	4.616700000000004	276.76300000000003
1967	CC(C)c1cc(-c2cccc(O)c2S(C)(=O)=O)c(O)cc1Cl	16	1	-8.98045	-1.9146383731957415	2.577698158247765	0.8868609319864741	3.945100000000002	340.828
1968	CCCc1c(-c2cc(C)ccc2C=O)ccc(CC)c1O	16	3	-9.13695	-1.9938459521917509	2.4017552915197022	0.8073519814307832	4.695020000000004	282.383
1969	CCc1ccc(CO)c(-c2ccc(CC)c(O)c2)c1	16	3	-10.2213	-2.3449270406111724	2.123223399257464	0.8757606527120598	3.676300000000002	256.34499999999997
1970	CCc1cc(S(C)(=O)=O)c(-c2cc(C)ccc2CO)cc1O	16	3	-9.57938	-2.0423306782426076	2.432877464096796	0.908192233005541	2.8258200000000024	320.41
1971	CCc1ccc(Cc2ccccc2CO)cc1O	16	3	-8.68398	-2.046833715229452	2.012348457666123	0.8647819886563614	3.0377000000000014	242.31799999999998
1972	CCc1ccc(-c2cccc(C)c2)cc1	16	3	-8.30245	-2.143683372181318	1.341774979269033	0.6741169489045492	4.224420000000003	196.29299999999998
1973	Cc1ccc(CCO)c(-c2cccc(O)c2)c1	16	3	-8.8149	-2.1379272811327716	1.9419002356867097	0.847621106363229	2.902420000000001	228.29100000000003
1974	Cc1ccc(S(C)(=O)=O)c(-c2cccc(O)c2)c1	16	3	-8.32092	-1.9612596525702557	1.9220091465570626	0.9050376819723919	2.7711200000000016	262.33
1975	CCOc1cc(-c2cc(C)ccc2CO)ccc1CC	16	3	-9.22743	-2.0633160737620884	1.9772693668200088	0.8854085136960368	4.115420000000003	270.37199999999996
1976	CS(=O)(=O)c1ccc(O)cc1-c1ccccc1CO	16	3	-9.13682	-2.096130265543226	2.097988884352919	0.8996276475545143	1.9550000000000005	278.32900000000006
1977	CCc1cc(O)cc(-c2ccc(C#N)c(CC(F)F)c2)c1	16	1	-10.357	-2.260082689174173	2.530307280909623	0.9106841611549938	4.300880000000002	287.30899999999997
1978	CCc1cc(O)cc(-c2ccc(C#N)c(CO)c2)c1	16	1	-9.96314	-2.2857010747551483	2.290349088662399	0.8833964134552637	2.9855800000000015	253.301
1979	Cc1cc(O)cc(Cc2ccc(F)cc2)c1	16	2	-8.2047	-2.051175	1.7753700138098711	0.8149615546641744	3.4305200000000013	216.255
1980	Cc1cc(O)cc(-c2cccc(F)c2)c1	16	2	-8.80865	-2.274383650171331	1.7667869649577632	0.7498396559806452	3.5067200000000014	202.22799999999998
1981	COCc1cc(-c2cccc(O)c2)ccc1F	16	2	-9.0951	-2.2058857632679523	1.8583790818405568	0.8789454138069276	3.3447000000000022	232.254
1982	COCc1ccc(-c2ccc(F)c(CO)c2)cc1O	16	2	-8.74058	-2.0052265751543543	2.129856490694328	0.8903933368283752	2.837000000000002	262.28
1983	COCc1c(F)ccc(-c2cc(C)cc(O)c2)c1CO	16	2	-9.58461	-2.1431839497824257	2.43720474644039	0.9015738876288363	3.145420000000002	276.307
1984	CCN1CCN(c2ccc(O)c(Br)c2)CC1	16	1	-8.92766	-2.231915	1.9903853984252553	0.9029015370935114	2.2965999999999998	285.18500000000006
1985	CCN1CCN(c2ccc(Oc3cccc(F)c3)c(F)c2)CC1	16	1	-7.817	-1.6299571746841537	1.9272076051416676	0.8501897092064504	3.8990000000000027	318.3670000000001
1986	CC(c1c(F)cccc1F)N1CCN(c2ccc(O)c(F)c2)CC1	16	1	-8.98273	-1.8335920830992283	2.680450685471948	0.9259436676883545	3.692700000000003	336.357
1987	CCN1CCN(c2cc(F)c(O)cc2C)CC1	16	1	-9.19193	-2.22937048784022	2.069443995915842	0.8531683684329335	1.98162	238.30599999999995
1988	CCN1CCN(c2cc(F)c(O)cc2C(C)(C)C)CC1	16	1	-6.20073	-1.386525379012227	2.3164260518016953	0.9019757084973173	2.9707000000000017	280.38700000000006
1989	CCN1CCN(c2ccc(O)c(F)c2-c2ccccc2)CC1	16	1	-8.6953	-1.8538441889269393	2.0775255549889557	0.9415510513144834	3.340200000000002	300.37700000000007
1990	CCN1CCN(c2ccc(O)c(F)c2)C(c2cccc(C#N)c2)C1	16	1	-8.77042	-1.7902544858250369	2.8557329337329076	0.9407106393074933	3.2861800000000017	325.3870000000001
1991	Oc1ccc(N2CCN(CCN3Cc4ccccc4C3)CC2)cc1F	16	1	-7.85233	-1.5704660000000001	2.1523755775886553	0.9260506005648645	2.669100000000001	341.4300000000001
1992	NS(=O)(=O)c1ccccc1Cc1cccc(F)c1	16	3	-8.16537	-1.9245961659657331	1.8457320413765306	0.9230639431368818	2.0639000000000003	265.30899999999997
1993	Cc1cc(F)cc(-c2ccc(O)cc2S(C)(=O)=O)c1F	16	3	-7.09025	-1.5854280977467883	2.4072438070024678	0.9268113071090163	3.0493200000000016	298.31
1994	Cc1cccc(F)c1-c1ccccc1S(N)(=O)=O	16	3	-7.93968	-1.8714005228170694	1.9631859126481181	0.9062399404772	2.44852	265.309
1995	Cc1cc(F)cc(-c2ccccc2S(N)(=O)=O)c1	16	3	-7.43113	-1.7515341382929297	1.9309271999322597	0.9062399404772	2.4485199999999994	265.30899999999997
1996	Cc1cc(F)cc(-c2cccc(S(N)(=O)=O)c2)c1F	16	3	-8.82341	-2.0242290803908536	2.133100527234925	0.9205049501732163	2.5876199999999994	283.299
1997	Cc1c(CF)ccc(F)c1-c1ccc(S(N)(=O)=O)cc1	16	3	-8.44526	-1.8884175447659872	2.288897846673489	0.946570187226861	2.9180200000000003	297.32599999999996
1998	NS(=O)(=O)c1ccc(-c2ccccc2F)cc1	16	3	-7.23721	-1.7552812508691993	1.5682426865868742	0.8884789711237888	2.1401000000000003	251.28199999999998
1999	Cc1cc(F)cc(-c2ccc(S(N)(=O)=O)cc2)c1	16	3	-8.62705	-2.0334151855451355	1.8131388168867328	0.9062399404772	2.4485200000000003	265.30899999999997
[truncated: 10,320 more rows]
