# Supplementary material for: A Reinforcement Learning-Guided Genetic Algorithm Integrating Medicinal Chemistry-Inspired Molecular Transformations
Source: J Chem Inf Model. 2026 Apr 16;66(8):4576–91. doi: 10.1021/acs.jcim.6c00397 (PMC13126637; doi:10.1021/acs.jcim.6c00397)
Supplement: Supplementary file 3 [file ci6c00397_si_003.csv]

title	smiles	generation	M	DS	LE	SA	QED	logP	MW
1	C	0	0	-2.78309	-2.78309	7.3284153846153846	0.3597849378839701	0.6361	16.043
2	Cc1cccc(S(C)(=O)=O)c1	1	1	-5.54161	-1.6708582822255809	1.5447414503555876	0.6380641712579911	1.3985200000000002	170.233
3	Cc1ccccc1S(N)(=O)=O	1	1	-5.1419	-1.5503411826844027	1.6585043150770709	0.6737401345200019	0.6424200000000001	171.22099999999998
4	Cc1cc(C)cc(C)c1	1	1	-5.14732	-1.7157733333333332	1.3231705210019058	0.4933927122974484	2.611860000000001	120.19499999999998
5	Cc1ccc2c(c1)OCCO2	1	1	-5.36734	-1.6183139002060138	1.7225748555279985	0.5607444578665844	1.76622	150.177
6	CN1CCCCCC1	1	1	-5.89412	-2.083886110563627	1.6318528119202718	0.45981543414747605	1.4922	113.20400000000001
7	Cc1cccc(S(N)(=O)=O)c1	1	1	-4.98745	-1.5037727555143672	1.6014915829815788	0.6737401345200019	0.6424200000000002	171.22100000000003
8	CS(=O)(=O)c1ccccc1	1	1	-5.21974	-1.6506267193887294	1.311951417957566	0.6095920823457686	1.0901	156.20600000000002
9	Cc1cccc(Br)c1	1	1	-5.11943	-1.8099918344049235	1.473717421224011	0.5624635581750883	2.7575200000000013	171.037
10	Cc1ccc(S(C)(=O)=O)cc1	1	1	-5.09203	-1.5353048119303099	1.3836581612309153	0.6380641712579911	1.39852	170.233
11	Cc1ccccc1Br	1	1	-5.75435	-2.0344699531604045	1.383390148496737	0.5624635581750883	2.7575200000000013	171.03699999999998
12	Cc1ccc(Cl)c(Cl)c1	2	1	-5.55818	-1.8527266666666666	1.359804930302479	0.5470499369527474	3.301820000000001	161.031
13	Cc1ccc(Br)cc1	2	1	-5.08986	-1.7995372606450801	1.2026789596855476	0.5624635581750883	2.7575200000000013	171.03700000000003
14	CN1CCN(c2ccccc2)CC1	2	1	-6.39996	-1.7750295339168087	1.4319296285513374	0.6385626154918538	1.4384	176.26299999999995
15	Cc1ccc(S(N)(=O)=O)cc1	2	1	-4.70283	-1.417956596620644	1.4369801771460367	0.6737401345200019	0.6424200000000002	171.22100000000003
16	Cc1ccc(C(=O)O)cc1	2	1	-4.98634	-1.5768191588003997	1.161566802572949	0.6374596390700277	1.69322	136.15
17	Cc1ccc(C)cc1	2	1	-4.93319	-1.744146050940832	1.0	0.4757576853403211	2.30344	106.16799999999999
18	Cc1ccccc1O	2	1	-5.2536	-1.8574280928208227	1.405027910734498	0.5359354364287862	1.70062	108.13999999999999
19	Cc1ccccc1C1CCCCN(C)C1	2	1	-7.33709	-1.8944284919749983	2.304172504571218	0.6772594611452737	3.194320000000002	203.32899999999995
20	CN1CCCCCC1c1cccc(S(N)(=O)=O)c1	2	1	-7.31635	-1.7244802328447324	2.5289400353728126	0.8904471631690002	1.8809000000000002	268.382
21	CN1CCCC(N2CCCCCC2)CC1	2	1	-7.86426	-2.030543200683009	2.340740035877122	0.6553059888848729	2.3467000000000002	210.36499999999992
22	CN1CCCCCC1c1cccnn1	2	1	-7.01569	-1.8750220222725766	2.9049176153357	0.679748010563818	2.0235	191.27800000000002
23	CN1CCCC(C2Cc3ccccc3C2)CC1	2	1	-7.94069	-1.9259002123697588	2.5308545758368375	0.7148918147333803	3.133300000000002	229.36699999999996
24	CN1CCCCC(S(=O)(=O)c2ccccc2)C1	2	1	-7.41019	-1.7972350632879843	2.519236960452224	0.8081325773923644	1.9446	253.367
25	CN1CCCCC(c2ccc(O)cc2)C1	2	1	-7.61193	-1.965391874833108	2.35128806807748	0.7614253163579423	2.591500000000001	205.301
26	Cc1ccc(C2CCCCCN2C)cc1	2	1	-7.59791	-1.961771926398853	2.1927174061812362	0.6744959334017165	3.541920000000003	203.329
27	O=S(=O)(CN1CCCCCC1)c1ccccc1	2	1	-5.92329	-1.4366088424214607	2.006971448402565	0.8291714296432847	2.2938	253.367
28	CN1CCCCC(N2CCCCCC2)C1	2	1	-6.87777	-1.7758325779363322	2.415619406506492	0.6553059888848729	2.3467000000000002	210.36499999999992
29	Brc1cccc(-c2ccc3c(c2)OCCO3)c1	2	1	-5.58671	-1.3549762017467317	1.8075619664559408	0.7933347260333723	3.8873000000000024	291.144
30	Cc1ccc(-c2ccc(S(N)(=O)=O)cc2)cc1Br	2	1	-6.01559	-1.4178881606126614	1.7851243741865783	0.9218639284158371	3.0719200000000013	326.215
31	N#Cc1ccc(Cc2ccccc2Br)cc1	2	1	-6.16122	-1.540305	1.7588474720038505	0.8126187927621803	3.9115800000000016	272.145
32	Cc1cccc(-n2ncccc2=O)c1Br	2	1	-5.49655	-1.4192031074397584	2.356797953968753	0.7925555126459845	2.30342	265.11
33	Cc1c(Br)cccc1-c1ccc(=O)[nH]c1	2	1	-5.23985	-1.352923452441662	2.2250616902324882	0.8429130792404316	3.112820000000001	264.122
34	Cc1ccccc1-c1ccc(O)cc1	2	1	-5.99857	-1.6031852678986116	1.3968348164613698	0.7200216083845385	3.3676200000000014	184.238
35	Cc1c(Br)cccc1-c1cccc(S(N)(=O)=O)c1	2	1	-6.66924	-1.5719549431201902	1.957220763511538	0.9218639284158371	3.0719200000000004	326.2150000000001
36	Cc1ccc(-c2c(F)cccc2F)cc1Br	2	1	-6.03006	-1.507515	1.8739425312923874	0.7110817080363546	4.702720000000002	283.115
37	Cc1cccc(-c2ccc(C(=O)O)cc2)c1Br	2	1	-5.6483	-1.3699139708927195	1.7704525065541414	0.9031858093774329	4.122720000000002	291.144
38	Oc1ccc(Cc2cccc(Br)c2)cc1	2	1	-6.31474	-1.630458857041988	1.6222336554765455	0.8744557321044276	3.7455000000000025	263.134
39	Cc1cccc(Br)c1O	2	1	-5.0393	-1.6797666666666666	1.9026030072255562	0.6608123252102953	2.4631200000000013	187.036
40	Cc1cccc(Br)c1-c1cccc(S(N)(=O)=O)c1	2	1	-5.94832	-1.4020324695558548	2.0162110303875203	0.9218639284158371	3.0719200000000013	326.2150000000001
41	NS(=O)(=O)c1ccccc1-c1ccc(Br)cc1	2	1	-6.14473	-1.4903159312295062	1.6911759108094593	0.9266942796486335	2.7635000000000014	312.188
42	Cc1cccc(Br)c1N1CCCNCC1	2	1	-6.73965	-1.7401701472844544	2.24723293991304	0.8425302243069442	2.557220000000001	269.186
43	Cc1cccc(Br)c1CO	2	1	-5.04692	-1.5959762368656996	2.017007828213975	0.7381833803945405	2.249820000000001	201.063
44	Cc1cccc(-c2ccccc2S(N)(=O)=O)c1	2	1	-5.80122	-1.4070025186732755	1.670866254508315	0.8848241611229574	2.3094199999999994	247.319
45	c1cc2cc(c1)O2	2	1	-5.021	-1.8977596189793298	3.2547322469051494	0.48102822136320056	1.7922999999999996	92.09699999999998
46	Cc1cc(Br)ccc1CO	2	1	-4.9397	-1.5620702957933743	1.849002700008846	0.7381833803945406	2.24982	201.06300000000002
47	Cc1cc(C)c(-c2ccc(O)cc2)c(C)c1	2	3	-5.83011	-1.4575275	1.7075621117119688	0.7575497006809291	3.984460000000002	212.292
48	Cc1ccc(-c2cc(F)cc(F)c2)c(S(C)(=O)=O)c1	2	3	-6.40322	-1.4689994154346584	2.0279892150177297	0.8462289399687742	3.343720000000002	282.31100000000004
49	Cc1cc(Cl)cc(C)c1-c1ccc(S(C)(=O)=O)cc1CO	2	3	-6.41733	-1.400376213548141	2.239789224827774	0.9394637703058147	3.519640000000003	324.82900000000006
50	Cc1cc(C)c(-c2ccc(S(N)(=O)=O)cc2)c(C)c1	2	3	-6.02193	-1.3815254902671519	1.8163928349272336	0.9156733856202235	2.926260000000001	275.373
51	Cc1cc(C)c(S(=O)(=O)c2ccccc2)c(N)c1	2	3	-6.1644	-1.452963013982118	1.9706684872164058	0.8454816789116559	2.71844	261.346
52	Cc1cc(C)cc(Cc2ccc(S(N)(=O)=O)cc2)c1	2	3	-6.93965	-1.592064897554844	1.8042533813943393	0.9354006635275939	2.54164	275.373
53	Cc1cc(F)cc(C[N+]2(C)CCN(c3ccccc3)CC2)c1	2	3	-7.02281	-1.4972681228293445	2.494024456087855	0.7828075945943083	3.600920000000002	299.41300000000007
54	Cc1ccc(-c2cccc(CS(N)(=O)=O)c2)c(C)c1	2	3	-6.49124	-1.4891925883299453	1.9104773458913797	0.935935096560294	2.758940000000001	275.373
55	CC(=O)Nc1cc(C)cc(Cc2ccc(C(N)=O)cc2)c1	2	3	-7.12414	-1.5546148005458427	1.8270993233499428	0.9044768760885769	2.6431200000000006	282.34299999999996
56	Cc1cccc(C)c1-c1cccc(F)c1F	2	3	-6.95395	-1.7384875	1.8157981256979827	0.6708815442430042	4.248640000000003	218.24599999999998
57	CC1CCCCN1c1cccc(S(C)(=O)=O)c1	2	2	-6.17021	-1.496495738955432	2.4381555774735	0.8122599505007057	2.4689000000000005	253.36700000000002
58	CS(=O)(=O)c1cccc(I)c1C1CCCCC1	2	2	-5.52802	-1.3407417859133492	2.4006557798765638	0.7495775206665498	3.7424000000000026	364.2480000000002
59	CS(=O)(=O)c1ccc(S(C)(=O)=O)cc1	2	2	-5.39527	-1.4419465606528459	1.6055058357395602	0.7466586957895595	0.49360000000000004	234.298
60	Cc1cccnc1-c1cccc(Cl)c1	2	2	-4.95913	-1.3253832426051613	1.6855340472305986	0.6887354561973876	3.710420000000002	203.67200000000003
61	Nc1cccc(S(=O)(=O)Cc2cccnc2)c1	2	2	-6.01103	-1.4578889181621486	2.027734851071326	0.8379153660124004	1.6377000000000002	248.30700000000002
62	CS(=O)(=O)c1ccccc1S(=O)(=O)c1ccccc1	2	2	-6.21663	-1.4261927336517504	1.8111045648262927	0.8675239940366354	1.9229	296.369
63	CS(=O)(=O)c1cc(C2CCC2)ccc1S(N)(=O)=O	2	2	-5.27258	-1.242759024116189	2.281623281965727	0.8979057310892383	1.0050000000000001	289.37800000000004
64	Cc1cccnc1-c1cccc(S(C)(=O)=O)c1	2	2	-6.24543	-1.5147392686706649	1.8748171546719803	0.81862123180215	2.4605200000000007	247.31900000000002
65	CS(=O)(=O)c1cccc(C(F)F)c1Br	2	2	-5.34463	-1.4284124513624008	2.591884431845985	0.8369570576935811	2.7902000000000013	285.109
66	O=C(O)c1ccc(Cc2ccc3c(c2)CCO3)cc1	2	2	-5.43629	-1.247170459883196	1.8425717407273137	0.915654637857024	2.9105000000000016	254.28499999999997
67	c1cc2c(cc1CN1CCCCC1)OCCO2	2	2	-7.19922	-1.7460673224740693	1.8061371700758517	0.7828455312195709	2.4436999999999998	233.31099999999992
68	CCCCC(=O)c1ccc2c(c1)OCCO2	2	2	-4.8172	-1.2043	1.8778882746794352	0.7317995876151138	2.830700000000001	220.26799999999994
69	Cc1ccc(Cl)cc1	2	2	-5.06961	-1.7923778044855665	1.033862875769465	0.5015016660067645	2.6484200000000007	126.586
70	Cc1cc2c(cc1S(C)(=O)=O)OCCO2	2	2	-5.17313	-1.3356964225177315	2.1723098542635793	0.7236850099687495	1.1697199999999996	228.26899999999995
71	Cc1ccc2c(c1)OC(c1ccccc1)CO2	2	2	-6.07808	-1.4741509318208348	2.3506551912214544	0.7404658866388929	3.507520000000003	226.275
72	O=C(O)c1c(N2CCCCC2)ccc2c1OCCO2	2	2	-6.20959	-1.4245776468853015	2.270629363104936	0.8855381002159843	2.1463	263.29299999999995
73	N#Cc1cccc(C2COc3ccccc3O2)c1	2	2	-6.70312	-1.5799405357023903	2.5665472342117095	0.765025058944259	3.070780000000001	237.25799999999998
74	Cc1cc2c(cc1-c1ccc3c(c1)OCCO3)OCCO2	2	2	-5.98271	-1.305534354093774	2.16668902986145	0.8055319587251036	3.2044200000000007	284.311
75	Cc1ccc(S(=O)(=O)c2ccc3c(c2)OCCO3)cc1	2	2	-5.96665	-1.3341834997949118	1.886332799440023	0.8528157988507985	2.5990200000000003	290.34
76	Cc1ccc(Cc2ccccc2S(N)(=O)=O)cn1	2	1	-6.45003	-1.5202866506188892	2.0438538875303767	0.9132571962969438	1.62822	262.334
77	Cc1ccc(-c2ccccn2)cc1S(N)(=O)=O	2	1	-5.98722	-1.4521141449300334	1.8819759108094605	0.8787562856892752	1.7044199999999996	248.307
78	CCCc1ccc(C)c(S(N)(=O)=O)c1	2	1	-5.30012	-1.4165166534848788	1.8485587561703074	0.8285531969405731	1.5949200000000003	213.30199999999996
79	Cc1ccc(-c2ccccc2)cc1S(N)(=O)=O	2	1	-6.08875	-1.4767387869399724	1.6231323756212443	0.8848241611229574	2.3094199999999994	247.319
80	Cc1cc(Br)ccc1S(N)(=O)=O	2	1	-4.82313	-1.39231770191828	1.9661420576857545	0.8185231937417466	1.4049199999999997	250.11700000000002
81	CC(=O)N1CCN(c2cccc(C)c2S(N)(=O)=O)CC1	2	1	-7.14142	-1.5968700575876547	2.159102974878616	0.8513481451515476	0.3109200000000004	297.3800000000001
82	Cc1ccccc1Cl	2	1	-4.41564	-1.5611644936392832	1.1740929456995346	0.5015016660067645	2.6484200000000007	126.586
83	Cc1ccc(-c2ccncn2)cc1S(N)(=O)=O	2	1	-5.84312	-1.417164761362298	2.123273128485401	0.8630574186716422	1.0994199999999996	249.29500000000002
84	NS(=O)(=O)c1ccccc1Cc1c(Cl)cccc1Cl	2	1	-6.78029	-1.555505206205231	1.9918847423410853	0.9448238001573306	3.231600000000002	316.20899999999995
85	Cc1c(Cl)cccc1S(N)(=O)=O	2	1	-5.17399	-1.493602259642216	1.8644800229462977	0.7513840944607112	1.2958199999999997	205.66599999999997
86	CCNS(=O)(=O)c1cccc(C)c1	2	1	-4.94825	-1.372397622985745	1.7103953544044312	0.7970433950409653	1.29322	199.275
87	NS(=O)(=O)c1cccc(Cc2ccc(Cl)c(Cl)c2)c1	2	1	-6.84773	-1.570977003297462	1.847043322222742	0.9448238001573306	3.231600000000002	316.20899999999995
88	Cc1cc(-c2nc(C)cs2)cc(S(N)(=O)=O)c1	2	1	-5.79531	-1.4055691331293108	2.2439481871917266	0.9058244608717653	2.0743400000000003	268.363
89	Cc1cc(-c2ccccc2)cc(S(N)(=O)=O)c1	2	1	-6.10907	-1.4816671108407107	1.7024855671106067	0.8848241611229574	2.3094199999999994	247.319
90	Cc1cccc(S(=O)(=O)NS(=O)(=O)c2ccccc2)c1	2	1	-5.13873	-1.1490549598017494	1.9002559352515789	0.9309793264187165	1.66222	311.384
91	Cc1cc(-c2ncco2)cc(S(N)(=O)=O)c1	2	1	-6.17568	-1.54392	2.403048125697982	0.8538203867707914	1.29742	238.268
92	Cc1cc(S(N)(=O)=O)ccc1-c1ccc(Br)cc1	2	1	-5.90851	-1.3926491625695094	1.7783793192415231	0.9218639284158371	3.0719200000000013	326.21500000000003
93	Cc1cc(S(N)(=O)=O)ccc1-c1ccncc1	2	1	-5.73688	-1.391397776558438	1.8956570892055318	0.8787562856892752	1.70442	248.30700000000004
94	Cc1cccc(S(=O)(=O)Nc2ccc3c(c2)OCCO3)c1	2	1	-5.88684	-1.2846138049568494	1.9006705435090936	0.9462955151020931	2.5670200000000003	305.35500000000013
95	Cc1cccc(S(N)(=O)=O)c1-c1ccccc1Cl	2	1	-5.49961	-1.2962705082937829	1.9511001983624023	0.9198340752217722	2.9628200000000007	281.764
96	Cc1ccc(S(=O)(=O)C2CCN(C)c3ccccc32)cc1	3	2	-6.83953	-1.492507806805777	2.676611619643575	0.8534077403903149	3.349920000000002	301.411
97	N#Cc1cccc(Cc2ccc(S(N)(=O)=O)cc2)c1	3	2	-6.4031	-1.4689718855465939	1.8579964036115992	0.9241445805626096	1.7964799999999999	272.32899999999995
98	Cc1ccccc1	3	2	-5.11941	-1.934955102768168	1.0	0.45880627965754545	1.99502	92.14099999999999
99	Cc1ccc(S(=O)(=O)NS(C)(=O)=O)cc1	3	2	-4.11035	-1.0612878064722437	2.0006289767920826	0.831372314200748	0.23292000000000007	249.31300000000002
100	CCN1CCN(c2ccccc2)CC1	3	2	-7.13865	-1.9078844645781283	1.4522152948853844	0.701716777836467	1.8285	190.29
101	Cc1ccccc1F	3	2	-5.23031	-1.8491938343539056	1.192665672972261	0.4796017536231645	2.1341200000000002	110.131
102	Cc1cccc(C)c1C	3	2	-5.07935	-1.6931166666666666	1.353885699533249	0.4933927122974484	2.611860000000001	120.195
103	Cc1ccc(-c2ccccc2S(N)(=O)=O)cc1C#N	3	2	-6.99376	-1.6044785829145798	2.043661369560022	0.9089305145767026	2.1811	272.329
104	CN1CCCCC(c2ccc(C#N)cc2)C1	3	1	-7.61336	-1.90334	2.4450441884081595	0.718431524091766	2.757580000000001	214.31199999999998
105	c1ccc(N2CCN(CN3CCCCCC3)CC2)cc1	3	1	-8.51025	-1.9029497505517583	1.8050642569298994	0.8380729974899499	2.642100000000001	273.4239999999999
106	CN1CCCC(c2cccc(S(N)(=O)=O)c2)CC1	3	1	-7.49826	-1.7673568310332808	2.4671584969112743	0.8845034203928561	1.5333	268.382
107	CN1CCCCC(c2ccc(S(N)(=O)=O)cc2)C1	3	1	-7.54172	-1.7776004512700698	2.4240028046035818	0.8845034203928561	1.5333	268.382
108	CN1CCCC(c2ccc(S(N)(=O)=O)cc2)CC1	3	1	-7.51653	-1.7716631113307069	2.342540343065121	0.8845034203928561	1.5332999999999999	268.382
109	CN1CCCCCC1N1CCCCC1	3	1	-6.2638	-1.6740709670910439	2.7901971650542734	0.6347619404644319	2.3042	196.33799999999994
110	Cc1ccc(C2CCCN(C)CC2)cc1	3	1	-7.71137	-1.9910671724295657	2.119078407970145	0.6772594611452738	3.194320000000002	203.32899999999998
111	CN1CCCCCC1c1ccc(S(N)(=O)=O)cc1	3	1	-6.9434	-1.6365750748302248	2.405869881526659	0.8904471631690002	1.8809000000000002	268.382
112	Cc1cc(-c2cccc(S(N)(=O)=O)c2)ccc1Br	3	2	-5.94563	-1.401398430475391	1.852272568849056	0.9218639284158372	3.0719200000000004	326.215
113	Cc1ccc(Cc2ccccc2Br)cc1	3	2	-5.54208	-1.4309589028899468	1.5088111152260986	0.7535385069254678	4.348320000000003	261.162
114	NS(=O)(=O)c1ccccc1Cc1ccccc1Br	3	2	-5.97852	-1.4091506778197993	1.9529289644534522	0.9426161431060891	2.6873000000000014	326.215
115	Cc1c(Br)cccc1-c1cnccc1C(C)(C)C	3	2	-6.79557	-1.6017312096759557	2.2965843427894033	0.7125487352527806	5.117020000000004	304.2310000000001
116	Cc1ccc(-c2cccc(S(N)(=O)=O)c2)cc1	3	2	-5.88339	-1.426931670982511	1.5656472692382657	0.8848241611229574	2.3094200000000003	247.319
117	CS(=O)(=O)c1ccc(O)c(Cc2ccccc2Br)c1	3	2	-6.42322	-1.4735877301120694	2.045927345891382	0.9331342317159507	3.149000000000002	341.226
118	Cc1ccc(-c2ccccc2S(N)(=O)=O)cc1Br	3	2	-6.54273	-1.5421362501575535	1.9010618938098105	0.9218639284158371	3.0719200000000013	326.215
119	CCS(=O)(=O)c1cccc(C)c1CBr	3	2	-4.60585	-1.23096519106234	2.410708860120412	0.795947082290194	2.6835200000000015	277.183
120	CN1CCCCC(c2ccc(O)cc2S(=O)(=O)c2ccccc2)C1	3	1	-7.90651	-1.613909595517719	2.724053974456888	0.925893733333624	3.4243000000000023	345.46400000000006
121	CCc1cc(C2CCCCN(C)C2)ccc1O	3	1	-7.81361	-1.8950787851401416	2.5745725373752997	0.8479002623872948	3.1539000000000015	233.355
122	CN1CCCCC(c2ccc(O)cc2-c2cccc(F)c2F)C1	3	1	-8.3278	-1.7364663373845073	2.7370852107570975	0.8789993826477394	4.536700000000003	317.3790000000001
123	CN1CCCCC(c2ccc(O)c(S(C)(=O)=O)c2)C1	3	1	-7.72312	-1.7718052425704127	2.766136629828493	0.9016145388892591	1.995	283.39300000000003
124	CCCc1cc(O)ccc1C1CCCCN(C)C1	3	1	-7.43858	-1.7532901201328763	2.692787275191817	0.8827435389712638	3.5440000000000023	247.3819999999999
125	CN1CCCCC(c2ccc(O)cc2-c2ccc(Cl)cc2)C1	3	1	-8.51103	-1.814557692924091	2.5456286259083143	0.8506379091385422	4.9119000000000055	315.84400000000005
126	Cc1ccc(C2CCCC(c3ccc(O)cc3)CN2C)cc1	3	1	-8.78703	-1.8734010906382395	2.7686055340513445	0.8720550542842571	4.641220000000004	295.42600000000004
127	Cc1ccc(C2(c3ccc(O)cc3)CCCCN(C)C2)cn1	3	1	-8.2173	-1.7519342465089576	2.9345714830511707	0.9212229119653123	3.4974200000000017	296.414
128	CN1CCC(c2cccc(C#N)c2)CC(c2ccc(O)cc2)C1	3	1	-8.75468	-1.8254769704571916	2.9651782934947644	0.9162698941885472	3.856880000000003	306.409
129	CN1CCCCC(c2ccc(O)c(S(=O)(=O)c3ccccc3)c2)C1	3	1	-7.40302	-1.5111351296348936	2.6538580468550794	0.925893733333624	3.4243000000000023	345.46400000000006
130	Cc1ccc(C2CCCC(c3cccc(S(N)(=O)=O)c3)CN2C)cc1	3	2	-8.4992	-1.69984	2.9416081383159565	0.9119513073600405	3.583020000000001	358.5070000000002
131	Cc1ccc(C2CCCCCN2C)cc1CCl	3	2	-7.74987	-1.8796195644003257	2.6110456142983764	0.7094852194331404	4.280720000000004	251.801
132	CN1CCCCCC1c1cccc(N2CCCNCC2)c1	3	2	-9.3719	-2.045116245502697	2.6488581057435887	0.9017862233624225	3.033200000000001	287.4510000000001
133	Cc1ccc(CC2CCCCCN2C)cc1CO	3	2	-7.73978	-1.8242836409640057	2.5640696281329927	0.8875016585349403	2.904220000000002	247.38199999999998
134	CN1CCCCCC1c1ccc(F)cc1	3	2	-7.77451	-2.007369850328202	2.2237488909755125	0.682105681620995	3.372600000000002	207.292
135	CN1CCCCCC1c1cc(CO)ccc1C(C)(C)C	3	2	-8.35527	-1.8682951690364669	2.818342782394712	0.8808017332560223	4.023300000000003	275.43600000000004
136	CN1CCCCCC1c1ccc(F)c(CO)c1	3	2	-8.26736	-2.005129325000378	2.585712921990684	0.8546186100214701	2.8649000000000013	237.31799999999998
137	Cc1ccc(C2CCCCCN2C)cc1S(=O)(=O)O	3	2	-7.04311	-1.6158002493810921	2.650641067698313	0.8479445621657338	2.7886200000000008	283.39300000000003
138	Cc1ccc(C2CCCCN2C)cc1	3	2	-7.17341	-1.9171744653470042	2.188699810457651	0.6556776089455462	3.1518200000000016	189.30200000000002
139	Cc1ccc(C2CCCCN2)cc1	3	2	-7.03334	-1.9506975390593766	2.3368974767986312	0.6917418605538366	2.8096200000000007	175.27500000000003
140	c1ccc2c(c1)CC(C1CCNC(N3CCCNCC3)CC1)C2	3	1	-9.40994	-1.9621081254122303	3.4305156908799876	0.8779074325366675	2.4124999999999996	313.48900000000015
141	CN1CCCC(C2Cc3cccc(S(N)(=O)=O)c3C2)CC1	3	1	-8.42593	-1.8386886678761551	3.1723481478275826	0.9056101747180264	1.7807	308.4470000000001
142	CN1CCCC(C2Cc3ccc(-c4ccc(O)cc4)cc3C2)CC1	3	1	-8.73759	-1.7835530901370729	2.9153152006348257	0.8797367021080446	4.505900000000004	321.46400000000017
143	Oc1ccc(-c2cccc3c2CCC3)cc1	3	1	-6.42022	-1.605055	1.7909946291944863	0.7627913188904227	3.547900000000002	210.27599999999995
144	CN1CCCC(C2Cc3cccc(CCCF)c3C2)CC1	3	1	-8.30755	-1.8128560340300188	3.259991839451324	0.8084963718950987	4.035400000000004	289.43800000000005
145	Oc1ccc(CN2CCCC(C3Cc4ccccc4C3)CC2)cc1	3	1	-9.33158	-1.9048007911633877	2.496720490293992	0.9049788924941718	4.4093000000000035	321.46400000000017
146	CN1CCCC(C2Cc3cccc(-c4cccc(O)c4)c3C2)CC1	3	1	-8.92493	-1.8217937075048225	3.028857618217243	0.8797367021080446	4.505900000000004	321.46400000000017
147	CN1CCCC(C2(N3CCCCCC3)Cc3ccccc3C2)CC1	3	1	-8.86952	-1.8104831886175212	3.0958221154294208	0.8060377113066696	4.1319000000000035	326.5280000000001
148	CN1CCCC(C2Cc3ccc(CO)cc3C2)CC1	3	1	-8.42929	-1.9338117513577875	3.003847883625868	0.8823194243822986	2.6256000000000013	259.393
149	O=C(O)c1ccc(-c2cc3cc(c2)O3)cc1	3	1	-6.10055	-1.5251375	2.782377904960173	0.7092515847353285	3.1575000000000006	212.20399999999998
150	Brc1ccccc1-c1ccc2cc1O2	3	1	-5.11314	-1.3665441464720935	2.831502322996286	0.6250202700172667	4.221800000000002	247.09099999999998
151	c1ccc(N2CCN(c3c4cccc3O4)CC2)cc1	3	1	-6.56966	-1.5071833701800745	2.6219666322456696	0.696656380542577	3.118900000000002	252.317
152	O=C1c2ccccc2CN1c1ccc2cc1O2	3	1	-6.11253	-1.4825062841033363	3.027860846617232	0.634375199637979	2.952700000000002	223.23099999999997
153	CS(=O)(=O)c1cccc(-c2ccc3cc2O3)c1	3	1	-5.77302	-1.400163014047251	2.883008613743721	0.6979594131135212	2.862800000000002	246.287
154	CS(=O)(=O)c1ccc(-c2ccc3cc2O3)cc1	3	1	-5.8413	-1.416723346524732	2.7899771898484698	0.6979594131135212	2.862800000000001	246.287
155	NS(=O)(=O)c1ccc(-c2ccc3cc2O3)cc1	3	1	-6.60847	-1.6027894019838553	2.8228780081790745	0.7535650927922822	2.1067	247.27499999999998
156	NS(=O)(=O)c1cccc(-c2cc3cc(c2)O3)c1	3	1	-6.59388	-1.5992508072145752	3.017926126018681	0.7535650927922822	2.1067	247.27499999999998
157	c1ccc(N2CCN(c3ccc4cc3O4)CC2)cc1	3	1	-5.86596	-1.3457435182553605	2.7233226039055882	0.696656380542577	3.118900000000002	252.317
158	Oc1ccccc1-c1ccc2cc1O2	3	1	-5.86628	-1.5678292782060168	2.808393092227055	0.6290053501719893	3.164900000000001	184.194
159	Cc1cc(Cl)c(S(C)(=O)=O)c(-c2ccc(F)cc2F)c1	3	3	-5.92133	-1.324049639720883	2.2724658679603778	0.839002079842885	3.9971200000000024	316.75600000000003
160	Cc1ccc(-c2cc(S(C)(=O)=O)cc(Cl)c2Cl)o1	3	3	-6.54353	-1.54232481196587	2.340386579838068	0.84327310909397	3.965320000000002	305.182
161	Cc1cc(Cl)c(Cl)c(N2Cc3ccccc3C2=O)c1	3	3	-6.3057	-1.4466267930676011	2.1807528622473047	0.7594422176651369	4.462220000000003	292.165
162	Cc1cc(Cl)c(Cl)cc1-c1ccccc1S(N)(=O)=O	3	3	-6.87196	-1.5765357465291454	1.9947150068729336	0.9197033826728639	3.616220000000003	316.20900000000006
163	Cc1ccc(Cl)cc1-c1cccnc1	3	3	-5.67272	-1.516098192221448	1.65936827799983	0.6887354561973875	3.7104200000000027	203.67200000000003
164	Cc1cc(Cl)c(Cl)c(C2CCCC(CC(C)(C)O)C2)c1	3	3	-6.75857	-1.5112621950690752	3.317917019875072	0.7541904491821585	5.736620000000006	315.284
165	Cc1cc(Cl)c(Cl)c(S(C)(=O)=O)c1CO	3	3	-5.7919	-1.4954621495265825	2.6471448596946043	0.8949786083711669	2.197620000000001	269.14899999999994
166	Oc1ccccc1Cc1ccc(Cl)c(Cl)c1Cl	3	3	-6.64684	-1.6120954939164995	2.0428917864232066	0.7754194715531767	4.943200000000001	287.573
167	O=S1(=O)c2cc(Cl)cc(-c3ccc4c(c3)OCO4)c21	3	3	-5.64433	-1.2948981091576277	2.6482822768578504	0.6476476063188429	2.8819000000000017	294.71500000000003
168	Cc1ccc(Cl)c(Cl)c1-c1ccc(O)cc1	3	3	-6.06711	-1.5167775	1.905942880942737	0.782128022361449	4.674420000000002	253.12800000000001
169	CCCc1c(C)cccc1S(C)(=O)=O	3	3	-5.10414	-1.3641387952948818	2.0576693590809114	0.7704107212787218	2.35102	212.31399999999996
170	Cc1cccc(S(=O)(=O)c2cccc(Cl)c2)c1	3	3	-5.7788	-1.401564869959961	1.7217169910058594	0.8339395263611139	3.481220000000002	266.749
171	Cc1cccc(Br)c1-c1ccc(C(N)=O)cc1	3	3	-6.24324	-1.5142081156518354	1.820934994279181	0.9030690700143048	3.5234200000000016	290.16
172	Cc1ccc(S(=O)(=O)c2cc(C)cc(Br)c2)cc1	3	3	-5.9649	-1.4059404130332125	1.9231450963215853	0.8391281979836888	3.8987400000000028	325.227
173	CCN1CCN(c2ccccc2C)CC1	3	3	-6.99901	-1.8071366113292782	1.5811459989470311	0.7279648812350903	2.13692	204.31699999999998
174	NS(=O)(=O)c1cccc(Cc2ccccc2)c1	3	3	-5.89046	-1.4286463978515178	1.5924867741482487	0.9004361788369214	1.9248000000000003	247.319
175	Cc1cccc(-c2cccc(S(N)(=O)=O)c2)c1	3	3	-5.64653	-1.3694846828364053	1.6379890040991505	0.8848241611229574	2.3094200000000003	247.319
176	Cc1cccc(Br)c1-c1ccc(S(N)(=O)=O)cc1	3	3	-6.1303	-1.4449255669026309	1.924114327090816	0.9218639284158371	3.0719200000000013	326.2150000000001
177	Cc1ccccc1-c1ccc(C(=O)O)cc1	3	3	-6.39055	-1.5976375	1.3642438599637163	0.828281262619544	3.3602200000000018	212.248
178	Cc1ccc(CO)c(Br)c1S(C)(=O)=O	3	3	-5.43053	-1.451370192042678	2.5235267395382923	0.8952573197432888	1.6533200000000001	279.15500000000003
179	CN1CCCCC(CS(=O)(=O)c2ccccc2)C1	3	3	-7.7425	-1.8249247511122815	2.4702252842415895	0.8422379683193716	2.1921999999999997	267.39400000000006
180	O=S(=O)(c1ccccc1)C1CCCCN1	3	3	-6.7576	-1.744804817355416	2.8398608766642415	0.8305217994678121	1.5599	225.31299999999993
181	CC(C)c1ccccc1	3	3	-5.18951	-1.7298366666666667	1.1101080072255556	0.5342617380464316	2.8100000000000014	120.19499999999995
182	CN1CCCC=C1CS(=O)(=O)c1ccccc1	3	3	-5.87933	-1.4259469763448636	2.5405560049174785	0.8250210684849844	2.0698	251.351
183	CCS(=O)c1ccc(F)cc1	3	3	-5.501	-1.6586139065222778	2.6752141764473567	0.6660482172238009	1.9532	172.224
184	CN1CCCCC(S(=O)(=O)c2ccccc2C(F)(F)F)C1	3	3	-8.04863	-1.7563550578901153	2.798033331027641	0.8402912740340208	2.963400000000002	321.36400000000003
185	CN1CCCC=C(S(=O)(=O)c2ccccc2Cl)C1	3	3	-5.21754	-1.2297859717040198	2.6871517336842228	0.8383873129530975	2.723200000000001	285.79600000000005
186	CN1CCCC=C(S(=O)(=O)c2cccc(Cl)c2)C1	3	3	-5.9489	-1.4021691768668842	2.6346720413765308	0.8383873129530975	2.723200000000001	285.79600000000005
187	CC(=O)Nc1ccccc1S(=O)(=O)C1CCCCN(C)C1	3	3	-7.683	-1.6765680506831295	2.737969503022615	0.925814129532481	1.9029999999999998	310.41900000000004
188	CN1CCN(c2ccc(C(C)(C)C)cc2)CC1	3	1	-7.56152	-1.8339379794247324	1.7239412135917824	0.734377968944122	2.735900000000001	232.37099999999995
189	CC(C)c1ccc(N2CCN(C)CC2)cc1	3	1	-7.10107	-1.7752675	1.6548746291944845	0.7525028251449544	2.5618000000000007	218.34399999999997
190	CN1CCN(c2ccccc2-c2c[nH]cn2)CC1	3	1	-7.28179	-1.7163343627254635	2.487775948488286	0.8722920215487179	1.8285	242.32599999999996
191	CN1CCN(c2ccc(S(=O)(=O)c3ccccc3)cc2)CC1	3	1	-7.34082	-1.565068082637592	1.7681079725713733	0.8708848536702095	2.2712000000000003	316.42600000000004
192	Cc1cccc(C)c1CN1CCN(c2ccccc2)CC1	3	1	-6.91407	-1.508773768343968	1.7289432421219555	0.8469404954554826	3.6256400000000033	280.4150000000001
193	CCc1cccc(N2CCN(C)CC2)c1	3	1	-6.82399	-1.7619466416457301	1.6827767681777992	0.7267757358991943	2.0008	204.31699999999995
194	CN1CCN(c2ccccc2CO)CC1	3	1	-7.06669	-1.824611512187366	1.7924479667466713	0.7795686803531656	0.9307000000000001	206.28899999999993
195	CN1CCN(c2ccccc2)C(c2cccc(Br)c2)C1	3	1	-7.3505	-1.6436217668612203	2.4482517575574807	0.8223495624555122	3.9422000000000033	331.25700000000006
196	CN1CCN(c2ccccc2-c2ccc(Cl)cc2)CC1	3	1	-8.2237	-1.8388752226565017	1.7006014717840117	0.8293411462335729	3.7588000000000026	286.80600000000004
197	CN1CCN(c2cccc(CO)c2)CC1	3	1	-7.19806	-1.8585311003334506	1.7714211331151866	0.7795686803531656	0.9307000000000001	206.28899999999993
198	CS(=O)(=O)c1c(CN2CCCCC2)ccc2c1OCCO2	3	3	-6.66291	-1.453966163032296	2.4693759281244763	0.8524733515374632	1.8472000000000002	311.4030000000001
199	NC(=O)c1cc2c(cc1N1CCCCC1)OCCO2	3	3	-6.37963	-1.4635874982726518	2.1677222302378034	0.8778483776918496	1.547	262.30899999999986
200	CCCc1c(N2CCCCC2)cc2c(c1C(C)(C)C)OCCO2	3	3	-4.72547	-0.9853286081942851	2.6621807197193963	0.8064505153517791	4.698100000000005	317.47300000000007
201	OCc1c(CN2CCCCC2)c(Br)cc2c1OCCO2	3	3	-6.24216	-1.3957894086430087	2.5896367502986006	0.9172322182537634	2.698500000000001	342.2330000000002
202	c1cc2c(cc1CN1CCCCC1)CCO2	3	3	-6.71198	-1.677995	1.8640734753483326	0.7547271806990601	2.607400000000001	217.31199999999993
203	c1cc2c(cc1CN1CCCC1)OCCO2	3	3	-7.16025	-1.7900625	1.7961984753483335	0.7595812272814456	2.0535999999999994	219.28399999999993
204	CCCc1ccc2c(c1)OCCO2	3	3	-5.51569	-1.529777162658767	1.7768045273367612	0.6919943995112964	2.4103000000000003	178.23099999999994
205	OCc1c(CN2CCCCC2)ccc2c1OCC(F)O2	3	3	-7.0367	-1.573453953727277	3.3021130307670283	0.9222983437984364	2.2316000000000003	281.327
206	Brc1c(CN2CCCCC2)ccc2c1OCCO2	3	3	-6.22986	-1.4683920839476086	2.3054639020441634	0.8369011102537925	3.2062000000000017	312.20700000000005
207	Cc1cc(CC(=O)O)cc(Br)c1N1CCCNCC1	3	2	-7.21876	-1.6560971230354562	2.4331786967901188	0.8935492615101737	2.1843199999999996	327.22200000000015
208	Cc1cccc(Br)c1N1CCNCC1	3	2	-6.53761	-1.7472497677390848	2.2387571241536754	0.8268936603075231	2.1671199999999997	255.15899999999996
209	Cc1ccccc1N1CCCNCC1	3	2	-6.91446	-1.847967166753782	1.7894772085814434	0.7260877350503628	1.7947199999999999	190.28999999999996
210	Cc1c(N2CCCNCC2)cccc1S(N)(=O)=O	3	2	-7.08142	-1.6691067008100138	2.2307132721457616	0.8167926227676927	0.4421200000000004	269.37
211	Cc1cccc(Br)c1CN1CCCNCC1	3	2	-6.88456	-1.72114	2.2060692111342846	0.8970562478715369	2.5528200000000005	283.213
212	CCc1cccc(Br)c1N1CCCNCC1	3	2	-6.56281	-1.6407025	2.307122053943649	0.8975481850047884	2.8112000000000004	283.213
213	Cc1ccccc1CN1CCCNCC1	3	2	-7.03384	-1.8161296786591716	1.7982754264962235	0.7898604191417683	1.79032	204.31699999999995
214	Cc1cc(C(C)C)cc(Br)c1N1CCCN(C)CC1	3	2	-7.90524	-1.8135864360229195	2.305609298554103	0.810157158409066	4.022820000000003	325.2940000000001
215	Fc1ccc(Br)c(CN2CCCNCC2)c1	3	2	-7.31832	-1.82958	2.088557505448666	0.8981768472147778	2.3835000000000006	287.17600000000004
216	Cc1ccccc1-c1ccc(S(=O)(=O)c2ccccc2)c(F)c1F	3	2	-6.35139	-1.2964720547846376	2.027540266676585	0.6855589425302335	4.7730200000000025	344.382
217	Cc1ccc(-c2cccc(C)c2-c2cccc(F)c2F)nc1	3	2	-7.02379	-1.497477059531373	2.1122935805118193	0.6239936307010713	5.310640000000003	295.332
218	Cc1ccc(-c2ncccc2F)cc1-c1cccc(F)c1F	3	2	-6.72673	-1.4341436547307753	2.077479436591222	0.638094091871358	5.141320000000002	299.295
219	Cc1cccc(C)c1-c1cc(S(C)(=O)=O)cc(F)c1CO	3	2	-7.32647	-1.5987668262772912	2.3364947193332686	0.9480733390721957	3.0053400000000026	308.3740000000001
220	Cc1cccc(N2CCN(c3ccccc3)CC2)c1-c1cccc(F)c1F	3	2	-7.61179	-1.464889668504967	2.040622411542163	0.6248801603050179	5.2668200000000045	364.4390000000001
221	Cc1cc(S(C)(=O)=O)cc(C)c1-c1cccc(F)c1F	3	2	-6.41797	-1.4351017197554325	2.1253935892956477	0.8473890557516264	3.652140000000003	296.338
222	Cc1cccc(C)c1-c1cc(N2CCOCC2)cc(F)c1F	3	2	-6.58932	-1.404847744296351	2.2353657889485437	0.8284635792038703	4.085240000000003	303.352
223	Cc1cccc(C)c1-c1cccc(Br)c1F	3	2	-5.27139	-1.3178475	1.9907820417818982	0.6980779430234266	4.872040000000003	279.152
224	Cc1cc(C(=O)O)cc(C)c1-c1cccc(S(C)(=O)=O)c1F	3	2	-6.0675	-1.2935953464876662	2.2225037285395413	0.9416483569700244	3.211240000000002	322.3570000000001
225	Cc1cc(C)cc(Cc2cccc(S(N)(=O)=O)c2)c1	3	1	-6.53477	-1.4991790552253308	1.8986974642345764	0.9354006635275939	2.54164	275.373
226	Cc1cc(C)c(-c2ccccc2S(N)(=O)=O)c(C)c1	3	1	-6.74676	-1.5478128966485512	1.9403702104928424	0.9156733856202235	2.92626	275.373
227	Cc1cc(C)cc(Cc2ccccc2Br)c1	3	1	-6.75237	-1.6880925	1.770391552271409	0.7475656216360124	4.656740000000003	275.189
228	Cc1cc(C)c(-c2cccc(S(N)(=O)=O)c2)c(C)c1	3	1	-6.48697	-1.488212983146318	1.9048779028005338	0.9156733856202235	2.926260000000001	275.373
229	Cc1cc(C)cc(CN2CCN(c3ccccc3)CC2)c1	3	1	-7.69752	-1.6797365744493562	1.681096836068992	0.8469404954554826	3.6256400000000024	280.415
230	Cc1cc(C)cc(Cc2ccc(C(=O)O)cc2)c1	3	1	-5.57117	-1.3131373620476863	1.6472141952226842	0.8897130645965651	3.5924400000000016	240.30200000000002
231	Cc1cc(C)c(-c2c(F)cccc2F)c(C)c1	3	1	-6.16508	-1.4952515311989956	1.8784789564224944	0.6758944189835221	4.5570600000000026	232.273
232	Cc1cc(C)cc(Cc2ccc(S(C)(=O)=O)cc2)c1	3	1	-5.93076	-1.3606096578101727	1.77451610328783	0.8603140183577866	3.297740000000002	274.385
233	Cc1ncccc1-c1cccc(S(C)(=O)=O)c1	3	3	-6.36045	-1.542635716262344	1.9068312299583958	0.81862123180215	2.4605200000000007	247.319
234	CS(=O)(=O)c1ccccc1-c1cccc(S(N)(=O)=O)c1	3	3	-5.7261	-1.2803948845961544	1.8886568210324626	0.926765668251923	1.4045000000000003	311.38400000000007
235	CC(=O)N1CC[N+](C)(c2cccc(-c3ccccc3)c2)CC1	3	3	-7.77209	-1.6570151555802763	2.6902464341098344	0.7794453474171792	3.152800000000002	295.4060000000001
236	CC1CCC(Cc2cccc(S(C)(=O)=O)c2)CC1	3	3	-6.83222	-1.6103696975194515	1.9836258875303763	0.8393250474694003	3.4589000000000025	266.406
237	NC(=O)CCc1ccccc1F	3	3	-6.14253	-1.773195674502676	1.6227387642050406	0.7227498807603306	1.2436	167.18299999999996
238	CS(=O)(=O)c1cccc(-c2ccc(O)cc2)c1	3	3	-6.79427	-1.647852521115606	1.6564161726752538	0.8878150296578962	2.4627000000000008	248.30300000000003
239	CS(=O)(=O)Cc1cc(Cl)ccc1-c1cnc(N)nc1	3	3	-5.93918	-1.362541338289363	2.395175274885464	0.9351710564400922	1.9238	297.76700000000005
240	NS(=O)(=O)c1ccc(CS(=O)(=O)c2ccccc2)cc1	3	3	-5.83866	-1.3055640657508922	1.7625269842026263	0.920675112663436	1.3079	311.38399999999996
241	CS(=O)(=O)c1ccc(-c2cccnc2F)cc1	3	3	-6.31893	-1.5325656371108354	1.8691637995164978	0.7692675889282575	2.291200000000001	251.282
242	Oc1ccc(Cc2ccccc2)cc1	3	1	-6.14906	-1.6434054121940125	1.335458446855366	0.7603045299219546	2.9830000000000005	184.23800000000003
243	CS(=O)(=O)c1ccc(Cc2ccc(O)cc2)cc1Br	3	1	-6.7492	-1.5483726710391954	2.0113971683765897	0.9331342317159507	3.149000000000002	341.226
244	OCc1cc(O)ccc1Cc1cccc(Br)c1	3	1	-5.8455	-1.4177419961498845	2.0387396587636335	0.9117629665445846	3.237800000000002	293.15999999999997
245	OCc1cc(Cc2cccc(Br)c2)ccc1O	3	1	-6.47119	-1.5694941113788676	1.9476723510713239	0.9117629665445846	3.2378000000000022	293.16
246	Oc1ccc(Cc2cccc(Cl)c2)cc1	3	1	-6.32459	-1.6330021161059975	1.5373502923280675	0.816231000088792	3.636400000000002	218.68300000000002
247	Oc1ccc(Cc2cccc(Br)c2)c(-c2ccccc2)c1	3	1	-7.03637	-1.5354618163198297	1.8429265964725232	0.6761671120831975	5.412500000000004	339.232
248	Oc1ccc(CCc2cccc(Br)c2)cc1	3	1	-5.60325	-1.4008125	1.6282782412346197	0.9005130238057136	3.9399000000000024	277.161
249	CC(C)c1cc(O)ccc1Cc1cccc(Br)c1	3	1	-7.1401	-1.6829377094500229	2.0407523490688373	0.8575356775898073	4.868900000000003	305.2149999999999
250	Brc1cccc(Cc2ccccc2)c1	3	1	-5.80445	-1.5513045156185719	1.393895970307522	0.7507934834097768	4.039900000000002	247.135
251	Oc1ccc(Cc2cccc(Br)c2)c(Cl)c1	3	1	-6.7175	-1.679375	1.8668038599637171	0.8708940598150064	4.398900000000002	297.579
252	Oc1ccccc1-c1ccc2c(c1)OCCO2	3	1	-7.29036	-1.7681720193398804	1.8403496587636337	0.8152431301102554	2.830400000000001	228.24699999999996
253	Cc1ccc2c(c1)OC(c1ccccc1S(N)(=O)=O)CO2	3	1	-6.03651	-1.3172744765884703	2.742772766970825	0.9218282890886607	2.1549199999999997	305.35500000000013
254	NS(=O)(=O)c1cccc(Cc2ccc3c(c2)OCCO3)c1	3	1	-6.52864	-1.4246660469103094	2.0203382358167854	0.9357849888905647	1.6960000000000002	305.3550000000001
255	Cc1ccc2c(c1)OC(c1cccc(S(C)(=O)=O)c1)CO2	3	1	-6.4343	-1.404079371145446	2.6715237448065476	0.8557948168382135	2.9110200000000015	304.3670000000001
256	Cc1ccc2c(c1S(C)(=O)=O)OCCO2	3	1	-5.35517	-1.382698948407305	2.428247565332997	0.7236850099687495	1.16972	228.26899999999995
257	c1cc2c(cc1CN1CCCNCC1)OCCO2	3	1	-7.45599	-1.7573936964863623	2.0572385029149913	0.8539235529734611	1.2530999999999997	248.32599999999994
258	Cc1ccc2c(c1-c1ccc(O)cc1)OCCO2	3	1	-6.52039	-1.5368706616603176	2.11523879877298	0.834517237693304	3.1388200000000026	242.27399999999997
259	c1ccc(N2CCN(Cc3ccc4c(c3)OCCO4)CC2)cc1	3	1	-8.05729	-1.680061103237928	1.818290274646074	0.8701925606562092	2.780000000000001	310.3970000000001
260	Cc1cc2c(c(-c3ccc(O)cc3)c1)OCCO2	3	1	-5.62179	-1.3250686104689071	2.101869272145761	0.834517237693304	3.1388200000000026	242.27399999999997
261	Cc1cc2c(c(-c3ccc(S(N)(=O)=O)cc3)c1)OCCO2	3	1	-5.79355	-1.2642562579767336	2.168782342726825	0.9210651067830268	2.0806199999999997	305.3550000000001
262	Cc1cc(S(C)(=O)=O)ccc1-c1ccc(O)cc1	3	1	-6.22808	-1.4679725339241045	1.769712757232103	0.9050376819723919	2.7711200000000016	262.33
263	Cc1cccc(S(C)(=O)=O)c1-c1ccc(O)cc1	3	1	-5.73796	-1.3524501420590542	1.922715582977787	0.9050376819723919	2.7711200000000016	262.33
264	Cc1ccccc1-c1ccc(O)c(S(C)(=O)=O)c1	3	1	-6.32923	-1.4918138175631108	1.8981315955366576	0.9050376819723919	2.7711200000000007	262.33
265	CCc1ccccc1-c1ccc(O)cc1	3	1	-6.31807	-1.631318659344846	1.5168418844568698	0.7809514859067577	3.6216000000000026	198.265
266	Cc1cc(C(C)(C)C)ccc1-c1ccc(O)cc1	3	1	-6.04234	-1.4241931960782415	1.7733607949087133	0.7679229441048516	4.665120000000004	240.346
267	Cc1ccccc1-c1ccc(O)c(CO)c1	3	1	-6.66642	-1.666605	1.7582592445791008	0.8065861406545188	2.8599200000000007	214.26399999999998
268	Cc1cccc(Br)c1-c1ccc(O)cc1	3	1	-5.86107	-1.5133217667303935	1.8377188330896317	0.819663269074209	4.1301200000000025	263.134
269	Cc1ccccc1Cc1ccc(O)cc1	3	1	-6.45343	-1.6662684610610219	1.5098769470686744	0.7846453196267461	3.2914200000000022	198.26500000000001
270	Cc1ccc(S(C)(=O)=O)cc1-c1ccc(O)cc1	3	1	-6.86242	-1.617487905783396	1.771899884390658	0.9050376819723919	2.7711200000000016	262.33
271	CC(=O)CN1CCN(c2cccc(C)c2S(N)(=O)=O)CC1	3	2	-6.70099	-1.4622759002924826	2.260260624480752	0.867441665478927	0.35342000000000084	311.40700000000015
272	CC(=O)N1CCN(c2c(-c3ccc(S(C)(=O)=O)cc3)ccc(C)c2S(N)(=O)=O)CC1	3	2	-7.003	-1.2785670234028927	2.4452176224817794	0.7503829745676919	1.38142	451.5700000000003
273	CC(=O)N1CCN(c2cccc(-c3ccc(Cl)cc3)c2S(N)(=O)=O)CC1	3	2	-7.81501	-1.5326495572662597	2.1867333356175074	0.8668619262840704	2.3229000000000006	393.8960000000002
274	Cc1cccc(N2CCNCC2)c1S(N)(=O)=O	3	2	-6.55954	-1.5909221338508277	2.309442031922389	0.782888829591239	0.05202000000000073	255.343
275	CC(=O)N1CCN(c2c(C)ccc(C)c2C(C)(C)C)CC1	3	2	-6.85974	-1.4969179903674465	2.3092672468057955	0.791608026929066	3.269440000000002	288.4350000000001
276	CC(=O)N1CCN(c2cccc(C)c2C)C1	3	2	-5.72932	-1.43233	2.1737652585651155	0.7187905172439492	1.92944	218.29999999999998
277	CC(=O)N1CCN(c2cccc(C(N)=O)c2-c2ccccc2)CC1	3	2	-7.39987	-1.510492138577413	1.975847736116716	0.9406859183193441	2.1210000000000004	323.3960000000001
278	CC(=O)N1CCN(c2cccc(S(N)(=O)=O)c2-c2ccccc2)CC1	3	2	-7.14361	-1.428722	2.0879910163964226	0.9034806204883957	1.6695	359.45100000000014
279	Cc1ccc(O)cc1	4	1	-5.41966	-1.916139168862742	1.2581831554897462	0.5359354364287862	1.7006199999999998	108.13999999999999
280	Cc1cccc(F)c1F	4	1	-5.8166	-1.9388666666666667	1.6887780072255563	0.5024152947188045	2.2732200000000002	128.121
281	CS(=O)(=O)c1cccc(CN2CCCCCC2)c1	4	2	-7.3274	-1.727084742822103	1.733877869430831	0.8440076032761928	2.466100000000001	267.3939999999999
282	CN1CCCCC(c2c(C(F)(F)F)cccc2S(N)(=O)=O)C1	4	2	-8.86243	-1.8894764246514524	2.971630600205202	0.9026571437009812	2.5521000000000003	336.3790000000001
283	CN1CCCCC(Cc2ccccc2)C1	4	2	-7.56514	-1.9533107487818386	2.1417770988141847	0.7140313543154885	2.961000000000001	203.329
284	CN1CCCC(c2c(Cl)cc(S(=O)(=O)c3ccccc3)cc2Cl)CC1	4	2	-8.06281	-1.612562	2.6893077136894075	0.7282580769732243	5.0255000000000045	398.35500000000013
285	Cc1ccc(C2CCCCCN2C)c(C)c1S(N)(=O)=O	4	2	-8.04858	-1.7997172002345254	2.892547071439001	0.9117169673874526	2.4977400000000003	296.43600000000004
286	CN1CCCCC(c2cccc(S(N)(=O)=O)c2)C1	4	2	-7.32343	-1.7261490048483328	2.5486209584497352	0.8845034203928561	1.5333	268.382
287	CN1CCCCCC1c1ccc(C(=O)O)cc1	4	2	-7.20255	-1.74687496610544	2.252660998913761	0.8534263770054554	2.931700000000001	233.311
288	CN1CCCC(c2cscc2CO)CC1	4	2	-7.59694	-1.9615214734757982	3.085610787218803	0.835406789738028	2.4397	225.35699999999994
289	CN1CCCCCC1Cc1cccc(N2CCCNCC2)c1	4	2	-9.21843	-1.9653758796740497	2.656831161833926	0.9259282727940618	2.903200000000001	301.47800000000007
290	NC(=O)C1CCCCC(c2cccc(N3CCCNCC3)c2)N1	4	2	-8.94055	-1.8642335445979799	3.206507893745261	0.7910849545282697	1.5448999999999993	316.449
291	c1cc(C2CCCCCN2)cc(N2CCCNCC2)c1	4	2	-10.3858	-2.3223354800717315	2.741858097080028	0.8673429981118512	2.6910000000000007	273.42400000000004
292	CN1CCCCCC1c1cccc(CN2CCCNCC2)c1	4	2	-8.88421	-1.8941199362536776	2.622624771301382	0.925616608989824	3.0288000000000013	301.478
293	CN1CCCCC=C1c1cccc(N2CCCNCC2)c1	4	2	-8.95738	-1.9546605656420737	2.5036106179507804	0.9010999516416849	2.9429000000000007	285.43500000000006
294	CN1CCCCCC1c1cc(Br)cc(N2CCCNCC2)c1	4	2	-9.04675	-1.9287735806901185	2.8849290723368846	0.8591653244589035	3.795700000000002	366.3470000000002
295	CN1CCCCCC1c1cccc(-c2cccnc2)c1	4	2	-7.70321	-1.7224901204956156	2.4223575886054505	0.805535759602891	4.295500000000003	266.38800000000003
296	CN1CCC(c2ccccc2C#N)CC=C1c1cccc(N2CCCNCC2)c1	4	2	-7.82002	-1.4521412584513094	3.172152064838774	0.8581216669982858	4.208280000000003	386.5430000000002
297	CN1CCCCCC1c1ccc(C(F)(F)F)c(N2CCCNCC2)c1	4	2	-8.97343	-1.794686	2.933341522697301	0.8633459410606733	4.052000000000003	355.44800000000015
298	NS(=O)(=O)c1ccccc1-c1cccc(Br)c1	4	2	-5.72064	-1.387458998007848	1.7689736194837646	0.9266942796486335	2.7635000000000014	312.188
299	Cc1cc(-c2ccc(C(=O)O)cc2)ccc1Br	4	2	-5.63625	-1.3669914166110317	1.6025634721842543	0.9031858093774329	4.122720000000002	291.144
300	Cc1ccc(S(=O)(=O)Cc2ccccc2Br)cc1	4	2	-5.59415	-1.318553799991575	1.782128349068838	0.8615826233369155	3.7314200000000026	325.227
301	Cc1ccc(-c2cccc(S(C)(=O)=O)c2)cc1Br	4	2	-5.93107	-1.3979666055640323	1.8359397588019633	0.840893750728478	3.828020000000002	325.227
302	Cc1ccccc1-c1cccc(Br)c1C	4	2	-6.3188	-1.6315071445343619	1.7068858660566644	0.6955229704979404	4.732940000000003	261.162
303	CN1CCN(c2cccc(Br)c2)CC1	4	2	-6.29414	-1.6821796731706666	1.7241578933844455	0.7586672745468017	2.2009	255.15899999999993
304	Cc1cc(-c2ccc(S(N)(=O)=O)cc2)ccc1Br	4	2	-5.99203	-1.4123350153577428	1.767870371046861	0.9218639284158371	3.0719200000000013	326.215
305	NS(=O)(=O)c1ccc(-c2cccc(Cl)c2)cc1	4	2	-5.22704	-1.267743413489914	1.5713330302857287	0.9092913861275103	2.6544000000000008	267.73699999999997
306	Cc1cccc(-c2cccc(S(N)(=O)=O)c2)c1Br	4	2	-6.11053	-1.4402657332146116	2.020169900089247	0.9218639284158371	3.0719200000000013	326.215
307	O=S(=O)(Cc1ccccc1Cl)c1ccccc1	4	2	-5.12387	-1.2427210130549156	1.613016581840558	0.8540995680094108	3.313900000000002	266.749
308	CN1CCCC(c2cc(Cl)ccc2Cl)CC1	4	3	-7.75652	-1.93913	2.376630007806151	0.7295218608218116	4.192700000000004	258.192
309	Cc1ccc(C2CCCN(C)CC2)cc1S(=O)(=O)c1ccccc1	4	3	-7.27488	-1.484978661664874	2.5010759201582466	0.8443311842264741	4.027120000000004	343.492
310	CCN1CCCC(c2ccc(C)c(C(N)=O)c2)CC1	4	3	-8.62624	-1.9789951801435943	2.4386986037036724	0.9079175521411786	2.683320000000001	260.381
311	Cc1ccc(C2CCCN(CCN)CC2)cc1	4	3	-7.78994	-1.8893379668955317	2.260742337218314	0.8674346625987246	2.5232200000000002	232.37099999999995
312	Cc1cc(C)c(N2Cc3ccccc3C2=O)c(CN2CCCCCC2)c1	4	3	-6.52274	-1.2792145593112385	2.3008805663867378	0.7922581028780143	4.839840000000004	348.49000000000024
313	CN1CCCC(c2cc(S(C)(=O)=O)ccc2N)CC1	4	3	-8.01424	-1.8385927510148106	2.6776676949172487	0.8411762828861686	1.8716000000000002	282.40900000000005
314	Cc1ccc(C2CCCN(C)CC2)c(S(C)(=O)=O)c1	4	3	-7.55117	-1.7323572071313698	2.5638549730237568	0.8359650144531887	2.5978200000000005	281.421
315	Cc1ccc(C2CCCN(N3CCN(C)CC3)CC2)cc1	4	3	-7.22077	-1.5757011952793467	2.753398141540684	0.8279269074458907	2.7269200000000016	287.45099999999996
316	CC(=O)Nc1cc(C)ccc1C1CCCN(C)CC1	4	3	-7.88333	-1.8085599372938155	2.46069831342791	0.8856178277521449	3.1527200000000013	260.381
317	Cc1ccc(C2CCCN(c3ccc(O)cc3)C2)cc1	4	3	-6.95831	-1.555925416851656	2.2476878318280384	0.8857350136708051	4.084620000000003	267.372
318	c1ccc2c(c1)CC(C1CCC(N3CCCNCC3)NC(N3Cc4ccccc4C3)C1)C2	4	1	-8.89317	-1.572105203311192	3.946701057311577	0.7764202324059181	3.754400000000002	430.64000000000016
319	CS(=O)(=O)N1CCC(C2Cc3ccccc3C2)CCC1N1CCCNCC1	4	1	-9.84506	-1.8946826803960057	3.521006279023826	0.8572317429108113	2.0845000000000002	391.5810000000003
320	c1ccc2c(c1)CC(=C1CCNC(N3CCCNCC3)CC1)C2	4	1	-9.92786	-2.0701019107406706	3.5233853188095807	0.7803901211634735	2.4767	311.4730000000001
321	CC(C)(C)c1ccc2c(c1)CC(C1CCNC(N3CCCNCC3)CC1)C2	4	1	-9.60608	-1.84869095795236	3.770785949830584	0.8320922060265296	3.7100000000000026	369.59700000000026
322	c1ccc2c(c1)CC(CC1CCNC(N3CCCNCC3)CC1)C2	4	1	-9.17027	-1.8718735252960248	3.479139156678782	0.8938361283539307	2.802600000000001	327.51600000000013
323	c1ccc2c(c1)CC(C1CCNC(N3CCCNCC3)CC1)C2N1CCc2ccccc21	4	1	-9.86802	-1.7444359647211185	3.944469248399656	0.7713526743709043	3.9738000000000024	430.64000000000027
324	Fc1cccc2c1CC(C1CCNC(N3CCCNCC3)CC1)C2	4	1	-9.8691	-2.0145216017084553	3.766684449620719	0.8720728346983508	2.5516000000000005	331.47900000000016
325	c1ccc2c(c1)CC(C1CCC(N3CCCNCC3)NC1)C2	4	1	-9.56996	-2.0403223274945375	3.460613625959436	0.8747869087983359	2.0223999999999993	299.462
326	c1ccc2c(c1)CC(C1CCNC(N3CCCNCC3)C1)C2	4	1	-9.42605	-2.0096406124038015	3.5053073322531425	0.8747869087983359	2.0223999999999993	299.4620000000001
327	Cc1ccc(C2CCC(N3CCCC3=O)CN2C)cc1	4	2	-8.25485	-1.8458405744064137	2.938847249294776	0.8262527192896678	2.752720000000001	272.39199999999994
328	Cc1ccc(C2CCCCN2)cc1S(C)(=O)=O	4	2	-6.86797	-1.6657273966807837	2.757489129028327	0.8787227157848674	2.21312	253.36700000000002
329	CS(=O)(=O)N1CCCCC1c1ccccc1	4	2	-6.4563	-1.614075	2.3024053924215373	0.7929068193443571	2.1732000000000005	239.34000000000003
330	N#Cc1cccc(-c2cccc(C3CCCCN3)c2)c1	4	2	-8.55771	-1.9135621291729725	2.5752871844333516	0.8862307005080228	4.039880000000002	262.35599999999994
331	Cc1ccc(C2CCCCN2)c(C(F)(F)F)c1	4	2	-7.15285	-1.7348209455411343	2.763398785329473	0.7900646363575728	3.828420000000003	243.272
332	Cc1ccc(C2CCCN2)cc1	4	2	-6.70324	-1.9350587092213336	2.3418103466129097	0.6666567577987939	2.4195200000000003	161.24800000000002
333	CCc1cc(C2CCCCN2)ccc1C	4	2	-6.92001	-1.7867388990392525	2.6195363686141526	0.7767539872249847	3.372020000000002	203.329
334	Cc1ccc(C2CCCCN2S(C)(=O)=O)cc1	4	2	-6.42513	-1.5583229204896942	2.359612533283647	0.8117276928038009	2.4816200000000004	253.36700000000002
335	Cc1ccc(-c2ccncc2)cc1	4	2	-5.24682	-1.4552060417792283	1.4213373208590294	0.6389722777713539	3.0570200000000014	169.22700000000003
336	Brc1ccccc1C1CCCCN1	4	2	-6.96528	-1.9318210913818321	2.5872177197136104	0.7939086514376091	3.263700000000001	240.14399999999995
337	Cc1ccccc1-c1ccc(CO)cc1	4	3	-5.68118	-1.4668743684537768	1.4247810615588357	0.785504331284518	3.154320000000001	198.265
338	CS(=O)(=O)c1cccc(-c2cc(O)cc(S(N)(=O)=O)c2)c1	4	3	-6.57866	-1.4355813057799138	2.149435653399202	0.8761081723296288	1.1101000000000003	327.3830000000001
339	Cc1cccc(-c2cccc(S(=O)(=O)CN)c2)c1	4	3	-7.04432	-1.6603621469493404	2.0192935798380702	0.9222372018345648	2.3519200000000007	261.34599999999995
340	c1ccc(C2CCCCC2)cc1	4	3	-5.29258	-1.527836243853815	1.4195069460232226	0.5868317354442154	3.734300000000002	160.26
341	Cc1cc(-c2ccc(O)cc2)ccc1S(C)(=O)=O	4	3	-5.93989	-1.4000454995007208	1.8336424275617738	0.9050376819723919	2.7711200000000007	262.33
342	Cc1cccc(S(=O)(=O)Cc2ccccc2)c1	4	3	-5.945	-1.4418742908409996	1.602239658763633	0.8340263456295386	2.9689200000000016	246.33100000000002
343	NS(=O)(=O)c1ccccc1CCc1ccccc1	4	3	-6.84389	-1.613120342898267	1.7105213083448572	0.9160374419224127	2.1192	261.34599999999995
344	Oc1ccc(-c2ccccc2)cc1	4	3	-5.8412	-1.620057393095404	1.2253559443408104	0.6969384886852025	3.0592000000000015	170.211
345	Cc1cc2c(cc1O)CC(C1CCCN(C)CC1)C2	4	3	-8.02767	-1.8416738043206926	3.1405476039055884	0.837231144600268	3.1473200000000014	259.393
346	CN1CCCC(C2Cc3cc(CO)cc(S(N)(=O)=O)c3C2)CC1	4	3	-8.16305	-1.7021135876686044	3.405115116047212	0.8693259871845977	1.2730000000000001	338.4730000000002
347	CN1CCCC(C2Cc3cc(Br)cc(S(C)(=O)=O)c3C2)CC1	4	3	-8.04521	-1.7152445352313208	3.360305119711585	0.7828967632004635	3.2993000000000023	386.3550000000002
348	CN1CCCC(C2Cc3cc(CO)cc(I)c3C2)CC1	4	3	-7.61668	-1.7031414242863097	3.40870311974012	0.7907435520910688	3.2302000000000017	385.28900000000016
349	CN1CCCC(C2Cc3ccc(CO)c(S(=O)c4ccccc4)c3C2)CC1	4	3	-8.29614	-1.596592887411607	3.7323823995347265	0.8731794401802998	3.7923000000000027	383.5570000000002
350	Cc1ccc2c(c1)CC(C1CCCN(S(=O)(=O)c3ccccc3)CC1)C2	4	3	-7.14392	-1.4010379801363757	2.8344909190755008	0.8130077639682984	4.200820000000004	369.53000000000014
351	CN1CCCC(=C2Cc3ccc(CO)cc3C2)CC1	4	3	-7.81963	-1.7939461550462608	2.7488654470210214	0.781944096623083	2.689800000000001	257.37699999999995
352	CCc1cc2c(cc1CO)CC(C1CCCN(C)CC1)C2	4	3	-8.42118	-1.8376521328975344	3.242696896197854	0.922689849756958	3.1880000000000015	287.44700000000006
353	OCc1ccc2c(c1F)CC(C1CCNC(N3CCCCCC3)CC1)C2	4	3	-9.65997	-1.8944759819508037	3.813209922800354	0.8640894296197884	3.6246000000000027	360.51700000000034
354	CCN1CCN(c2cccc(Cl)c2)CC1	4	3	-7.28199	-1.8802017331499299	1.6301227431330751	0.7618228158775442	2.4819000000000004	224.73499999999999
355	CCCc1cc(N2CCN(CC)CC2)cc(S(N)(=O)=O)c1	4	3	-7.66526	-1.6726968653103431	2.1732937530581644	0.8931037733830444	1.4284000000000003	311.451
356	CCCN1CCN(c2cccc(P(=O)(O)O)c2)CC1	4	3	-5.80668	-1.3321437535515135	2.3170329783576094	0.8083260483499936	1.0216	284.29600000000005
357	CCN1CCN(c2ccc(F)cc2)CC1	4	3	-7.02822	-1.8146786008987927	1.5634905427752948	0.7328434459174239	1.9675999999999998	208.27999999999997
358	CCN1CCN(c2ccccc2)C1	4	3	-6.87439	-1.9066127409643765	1.8823814504136838	0.6775049858461514	1.786	176.263
359	CCN1CCN(Cc2ccccc2-c2ccccc2)CC1	4	3	-7.19705	-1.570525066922949	1.6431570199358916	0.8456339702902104	3.491100000000002	280.41500000000013
360	CCN1CCN(c2ccccc2NC(C)=O)CC1	4	3	-7.07216	-1.6669240978787516	1.7192389554036822	0.8842007320459739	1.7869	247.34199999999998
361	OC1CNCCN1c1ccccc1Br	4	3	-6.26048	-1.6731836597678946	2.9251213489191894	0.792543074591161	1.1770999999999996	257.131
362	CCN1CCN(c2ccc(C)c(CO)c2)CC1	4	3	-7.24504	-1.757180304813234	1.9251146587636345	0.8608549377141165	1.62922	234.34299999999996
363	CCN1CCN(c2cccc(C(N)=O)c2)CC1	4	3	-7.09042	-1.719679446470116	1.7427694664559432	0.8445576669229619	0.9273999999999999	233.31499999999997
364	c1ccc(-c2ccc3cc2O3)nc1	4	1	-5.48907	-1.5223941030470092	2.9337201917664153	0.5584152623947618	2.8543000000000003	169.18299999999996
365	CS(=O)(=O)c1ccc(-c2c3cccc2O3)cc1	4	1	-6.2414	-1.5137618501017684	2.673032549913934	0.6979594131135212	2.862800000000001	246.287
366	O=C(O)c1ccc(-c2c3cccc2O3)cc1	4	1	-6.33611	-1.5840275	2.5505548280370967	0.7092515847353285	3.1575000000000006	212.204
367	CS(=O)(=O)c1ccc(-c2cc3cc(c2)O3)cc1	4	1	-6.18987	-1.5012639893436464	2.897031527000678	0.6979594131135212	2.862800000000001	246.287
368	CS(=O)(=O)c1cccc(-c2cc3cc(c2)O3)c1	4	1	-5.70916	-1.3846746890324306	2.982910086738812	0.6979594131135212	2.862800000000001	246.287
369	NS(=O)(=O)c1ccccc1-c1cc2cc(c1)O2	4	1	-5.3274	-1.2920842888185602	3.0527329999957677	0.7535650927922822	2.1067	247.27499999999998
370	NS(=O)(=O)c1cccc(-c2ccc3cc2O3)c1	4	1	-6.65648	-1.6144335373418497	2.9180246530235916	0.7535650927922822	2.1067	247.27499999999998
371	CCc1cc(C2CCCCN(C)C2)c(F)cc1S(C)(=O)=O	4	3	-8.48977	-1.8526196979888212	2.9003078249547674	0.8607084232625006	2.9909000000000017	313.43800000000005
372	CCc1c(O)ccc(C2=CCCCN(C)C2)c1S(=O)(=O)c1ccccc1	4	3	-6.83634	-1.340716579290573	2.677459204953651	0.8856112443313345	3.8964000000000034	371.502
373	CCc1cccc(C2CCCCN(C)C2)c1	4	3	-7.99438	-1.998595	2.374260241919865	0.7331582164047088	3.4483000000000015	217.35599999999994
374	CCc1c(O)ccc(C2CCCCN(C)C2)c1F	4	3	-8.07829	-1.904071213130492	2.85841757383435	0.8715041949795416	3.293000000000002	251.34499999999989
375	Cc1cc(C2CCCCN2C)ccc1C(C)C	4	3	-7.20182	-1.7466979150991635	2.5234802910577887	0.7342270637068498	4.275220000000004	231.383
376	C[N+]1(C)CCCCC(c2ccc(O)c(S(=O)(=O)c3ccccc3)c2)C1	4	3	-7.06402	-1.412804	3.161168812590507	0.8515784573718387	3.568900000000003	360.49900000000014
377	CCc1cc(C2CCCCN(C)C2)c(CO)cc1OC(C)=O	4	3	-7.84063	-1.6716279326792898	2.9441812830872003	0.6862774398385904	2.865900000000001	305.41800000000006
378	CCc1cc(-c2ccc(C)nc2)ccc1C	4	3	-6.41995	-1.6049875	1.8444223215021793	0.7331310622905375	3.9278400000000024	211.308
379	CCc1cc(C2CCCCN(C)C2)ccc1OC	4	3	-7.99553	-1.884564494060159	2.452496777454259	0.810811860875637	3.456900000000002	247.38199999999998
380	CCN1CCCCCC1c1cccnn1	4	2	-7.16072	-1.8488899537902916	2.887502623289709	0.74213293352921	2.4136000000000006	205.30500000000004
381	CC(C)c1cnnc(C2CCCCCN2C)c1S(C)(=O)=O	4	2	-7.4328	-1.6219699345460843	3.321366934266509	0.858166623731317	2.5504000000000007	311.45099999999996
382	CN1CCCCC1(c1cccnn1)S(=O)(=O)c1ccccc1	4	2	-6.56588	-1.3998503195049754	3.3164110434907306	0.8683625340658293	2.2190000000000003	317.41400000000004
383	CN1CCCCCC1c1nnccc1C(=O)O	4	2	-6.43372	-1.5604063015087561	3.0744677296829925	0.8450570647017144	1.7217	235.287
384	CN1C(c2ccc(C(=O)O)cc2)CCCCC1c1cccnn1	4	2	-7.27104	-1.516116645185553	3.144960111676582	0.9399546202506361	3.463000000000002	311.38499999999993
385	CN1CCCCCC1c1cc(S(N)(=O)=O)cnn1	4	2	-6.80951	-1.6050168991858693	3.257017881526659	0.8528585395524041	0.6708999999999999	270.358
386	CCN1CCCCC1c1cccnn1	4	2	-7.12666	-1.9046800022875985	2.933795288881665	0.7158424319253497	2.0235	191.27800000000002
387	O=C(O)c1ccc2cc1-2	4	2	-4.8254	-1.6084666666666667	1.6552532379947884	0.6165632485572116	1.3652	120.10699999999997
388	CN1CCCCCC1c1cc(CCO)ccc1C(C)(C)C	4	1	-7.90501	-1.7250146044944221	2.848893906205639	0.9065753606601483	4.065800000000004	289.463
389	CN1CCCCC1c1cc(CO)ccc1C(C)(C)C	4	1	-7.74765	-1.7774328105222577	2.8355591150355917	0.878425816545946	3.633200000000002	261.409
390	CN1CCCCCC1c1c(C(C)(C)C)ccc(CO)c1C(C)(C)C	4	1	-6.68415	-1.364396405352015	3.1581966922170697	0.7924417883875293	5.320800000000007	331.5440000000001
391	CN1CCCCC=C1c1cc(CO)ccc1C(C)(C)C	4	1	-5.98788	-1.338930672111144	2.668986844342488	0.882155983322421	3.9330000000000034	273.42
392	CN1CCCCCC1c1ccccc1C(C)(C)C	4	1	-7.95597	-1.8752401126389122	2.5401166507574278	0.7023094566238697	4.531000000000004	245.41
393	CN1CCCCCC1c1cc(CO)c(I)cc1C(C)(C)C	4	1	-7.79164	-1.7002752422783678	3.2195078249547677	0.7310360965215776	4.627900000000004	401.3320000000001
394	CN1CCCCCC1c1cc(CO)c(O)cc1C(C)(C)C	4	1	-8.48148	-1.8508106716787647	3.0257175415539566	0.8723412462367844	3.728900000000004	291.43500000000006
395	CCC(C)(C)c1ccc(CO)cc1C1CCCCCN1C	4	1	-8.19941	-1.7892579513798985	2.949400272253385	0.8870028351971138	4.413400000000004	289.46299999999997
396	CN1CCCCCC1c1cc(CO)ccc1S(C)(=O)=O	4	1	-7.04028	-1.5742544660632218	2.759821383793314	0.9283273120542003	2.1292999999999997	297.4200000000001
397	CCN1CCN(c2cccc(CO)c2)CC1	4	3	-7.30535	-1.8263375	1.7743822546125472	0.8320161660070665	1.3208	220.31599999999997
398	CN1CCN(c2cccc(CO)c2F)CC1	4	3	-7.45218	-1.863045	2.060545398425255	0.8137266608617532	1.0698	224.2789999999999
399	CN1CCN(c2ccc(-c3c(F)cccc3F)c(CO)c2)CC1	4	3	-7.89815	-1.6468781193848852	2.2041478203111122	0.942575505752985	2.8759000000000015	318.3670000000001
400	CN1CCN(c2cccc(CO)c2-c2ccncc2)CC1	4	3	-7.03267	-1.5346544101259567	2.174984604038727	0.9349494261103769	1.9927	283.37500000000006
401	CCc1ccc(N2CCNCC2)cc1CO	4	3	-7.77232	-1.94308	2.1918076726727467	0.8019070796506774	1.1508999999999998	220.31599999999997
402	OCc1cccc(N2CCNCC2)c1	4	3	-7.17382	-1.9172840424561883	1.9449897789379165	0.7195677879819077	0.5884999999999998	192.26199999999997
403	OCc1cccc(N2CCN(CCc3cncs3)CC2)c1	4	3	-6.63416	-1.4476923986880113	2.3063967221691417	0.9169419099507617	2.0001	303.43100000000004
404	CN1CCN(c2cc(-c3ccc(C(=O)O)cc3)cs2)CC1	4	3	-6.96664	-1.520245482833674	2.28192438966294	0.9466322124470943	2.865100000000001	302.39900000000006
405	Clc1cccc(-c2ccccc2Br)c1Cl	4	2	-5.35584	-1.3828719416634354	1.761700151770949	0.659266801718926	5.422900000000002	301.99800000000005
406	Cc1ccc(Cl)c(Cl)c1S(C)(=O)=O	4	2	-4.73625	-1.3135994021858708	2.21003555420463	0.7545301984159435	2.7053200000000004	239.123
407	Cc1cc(Cl)c(Cl)cc1S(=O)(=O)c1ccccc1	4	2	-6.51091	-1.5346362042317683	1.8503143270908158	0.8353152755525469	4.134620000000003	301.194
408	Cc1cc(Cl)c(Cl)cc1-c1ccc(C#N)cc1	4	2	-6.33225	-1.5357962116363195	1.8747405589273	0.7208321278411345	4.840500000000003	262.139
409	NS(=O)(=O)c1ccc(Cc2ccc(Cl)c(Cl)c2)cc1	4	2	-6.19179	-1.4204940468224054	1.752599239382505	0.9448238001573306	3.231600000000002	316.20899999999995
410	Cc1ccc(Cl)c(Cl)c1-c1ccc(N)nc1	4	2	-5.68454	-1.421135	2.219998824998683	0.8352517290292295	3.9460200000000016	253.132
411	Fc1ccc(Cc2ccc(Cl)c(Cl)c2)cc1	4	2	-5.65239	-1.4130975	1.5327423215021785	0.727632297804685	4.723300000000002	255.119
412	CNS(=O)(=O)c1ccccc1-c1cc(C)cc(Cl)c1Cl	4	2	-6.13885	-1.3726885903674582	2.1361311800068226	0.9283226434933994	3.876920000000003	330.236
413	Cc1cc(Cl)c(Cl)cc1N1CCC1	4	2	-5.01828	-1.3918204503565714	1.8423571126461908	0.6937498070390596	3.5119200000000026	216.11099999999996
414	NS(=O)(=O)c1ccc(Cc2cccc(Cl)c2)cc1	4	2	-6.76465	-1.5944432957845263	1.665662810607298	0.9398683535553469	2.5782000000000007	281.76399999999995
415	CC(=O)Nc1cc(Cl)ccc1-c1ccccc1N1CCN(C)C1	4	3	-6.64019	-1.3845753270776473	2.266204151672058	0.9327954315936858	3.6747000000000023	329.83100000000013
416	CN1CCN(c2ccccc2-c2ccc(CO)cc2)CC1	4	3	-8.49274	-1.853267805122822	1.8041687150097214	0.93716563640677	2.5977000000000006	282.38700000000006
417	CN1CCN(c2ccccc2-c2ccc(S(C)(=O)=O)cc2)CC1	4	3	-6.75114	-1.4077100013172799	1.8723748025596336	0.8669652753046774	2.5089000000000006	330.4530000000001
418	CCc1cccc(N2CCN(C)CC2)c1-c1ccc(Cl)cc1	4	3	-8.40934	-1.7928773120778891	1.9526750055384063	0.8321411204532054	4.321200000000004	314.85999999999996
419	c1ccc(Cc2ccccc2N2CCNCC2)cc1	4	3	-8.17271	-1.8749482623612788	1.7957517775326135	0.903247995593566	2.6870000000000003	252.36099999999996
420	CN1CCN(c2c(-c3ccc(Cl)cc3)cccc2-c2ccccc2CO)CC1	4	3	-8.04633	-1.5206134390541675	2.1630998523549696	0.6823511275400761	4.918100000000005	392.93000000000023
421	CC(=O)Nc1cc(-c2ccccc2N2CCN(C)CC2)c(C(C)C)cc1Cl	4	3	-5.94482	-1.1440811424279569	2.2584970387610994	0.8173659513416376	4.840600000000005	385.9390000000001
422	CCc1cc(-c2ccc(CO)cc2N2CCN(C)CC2)ccc1Cl	4	3	-6.75174	-1.3781931563282412	2.186775564171013	0.9131396290586706	3.813500000000002	344.8860000000001
423	CN1CCN(c2ccccc2Cc2ccc(Cl)c(C(N)=O)c2)CC1	4	3	-8.6933	-1.7745124317447505	2.033235971410834	0.9282899549376075	2.781500000000001	343.8580000000001
424	CN1CCN(c2ccc(C(=O)O)cc2-c2ccccc2)CC1	4	3	-8.06376	-1.719199408519717	1.821765115428514	0.945659373500777	2.803600000000001	296.37000000000006
425	CN1CCN(c2ccc(C(C)(C)C)c(-c3ccccc3)c2)CC1	4	1	-6.1502	-1.2824053493338212	1.964907583624722	0.8109610823236183	4.402900000000004	308.46900000000005
426	CN1CCN(c2ccc(C(C)(C)C)cc2)C(c2ccc(S(C)(=O)=O)cc2)C1	4	1	-7.30082	-1.4050434641016678	2.6690446252729725	0.8026351855880423	3.8807000000000036	386.56100000000015
427	CN1CCN(c2ccc(C(C)(C)C)c(S(N)(=O)=O)c2)CC1	4	1	-6.91265	-1.508463898939833	2.2509057083442574	0.8959685736040331	1.3832999999999998	311.4510000000001
428	CCC(C=O)CN1CCN(c2ccc(C(C)(C)C)cc2)CC1	4	1	-7.66538	-1.6342645071379691	2.7768561885096457	0.7795359722078165	3.3312000000000026	302.4620000000001
429	CN1CCN(c2ccc(C(C)(C)C)cc2CO)CC1	4	1	-7.61798	-1.747684472311262	2.091260186128066	0.8851668899615984	2.2282	262.397
430	CN1CCN(c2ccc(C(C)(C)C)c(C(=O)CN)c2)CC1	4	1	-7.67234	-1.674241847973214	2.3403496933066634	0.8632564466721296	1.8773	289.423
431	CN1CCN(c2ccc(C(C)(C)C)c(CO)c2)CC1	4	1	-8.03169	-1.8425960555708518	2.1899672867197832	0.8851668899615984	2.2282	262.397
432	CCC(C)(C)c1ccc(N2CCN(C)CC2)cc1	4	1	-7.51727	-1.7718375310033996	1.9144588106072984	0.808268301716507	3.126000000000002	246.3979999999999
433	CN1CCN(c2ccc(C(C)(C)C)cc2P(=O)(O)O)CC1	4	1	-6.30462	-1.3757808751396423	2.6003405984541477	0.8111692027241376	1.5389	312.35
434	CN1CCN(c2ccc(C(C)(C)C)cc2S(=O)(=O)c2ccccc2)CC1	4	1	-8.02831	-1.5744811288912341	2.1552102586944297	0.8258666709473411	3.5687000000000024	372.5340000000001
435	Fc1ccc(Br)c(N2CCCNCC2c2ccoc2)c1	4	3	-8.02238	-1.7938587021334762	3.1578623676370556	0.9039716822241506	3.7222000000000026	339.208
436	Brc1ccccc1CN1CCCNCC1	4	3	-7.172	-1.8518024372666395	1.9327436083144072	0.8854577437449295	2.2443999999999997	269.186
437	FCc1ccc(Br)c(CN2CCCNCC2)c1	4	3	-7.61548	-1.847025201751693	2.3616053573507596	0.9232752357077678	2.7139000000000015	301.203
438	Fc1ccc(Br)c(N2CCO2)c1	4	3	-4.78113	-1.3801933462652978	2.682045057911333	0.7362791218816986	2.3398000000000003	232.05199999999996
439	Brc1ccc(Br)c(CN2CCCNCC2)c1	4	3	-7.22446	-1.806115	2.1436832579570275	0.8842030232760321	3.006900000000001	348.08200000000016
440	O=S(=O)(c1ccccc1)N1CCCN(Cc2cccc(F)c2)CC1	4	3	-8.48682	-1.7323648782372612	1.7655217672007204	0.8529982972613902	2.7223000000000015	348.44300000000004
441	Cc1ccc(-c2ccc(F)cc2N2CCCNCC2)c(Cl)c1	4	3	-7.91535	-1.687558290205381	2.1676266538900535	0.890003111017228	4.254220000000003	318.823
442	Fc1ccc(Cl)c(CN2CCCNCC2)c1	4	3	-7.25133	-1.8128325	1.985906334880104	0.8561436381512881	2.2744	242.72499999999997
443	Fc1ccc(F)c(CN2CCCNCC2)c1	4	3	-7.7899	-1.947475	1.9944036592948198	0.8263088253340861	1.7601	226.26999999999995
444	CN1CCC(c2ccc(S(C)(=O)=O)c(C#N)c2)CC(c2ccc(O)cc2)C1	4	1	-8.30294	-1.5979015480217704	3.2691332376037083	0.8783557495388415	3.2603800000000023	384.5010000000001
445	N#Cc1cccc(C2CCN(N)CC(c3ccc(O)cc3)C2)c1	4	1	-7.99785	-1.6676670064663754	3.220062908879381	0.836181986736714	3.100780000000001	307.397
446	CCN1CCC(c2cccc(C#N)c2)CC(c2ccc(O)cc2)C1	4	1	-8.73406	-1.7828325319044038	2.9506956784179135	0.9195528929478505	4.246980000000003	320.43600000000004
447	CN1CCC(c2cccc(C#N)c2)CC(c2ccc(O)cc2S(C)(=O)=O)C1	4	1	-8.30725	-1.5987310079085062	3.3092612376037085	0.8783557495388415	3.2603800000000014	384.5010000000001
448	CN1CCC(c2cccc(C#N)c2)CC(c2ccc(O)c(C(C)(C)C)c2)C1	4	1	-9.21893	-1.774183905713439	3.22587969914217	0.803061905622624	5.154380000000005	362.5170000000001
449	CN1CCC(c2cccc(C#N)c2)CC(c2ccc(CO)cc2)C1	4	1	-8.84934	-1.806363963366741	2.9668876516620593	0.9389386967448003	3.643580000000002	320.43600000000004
450	CN1CCC(c2cccc(C#N)c2)CC(c2ccc(S(C)(=O)=O)cc2)C1	4	1	-8.88953	-1.7433802667949414	3.0129088663884627	0.8310803087693523	3.5547800000000027	368.50200000000007
451	CN1CCC(c2cccc(C#N)c2)CC(c2ccc(O)cc2C(N)=O)C1	4	1	-8.1759	-1.603425909276279	3.259582838991202	0.8912114810620498	2.9557800000000007	349.4340000000001
452	CN1CCC(c2cccc(C#N)c2CO)CC(c2ccc(O)cc2)C1	4	1	-8.53295	-1.7065899999999998	3.2493259528957426	0.9018639217835104	3.3491800000000023	336.435
453	CN1CCC(Cc2cccc(C#N)c2)CC(c2ccc(O)cc2)C1	4	1	-8.75316	-1.7867313030783336	2.9882448422975116	0.9318121545019128	3.931980000000003	320.43600000000004
454	CN1CCC(O)CC1	5	1	-5.60575	-1.981931919318244	2.0245488897554793	0.4827770982007352	0.07290000000000002	115.17599999999999
455	Cc1cccnc1C	5	1	-5.13093	-1.814057698396746	1.8190404981470873	0.4913877769176362	1.69844	107.156
456	Cc1ccnc(C)c1	5	1	-4.93037	-1.743149030379359	1.8067174212240094	0.4913877769176362	1.69844	107.15599999999999
457	CN1CCCc2ccccc21	5	1	-5.30573	-1.5997377862665776	1.710922451681844	0.5426972674841514	2.069	147.22099999999998
458	c1cc(CN2CCCNCC2)cc(C2CCCCCN2)c1	5	3	-9.23159	-2.014498093323685	2.70778625179109	0.8948641471000983	2.6866000000000003	287.45099999999996
459	c1cc(C2=NCCCCC2)cc(N2CCCNCC2)c1	5	3	-7.12314	-1.5927825253247851	2.394933487699131	0.8954401234200156	2.849400000000001	271.408
460	c1ccc(-c2ccc(N3CCCNCC3)cc2CC2CCCCCN2)cc1	5	3	-8.23652	-1.5851190130619122	2.820155528483877	0.8512344176460509	4.228000000000002	363.54900000000015
461	c1cc(CC2CCCCN2)cc(N2CCCNCC2)c1	5	3	-8.30864	-1.8578683840573853	2.7358142509261807	0.8836661169594016	2.1708999999999996	273.424
462	CCCc1ccc(N2CCCNCC2)cc1C1CCCCCN1	5	3	-8.60311	-1.7938724407185604	2.933615920816269	0.8880319440027709	3.643500000000002	315.5050000000001
463	CC(C)(C)c1c(CN2CCCNCC2)cccc1C1CCCCCN1	5	3	-9.28904	-1.857808	3.0686754609421554	0.8690057876421029	3.9841000000000033	343.5590000000002
464	Clc1c(C2=NCCCCC2)cccc1N1CCCNCC1	5	3	-7.43992	-1.6235236459245646	2.6673771191914746	0.90533484135039	3.5028000000000015	305.85300000000007
465	c1cc(C2CCCCN2)cc(N2CCCNCC2)c1	5	3	-9.96263	-2.2855840727308747	2.751105050881124	0.8531956377748595	2.3009000000000004	259.39699999999993
466	c1cc(CC2CCCCCN2)cc(N2CCCNCC2)c1	5	3	-8.49605	-1.8539901063395032	2.7307313067361445	0.8945214643572341	2.561000000000001	287.4510000000001
467	Brc1ccc(N2CCCNCC2)cc1C1CCCCCN1	5	3	-9.31519	-2.032741108947414	2.9223576094656707	0.8537684454243649	3.453500000000002	352.3200000000001
468	CN1CCCCC(c2cccc(-c3ccccc3)c2F)C1	5	2	-8.58314	-1.8729947024001559	2.4047951150589686	0.7724208677311435	4.692000000000005	283.39000000000004
469	CN1CCCCC1c1ccc(S(N)(=O)=O)cc1	5	2	-7.33977	-1.7801557045729255	2.4058233352476392	0.8693919656496456	1.4908000000000001	254.355
470	CN1CCCCC(C2CCCC2)C1	5	2	-6.92189	-1.9197868706247259	2.4809995010901282	0.6009903811883961	2.908500000000001	181.32299999999995
471	Cc1cc(-c2ccccc2)c(C2CCCCCN2)cn1	5	2	-7.72113	-1.726497154311295	2.683291878044825	0.8780872237492247	4.261720000000002	266.3879999999999
472	CN1CCCCC(c2ccccc2Br)C1	5	2	-7.41707	-1.9150792391769762	2.43627447237086	0.7511201707809744	3.648400000000003	268.19800000000004
473	CN1CCCCC(c2ccccc2S(N)(=O)=O)C1	5	2	-7.47958	-1.7629539128090925	2.597467419988197	0.8845034203928561	1.5333	268.382
474	CN1CCCCC(c2ccc(F)cc2Br)C1	5	2	-7.51303	-1.8782575	2.5780484693446137	0.7589562529776803	3.787500000000003	286.188
475	CCC(C)c1cccc2c1CC(=C1CCNC(N3CCCN(C)CC3)CC1)C2	5	3	-9.48677	-1.7928310118048731	3.9250506494881785	0.7862688934733733	4.332400000000003	381.60800000000023
476	CN1CCC[N+](C)(C2CCC(=C3Cc4cccc(Cl)c4C3)CCN2)CC1	5	3	-8.64512	-1.6954475222058176	4.400461380613962	0.596268221968774	3.616900000000002	374.9800000000002
477	c1ccc2c(c1)CC(=C1CCNC(N3CCCNC(C4CC4)C3)CC1)C2	5	3	-9.3547	-1.8346076093771702	3.905780597397179	0.8011160508880706	3.255300000000002	351.53800000000024
478	c1ccc2c(c1)CC(=C1CCCNCC1)C2	5	3	-8.36304	-2.09076	2.7185455907329477	0.6534246984844612	2.8553000000000015	213.32399999999993
479	N#Cc1ccc(-c2ccc3c(c2)CC(=C2CCNC(N4CCCNCC4)CC2)C3)cc1	5	3	-7.88665	-1.4164841552294645	3.5352243330501842	0.7319253272254991	4.015380000000002	412.5810000000003
480	NS(=O)(=O)c1ccccc1C1Cc2ccccc2C1	5	3	-6.63925	-1.523148411100127	2.069172020447594	0.9116541903184767	2.2164	273.357
481	c1ccc2c(c1)CC(=C1CCNC(N3CCCNC3)CC1)C2	5	3	-9.10873	-1.9419877610898393	3.704013840693529	0.7797444364210409	2.4342000000000006	297.4460000000001
482	c1ccc2c(c1)CC(=C1CCC(CN3CCCNCC3)CC1)C2	5	3	-8.10619	-1.690257458085319	2.763715692706276	0.8402450055647829	3.567300000000002	310.48500000000007
483	Nc1cccc2c1CC(=C1CCNC(N3CCCNCC3)CC1)C2	5	3	-8.80814	-1.7979540485831853	3.709854184768532	0.546136835984817	2.0588999999999995	326.48800000000017
484	NS(=O)(=O)c1ccc(-c2ccccc2)cc1	5	2	-5.85223	-1.4630575	1.3969607830406403	0.8619961908267948	2.0010000000000003	233.292
485	Cc1ccc(-c2ccc(CO)cc2)cc1Br	5	2	-6.51785	-1.6294625	1.6870069368867924	0.8817620456731085	3.9168200000000013	277.161
486	Cc1cccc(N2CCC(O)CC2)c1Br	5	2	-5.78124	-1.4927097493618777	2.2028023495731475	0.8477567299191079	2.7186200000000014	270.16999999999996
487	CCNS(=O)(=O)c1ccc(Cc2ccccc2Br)cc1	5	2	-5.9295	-1.3258765072585001	1.8551858503364915	0.8952866515059793	3.3381000000000016	354.269
488	Cc1cccc(-c2ccccc2S(N)(=O)=O)c1Br	5	2	-6.06337	-1.429150014614359	2.0635846567611456	0.9218639284158372	3.0719200000000004	326.215
489	Cc1ccc(-c2ccc(O)cc2)cc1Br	5	2	-5.76868	-1.4894667713066534	1.6755638880346844	0.8196632690742092	4.130120000000002	263.134
490	Cc1cccc(-c2cccc(S(C)(=O)=O)c2)c1	5	2	-5.98566	-1.451735789354977	1.6029729648192799	0.8157527599822286	3.065520000000001	246.331
491	Cc1cc(-c2ccc(Br)cc2)ccc1Br	5	2	-5.40183	-1.3947465086029074	1.626360591331391	0.6767361915215191	5.187020000000002	326.03099999999995
492	CCN1CCN(c2ccc(C)c(Br)c2)C1	5	2	-7.68901	-1.9852938452548192	2.2919979539687514	0.814203588600823	2.8569200000000015	269.18600000000004
493	CC(=O)N1CCN(c2ccc(C)c(Br)c2)CC1	5	2	-6.37739	-1.5467442697504596	1.9041297569633073	0.7946060150926405	2.4260200000000003	297.1960000000001
494	CN1CCCCCC1c1ccccc1	5	2	-7.51975	-2.0097377238709533	2.1278613301574634	0.6552879609805967	3.233500000000002	189.30200000000002
495	CN1CCCCCC1c1ccc(CO)c(-c2ccc(F)cc2)c1	5	2	-8.98861	-1.8742547473375628	2.5491889977393463	0.8995388768979079	4.531900000000004	313.416
496	CN1CCCCCC1c1ccc(F)cc1CO	5	2	-8.05551	-1.9537481528364307	2.657998498913761	0.8546186100214701	2.864900000000002	237.31799999999998
497	CN1CCCCCC1c1ccc(CO)cc1	5	2	-7.45051	-1.8626275	2.3264548907492966	0.8264112133645738	2.7258000000000013	219.328
498	CN1CCCCC(c2ncccn2)C1c1ccc(F)c(N)c1	5	2	-8.14015	-1.7354858112421223	3.3401923472381565	0.8657420251114943	3.1385000000000005	300.3810000000001
499	CN1CCCCCC1c1ccc(F)c(P(=O)(O)O)c1	5	2	-6.35701	-1.4583981143724998	3.0873780499468353	0.8184640783991588	2.175600000000001	287.27099999999996
500	CS(=O)(=O)c1cccc(C2CCC(c3ccc(F)cc3)N(N)CC2)c1	5	2	-9.27834	-1.855668	3.069702863590681	0.8500949170303882	3.413700000000002	362.47000000000014
501	CN1CCCCCC1c1ccc(S(C)(=O)=O)cc1	5	2	-7.39964	-1.744111874113075	2.37494311229589	0.8263950678989199	2.6370000000000013	267.394
502	CN1CCCCCC1c1ccc(F)c(F)c1	5	2	-8.08775	-2.0219375	2.4147469308830765	0.7065785158967762	3.511700000000002	225.28199999999998
503	CN1CCCCC(c2cccc(C(N)=O)c2)C1	5	2	-8.17151	-1.981882285340645	2.427162921990684	0.8472188375016257	1.9848	232.32699999999997
504	CCc1ccc(O)c(C2CCCCN(C)C2)c1	5	2	-7.77313	-1.8852609430386709	2.5739840758368384	0.8479002623872947	3.153900000000002	233.3549999999999
505	CN1CCCCC(c2cccc(Cl)c2)C1	5	2	-7.34662	-1.8968891273942887	2.3248837746964437	0.7041674626399377	3.5393000000000026	223.74699999999999
506	CNc1cc(C2CCCCN(C)C2)ccc1S(C)(=O)=O	5	2	-8.38946	-1.8759402854515383	2.8148711740031036	0.9298641137491062	2.3311	296.43600000000004
507	CN1CCCCC(c2ccccc2)C1	5	2	-7.0557	-1.8857151445614928	2.14997465098298	0.6563249862280331	2.8859000000000012	189.302
508	CCCc1cc(C2CCCCN(C)C2)ccc1S(C)(=O)=O	5	2	-8.34008	-1.8199546619993956	2.738394436709619	0.8566223080943185	3.241900000000002	309.475
509	CCc1cc(C2=CCCCN(C)C2)cc(S(C)(=O)=O)c1	5	2	-7.88818	-1.763850669875429	2.58978432685997	0.8597366470369529	2.7615000000000007	293.432
510	CN1CCCCC(c2cccc(-c3ccc4c(c3)OCO4)c2)C1	5	2	-8.23866	-1.7178793625154596	2.5431584547529216	0.8261665658340295	4.281600000000004	309.4090000000001
511	COc1cccc(C2CCCCN(C)C2)c1	5	2	-7.70303	-1.9257575	2.2757659275385933	0.7580513540244165	2.8945000000000007	219.32799999999995
512	Cc1ccc(C2CCCN(C)CC2)c(-c2ccc(S(N)(=O)=O)cc2)c1	5	1	-8.91158	-1.7823160000000002	2.5435512301729233	0.9131019235917176	3.508720000000001	358.50700000000006
513	Cc1ccc(C2CCCN(C)CC2)cc1CO	5	1	-7.99286	-1.9385532959279044	2.4768561912214526	0.8486747366250545	2.686620000000001	233.35499999999996
514	Cc1ccc(C2CCCN(C)CC2)c(-c2ccc(O)cc2)c1	5	1	-8.73885	-1.863129080124226	2.452314340194027	0.8771698364065791	4.566920000000005	295.426
515	CN1CCCC(c2cccc(CO)c2)CC1	5	1	-7.99599	-1.9989975	2.368577298776053	0.8252157881579434	2.3782000000000005	219.32799999999995
516	Cc1ccc(C2CCCN(C)CC2)c(-c2ccc(S(C)(=O)=O)cc2)c1	5	1	-8.24032	-1.6480640000000002	2.5214606807223756	0.8233355113451389	4.264820000000004	357.51900000000006
517	Cc1ccc(CC2CCCN(C)CC2)cc1	5	1	-7.70936	-1.92734	2.139721445933242	0.7346547524060099	3.269420000000002	217.356
518	Cc1ccc(C2CCCN(C)CC2)cc1S(N)(=O)=O	5	1	-7.58107	-1.7392167375740997	2.561804677165769	0.8999869708602268	1.84172	282.409
519	Cc1ccc(C2CCCN(C)CC2)c(O)c1	5	1	-8.20816	-2.05204	2.4237069308830748	0.7847413315910273	2.8999200000000016	219.32799999999997
520	c1ccc2c(c1)CN(CN1CCCCCC1)C2	5	1	-7.33469	-1.778923623597741	2.0486647718858038	0.7705911837698697	2.835700000000001	230.3549999999999
521	Cc1ccc(C2CCCN(N3CCCCC3)CC2)cc1	5	1	-7.81455	-1.747386501357098	2.681597484302973	0.8036542573507018	3.9654200000000035	272.4359999999999
522	CCN1CCC=C(c2ccc(C)c(C(N)=O)c2)CC1	5	3	-8.02384	-1.8407951420599682	2.2911249957741546	0.9054825618045245	2.593020000000001	258.365
523	Cc1ccc(C2CCCCN(C)CC2)cc1C(N)=O	5	3	-8.33234	-1.9115698959590366	2.4622919273611483	0.8883372572080744	2.68332	260.381
524	CCCN1CCCC(c2ccc(Cl)c(C(N)=O)c2)CC1	5	3	-8.30398	-1.85682637637987	2.442385899277829	0.9247017254512903	3.418400000000002	294.8260000000001
525	CCN1CCCC(c2cccc(C(N)=O)c2)CC1	5	3	-8.55337	-2.0160486429991935	2.3190850127483777	0.8896977320029774	2.3749000000000002	246.35399999999996
526	CCN1CCC(c2ccc(C(=O)O)cc2)CCC1c1sccc1C	5	3	-7.77083	-1.5862140314926505	3.118594134054348	0.8408340631142531	5.0854200000000045	343.492
527	CC[N+]1(C)CCCC(c2ccc(C)c(C(N)=O)c2)CC1	5	3	-7.37382	-1.6488362773847498	3.405369840387893	0.8469418048003813	2.8279200000000007	275.41600000000005
528	CCc1cc(C2=CCCN(CC)C2)ccc1C	5	3	-7.32813	-1.7773325898975028	2.4177636972251726	0.764186996934454	3.6664200000000022	229.36699999999996
529	CCN1CCCC(Cc2ccc(C)c(C(=O)CN)c2)CC1	5	3	-8.78905	-1.9179279481786489	2.6133276561494423	0.8475158863979164	2.8009200000000005	288.43500000000006
530	CCCc1cc(C2CCCN(CO)CC2)ccc1C	5	3	-8.39201	-1.925259132799093	2.6382853477772095	0.8968600675446745	3.466820000000003	261.40899999999993
531	CCN1CCCC(c2ccc(C)cc2)CC1	5	3	-8.05732	-2.01433	2.1006662619867544	0.7315607628835061	3.5844200000000024	217.35599999999997
532	Cc1ccc(C2CCCCN2)c(-c2ccccc2)c1	5	1	-8.06918	-1.8511968514336592	2.419453662795524	0.829653018405304	4.476620000000003	251.37300000000005
533	Cc1ccc(C2CCCCN2)cc1C(F)(F)F	5	1	-7.46719	-1.8110595939150553	2.753674071745186	0.7900646363575728	3.828420000000003	243.272
534	Cc1ccc(C2CCCCN2S(=O)(=O)c2ccccc2)cc1	5	1	-6.39964	-1.3644078324180187	2.2169626918423795	0.8609011750072323	3.9109200000000035	315.43800000000005
535	CS(=O)(=O)c1cccc(C2CCCCN2)c1	5	1	-6.89155	-1.7228875	2.6349900078061523	0.8571515433777186	1.9047	239.33999999999997
536	Cc1ccc(C2CCCCN2)c(S(C)(=O)=O)c1	5	1	-6.86403	-1.6647718063181405	2.7730233352476397	0.8787227157848674	2.21312	253.36700000000002
537	Cc1ccc(C2CCCC(c3cccc(S(N)(=O)=O)c3)N2)cc1	5	1	-7.31073	-1.5243925822794784	3.0062316877927735	0.9075497150408983	3.1983200000000007	330.4530000000001
538	Cc1ccc(C2CC(c3ccc(O)cc3)CCN2)cc1	5	1	-8.86383	-1.982012642100196	2.820111538000626	0.8643561827950551	3.908920000000002	267.372
539	Cc1ccc(C2CCCCN2c2ccc(C(=O)O)cc2)cc1	5	1	-6.04458	-1.2887087860687956	2.2790066478863356	0.9106010377211519	4.424820000000003	295.382
540	C[N+]1(c2cc(F)ccc2F)CCCNCC1	5	3	-6.559	-1.63975	3.645703853959998	0.7224634924881537	1.8952	227.27799999999993
541	O=S(=O)(c1ccccc1)N1CCCN(Nc2cc(F)ccc2F)CC1	5	3	-6.88547	-1.377094	2.1981101744214957	0.9028384257585628	2.688300000000001	367.42100000000005
542	O=C1c2ccccc2CN1c1cc(Br)cc(CN2CCCNCC2)c1F	5	3	-7.80916	-1.5315022778757015	2.567459643309814	0.8286234003149117	3.5439000000000025	418.31000000000023
543	Fc1ccc(F)c(CCN2CCCNCC2)c1	5	3	-7.47174	-1.8121631310089705	2.0797061422801164	0.8664213914977787	1.8026	240.29699999999997
544	Fc1ccc(F)c(CN2CCNCCC2c2ccncc2)c1	5	3	-7.71729	-1.6453317563239889	2.765856476183039	0.9448146497623477	2.8964000000000016	303.356
545	CN1CCCN(Cc2c(Cl)ccc(F)c2F)CC1	5	3	-7.85526	-1.85150253799448	2.1378360413765307	0.7654340262224285	2.755700000000001	274.7420000000001
546	Ic1cccc(CN2CCCNCC2)c1	5	3	-7.03767	-1.8171185804069034	2.0625198320906293	0.8407328813551622	2.0865	316.1860000000001
547	Fc1ccc(F)c(N2CCCNCC2)c1	5	3	-7.34802	-1.8972506058399348	2.0104926894658135	0.7627849855049226	1.7645000000000002	212.24299999999997
548	CCc1ccc(N2CCNCC2)c(-c2ccccc2)c1CO	5	1	-6.87726	-1.4662367585637852	2.24299715526368	0.9104982527707051	2.817900000000001	296.41400000000004
549	CCc1cc(Br)c(N2CCNCC2)cc1CO	5	1	-6.44233	-1.562494533240319	2.5126992741482486	0.8948386230519002	1.9133999999999998	299.21200000000005
550	OCc1ccc(Br)c(N2CCNCC2)c1	5	1	-7.25925	-1.8743302903970793	2.255047966746673	0.8520045933400869	1.351	271.158
551	CCc1ccc(N2CCNCC2)cc1	5	1	-7.32927	-1.9588298025114748	1.7475334937596827	0.7626916747548058	1.6585999999999999	190.29
552	CCc1ccc(S(C)(=O)=O)cc1CO	5	1	-5.60424	-1.4977961423752852	2.0188327686443213	0.8206838651051341	1.1448	214.28599999999997
553	CS(=O)(=O)c1ccc(CO)cc1N1CCNCC1	5	1	-6.64757	-1.5668472751374194	2.312419425991914	0.8084142360840789	-0.007999999999999952	270.35400000000004
554	CCc1ccc(N2CCN(S(C)(=O)=O)CC2)cc1CO	5	1	-6.53435	-1.461125078877575	2.1649264247620668	0.8939790261061378	0.8229	298.408
555	CCc1ccc(N2CCN(C)CC2)cc1CO	5	1	-7.48751	-1.8159879178157936	2.031776197225172	0.8582076292711524	1.4931	234.34299999999996
556	CCc1ccc(N2CCNC(c3ccccc3)C2)cc1CO	5	1	-9.00476	-1.9198212826103465	2.699948783875346	0.9104504142610218	2.892200000000001	296.4140000000001
557	CCCc1c(N2CCNCC2)ccc(CC)c1CO	5	1	-7.77898	-1.7846204054644224	2.4985950973706714	0.8528513304130654	2.1034	262.39699999999993
558	O=S(=O)(c1ccccc1)c1cccc(F)c1F	5	3	-5.99748	-1.4546025604429063	1.8399189549993125	0.8254253749753183	2.797600000000001	254.25699999999995
559	Cc1ccc(-c2ccccc2F)c(F)c1F	5	3	-6.30557	-1.5763925	1.8359128110126672	0.6815779924589901	4.079320000000001	222.20899999999995
560	Cc1c(F)c(F)cc(-c2cccc(S(N)(=O)=O)c2)c1C1CC1	5	3	-7.05297	-1.5036982564346297	2.451940567095491	0.940031508091982	3.465020000000001	323.36400000000015
561	CC(=O)N1CCN(c2ccc(C)c(I)c2Cl)CC1	5	3	-5.74989	-1.3552620700255726	2.3092436834487433	0.7016752309452975	2.921520000000002	378.6410000000001
562	Fc1cccc(Cc2ncccc2Cl)c1I	5	3	-5.92532	-1.48133	2.413197706117563	0.7464112118249449	4.0695000000000014	347.558
563	Cc1cccc(-c2ccc(C(=O)O)cc2)c1F	5	3	-5.60135	-1.3585269232972637	1.6526600351957121	0.85681826267657	3.4993200000000018	230.23799999999997
564	O=S(=O)(c1ccccc1)c1ccc(F)c(F)c1	5	3	-6.16948	-1.4963186879491555	1.671075419811098	0.7721527187023283	2.797600000000001	254.25699999999995
565	CC(C)c1ccc(Cc2cccc(F)c2F)cc1CO	5	3	-6.68492	-1.4947935544147892	2.169138173013815	0.8881938152160777	4.171300000000004	276.326
566	Cc1cc(-c2ccc3c(c2)OCCO3)cc(F)c1F	5	3	-6.09158	-1.3975042961312365	2.111718174293749	0.7795825798217969	3.711420000000002	262.25499999999994
567	Cc1c(F)ccc(F)c1-c1ccc(S(N)(=O)=O)cc1	5	3	-5.97881	-1.3716330838226534	2.0180064095878656	0.9205049501732163	2.5876200000000003	283.29900000000004
568	Cc1cccc(-c2ccnc(N)n2)c1	5	1	-5.33466	-1.425747856780534	1.8437713549229073	0.739167146920749	2.0342199999999995	185.23
569	Cc1cccc(C)c1Cc1ccccc1	5	1	-6.36364	-1.6430847827506243	1.5029860705033808	0.6831453597321625	3.8942400000000026	196.29300000000003
570	Cc1ccccc1N1CCN(c2ccccc2)CC1	5	1	-6.90176	-1.5833723353984883	1.4979505918761653	0.8087027602337322	3.321620000000002	252.361
571	c1ccc(N2CCCCC2)cc1	5	1	-5.04163	-1.4553932188272465	1.3139107921770687	0.6117683755470859	2.6769000000000007	161.24800000000002
572	Cc1ccccc1-c1cccc(S(N)(=O)=O)c1	5	1	-7.01632	-1.7017075566549238	1.6391791841318817	0.8848241611229574	2.3094199999999994	247.319
573	Cc1cccc(-c2cccc(C#N)c2)c1	5	1	-5.74634	-1.4836986081097019	1.6106705069971206	0.6792183034802931	3.5337000000000023	193.249
574	Cc1ccccc1C#N	5	1	-4.83598	-1.6119933333333334	1.6840643149178653	0.5085022668084198	1.8667	117.151
575	Cc1ccccc1-c1ccc(S(N)(=O)=O)cc1	5	1	-5.72765	-1.3891591727393524	1.5440325392873646	0.8848241611229574	2.3094200000000003	247.319
576	Cc1cccc(-c2ccc(C(=O)O)cc2)c1	5	1	-5.95608	-1.48902	1.3704715522714075	0.828281262619544	3.360220000000001	212.248
577	CS(=O)(=O)c1cccc(Cc2ccccc2)c1	5	1	-6.22109	-1.5088359515572807	1.5582002356867086	0.8340802933268221	2.680900000000001	246.33100000000002
578	CN1CCCC(C2Cc3cc(CO)c(S(=O)(=O)c4ccccc4)cc3C2)CC1	5	1	-9.08037	-1.7160286308893984	3.2581762050437337	0.8554512742130604	3.458400000000003	399.55600000000015
579	CCOCc1ccc2c(c1)CC(C1CCCN(C)CC1)C2	5	1	-8.06284	-1.7594559341103688	3.0219787246972256	0.8375545990846727	3.669800000000003	287.44700000000006
580	CN1CCCC(C2Cc3ccc(C(F)(F)F)cc3C2)CC1	5	1	-8.81361	-1.9232873795628451	3.0359870005003335	0.7523783234858196	4.1521000000000035	297.3640000000001
581	CCCc1c(CO)ccc2c1CC(C1CCCN(C)CC1)C2	5	1	-8.53086	-1.818785463129423	3.3487571824029922	0.9186510003880726	3.5781000000000027	301.47400000000005
582	CN1CCCC(CC2Cc3ccc(CO)cc3C2)CC1	5	1	-8.22392	-1.8389244161520069	3.072615251528477	0.914856586313595	3.0157000000000016	273.4200000000001
583	CN1CCCC(C2Cc3ccc(CO)c(S(C)(=O)=O)c3C2)CC1	5	1	-8.84091	-1.8434571683813328	3.4420735295087512	0.9168119923363232	2.0291	337.4850000000002
584	CN1CCCC(C2Cc3cc(CO)cc(Br)c3C2)CC1	5	1	-7.59385	-1.6980364810936777	3.326005144031617	0.893571763099738	3.3881000000000023	338.28900000000016
585	CN1CCCC(C2Cc3ccc(CCO)cc3C2)CC1	5	1	-8.38414	-1.8747506972875088	3.035626922616009	0.9150247104061374	2.668100000000001	273.42
586	CN1CCCC(C2Cc3cc(CO)c(C(C)(C)C)cc3C2)CC1	5	1	-8.46785	-1.7656687810732008	3.3620600679702894	0.8938444719373089	3.9231000000000034	315.5010000000001
587	CCN1CCN(c2ccc(F)c(O)c2)CC1	5	2	-7.48595	-1.8714875	1.9610346291944865	0.8275190184641751	1.6731999999999998	224.27899999999997
588	CCN1CCN(c2ccccc2F)CC1	5	2	-7.36723	-1.902210606511978	1.6092633513620562	0.732843445917424	1.9676	208.27999999999997
589	CCN1CCN(c2ccccc2)C(S(=O)(=O)c2ccccc2)C1	5	2	-6.57416	-1.3708071203174588	2.6478785082288567	0.8640064605855119	2.6285000000000007	330.4530000000001
590	CCN1CCN(c2ccc(C(C)C)cc2)CC1	5	2	-7.21143	-1.7490286824557626	1.6681588895328634	0.7903284889952668	2.951900000000001	232.37099999999998
591	CCN1CCN(c2cccc(S(=O)(=O)c3ccccc3)c2)CC1	5	2	-6.98887	-1.4572801329710683	1.873979633113695	0.8640835557830452	2.6613000000000007	330.4530000000001
592	CON1CCN(c2ccccc2S(C)(=O)=O)CC1	5	2	-5.89664	-1.3898513767386145	2.272152041376531	0.8119163964896835	0.7734999999999999	270.35400000000004
593	CN1CCN(c2ccccc2C2CCCCC2)CC1	5	2	-7.0535	-1.6181838788560072	1.8977607567113317	0.8010140648324493	3.486100000000002	258.40899999999993
594	CCN1CCN(c2ccc(Cl)cc2)CC1	5	2	-6.77792	-1.7500514187950782	1.5551764103960473	0.7618228158775442	2.4819000000000004	224.73499999999999
595	CN1CCCCC1c1cccnn1	5	1	-6.20036	-1.7196704543335308	2.960794237932234	0.652582799233543	1.6334	177.251
596	CC#CCC1CCN(CC)C(c2cccnn2)C1	5	1	-7.47621	-1.7621595961915597	3.873162607083045	0.7642536994978523	2.663000000000001	243.354
597	CCc1cccc(O)c1	5	1	-6.04898	-2.0163266666666666	1.5196606226101714	0.6032549150365025	1.9546	122.16699999999996
598	CCN1CCCCC1c1cc(S(C)(=O)=O)cnn1	5	1	-6.90238	-1.6269065681088009	3.242421266142043	0.8302766660820362	1.427	269.37
599	CCN1CCCCC1c1nnccc1S(=O)(=O)c1ccccc1	5	1	-7.97771	-1.663467526167266	2.9800540327043823	0.8618493908136485	2.856300000000001	331.44100000000003
600	NS(=O)(=O)c1ccc2cc1-2	5	1	-5.84383	-1.8479813058821777	1.99587962308577	0.6440393942473863	0.31440000000000023	155.17799999999997
601	CCCN1CCCCC1c1cccnn1	5	1	-6.25604	-1.6153025822138298	2.8913952806323664	0.7584906643348965	2.4136000000000006	205.305
602	CCN1CCCCC1c1nnccc1S(C)(=O)=O	5	1	-7.42666	-1.750480549188962	3.206086189218966	0.8302766660820362	1.4269999999999998	269.37
603	CCN1CCCCC1c1ccc(C(C)C)nn1	5	1	-7.20962	-1.7485896929744469	3.0288215758368384	0.8027828442069936	3.1469000000000014	233.359
604	O=c1ccc(-c2ccc3cc2O3)c[nH]1	5	1	-5.38432	-1.4390200500539048	3.261820015303977	0.6306994935021895	2.1475999999999997	185.18200000000002
605	NS(=O)(=O)c1ccccc1-c1c2cccc1O2	5	1	-5.81403	-1.410109400029991	2.8340835114523966	0.7535650927922822	2.1067	247.27499999999998
606	O=C(O)c1ccc(-c2ccc3cc2O3)cc1	5	1	-6.26627	-1.5665675	2.6705655972678652	0.7092515847353285	3.1575000000000006	212.20399999999998
607	c1cc(-c2ccc3c(c2)OCCO3)c2cc1O2	5	1	-6.16317	-1.4947882881551764	2.958212319144705	0.6371879761687971	3.230500000000002	226.23099999999994
608	CS(=O)(=O)N1CCC(C2Cc3ccccc3C2)CCC1CN1CCCNCC1	5	1	-8.35167	-1.5783172751484864	3.391807914445444	0.8338148176643452	2.1270000000000007	405.60800000000035
609	Cc1cccc2c1CC(C1CCC(N3CCCNCC3)N(S(C)(=O)=O)CC1)C2	5	1	-8.77761	-1.6588123689652612	3.8280683018859953	0.8390180611093089	2.39292	405.60800000000023
610	CC(=O)Nc1ccc2c(c1)CC(C1CCC(N3CCCNCC3)N(S(C)(=O)=O)CC1)C2	5	1	-9.3507	-1.6794352976617641	3.786200929357199	0.7367910146528006	2.0429000000000004	448.63300000000027
611	CS(=O)(=O)N1CCCN(C2CCC(C3Cc4ccccc4C3)CCN2S(C)(=O)=O)CC1	5	1	-8.41	-1.510480590045177	3.526770798996732	0.671518927628992	1.7565000000000002	469.67300000000034
612	CS(=O)(=O)N1CCC(C2Cc3cccc(-c4ccccc4)c3C2)CCC1N1CCCNCC1	5	1	-7.31115	-1.2727078543405002	3.7204568026214524	0.7441623503000805	3.7515000000000027	467.6790000000004
613	CS(=O)(=O)N1CCC(C2Cc3ccc(CO)cc3C2)CCC1N1CCCNCC1	5	1	-9.30403	-1.7277149972594357	3.842675511923428	0.772281527194449	1.5768000000000004	421.60700000000037
614	CC(C)(C)c1cccc2c1CC(C1CCC(N3CCCNCC3)N(S(C)(=O)=O)CC1)C2	5	1	-8.10724	-1.4561032888035506	3.9419782804543777	0.7718098381848266	3.3820000000000023	447.68900000000025
615	Cc1ccc2c(c1)CC(C1CCC(N3CCCNCC3)N(S(C)(=O)=O)CC1)C2	5	1	-9.63043	-1.819980199901126	3.7766367634244578	0.8390180611093089	2.39292	405.60800000000023
616	CS(=O)(=O)N1CCC(C2Cc3ccccc3C2)CCC1N1CCCOCC1	5	1	-7.83392	-1.5076386069366643	3.4776926695563715	0.7931331062212691	2.5115000000000007	392.56500000000034
617	COc1ccc2c(c1)CC(C1CCNC(N3CCCCCC3)CC1)C2	5	3	-8.99508	-1.799016	3.4793611202191013	0.8983716911404869	4.001800000000003	342.52700000000027
618	CN1CCC(C2Cc3cc(F)c(CO)cc3C2)CCC1N1CCCCCC1	5	3	-8.69799	-1.6739289559695578	3.7674504468720054	0.8672887151673244	3.9668000000000037	374.5440000000002
619	CCN1CCC(C2Cc3c(F)ccc(-c4ccccc4)c3C2)CCC1N1CCCCCC1	5	3	-10.3033	-1.8213833246498388	3.613703727115178	0.5395640391846841	6.531600000000007	434.6430000000004
620	COCc1ccc2c(c1F)CC(C1CCNC(N3CCCCCC3)CC1)C2	5	3	-8.38685	-1.6140500350510043	3.7969513831314607	0.8513347847296487	4.278700000000004	374.5440000000003
621	Oc1ccc2c(c1F)CC(C1CCNC(N3CCCCCC3)CC1)C2	5	3	-9.12709	-1.8254180000000002	3.8145168089953385	0.8540262627263666	3.837900000000003	346.4900000000003
622	CCN1CCC(C2Cc3ccc(CO)c(F)c3C2)CCC1N1CCCCCC1	5	3	-9.38862	-1.7742824052919453	3.8094786437663384	0.8303164537059944	4.356900000000004	388.5710000000003
623	O=S(=O)(c1ncccc1Cl)N1CCCCCC1N1CCCCCC1	5	3	-7.55021	-1.5411801625715817	3.051244905009712	0.8154776497896851	3.501800000000003	371.93400000000025
624	OCc1ccc2c(c1F)CC(C1CCNC(N3CCCCCCC3)CC1)C2	5	3	-9.40689	-1.8103568245790662	3.7981589780681695	0.8389405995340183	4.014700000000003	374.5440000000004
625	Oc1ccc2c(c1F)CC(C1CCCNCC1)C2	5	3	-8.41101	-1.9824940692092876	3.441338346728015	0.8016438604159383	2.6358000000000006	249.32899999999995
626	CS(=O)(=O)c1cc(-c2cc(F)ccc2F)ccc1CO	6	3	-7.12656	-1.59354726057309	2.136902974878618	0.947079023021241	2.527600000000001	298.31000000000006
627	Cc1c(Cl)cc(-c2cccc(S(N)(=O)=O)c2)cc1Cl	6	3	-5.93776	-1.3622155679472667	2.034681522710038	0.9197033826728639	3.616220000000002	316.20900000000006
628	CCCC(N)=O	6	3	-4.18057	-1.7067105556645121	2.0389828559784693	0.5158494162613733	0.27180000000000015	87.122
629	CS(=O)(=O)Cc1cccc(Br)c1	6	3	-5.71577	-1.6500006740629938	1.8485915614078365	0.8027899658399498	1.9937	249.12900000000002
630	Cc1cccc(C#N)c1-c1cccc(O)c1	6	3	-6.68059	-1.6701475	2.0173146291944857	0.7830785420455034	3.239300000000002	209.24800000000002
631	CNNc1ncccc1C	6	3	-5.64188	-1.7841191085350774	2.4868083776645253	0.5954316953472246	0.9363199999999997	137.18599999999998
632	Cc1c(CO)cc(C#N)cc1S(C)(=O)=O	6	3	-6.38822	-1.6494313114606094	2.5501863732417878	0.8056676571440387	0.7625	225.26899999999998
633	Cc1cc(C)c(C)c(-c2cccc(S(N)(=O)=O)c2)c1	6	3	-6.98534	-1.6025469024353898	1.9396344638865095	0.9156733856202235	2.92626	275.373
634	Cc1cccc(CS(C)(=O)=O)n1	6	3	-5.46408	-1.5773440294368253	2.142649253715529	0.6883976373942059	0.93462	185.248
635	Fc1ccc(F)c(-c2cccc(N3CCCNCC3)c2)c1	6	2	-8.48557	-1.8517031828498298	2.0239820819706313	0.9104988365153737	3.4315000000000024	288.341
636	Clc1cccc(-c2cccc(C3CCCCN3)c2)c1	6	2	-8.3402	-1.913373103627259	2.413311904553767	0.8255521405233772	4.821600000000004	271.79099999999994
637	c1cc(C2CCCCN2)cc(N2CCNCC2)c1	6	2	-8.94308	-2.10790417089793	2.735346702039479	0.8332587906217689	1.9107999999999998	245.36999999999998
638	c1ccc(C2CCCCCN2)cc1	6	2	-7.55881	-2.0964366951146123	2.2684943002181246	0.6917063112811457	2.8913	175.275
639	O=S(=O)(c1ccccc1)N1CCCN(c2cccc(C3CCCCCN3)c2)CC1	6	2	-8.73042	-1.6211982943276972	2.6539312503591344	0.8285575526315896	3.7923000000000027	413.5870000000003
640	CCCc1cc(C2CCCCCN2)cc(N2CCCNCC2)c1	6	2	-9.1222	-1.9021101879114475	2.9692880927619694	0.8880319440027709	3.643500000000002	315.50500000000005
641	Clc1ccc(-c2cccc(N3CCCNCC3)c2)cc1	6	2	-7.23979	-1.6188662582823201	1.824427399042026	0.9031021799980111	3.806700000000002	286.8059999999999
642	CS(=O)(=O)c1cccc2c1CC(=C1CCCNCC1)C2	6	1	-8.49561	-1.8996761470326986	2.9980696415452837	0.807373283654245	2.2588	291.41600000000005
643	O=C(O)c1ccc(C2Cc3ccccc3C2)cc1	6	1	-5.45849	-1.2865784313463196	1.7499825857552285	0.8714427548179893	3.2672000000000017	238.286
644	CS(=O)(=O)N1CCCC(=C2Cc3ccccc3C2)CC1	6	1	-7.56422	-1.6914110116763459	2.6252000059177547	0.7456733069846486	2.527300000000001	291.4160000000001
645	Cc1cccc(C2CC(=C3Cc4ccccc4C3)CCCN2)c1C	6	1	-8.23567	-1.6810990991622616	3.231494336447838	0.7116346492853167	5.213440000000005	317.47600000000006
646	OCc1ccc2c(c1)CC(=C1CCCNCC1)C2	6	1	-8.34182	-1.966185829812522	2.8779292140906083	0.7420963966420521	2.3476	243.3499999999999
647	CS(=O)(=O)c1ccc2c(c1)CC(=C1CCCNCC1)C2	6	1	-7.8968	-1.7657781604720337	2.847899601059453	0.807373283654245	2.2588	291.41600000000005
648	N#Cc1ccc(-c2ccc3c(c2)CC(=C2CCCNCC2)C3)cc1	6	1	-8.98581	-1.8342207854665429	2.7085875168827602	0.7922488450231986	4.393980000000003	314.4320000000001
649	Brc1ccc(C2CC(=C3Cc4ccccc4C3)CCCN2)cc1	6	1	-7.87217	-1.6414609149076824	3.140420445703148	0.6685548005239049	5.359100000000005	368.31800000000015
650	CC1CCN(C2CNCCC(=C3Cc4ccccc4C3)C2)CC1	6	1	-8.53188	-1.779019959005275	3.297562074662423	0.7979004616205396	3.5657000000000023	310.4850000000001
651	OCc1ccc(C2CCCCN(CN3CCCCCC3)C2)cc1	6	3	-7.63271	-1.5915300533175754	2.5527774592778094	0.9195263415144408	3.5819000000000027	316.48900000000003
652	CN1CCCCCC1N1CCN(c2ccccc2)CC1	6	3	-7.34618	-1.6426557854949404	2.5831043943420866	0.819995337935113	2.640500000000001	273.4240000000001
653	CS(=O)(=O)c1cc(Cl)ccc1S(N)(=O)=O	6	3	-5.84482	-1.5091260347720024	2.099314495322135	0.8402468858940825	0.39090000000000036	269.731
654	Cc1ccc(P(=O)(O)O)cc1N1CCCCCC1	6	3	-4.22551	-0.9959622583238562	2.3556554259919142	0.8078193732101815	2.17842	269.281
655	CN1CCCCCC1c1ccc(=O)[nH]c1	6	3	-7.34039	-1.895280548311164	2.828027245179447	0.7617340772998565	1.9218	206.28900000000002
656	NS(=O)(=O)c1cccc(C2CCCCNC2)c1	6	3	-7.00446	-1.698831084141993	2.6378321527599145	0.8324335431887819	1.1910999999999998	254.35499999999993
657	Cc1ccc(Cl)c(C2CCCCCN2C)c1	6	3	-7.57357	-1.8933925	2.4581192385753816	0.7079223762053055	4.195320000000003	237.77399999999994
658	CN1CCCCCC1S(=O)(=O)c1ccc(Cl)cc1	6	3	-5.50123	-1.2966523459556236	2.682909266142042	0.8391739462070328	2.9456000000000016	287.812
659	Cc1cc(O)c(C2CCCN(C)CC2)cc1C(C)C	6	3	-8.14125	-1.8677308433737108	2.7120354463965395	0.868753128374571	4.023320000000004	261.409
660	Cc1ccc(CC2CCCN(C)CC2)c(O)c1	6	3	-8.57759	-2.0803711519553993	2.5018254219906844	0.8485952204060363	2.9750200000000016	233.355
661	Cc1ccc(C2CCCN(c3ccccc3)CC2)c(CO)c1	6	3	-6.78686	-1.446963413805238	2.3650297934907307	0.9142009348151107	4.261420000000005	295.42600000000004
662	CN1CCCC(c2cc(S(=O)(=O)c3cccc(Cl)c3)ccc2O)CCC1	6	3	-7.52858	-1.4764760126786296	2.268739710749225	0.8354041893817638	4.467800000000004	393.93600000000015
663	Cc1cc(-c2ccccc2)c(C2CCCN(C)CC2)cc1Br	6	3	-8.80356	-1.8769252984795974	2.5355648896445757	0.6730925609561469	5.623820000000004	358.3229999999999
664	CN1CCCC(c2cc(-c3ccc4c(c3)OCO4)ccc2Br)CC1	6	3	-8.80001	-1.7962945192824498	2.6866798309533326	0.7192959641011295	5.044100000000005	388.30500000000006
665	Cc1ccc(C2CCN(C)CC(C(=O)O)C2)c(O)c1	6	3	-8.07042	-1.851481326943659	2.9824014500594345	0.8585256450697509	2.2106199999999996	263.337
666	Cc1cc(C)c(C2CCCN(C)CC2)c(-c2ccccc2)c1	6	3	-8.13569	-1.7345349360471762	2.460134120413807	0.738074020452906	5.169740000000005	293.45399999999995
667	Cc1ccc(C2CCCN(S(=O)(=O)c3ccccc3)CC2)c(O)c1	6	3	-7.16452	-1.462451520997078	2.3829295400677477	0.9234636998404441	3.6590200000000026	345.4640000000001
668	c1ccc2c(c1)CC(C1CCC(N3CCNCC3)NC1)C2	6	3	-9.42764	-2.057279710704451	3.467815907186866	0.864763242617979	1.6322999999999996	285.435
669	c1ccc2c(c1)CC(C1CNC(N3CCCNCC3)C1)C2	6	3	-9.26102	-2.0209202458333304	3.5431214016923613	0.8647632426179791	1.6322999999999996	285.43500000000006
670	CN1CC(C2Cc3ccccc3C2)CCC1N1CCCNCC1	6	3	-9.5497	-1.991250099920847	3.467904496703321	0.9041705432955303	2.3646000000000003	313.4890000000001
671	CCN1CC(CC2Cc3ccccc3C2)CCC1N1CCCNCC1	6	3	-9.44682	-1.889364	3.5541665285743456	0.9075399776186143	3.144800000000002	341.5430000000002
672	CC(C)(C)c1cc(Br)c2c(c1)CC(C1CCC(N3CCCNCC3)NC1)C2	6	3	-9.28645	-1.787178135772	4.031694541239176	0.7347045140240179	4.082400000000003	434.46600000000035
673	c1ccc2c(c1)CC(CC1CCC(N3CCCNCC3)NC1)C2	6	3	-9.34248	-1.94804174303994	3.5451638514151043	0.8972578383803412	2.4124999999999996	313.4890000000001
674	O=S(=O)(c1ccccc1)N1CC(=C2Cc3ccccc3C2)CCC1N1CCNCC1	6	3	-7.29363	-1.3316285590321348	3.42135752323797	0.7717113243381439	2.7978000000000005	423.5820000000003
675	Clc1ccc2c(c1)CC(C1CCC(N3CCCNCC3)NC1)C2	6	3	-9.57424	-1.9963670436418075	3.73074591481255	0.8710396152295288	2.6757999999999997	333.9070000000001
676	c1ccc2c(c1)CC(CC1CCC(N3CCCNCC3)N1)C2	6	3	-9.11868	-1.9441091082175777	3.5801898497356603	0.8955442396180421	2.1648999999999994	299.46200000000005
677	O=S(=O)(c1cccc(Cl)c1)c1ccccc1C(F)(F)F	6	3	-6.85874	-1.5336608879996907	1.9571773338529752	0.8310850684031662	4.191600000000001	320.719
678	Cc1c(Br)cccc1-c1ccc(S(C)(=O)=O)cc1F	6	3	-6.30182	-1.4457366600201835	2.0650996222575486	0.8269808269214329	3.967120000000002	343.2170000000001
679	Cc1ccc(P(=O)(O)O)c(S(C)(=O)=O)c1Br	6	3	-4.02848	-1.00712	3.005021936886794	0.7889454645282571	0.9640199999999999	329.108
680	Nc1cc(Br)cc(N2CCC(N)CC2)c1	6	3	-7.40787	-1.9127038093913025	2.3933089429797416	0.7668818851851902	1.9588000000000003	270.174
681	CC(=O)Nc1cccc(S(=O)(=O)c2ccc(C)cc2)c1	6	3	-6.76795	-1.51335962683197	1.6875261450417884	0.9446632460001053	2.786220000000001	289.35599999999994
682	CS(=O)(=O)c1ccc(Br)c(N2CCCNCC2)c1	6	3	-7.27526	-1.7147952269650808	2.2691834259919137	0.8942175921738282	1.6523	333.25100000000015
683	CCOCc1cc(-c2ccc(C(=O)O)cc2)cc(C)c1Br	6	3	-5.87739	-1.2825516458941193	2.1265438856841588	0.8540689822203007	4.659220000000004	349.224
684	Cc1ccc(CO)cc1Br	6	3	-4.97987	-1.5747731651542707	1.7975103923165374	0.7381833803945405	2.2498200000000006	201.063
685	Cc1cc(-c2cccc(C#N)c2)ccc1Br	6	3	-6.1871	-1.546775	1.8396192445791009	0.7589836412541888	4.296200000000002	272.145
686	Cc1ccc(C(CO)C(=O)O)cc1Br	6	3	-5.14638	-1.3754279101532625	2.6841782512060917	0.8713338404350858	1.9180199999999998	259.099
687	CN1CCCCCC1c1cc(F)c(F)cc1CO	6	2	-8.20607	-1.934189247963831	2.858564343065119	0.8777869263431411	3.004000000000002	255.30799999999996
688	Fc1ccc(C2CCCCC(C3CCCCC3)N2)cc1F	6	2	-8.26389	-1.803328640942315	3.026389065176418	0.7978511239152559	5.118400000000005	293.40099999999995
689	CN1CCCCCC1c1cccc(F)c1	6	2	-7.75857	-2.003254160025632	2.3160640967000194	0.682105681620995	3.372600000000002	207.292
690	CCN1CCCCCC1c1cc(F)c(F)c(C(=O)O)c1	6	2	-8.19936	-1.8334326331992676	2.7465139712059017	0.9210624172752185	3.6000000000000023	283.318
691	CN1CCCCCC1c1ccc(F)c(F)c1S(C)(=O)=O	6	2	-7.41049	-1.6570359386582416	2.940780404772333	0.8428145589523784	2.9152000000000013	303.374
692	CN1CCCCCC1c1cc(F)c(F)c(S(=O)(=O)c2ccccc2)c1	6	2	-8.15969	-1.6319379999999999	2.798144416986112	0.8117400591893045	4.344500000000004	365.44500000000005
693	CN1CCCCCC1c1ccc(Br)c(F)c1	6	2	-7.89116	-1.97279	2.546854623190768	0.7498075217908037	4.135100000000004	286.188
694	CC(C)c1c(F)c(F)cc(CO)c1C1CCCCCN1C	6	2	-8.11244	-1.770279541466074	3.138799322930476	0.9065959261350324	4.127400000000003	297.389
695	CCc1cc(O)ccc1S(C)(=O)=O	6	1	-5.71352	-1.5846453325683856	2.072290881230545	0.7838011497467596	1.3580999999999999	200.25899999999996
696	CC(c1cccc(O)c1)c1ccc(F)c(F)c1	6	1	-6.94593	-1.6846354740086162	2.3977660521052506	0.8369780316448943	3.8222000000000014	234.24499999999995
697	CCc1cc(O)ccc1-c1ccc(S(N)(=O)=O)cc1	6	1	-6.14182	-1.4090301426008935	1.9034158074298446	0.9026979196175459	2.269	277.34499999999997
698	CCc1cc(O)ccc1Br	6	1	-5.34999	-1.6918153859124228	1.9850180846242313	0.7399926066224483	2.717100000000001	201.06299999999996
699	CCc1ccc(S(C)(=O)=O)c(O)c1	6	1	-5.85432	-1.6236962263826418	2.0551297952576952	0.7838011497467597	1.3581	200.259
700	Oc1cccc(CCc2ccc(Br)cc2)c1	6	1	-6.77749	-1.6943725	1.6345963014352876	0.9005130238057136	3.9399000000000024	277.161
701	CCc1cc(O)cc(S(=O)(=O)c2ccccc2)c1	6	1	-6.3237	-1.4905103840631235	1.9616963490688377	0.924994593153652	2.7874000000000008	262.33
702	CCc1cccc(Oc2ccc(=O)[nH]c2)c1	6	1	-5.72846	-1.432115	2.0393976392279303	0.8548974691145642	2.7296000000000005	215.252
703	CCc1cccc(O)c1-c1ccc(S(C)(=O)=O)cc1	6	1	-6.75988	-1.550822831076933	1.9021483518085418	0.9371560215638892	3.025100000000001	276.35699999999997
704	CCc1ccc(S(=O)(=O)c2ccccc2)c(O)c1	6	1	-5.35524	-1.2622421729604825	1.8757255798380683	0.924994593153652	2.7874000000000008	262.33
705	CCCc1ccccc1C1CCCN(CC)CC1	6	3	-7.79135	-1.8364388065326027	2.334576780934942	0.7670944739285644	4.228500000000004	245.40999999999988
706	NC(=O)c1cccc(C2CCCNCC2)c1	6	3	-7.5215	-1.880375	2.457966261986755	0.7925692475290086	1.6426	218.29999999999993
707	CON1CCCC(c2cccc(Cl)c2)CC1	6	3	-6.22583	-1.5564575	2.633625793759329	0.7837470075429036	3.470900000000002	239.74599999999998
708	Cc1c(Cl)ccc(-c2ccc(O)cc2)c1F	6	3	-5.48133	-1.3703325	1.8873229508728073	0.7883463215682561	4.160120000000002	236.673
709	CCNC(=O)c1cc(C2CCCN(CC)CC2)cc(C(C)(C)C)c1	6	3	-8.45522	-1.7259145552479322	2.6284855252590287	0.8913059462817481	4.323200000000004	330.516
710	CC[N+]1(C)CCCC(c2cccc(C(N)=O)c2)CC1	6	3	-8.43971	-1.9362022633047187	3.3150957896820756	0.8347719087949799	2.5195000000000007	261.389
711	CCN1CCCC(C2=CC(C)=CCC(C(N)=O)=C2)CC1	6	3	-8.28527	-1.8526426931939683	3.413733152025081	0.8599027603363486	2.796500000000001	274.408
712	CN1CCC(n2ncnn2)C(c2cccc(C(N)=O)c2)C1	6	3	-8.07649	-1.76243460831209	3.5546230500440092	0.8835077952013244	0.43239999999999956	286.33900000000006
713	CCN1CCCC(c2cccc(Cl)c2)CC1	6	3	-8.27213	-2.0680325	2.2045033857325738	0.7535620879135648	3.929400000000003	237.77399999999997
714	CSc1cccc(C2CCCCN(C)C2)c1	6	2	-8.19006	-2.047515	2.583508736903143	0.7204802664410902	3.607800000000002	235.3959999999999
715	CN1CCCCC(c2cc(Cl)cc(CO)c2)C1	6	2	-7.61525	-1.8469694185579346	2.655886960452225	0.8759221652174805	3.031600000000001	253.77299999999997
716	CN1CCCCC(c2cc(F)cc(CO)c2)C1	6	2	-7.82484	-1.8978024602092998	2.6605023450676093	0.854034851777017	2.5173000000000005	237.31799999999996
717	CCc1cc(C2CCCCN(C)C2)ccc1S(=O)(=O)c1ccccc1	6	2	-7.86275	-1.5725500000000001	2.6414665497828924	0.8194261846316888	4.281100000000004	357.51900000000006
718	CCc1ccc(CO)c(C2CCCCN(C)C2)c1	6	2	-8.10868	-1.9112342048239115	2.6782813928388762	0.887440898714742	2.9406000000000017	247.38199999999992
719	CN1CCCCC(c2ccccc2O)C1	6	2	-7.43043	-1.9185287763439984	2.40327554571612	0.7614253163579423	2.591500000000001	205.301
720	CC(=O)Nc1cccc(C2CCCCN(C)C2)c1	6	2	-7.34763	-1.7318529995499041	2.3620569584497364	0.8699517715832691	2.8443000000000014	246.35399999999993
721	CCc1cccc(C2CCCCN(C(=O)NC)C2)c1	6	2	-6.4809	-1.4868204296417236	2.499105860597723	0.8700977373598648	3.1579000000000006	260.3809999999999
722	CCN1CCN(c2ccc(C)c(Br)c2C)C1	6	2	-7.10371	-1.7759275	2.509943580243437	0.822292475733277	3.1653400000000014	283.213
723	CCN1CCN(c2cc(CO)c(C)c(C(C)(C)C)c2)C1	6	2	-7.69966	-1.721696316363603	2.6687593851350275	0.9193625377580229	2.884220000000001	276.424
724	CCN1CCN(c2ccc(C)c(Br)c2P(=O)(O)O)C1	6	2	-5.63821	-1.2934940848663399	3.0671050521218035	0.8130901176120714	1.6599199999999996	349.1650000000001
725	CCN1CCN(c2ccc(C)cc2)C1	6	2	-6.89335	-1.8423252819370106	1.943449816461369	0.7043347858841023	2.09442	190.29
726	CCN1CCN(c2ccc(C)c(CO)c2)C1	6	2	-7.26447	-1.8161175	2.3093423215021787	0.8376564241384438	1.5867199999999997	220.31599999999997
727	CCN1CCN(c2ccc(C)c(N3CCc4ccccc4C3)c2)C1	6	2	-8.39747	-1.714126385860788	2.311154342451557	0.8541053465537518	3.6571200000000026	321.4680000000001
728	CCN1CCN(c2ccc(S(N)(=O)=O)c(Br)c2P(=O)(O)O)C1	6	2	-5.7222	-1.219977139130074	3.1895453731018764	0.5927947812066564	-0.0010999999999996568	414.2180000000001
729	CCN1CCN(c2cc(Br)c(C)cc2C(F)(F)F)C1	6	2	-8.10749	-1.8599857681982408	2.640143966148953	0.8082604802198318	3.875720000000003	337.183
730	CCN1CCN(c2cccc(CO)c2)C1	6	2	-7.26571	-1.875998255224846	2.169494836156332	0.8067134237515183	1.2782999999999998	206.289
731	O=S(=O)(c1ccccc1)N1CCCC(C2Cc3ccc(O)c(F)c3C2)C1	6	2	-7.53164	-1.4770761280521525	3.186848316164898	0.8950981677180336	3.347000000000002	375.4650000000001
732	Oc1ccc2c(c1)CC(C1CCCNCC1)C2	6	2	-8.30418	-2.0140594867142156	3.1198744729908583	0.7780487820012135	2.4967000000000006	231.33899999999994
733	O=S(=O)(c1ccccc1)N1CCCC(C2Cc3ccc(O)c(F)c3C2)CC1	6	2	-7.18038	-1.3818647752946018	3.1421244224188936	0.8700948247080927	3.7371000000000034	389.49200000000013
734	CCN1CCCC(C2Cc3cc(C(F)(F)F)c(O)c(F)c3C2)CC1	6	2	-9.05221	-1.847774628709943	3.5327531426927683	0.8039671125712488	4.386900000000004	345.3800000000001
735	CC(C)c1cc(O)c(F)c2c1CC(C1CCCN(C)CC1)C2	6	2	-8.50908	-1.8141419515271977	3.580002723746894	0.888909166098676	4.1014000000000035	305.43700000000007
736	CN1CCCC(C2Cc3cc(C(F)(F)F)c(O)c(F)c3C2)CC1	6	2	-8.47929	-1.7680541859700138	3.58005271906919	0.7865400340361648	3.996800000000003	331.3530000000001
737	CCOc1ccc2c(c1)CC(C1CCCNCC1)C2	6	2	-7.76682	-1.7818307101405564	3.0006759006088846	0.8998539041283934	3.189800000000001	259.393
738	CS(=O)(=O)N1CCCC(C2Cc3ccc(O)c(Br)c3C2)CC1	6	2	-7.61294	-1.623084261572281	3.353534123494687	0.8477766728423702	2.9312000000000014	388.32700000000017
739	CC(=O)Oc1ccc2c(c1F)CC(C1CCCNCC1)C2	6	2	-8.12789	-1.7736510078702203	3.367268434659394	0.6724173752552679	2.855500000000001	291.36600000000004
740	Cc1ccc(C2CC(c3ccc(F)cc3O)CCN2)cc1	6	3	-8.17052	-1.7829536365309806	2.9953445885055476	0.8722227474579939	4.048020000000003	285.36199999999997
741	CS(=O)(=O)c1ccccc1O	6	3	-5.1082	-1.5401802503721322	1.8466544477030649	0.6811548382702604	0.7957000000000001	172.205
742	CCOc1ccc(C2CCNC(c3cccc(O)c3)C2)cc1	6	3	-8.66375	-1.8471177063259199	2.8928027867985975	0.8960015162058005	3.9992000000000028	297.398
743	Cc1ccc(C2CC(c3ccccc3)CCN2)cc1	6	3	-8.46356	-1.9416738285575315	2.6669811203891047	0.8430253270342465	4.203320000000002	251.37300000000002
744	CS(=O)(=O)N1CCC(c2ccc(-c3ccccc3)cc2)CC1	6	3	-7.07533	-1.5084654244523412	1.7984991813625815	0.8692167890278599	3.492600000000003	315.43800000000016
745	CCN1CCN(C2=CC(C3CCNCC3)=CC=C(O)C2)CC1	6	3	-8.83897	-1.8844747358457499	3.18439715526368	0.8388657252923281	2.2794	303.4500000000001
746	CCN1CCC(c2ccc(O)cc2)CC1c1ccc(C)cc1	6	3	-8.80764	-1.8777951574023284	2.8065945450403547	0.8912764648715543	4.641220000000004	295.426
747	Cc1ccc(C2NCCC2c2ccc(N3CCOCC3)cc2-c2ccccc2)cc1	6	3	-8.49343	-1.5506810671970344	3.0310882505954932	0.6439313740549315	5.316820000000005	398.5500000000001
748	Cc1ccc(C2CC(c3ccccc3)CCN2)cc1N	6	3	-8.16984	-1.8268317605296882	2.9521584876027482	0.8116838848301922	3.785520000000001	266.38800000000003
749	CN1CCC(O)(c2cccc(Br)c2)CC1	6	1	-7.62815	-1.969579860824807	2.2332441078149063	0.84644530291901	2.3623000000000003	270.17
750	CN1CCC(Oc2ccccc2Br)CC1	6	1	-6.45395	-1.6664027244836905	1.9608268576232355	0.8188950951737721	2.9221000000000013	270.17
751	CN1CCC(O)CC1c1ccc(Br)cc1	6	1	-7.50733	-1.938384270965555	2.872860350613559	0.8474350632368327	2.5767000000000007	270.16999999999996
752	CN1CCC(O)(c2ccc(O)cc2)CC1	6	1	-7.6486	-1.9748600281201365	2.1939375144083133	0.7293225936213308	1.3054	207.27299999999997
753	CN1CCC(O)C(c2ccc(Cl)cc2)C1	6	1	-7.43133	-1.9187611553447708	2.7740251857783953	0.7916891767768955	2.12	225.71899999999997
754	CN1CCC(O)CC1c1ccc(Cl)cn1	6	1	-7.47068	-1.9289212816563215	3.2574109000641096	0.7943764102138684	1.8625999999999998	226.707
755	CN1CCC(O)C(c2ccnc3ccccc23)C1	6	1	-7.8353	-1.8467979208769856	2.9859410094499097	0.8307899830989716	2.0147999999999997	242.32199999999997
756	CN1CCC(O)CC1c1cc(Cl)ccc1Cl	6	1	-7.75926	-1.939815	3.020638044820312	0.8381356067102991	3.121000000000002	260.164
757	OC1CCN(Cc2cnc3ccccc3c2)CC1	6	1	-7.20302	-1.6977680956741088	1.9263431473271844	0.876670571911471	2.1915000000000004	242.32199999999997
758	Cc1ccc(OC2CCN(C)CC2)cc1	6	1	-6.78796	-1.7526437356481397	1.758132045458657	0.7351127586838901	2.46802	205.301
759	CCc1ccc(N2CCN(CC)CC2)cc1	6	1	-6.89088	-1.72272	1.598388609127598	0.7683871203548898	2.3909000000000002	218.34399999999997
760	CCc1ccc(N2CCN(c3nc(C)cs3)CC2)cc1	6	1	-6.44648	-1.4414767495592844	1.9642895354444896	0.8628682307068272	3.3405200000000024	287.432
761	CCc1ccc(N2CCNCC2c2cccc(C#N)c2)cc1	6	1	-8.24987	-1.7588781938406597	2.7017120050291936	0.9430470495066793	3.271580000000002	291.398
762	CCc1ccc(N2CCNCC2)cc1-c1ccccc1F	6	1	-7.02948	-1.533958295056104	2.078678929385511	0.9282311379208865	3.4647000000000014	284.378
763	CCc1ccc(N2CCN(S(C)(=O)=O)CC2)cc1	6	1	-6.459	-1.5224008998946368	1.7744077336842246	0.8301918495632755	1.3305999999999998	268.38199999999995
764	CC(c1ccc(N2CCNCC2)cc1)c1ccc(S(C)(=O)=O)cc1	6	1	-7.80847	-1.5938972643191802	2.55048429119897	0.9263318995046542	2.6515000000000013	344.4800000000001
765	CCc1ccc(N2CCNCC2)c(S(C)(=O)=O)c1	6	1	-7.85008	-1.8502816002856313	2.184874195222685	0.8904412849549316	1.0621	268.38199999999995
766	CCc1ccc(Br)cc1	6	1	-5.17087	-1.7236233333333333	1.3173018533794014	0.6302935903545703	3.0115000000000016	185.064
767	CCc1ccc(N2CCN(c3ccc4c(c3)OCO4)CC2)cc1	6	1	-6.5594	-1.3677294475659763	1.8947789132453288	0.8682296811715404	3.3043000000000013	310.3970000000001
768	CCc1ccc(N2CCNCC2)cc1S(C)(=O)=O	6	1	-7.7073	-1.8166280315463594	2.232684964453453	0.8904412849549317	1.0620999999999998	268.382
769	Fc1ccc(I)cc1CN1CCCNCC1	6	2	-7.23537	-1.8088425	2.237945465314887	0.8347835910811806	2.2256	334.17600000000016
770	Fc1ccc(F)c(CN2CCCOCC2)c1	6	2	-7.44778	-1.861945	1.9062789101309399	0.7675320164170156	2.1871	227.25399999999993
771	O=P(O)(O)c1cc(F)c(CN2CCCNCC2)cc1F	6	2	-6.34536	-1.4188656301708065	2.805227963223606	0.7119474587655295	0.5630999999999999	306.24899999999997
772	CN1CCCN(Cc2c(F)ccc(F)c2-c2cc(F)ccc2F)CC1	6	2	-9.15219	-1.8304379999999998	2.3351389284843354	0.7693131678439042	4.047500000000003	352.3750000000001
773	Fc1cc(N2CCc3ccccc32)c(F)cc1N1CCCCC1	6	2	-7.37242	-1.5372558364826592	2.1665599796328454	0.795944687484674	4.649300000000005	314.3790000000002
774	Fc1cccc(CN2CCCNCC2)c1	6	2	-7.26083	-1.87473824464288	1.8169205313913288	0.7942212062131403	1.621	208.27999999999997
775	Cc1c(-c2ccccc2S(N)(=O)=O)ccc(F)c1F	6	1	-6.7051	-1.5382554371755035	2.108261613207775	0.9205049501732163	2.5876200000000003	283.2989999999999
776	Cc1cc(-c2ccc(C(=O)O)cc2)cc(F)c1F	6	1	-6.14516	-1.4484281024921082	1.8269256300735464	0.8804975987556202	3.6384200000000018	248.22799999999998
777	Cc1ccc(-c2ccc(S(C)(=O)=O)cc2)c(F)c1F	6	1	-6.16532	-1.4144214123468517	1.897224509135377	0.8462289399687742	3.343720000000002	282.311
778	Cc1ccccc1-c1ccc(F)c(F)c1C	6	1	-5.28839	-1.3220975	1.8374201536700099	0.6708815442430042	4.248640000000002	218.24599999999995
779	Cc1cc(N2CCCCC2)cc(F)c1F	6	1	-6.7265	-1.7367748318842793	2.009866085836883	0.6887738044006616	3.2635200000000024	211.255
780	Cc1cc(-c2ccc(O)cc2)cc(F)c1F	6	1	-5.89678	-1.474195	1.8965715522714088	0.7773313674882215	3.6458200000000005	220.21799999999996
781	Cc1cc(-c2ccccc2)cc(F)c1F	6	1	-6.83165	-1.7639244451411933	1.6929078440786416	0.6595795710391157	3.940220000000001	204.21899999999997
782	O=C(O)c1ccc(Cc2cccc(F)c2F)cc1	6	1	-5.19968	-1.225576329333356	1.6960329644534546	0.9047756953026534	3.253800000000002	248.22799999999998
783	Cc1cccc(-c2ccc3c(c2)OCO3)c1F	6	1	-5.79891	-1.4064422613794416	1.9344882458907922	0.7456987020253161	3.5298200000000026	230.23799999999994
784	Cc1ccc(-c2ccc(C(=O)O)cc2)cc1	6	2	-5.33333	-1.3333325	1.2949146291944853	0.8282812626195442	3.3602200000000018	212.24800000000002
785	CC(=O)N1CCN(Cc2ccccc2C)CC1	6	2	-8.07799	-1.9592003536872473	1.6429588895328653	0.7739636086193534	1.65912	232.327
786	Cc1cccc(-c2cccc(C)c2C(=O)O)c1	6	2	-6.36834	-1.5445493223438806	1.6963402315950553	0.8478685333157887	3.6686400000000026	226.27499999999998
787	CCCS(=O)(=O)c1ccccc1C	6	2	-5.07905	-1.408675015818875	1.7852476620967366	0.7456445988404191	2.17872	198.287
788	CNC(=O)c1cccc(CC(=O)O)c1C	6	2	-4.73356	-1.2221999365515719	1.9027342726500702	0.7760522992369906	0.9817199999999999	207.22899999999996
789	O=S(=O)(c1ccccc1)c1cccc(Cl)c1	6	2	-5.79215	-1.4480375	1.558994629194487	0.8227625161434322	3.1728000000000023	252.72199999999998
790	O=C(O)c1ccc(-c2ccc(S(=O)(=O)c3ccccc3)cc2)cc1	6	2	-6.53304	-1.333551205766018	1.6430533922253119	0.7833503283352562	3.8846000000000025	338.384
791	NS(=O)(=O)c1ccc(-c2ccc(O)cc2)cc1	6	2	-5.19493	-1.2599555945699974	1.6034384312677243	0.8497237787231756	1.7066000000000001	249.291
792	Cc1ccccc1-c1ccc(C(N)=O)cc1	6	2	-6.50204	-1.62551	1.4221884753483334	0.8150422664976106	2.7609200000000005	211.26399999999998
793	CC(=O)Nc1cc2c(cc1CO)CC(C1CCCN(C)CC1)C2	6	3	-9.11549	-1.9007110561931244	3.2678387883844904	0.9010277692830593	2.5840000000000005	316.44500000000005
794	OCc1ccc2c(c1)CC(C1CCCNCC1)C2	6	3	-8.69286	-2.0489267513017637	3.118001314239459	0.8376071187620514	2.2834000000000003	245.36599999999993
795	CN1CCCC(C2Cc3cc(F)c(CO)c(Br)c3C2)CC1	6	3	-8.11274	-1.770345006833145	3.536337717579862	0.8765169566815126	3.5272000000000023	356.2790000000001
796	CCN1CCCC(C2Cc3ccc(CO)cc3C2)CC1	6	3	-8.53526	-1.9085421565634852	2.9686545088229064	0.914856586313595	3.0157000000000016	273.4200000000001
797	Cc1cccc(-c2c(C)ccc3c2CC(C2CCCN(C)CC2)C3)c1	6	3	-8.56401	-1.712802	3.108980665788483	0.7093542302393322	5.417140000000005	333.5190000000001
798	OCc1cccc2c1CCC2	6	3	-5.59103	-1.6857589728746138	2.0003460093741516	0.6419138488667872	1.6676	148.20499999999996
799	CCCc1c2c(cc(Br)c1S(C)(=O)=O)CC(C1CCCN(C)CC1)C2	6	3	-8.46493	-1.692986	3.5956184584306223	0.7196805053692362	4.251800000000004	428.4360000000004
800	CN1CCCC(C2Cc3ccc(-c4ccccc4)cc3C2)CC1	6	3	-9.00181	-1.8770071376031165	2.7805692025856743	0.7700734034443955	4.8003000000000045	305.46500000000015
801	COCCc1cc2c(cc1F)CC(C1CCCN(C)CC1)C2	6	3	-8.37406	-1.785355590804863	3.235242896688707	0.8444693867663021	3.4613000000000023	305.43700000000007
802	Cc1ccc(Cl)c(-c2ccccc2S(N)(=O)=O)c1	7	2	-5.69203	-1.3416243372390881	1.8304097745005485	0.9198340752217722	2.9628200000000007	281.76400000000007
803	NS(=O)(=O)c1ccccc1Cc1ccc(Br)cc1	7	2	-6.38377	-1.5046690188450824	1.8385458875303762	0.9426161431060891	2.6873000000000014	326.215
804	CS(=O)(=O)c1ccc(Cl)cc1	7	2	-5.19637	-1.5667645056235535	1.4173425113635432	0.6763012329230996	1.7435	190.651
805	CS(C)(=O)=O	7	2	-4.15362	-1.8575553345405353	2.075556074596056	0.4113012117885555	-0.33919999999999995	94.13499999999999
806	Cc1ccc(C(=O)O)cc1-c1ccc(=O)[nH]c1	7	2	-4.99652	-1.2118341012065386	2.033234830613061	0.8274622947427656	2.04852	229.235
807	CCCC	7	2	-0.759748	-0.379874	1.605723046467979	0.4310243576713092	1.8064	58.123999999999995
808	O=S(=O)(Cc1ncon1)c1ccccc1	7	2	-4.56814	-1.1794886762095964	2.410849397873685	0.7784709054434891	1.0435	224.241
809	Fc1ccc(-c2cccc(C3CCCCCN3)c2)cc1	7	1	-8.3534	-1.8678770243246743	2.368604003207798	0.8330960054921377	4.697400000000003	269.36299999999994
810	OCc1ccc(N2CCCNCC2)cc1C1CCCCCN1	7	1	-9.66339	-2.0602416704236424	2.9758912801771213	0.8009243461808833	2.1832999999999996	303.45000000000005
811	Fc1ccc(C2CCCCCN2)cc1N1CCCNCC1	7	1	-9.45481	-2.0632086907821634	2.8504983042547547	0.8771960543553213	2.8301000000000007	291.41400000000004
812	CCc1ccc(C2CCCCCN2)cc1N1CCCNCC1	7	1	-8.9544	-1.9090844945346779	2.8986659547333335	0.8971949076003652	3.253400000000001	301.47800000000007
813	CCc1cc(C2CCCCCN2)cc(N2CCCNCC2)c1	7	1	-9.74196	-2.0769928507077027	2.966011516863512	0.8971949076003652	3.253400000000001	301.478
814	CN1CCCN(c2cccc(C3CCCCCN3)c2)CC1	7	1	-9.20293	-2.0082439685895217	2.650003763311826	0.9017862233624225	3.033200000000001	287.451
815	Cc1cccnc1-c1cccc(N2CCCNCC2)c1	7	1	-8.25802	-1.8465494079552813	2.0820526923927414	0.9066020312031395	2.85672	267.376
816	CS(=O)(=O)c1ccc(C2C(=C3CCCNCC3)Cc3ccccc32)cc1	7	2	-7.94881	-1.5588898961477486	3.108991021921481	0.8203544624252749	3.848200000000003	367.51400000000007
817	NS(=O)(=O)c1ccc(C2Cc3ccccc3C2)cc1	7	2	-5.42916	-1.245534725700699	1.8984130460886188	0.9116541903184766	2.2164	273.35699999999997
818	NC(=O)c1ccc2c(c1)CC(=C1CCCNCC1)C2	7	2	-8.24568	-1.8916887284618136	2.81165649597207	0.7546089519889605	1.9542	256.3489999999999
819	Ic1ccc2c(c1)CC(=C1CCCNCC1)C2	7	2	-8.1289	-1.971547842357847	3.0538736587636333	0.5638875014369539	3.459900000000002	339.22000000000014
820	CS(=O)(=O)c1ccc(-c2ccc3c(c2)CC(=C2CCCNCC2)C3)cc1	7	2	-7.50368	-1.471592720913689	2.6728510279251996	0.8183921137396594	3.9258000000000033	367.5140000000002
821	Cc1ccc(C)c(-c2ccc3c(c2)CC(=C2CCCNCC2)C3)c1	7	2	-8.37556	-1.7096540258387565	2.691727749044963	0.718189959191053	5.139140000000005	317.47600000000006
822	CS(=O)(=O)N1CCCC(=C2Cc3ccc(-c4ccccc4)cc3C2)CC1	7	2	-8.14433	-1.5972345228899665	2.5378177971559683	0.7463910716061891	4.194300000000004	367.5140000000002
823	Fc1ccc(C2C(=C3CCCNCC3)Cc3ccccc32)cc1	7	2	-8.17341	-1.7042737969982358	3.027747368780071	0.7602240048115505	4.583800000000004	307.412
824	O=S(=O)(c1ccccc1)N1CCCC(=C2Cc3ccccc3C2)CC1	7	2	-6.91725	-1.38345	2.3918002351229024	0.766621870385301	3.9566000000000034	353.4870000000001
825	Brc1ccc2c(c1)CCC2	7	2	-4.80953	-1.5209069274909623	1.7639250695932844	0.5993080225366594	2.937800000000001	197.07499999999993
826	N#Cc1cccc(-c2cncs2)c1	7	3	-5.22762	-1.449880919895466	2.3745612074987026	0.6861315802401727	2.6817800000000007	186.23899999999998
827	CN1CCCCC(c2cccc(F)c2F)C1	7	3	-7.46754	-1.866885	2.496306930883076	0.7092727546896269	3.164100000000002	225.28199999999995
828	CN1CCC(F)CCC1S(=O)(=O)c1ccccc1	7	3	-6.1748	-1.4554143174902314	3.3031273171422164	0.8275874207766756	2.2402000000000006	271.357
829	Cc1cc(S(=O)(=O)c2ccccc2)ccc1O	7	3	-5.85358	-1.419701684000178	1.7412047160467772	0.8881293734658957	2.533420000000001	248.30300000000003
830	CN1CCCCCC1c1ccc(Br)cc1	7	3	-7.43273	-1.9191226337904168	2.301805778274259	0.7438349558833564	3.996000000000003	268.198
831	Clc1cccc(C2CCCCCN2)c1	7	3	-7.45497	-1.9924245406198666	2.4445870337221898	0.7462349179865372	3.5447000000000015	209.71999999999994
832	O=S(=O)(c1ccccc1)N1CCCCCC1C1CCCCC1	7	3	-6.7834	-1.4462257393266478	2.407617533875346	0.8364473999810662	4.200200000000004	321.4860000000001
833	CN1CCCCCC1C1CCCC(c2cc(F)cc(S(C)(=O)=O)c2)C1	7	3	-8.71884	-1.743768	3.3789569384549196	0.7956324068521543	4.377400000000004	367.5300000000001
834	CS(=O)(=O)c1ccc(C2CCCNCC2)nc1	7	3	-8.11628	-1.9684870427698884	2.8119186912214538	0.8650276869118657	1.3422000000000003	254.35499999999996
835	Cc1ccc(S(=O)(=O)Cc2cccc(C)n2)cc1	7	3	-6.03649	-1.4228143378549274	1.9143258875303761	0.8530536752800024	2.672340000000001	261.346
836	CCOCc1cc(C)ccc1CC1CCCN(C)CC1	7	3	-7.44999	-1.6658684071693657	2.6218334412095814	0.8100577877068483	3.805920000000003	275.43600000000004
837	CN1CCCC(c2ccccc2O)CC1	7	3	-7.66544	-1.9792080974234787	2.3002022004567273	0.7614253163579422	2.591500000000001	205.30099999999996
838	Cc1ccc(N=C2CCN(C)CC2)c(O)c1	7	3	-7.50142	-1.875355	2.619459244579101	0.7857767624453205	2.4987200000000005	218.29999999999998
839	Cc1ccc(N2CCCC2)c(S(C)(=O)=O)c1	7	3	-5.29905	-1.3247625	1.8853719019217579	0.7918609380639571	1.99872	239.34
840	Cc1ccc(C=C2CCCN(C)C2)c(CO)c1	7	3	-8.10968	-1.966886307644649	2.6151810049174795	0.8454034649894582	2.5963200000000013	231.33899999999997
841	CCCc1c(C(F)(F)F)ccc(O)c1CC1CCCN(C)CC1	7	3	-8.69653	-1.8133518572797724	2.9609857010360496	0.8698425791010352	4.637900000000004	329.4060000000002
842	Cc1ccc(C=C2CCCN(C)CC2)c(O)c1	7	3	-8.79419	-2.132904368338269	2.4096146587636333	0.8019902572823626	3.199720000000002	231.33899999999997
843	CN1CCC(Cc2cc(C(F)(F)F)ccc2O)CC1	7	3	-8.2726	-1.8978646000176091	2.219355748258245	0.8934031444288938	3.295300000000002	273.29800000000006
844	CCN1CCC(Cc2ccc(C)cc2O)CC1	7	3	-7.73929	-1.8770535374874413	2.0496925433790185	0.8672995408198775	2.9750200000000016	233.35499999999996
845	Cc1ccc(CCC2CCCN(C)CC2)c(O)c1S(C)(=O)=O	7	3	-7.94711	-1.6943295449568352	2.9100002742599624	0.9246337227609752	2.768620000000001	325.47400000000005
846	CCN1CCCC(c2cc(Cl)c(C(C)C)cc2C(=O)O)CC1	7	2	-8.26595	-1.762306461359658	2.727464120413808	0.8687591298261995	4.751000000000004	323.8640000000001
847	CN1CCCC(c2cccc(Br)c2)CC1	7	2	-7.51681	-1.9408319964403582	2.3097206262170147	0.7511201707809743	3.648400000000003	268.198
848	CS(=O)(=O)c1ccc(C2CNCCC(C(F)F)C2)cc1	7	2	-8.03162	-1.795924828944686	3.276638371856424	0.9326893753946577	2.4384000000000006	303.374
849	CCN1CCCC(c2cccc(F)c2)CC1	7	2	-8.29023	-2.0725575	2.217651211819529	0.7393807895739003	3.4151000000000025	221.31899999999996
850	CCN1CCCC(c2cc(Cl)cc(CO)c2)CC1	7	2	-7.92754	-1.8685390973758678	2.5343546960062966	0.9071392444318022	3.421700000000002	267.8
851	CON1CCCC(c2ccc(Cl)c(Cl)c2)CC1	7	2	-6.6924	-1.6231454169931547	2.696473498913761	0.803783813030863	4.124300000000003	274.1910000000001
852	CCN1CCCC(c2cccc(Cl)c2S(=O)(=O)c2ccccc2)CC1	7	2	-8.61498	-1.7229959999999997	2.582029496695135	0.7701992659219548	4.762200000000004	377.9370000000002
853	CCN1CCC(C(=O)NC)C(c2cccc(Cl)c2)CC1	7	2	-8.59859	-1.9227031750649914	2.89372379643185	0.9295468067039188	2.9015000000000004	294.8260000000001
854	CN1CCCC(c2ccc(N3CCC(O)CC3)c(Cl)c2)CC1	7	2	-7.34999	-1.5670231332065732	2.6336923621720505	0.902447434018947	3.5004000000000026	322.88
855	CN1CC(C2Cc3ccccc3C2)CCC1N1CCNCC1	7	2	-9.24606	-1.9712666154669554	3.472698348928774	0.9006732446584605	1.9745	299.46200000000005
856	Fc1ccccc1C1CCC(C2Cc3ccccc3C2)CN1	7	2	-8.67851	-1.8502645488993286	3.06852698798203	0.8716411787592083	4.281400000000003	295.40100000000007
857	NCCc1cccc2c1CCCN2C1Cc2ccccc2C1	7	2	-8.15019	-1.7376263464343327	2.3626014636956327	0.9416227684927031	3.107800000000002	292.426
858	NS(=O)(=O)c1ccc(C2CCc3ccccc32)cc1	7	2	-6.42122	-1.4731288986443285	2.3671802195720826	0.9130637413885669	2.4121000000000006	273.35699999999997
859	FC1=CCN=C(C2CCC(C3Cc4ccccc4C3)CN2)C=C1	7	2	-8.40788	-1.753164171662198	4.0072040442146335	0.8860205437164289	3.6338000000000026	310.416
860	O=[SH](=O)N1CCN(C2CCC(C3Cc4ccccc4C3)CN2)CC1	7	2	-8.94073	-1.8250188689994873	4.157602013821639	0.7954550047418041	0.8711000000000007	349.50000000000017
861	N#Cc1ccc(-c2ccc3c(c2)CC(C2CCC(N4CCNCC4)NC2)C3)cc1	7	2	-8.65704	-1.6075719704122653	3.706992709156008	0.850786408148967	3.170980000000001	386.5430000000002
862	Ic1ccc2c(c1)CC(C1CCC(N3CCNCC3)NC1)C2	7	2	-9.21875	-1.9654441039032837	3.9213162445876044	0.7315959878187149	2.2368999999999994	411.3310000000003
863	NS(=O)(=O)c1cccc(C2Cc3ccccc3C2)c1	7	2	-6.951	-1.5946687661342747	2.0138002255757996	0.9116541903184767	2.2164	273.357
864	OC(CC(F)F)c1ccc2c(c1)CCC2	7	2	-6.84347	-1.7669763560180047	2.833658167745252	0.8163849096768987	2.863900000000001	212.23899999999995
865	OCc1cc2c(cc1C(F)(F)F)CC(C1CCNCC1)C2	7	2	-8.94326	-1.9515793290319414	3.242870029030799	0.8798673374048637	2.9121000000000015	299.336
866	O=S(=O)(c1ccccc1)N1CCC(C2Cc3ccc(CO)cc3C2)CC1	7	2	-7.05844	-1.3842739729047637	2.6778051757676344	0.8988425362964111	2.994600000000002	371.5020000000002
867	OCc1ccc2c(c1)CCC2	7	2	-5.84631	-1.7627287889184253	1.8151147593741523	0.6419138488667872	1.6676	148.20499999999996
868	CCCc1cc2c(cc1C=O)CC(C1CCCNCC1)C2	7	2	-8.84418	-1.929958300467359	3.4829807423517014	0.8571223986390654	3.5561000000000025	285.43100000000004
869	COCc1ccc2c(c1)CC(C1CCNCC1)C2	7	2	-7.70847	-1.8169038031910223	2.8734171906703434	0.8833798315845153	2.5474000000000006	245.36599999999993
870	OCc1ccc2c(c1)CC(c1c(F)cccc1F)C2	7	2	-6.98376	-1.6021844255758744	2.6739673990592614	0.8776727118752075	3.339500000000002	260.283
871	CCN1CCN(C2c3ccc(CO)cc3CC2C2CCCNCC2)CC1	7	2	-9.34297	-1.8323071671119993	3.5667957527598677	0.8680530723255989	2.4195	357.54200000000026
872	CN1CCCCCC1C1CCC(N)CC1	7	1	-8.87246	-2.290859321326097	2.73459790707569	0.7197703454288829	2.3783000000000003	210.36499999999995
873	CSc1cccc(C2CCCCN(C)C2)c1P(=O)(O)O	7	1	-6.58619	-1.472716855272934	3.276413831345762	0.6624451363290096	2.410800000000001	315.37499999999994
874	CSc1cc(C(C)C)cc(C2CCCCN(C)C2)c1	7	1	-8.72078	-2.0006841436237175	2.9042977328763886	0.7347369895803068	4.731200000000004	277.477
875	CSc1cc(C2CCCCN(C)C2)cc(C(F)(F)F)c1	7	1	-8.49574	-1.899705215916406	2.9174887963807272	0.7330482355259115	4.626600000000004	303.3929999999999
876	CSc1cccc(C2CCCCN(N)C2)c1	7	1	-7.49306	-1.873265	2.960370944261001	0.6322271156966921	2.8517	236.3839999999999
877	CSc1ccc(S(C)(=O)=O)c(C2CCCCN(C)C2)c1	7	1	-8.26022	-1.8470413429103312	2.880640404772336	0.8040173121516572	3.011300000000001	313.488
878	CSc1cc(C2CCCCN(C)C2)ccc1C(=O)O	7	1	-7.99475	-1.8341214383616735	2.7411848156049796	0.8618572998461752	3.306000000000002	279.405
879	CSc1cccc(-c2ccccc2C)c1	7	1	-6.15835	-1.5900791326744297	1.6688790937591946	0.6682845086757193	4.383920000000003	214.333
880	CSc1cccc(C2CCCCN(NC(C)=O)C2)c1	7	1	-6.72898	-1.5437338849003326	2.9519084247002887	0.8626282458191746	3.0291000000000006	278.42099999999994
881	CSc1cc(C2CCCCN(C)C2)cc(S(N)(=O)=O)c1	7	1	-7.72995	-1.7284693662674497	3.005600684492615	0.8693042814095364	2.2552000000000003	314.476
882	NS(=O)(=O)c1ccc(Cc2ccccc2Br)cc1	7	2	-5.18492	-1.2220973639699182	1.7593569644534544	0.9426161431060891	2.6873000000000014	326.215
883	CN1CCCC(c2ccccc2)C1	7	2	-6.9916	-1.939120945964156	2.1502950476488323	0.6335844242912192	2.495800000000001	175.27499999999998
884	O=C(O)c1ccc(Cc2ccccc2Br)cc1	7	2	-5.13059	-1.2443508524551594	1.5965771587636333	0.9350071608823214	3.738100000000002	291.144
885	Cc1ccc(-c2cccc(S(N)(=O)=O)c2)cc1Br	7	2	-6.7919	-1.600866182380304	1.8695265719887733	0.9218639284158371	3.0719200000000013	326.215
886	Cc1ccc(-c2ccccc2C)cc1Br	7	2	-6.39538	-1.6512800155111993	1.61709026166106	0.6955229704979404	4.732940000000003	261.162
887	Cc1c(Br)cccc1N1CCNCC1	7	2	-6.87645	-1.8378085669486908	2.117257124153676	0.8268936603075231	2.1671199999999997	255.159
888	O=C(O)c1ccc(-c2ccccc2Br)cc1	7	2	-5.46057	-1.3651425	1.5310530907329465	0.9056950858025619	3.814300000000002	277.11699999999996
889	O=S(=O)(c1ccc(Cl)cc1)c1cccc(CO)c1	7	2	-6.74676	-1.5902265823460506	1.7575458875303767	0.9415374226075948	2.6651000000000007	282.748
890	Cc1c(Br)cccc1N1CCCc2ccccc21	7	2	-6.90563	-1.6276726004550863	1.9875133549859996	0.7281869277117198	4.841820000000003	302.21500000000003
891	CN1CCCCCC1c1ccc(F)c(F)c1-c1ccc(=O)[nH]c1	7	1	-8.25516	-1.7213198503474014	3.0209377551357957	0.9123464274061348	3.8670000000000027	318.367
892	CN1CCCCCC1c1ccc(CO)c(F)c1	7	1	-7.94456	-1.9268388252386495	2.5983879219906854	0.8546186100214701	2.8649000000000013	237.31799999999998
893	CN1CCCCCC1c1cc(F)c(F)cc1C(N)=O	7	1	-7.23005	-1.658687226670855	2.807020061781154	0.8958285843796104	2.6106	268.30699999999996
894	CN1CCCC(N2CCCC2)CC1c1ccc(F)c(F)c1	7	1	-9.44647	-2.061388753577595	2.970733050044009	0.8222944652598714	3.586000000000003	294.38899999999995
895	CN1CCCCCC1c1cc(O)c(F)c(F)c1	7	1	-7.70663	-1.8691323239737547	2.8270203892574592	0.815660833958467	3.2173000000000016	241.28099999999998
896	CN1CCCCCC1c1ccc(F)c(F)c1CO	7	1	-8.00865	-1.887656907716548	2.896004343065119	0.8777869263431411	3.004000000000002	255.30799999999996
897	O=C(O)CCCN1CCCCCC1c1ccc(F)c(F)c1	7	1	-6.81924	-1.4880801658128886	2.4989865870490515	0.8996000878565089	3.7467000000000033	297.34499999999997
898	CN1CCCCCC1c1ccc(F)c(F)c1N	7	1	-7.55328	-1.8319394858744331	2.8836982943311096	0.7642111779024678	3.0939000000000005	240.29699999999997
899	CS(=O)(=O)c1cccc(I)c1O	7	3	-3.60785	-1.0414965843478958	2.4740591792738424	0.7974213720385508	1.4002999999999999	298.101
900	CCc1ccc(Br)c(O)c1	7	3	-5.68014	-1.7962179828628817	1.969448853854999	0.7399926066224484	2.717100000000001	201.063
901	OCc1cccc(CCC2Cc3ccccc3C2)c1	7	3	-6.5443	-1.5013653871691173	1.9745920753926498	0.8823064648300082	3.526500000000002	252.357
902	CCc1cc(O)ccc1S(=O)(=O)c1ccccc1	7	3	-6.31512	-1.4884880586689302	1.9126754259919156	0.924994593153652	2.7874000000000008	262.33
903	Cc1cc(O)cc(S(=O)(=O)c2ccccc2)c1	7	3	-6.17492	-1.4976380817493533	1.911011590023863	0.8881293734658957	2.5334200000000004	248.303
904	CCc1cccc(OCC(N)N2CCC2)c1	7	3	-7.01725	-1.7543125	2.6704146231907675	0.8191671338861727	1.6182999999999998	220.31599999999995
905	CCc1cc(O)cc(S(C)(=O)=O)c1	7	3	-5.60714	-1.5551408291311657	2.1244868088323567	0.7838011497467597	1.3581	200.25899999999996
906	O=S(=O)(CCc1cccc(O)c1)c1ccccc1	7	3	-6.28397	-1.4811459332576098	1.7895611273493817	0.920206566551694	2.4086000000000007	262.33000000000004
907	O=S(=O)(Cc1ccccc1O)c1ccccc1	7	3	-5.90696	-1.4326482356646173	1.7482790818405576	0.9068311349918265	2.3661000000000003	248.30300000000003
908	CCN1CCN(c2ccc(N3CCCNCC3)c(Br)c2)C1	7	1	-8.13015	-1.7741441803021536	2.528388387140872	0.9005585211908418	2.3482000000000003	353.308
909	CCN1CCN(Cc2ccc(C)c(Br)c2)C1	7	1	-9.26621	-2.3165525	2.164628475348332	0.8413475892943756	2.852520000000001	283.2130000000001
910	CCN1CCN(c2ccc(CO)c(Br)c2)C1	7	1	-7.43003	-1.8575075	2.4643023215021778	0.9203757815845534	2.0408	285.18500000000006
911	CCN1CCN(c2ccc(O)c(Br)c2)C1	7	1	-7.50045	-1.9366078626040946	2.4109561957269943	0.8933508462222697	2.2541	271.158
912	Cc1ccc(N2CNCC2C2CCCC2)cc1Br	7	1	-7.27286	-1.7142295415401314	3.0851741182130485	0.8962658802166195	3.6834200000000026	309.251
913	CCN1CCN(c2ccc(C)c(Br)c2C(N)=O)C1	7	1	-7.54392	-1.77811899624294	2.644970528032733	0.9280331114445555	1.95582	312.21100000000007
914	CCN1CCN(c2ccc(C)c(Br)c2CO)C1	7	1	-7.46859	-1.811399143790106	2.7329546342137157	0.9279016625077363	2.3492200000000008	299.21200000000005
915	CCN1CCN(c2ccc(C)c(Br)c2O)C1	7	1	-6.86611	-1.7165275	2.7164558180056755	0.9043615195623451	2.56252	285.185
916	Cc1ccc(N2CCNC2)cc1Br	7	1	-6.96475	-1.9316740958298324	2.432809396578472	0.8097209367134115	2.12462	241.132
917	Cc1ccc(C2CC(c3ccc(O)cc3)CCN2S(C)(=O)=O)cc1	7	1	-6.92988	-1.4145558315598576	2.923940764026657	0.924874685393939	3.5809200000000025	345.46400000000006
918	Cc1ccc(C2CC(c3ccc(O)c(S(C)(=O)=O)c3)CCN2)cc1	7	1	-8.86781	-1.8101341363291747	3.1612369752780936	0.8955369081050552	3.312420000000002	345.4640000000001
919	COc1ccc(C2CCNC(c3ccc(C)cc3)C2)cc1	7	1	-8.37527	-1.8276337495568	2.7080455595017643	0.9095565411808902	4.211920000000004	281.399
920	CCc1ccc(C2CC(c3ccc(O)cc3)CCN2)cc1	7	1	-8.98088	-1.9597886860626195	2.8540180689595207	0.8849797083151427	4.162900000000002	281.399
921	Cc1ccc(C2CC(Cc3ccc(O)cc3)CCN2)cc1	7	1	-8.26062	-1.8026150684412434	2.850077589766583	0.8914856612913696	3.984020000000002	281.399
922	Cc1ccc(C2CC(c3ccc(-c4cc(C)cc(C)c4)cc3)CCN2)cc1	7	1	-8.3728	-1.6113461112902994	2.884654799733884	0.566212390456456	6.4871600000000065	355.5250000000001
923	CCOc1ccc(C2CCNC(c3ccc(C)cc3)C2)cc1	7	1	-8.54927	-1.8227104883175296	2.747796777183213	0.8896140596609512	4.602020000000004	295.42600000000004
924	Cc1ccc(C2CC(c3ccc(O)cc3)CCN2C)cc1	7	1	-8.79949	-1.9202061429527129	2.7672222808132396	0.8891664317121071	4.251120000000003	281.399
925	Cc1ccc(C2CC(c3ccc(O)cc3)CCN2S(=O)(=O)c2ccccc2)cc1	7	1	-6.23396	-1.1576173103822143	2.836034851596459	0.6613231341260117	5.010220000000004	407.5350000000001
926	CN1CCC(Oc2ccc(F)c(Cl)c2S(=O)(=O)c2ccccc2)CC1	7	3	-7.35414	-1.470828	2.3762916757370824	0.805551973575859	3.784900000000003	383.8720000000001
927	CN1CCC(O)(CCC(N)=O)CC1	7	3	-6.82087	-1.8917689637133894	2.5968063434154196	0.6361363024783747	-0.2914000000000001	186.25499999999994
928	CC1CCCCC1	7	3	-5.1344	-1.9406207902185764	1.5486420480625398	0.4365695320696274	2.5866000000000007	98.18900000000001
929	CCCN1CCC(O)CC1	7	3	-5.55696	-1.7572650466449276	1.8855688172249643	0.6192700164450314	0.8531	143.22999999999996
930	Cc1ccc2cc1-2	7	3	-5.41825	-2.047906005882245	1.5231789711394654	0.46364687443258534	1.97542	90.125
931	CN1CCC(c2ccc(C#N)cc2-c2cccc(Br)c2)CC1	7	3	-7.91159	-1.686756655511884	2.2272881923515904	0.7739944909322013	4.796980000000004	355.2790000000001
932	COC1CCN(C)CC1c1ccc(F)cc1	7	3	-7.503	-1.87575	2.845731751114018	0.7622310444593877	2.2598000000000003	223.29100000000003
933	CN1CCC(O)CC1S(=O)(=O)c1ccccc1	7	3	-5.36414	-1.300995047682395	3.1464213797011684	0.8517925598790875	0.8728999999999998	255.339
934	CN1CCC(c2cc(F)ccc2F)CC1c1ccccn1	7	3	-8.85232	-1.9317345940938804	3.1103415115824706	0.8326161761444314	3.910300000000003	288.341
935	O=S(=O)(c1ccccc1)N1CCC(O)CC1	7	3	-5.72627	-1.4315675	1.7287823215021785	0.8341321925095807	0.8320000000000001	241.31199999999993
936	CN1CCC(O)(c2ccc(O)c(S(=O)(=O)c3ccccc3)c2)CC1	7	2	-7.28731	-1.4875159247901069	2.3882863057121764	0.8893865931425925	2.1382000000000003	347.4360000000001
937	CN1CCC(c2ccccc2)(c2ccc(O)c(CO)c2)CC1	7	2	-8.00871	-1.7074627090843408	2.357804675868076	0.9153090917492039	2.896200000000001	297.3980000000001
938	CN1CCC(O)(c2cccc(S(=O)(=O)c3ccccc3)c2)CC1	7	2	-7.75746	-1.6175422264711954	2.2140339741572657	0.9383931653047847	2.4326000000000008	331.43700000000007
939	CCCc1ccc(CC2(O)CCN(C)CC2)cc1	7	2	-7.52337	-1.773275314791812	2.1449267382091097	0.8839005202687659	2.638300000000001	247.38199999999995
940	CCN1CCC(O)(c2ccc(O)cc2)C1	7	2	-7.58411	-1.958208781720342	2.7579625633496487	0.7680494109029565	1.3054	207.273
941	Cc1ccc(C2CN(C)CCC2(O)c2ccc(O)cc2)cc1	7	2	-8.1616	-1.74005896660795	3.043630950570309	0.8953282459982306	3.0075200000000013	297.398
942	CCc1cc(O)ccc1C1(O)CCN(CC)CC1	7	2	-7.66572	-1.806827531559114	2.4425317336842234	0.8632990562798663	2.2579000000000002	249.3539999999999
943	CCCCC1(O)CCNC(c2ccc(O)cc2)C1	7	2	-7.49088	-1.7656173483515618	3.3541299234770587	0.7687729495236151	2.7380000000000013	249.354
944	CC(C)c1ccccc1S(=O)(=O)c1cc(O)ccc1C1(O)CCN(C)CC1	7	2	-7.6842	-1.4788249795023074	2.683092489904549	0.8392087507017457	3.2616000000000014	389.5170000000002
945	Oc1cccc(N2CCCCCC2)c1	7	2	-5.84255	-1.561487168935435	1.6844152948853832	0.7374572805014662	2.7726000000000006	191.27399999999997
946	CN1CCCC(c2c(S(C)(=O)=O)sc(Cl)c2CO)CC1	7	3	-7.23087	-1.6168716856463905	3.3413855329774638	0.920290359315809	2.496600000000001	337.8940000000001
947	Cc1ccsc1CN1CCC(C2=CSCC=C2CO)CC1	7	3	-7.33403	-1.6004165535274752	3.2245752723867724	0.9118151274922944	3.8179200000000026	321.51100000000014
948	Clc1ccc(CN2CCCCCC2)cc1	7	3	-7.42217	-1.916396053514687	1.434722629293427	0.7389590913562899	3.716000000000002	223.74699999999996
949	CN1CCCC(C2=CSCC=C2CO)CC1	7	3	-7.71557	-1.9288925	3.7073468639934433	0.7994199868899206	2.2677000000000005	239.38399999999993
950	c1cc(C2CCCNCC2)cs1	7	3	-7.38504	-2.131877415988077	2.84267155540412	0.701956458321862	2.605200000000001	181.304
951	O=S(=O)(c1ccccc1)c1cc(C2CCCNCC2)cs1	7	3	-6.76226	-1.475646110427242	2.9667310545293333	0.941776123754646	3.4380000000000015	321.46700000000004
952	Cc1ccc(Cc2cscc2C2CCCN(C)CC2)o1	7	3	-8.04547	-1.7990217830935231	3.1323472482736605	0.8302988550125422	4.439620000000004	289.4440000000001
953	O=S(=O)(c1ccccc1)N1CCCC(c2cscc2CO)CC1	7	3	-6.18078	-1.2887817201156868	2.794133752984102	0.9201681431461773	3.198800000000002	351.4930000000001
954	CN1CCCC(c2c(CO)csc2I)CC1	7	3	-7.52323	-1.8808075	3.3601561616523057	0.8283322171395922	3.0443000000000016	351.2530000000001
955	CN1CCCC(S(C)(=O)=O)CC1	7	3	-6.75978	-1.9513804013313243	2.7738244400195047	0.6060117990635819	0.5153000000000001	191.29599999999996
956	CCCc1cccc(C)c1CN1CCN(C(C)=O)CC1	7	1	-8.27093	-1.8494361717142334	2.037102059127701	0.8423893722695569	2.6116200000000003	274.408
957	CC(=O)N1CCN(CCc2ccccc2C)CC1	7	1	-7.14206	-1.683399685880398	1.7435701771231376	0.8102441335540721	1.70162	246.354
958	CCc1cccc(CN2CCN(C(C)=O)CC2)c1C	7	1	-8.24697	-1.8919846747585065	1.9759969841631246	0.8317578844054256	2.22152	260.3809999999999
959	CC(=O)N1CCN(Cc2ccccc2Cl)CC1	7	1	-7.45537	-1.8081928228271258	1.6518608126097867	0.8039841609477331	2.0041	252.745
960	CC(=O)N1CCN(Cc2cc(-c3ccccc3)ccc2C)CC1	7	1	-8.33578	-1.7381302824086828	1.7760076051416682	0.8681658635273947	3.326120000000002	308.4250000000002
961	CC(=O)N1CCN(Cc2cccc(C)c2C)CC1	7	1	-7.47762	-1.7624919363787173	1.812733887530376	0.7962575510679069	1.96754	246.35399999999998
962	CC(=O)N1CCN(Cc2ccccc2)CC1	7	1	-7.2266	-1.80665	1.4743361007663935	0.7478395066784973	1.3507	218.3
963	CC(=O)N1CCN(Cc2cc(C(C)(C)C)ccc2C)CC1	7	1	-7.74876	-1.6909180591450483	1.9632241872337879	0.8351106508082486	2.956620000000002	288.4350000000001
964	CC(=O)N1CCN(Cc2ccccc2C)C(N2CCN(c3ccccc3)CC2)C1	7	1	-8.17472	-1.5180073949027095	2.7508751352977274	0.8004710106213128	2.8074200000000014	392.54700000000025
965	CC(=O)CN1CCN(Cc2ccccc2C)CC1	7	1	-6.70658	-1.5807560655233588	1.777126738209109	0.807685723238549	1.70162	246.35399999999998
966	FC(F)(c1ccccc1N1CCNCC1)N1CCC1	7	2	-6.97681	-1.600589986225474	2.582248943524517	0.8432652575237104	1.8511999999999997	267.3229999999999
967	CCc1ccc(N2CCN(S(=O)(=O)c3ccccc3)CC2)cc1	7	2	-5.78013	-1.2052404201237197	1.6905999128339726	0.8653862420681045	2.759900000000001	330.4530000000001
968	CCc1c(Cl)cc(N2CCNCC2)cc1C(C)(C)C	7	2	-7.79542	-1.7883920001292544	2.4252374050629797	0.8902862232786829	3.6095000000000024	280.84299999999996
969	CCc1ccc(N2CCNCC2)cc1I	7	2	-7.54053	-1.9469564741051608	2.324314156371001	0.8422466307151556	2.2632000000000003	316.186
970	CCc1ccc(CN2CCNCC2)c(F)c1	7	2	-7.46898	-1.867245	1.9857799134754224	0.8385537587455026	1.7933	222.30699999999996
971	CS(=O)(=O)N1CCN(c2ccccc2Cl)CC1	7	2	-6.17348	-1.4972888304493008	1.7935078257030774	0.8190320758419596	1.4215999999999998	274.7730000000001
972	CCCc1ccc(N2CCNCC2)c(Cl)c1	7	2	-7.46985	-1.8674625	1.9869327562847872	0.8713219099295837	2.7021000000000006	238.76199999999997
973	CCc1ccc(N2CCNCC2)cc1CC(=O)O	7	2	-7.43859	-1.7532924771554803	2.205844385267932	0.8426962538194249	1.2856999999999998	248.32599999999996
974	CN1CCCC(c2ccccc2S(N)(=O)=O)CC1	7	2	-7.42906	-1.751046234613911	2.50882434306512	0.8845034203928561	1.5333000000000003	268.382
975	CN1CCCCC(Cc2cccc(Br)c2)C1	7	2	-7.45254	-1.863135	2.4019435195118373	0.7987081771913713	3.723500000000003	282.225
976	CN1CCCCC(Cc2ccccc2N)C1	7	2	-7.6294	-1.90735	2.505395358976722	0.772951051440273	2.5432000000000006	218.344
977	CC(N)CC1CCCCN(C)C1	7	2	-7.67668	-2.2160666322413083	3.082908053956741	0.6795054830559254	1.4556	170.29999999999998
978	CN1CCCCC(Cc2ccc(P(=O)(O)O)cc2)C1	7	2	-6.75128	-1.5488498557656463	2.8582997648067217	0.8299359681696806	1.7639999999999998	283.30800000000005
979	CN1CCCCC(CN2Cc3ccccc3C2=O)C1	7	2	-8.07031	-1.851456091212933	2.5955092172410783	0.8128564766742744	2.3743000000000007	258.365
980	CN1CCCCC(Cc2ccc(CO)cc2)C1	7	2	-7.67005	-1.8602603708099257	2.3433586637489263	0.8665944540222645	2.4533000000000005	233.355
981	CN1CCCCC(Cc2ccccc2Cl)C1	7	2	-7.74655	-1.9366375	2.3392475328897646	0.7597009737152084	3.6144000000000025	237.774
982	CN1CCCCC(Cc2cccc(Cl)c2)C1	7	2	-7.72324	-1.93081	2.3225960278730415	0.7597009737152084	3.6144000000000025	237.774
983	OCCN1CCCCC(Cc2ccccc2)C1	7	2	-6.9563	-1.687150568440243	2.2340401142983772	0.8624810724372836	2.3235	233.355
984	CN1Cc2ccccc2C1=O	8	1	-4.90654	-1.4793774726245803	1.856684207264971	0.5408511452335204	1.2722	147.17699999999996
985	Fc1ccc(N2CCCNCC2)cc1C1CCCCCN1	8	1	-10.1528	-2.2155225959879834	2.841699296810585	0.8771960543553213	2.8301000000000007	291.41400000000004
986	c1nc(-c2ccc(C3CCCCCN3)cc2N2CCCNCC2)n2nccc2n1	8	1	-9.61266	-1.7850261494810196	3.3785955786474817	0.7155013214439839	2.795700000000001	391.5230000000001
987	CCN1CCCCCC1c1cccc(N2CCCNCC2)c1	8	1	-9.63922	-2.055088609109327	2.6620650079877723	0.9226298624155926	3.423300000000002	301.47800000000007
988	CCN1CCN(Cc2ccc(S(C)(=O)=O)c(Br)c2)C1	8	2	-8.66287	-1.987398678475273	2.3682551565422703	0.8348744291978211	1.9476	347.278
989	CCN1CCN(Cc2cc(Br)c(C)c(CO)c2)C1	8	2	-8.45597	-1.9930912428366705	2.5616640413765293	0.9242215111683804	2.3448200000000003	313.2390000000001
990	CCN1CCN(Cc2ccc(C)c(Br)c2S(C)(=O)=O)C1	8	2	-7.70124	-1.722049615104048	2.740497846673488	0.8250266512853373	2.2560200000000004	361.3050000000002
991	Cc1ccc(CN2CCN(CCc3cnccn3)C2)cc1	8	2	-8.82756	-1.926331519131637	2.21677190827336	0.8405022674363094	2.1028200000000004	282.391
992	CCN1CCN(Cc2cc(Br)c(C)cc2CO)C1	8	2	-8.32713	-1.962723363607312	2.5574797336842234	0.9242215111683804	2.3448200000000003	313.2390000000001
993	Cc1ccc(NN2CCN(C)C2)cc1Br	8	2	-7.56637	-1.9536283334162274	2.7218452067160044	0.8891409038059322	2.28932	270.174
994	CCN1CCN(Cc2ccc(Cl)c(CO)c2)C1	8	2	-9.54239	-2.3143695229904533	2.241144466455941	0.8895969664580872	1.9273	254.761
995	CCN1CCN(N2CCCNCC2)C1	8	2	-7.92288	-2.117478748323109	3.0419901541724386	0.6626563630787368	-0.20829999999999882	198.314
996	CN1CCCCCC1C1CCC(N)(c2c[nH]cn2)CC1	8	1	-9.14369	-2.044591240518505	3.6192353119341387	0.8727568729527098	2.6283000000000003	276.42800000000005
997	CN1CCCCCC1C1CCC(N)C(c2ccc(S(C)(=O)=O)cc2)C1	8	1	-9.75584	-1.9511679999999998	3.4518826707517896	0.8946373568359302	3.175500000000002	364.5550000000001
998	CN1CCCCC(c2ccc(O)cc2)C1C1CCC(N)CC1	8	1	-9.71524	-2.0712961275666806	3.2087505889963985	0.8791295254993956	3.4776000000000016	302.4620000000001
999	CN1CCCCCC1C1CCC(NS(C)(=O)=O)CC1	8	1	-8.1206	-1.8629934084692836	2.774311085561438	0.8635666019420455	1.9688	288.4570000000001
1000	CN1CCC(c2ccc(S(N)(=O)=O)cc2)CCC1C1CCC(N)CC1	8	1	-8.77933	-1.755866	3.1235485778763934	0.860684275520418	2.4194000000000004	365.5430000000001
1001	CN1CCCCCC1(c1cc(F)ccc1F)C1CCC(N)CC1	8	1	-8.06093	-1.680820095705096	3.251633849810352	0.8847007255602071	4.183400000000003	322.44300000000015
1002	CC(=O)N1CCN(C2CC(N)CCC2C2CCCCCN2C)CC1	8	1	-9.63823	-1.9673954602987593	3.6919412715321984	0.8306508082001172	1.5209000000000015	336.52400000000017
1003	CN1CCCCCC1C1CCC(Nc2ccc(S(C)(=O)=O)cc2)CC1	8	1	-8.35568	-1.671136	2.6698277632173433	0.8791838336482097	3.9352000000000027	364.5550000000002
1004	CN1CCCCCC1C1CCC(N)C(c2nc3ccccc3n2C)C1	8	1	-9.79103	-1.958206	3.6277077806418996	0.9074120342245013	3.6587000000000023	340.5150000000001
1005	Cc1ccc(C2CCCN(C)C(C3CCC(N)CC3)C2)c(C)c1	8	1	-9.31697	-1.9427225403373438	3.1680271907513546	0.8770127693947379	4.388840000000003	314.5170000000001
1006	CC1CC(c2ccc(O)cc2)CCN(C)C1	8	1	-8.00845	-2.0021125	2.796876366498635	0.7847874343040013	2.8375000000000012	219.32799999999995
1007	CN1CCCCC(CC(N)CN2CCCC2=O)C1	8	1	-8.45009	-1.9917053135455445	3.2781905569612206	0.8147780057452441	1.0581	253.3899999999999
1008	CC(N)CC1CN(C)CCCC1N1CCc2ccccc2C1	8	1	-10.2972	-2.1953704164569916	3.474092136388112	0.9308300668031785	2.492400000000001	301.478
1009	Cc1csc(C(C(C)N)C2CCCCN(C)C2)n1	8	1	-9.13595	-2.153364065860413	3.795032337061402	0.9151368989275578	2.6142200000000013	267.4419999999999
1010	CC(N)CC1CN(C)CCCC1c1ccc(O)cc1	8	1	-9.44996	-2.1679695084474537	3.3781076252761517	0.8798970245224488	2.554900000000001	262.397
1011	CC(N)CC1CN(C)CCCC1c1ccccc1C#N	8	1	-9.86852	-2.2066681557316223	3.554733475691693	0.919348032018315	2.720980000000001	271.408
1012	CC(N)CC1CCCCN(C)C1n1cnc2ccccc21	8	1	-9.77471	-2.1330165938686574	3.6382543776555014	0.9432309892944413	3.004100000000001	286.42300000000006
1013	Cc1ccc(C)c(C2(CC(C)N)CCCCN(C)C2)c1	8	1	-9.83049	-2.1981643892131904	3.317675854373907	0.9151497434422249	3.3942400000000026	274.452
1014	Cc1cnc2ccccc2c1	8	1	-5.09692	-1.5367792024052949	1.5772464901433825	0.5519055037199659	2.5432200000000007	143.18899999999996
1015	CCC(C=O)C1CCCN(C)CC1CC(C)N	8	1	-9.15203	-2.2196933164012704	4.313608661422871	0.7466948700003209	1.9068	240.39099999999996
1016	Cc1ccc(C=C2CCCNCC2)c(O)c1	8	2	-8.11489	-2.0287225	2.558766869997161	0.7578096382719796	2.857520000000001	217.31199999999998
1017	CCc1ccc(C=C2CCCN(C)CC2)c(O)c1	8	2	-9.48172	-2.2348628364373706	2.438410901105037	0.8622929934408127	3.453700000000002	245.36599999999993
1018	Cc1ccc(C=C2CCN(C)CC2)c(O)c1	8	2	-8.1589	-2.039725	2.411363859963716	0.7815753514108025	2.8096200000000016	217.31199999999998
1019	CN1CCCC(=Cc2cc(C(F)(F)F)ccc2O)CC1	8	2	-8.17281	-1.8274958727190056	2.50935327790892	0.8453206031866681	3.9101000000000026	285.309
1020	Cc1ccc(C=C2CCCN(C)CC2)c(CO)c1	8	2	-7.84203	-1.8483841970894472	2.497099588887842	0.8655687540395105	2.9864200000000016	245.36599999999996
1021	Cc1cc(O)cc(-c2ccc(Cl)cc2)c1	8	2	-6.22188	-1.6064825081400667	1.6688056462764447	0.7666562514246021	4.021020000000002	218.683
1022	COc1cc(C)cc(NC(C)=O)c1C=C1CCCN(C)CC1	8	2	-7.75844	-1.6541049658020222	2.625315034362041	0.9294161245570272	3.461120000000002	302.41800000000006
1023	Cc1ccc(C=C2CCC[N+](C)(C)CC2)c(CO)c1	8	2	-7.64814	-1.754603650844798	3.107418464569511	0.8100448900413423	3.131020000000002	260.40099999999995
1024	Cc1ccc(C=C2CCCN(C)C2)c(O)c1	8	2	-7.78347	-1.9458675	2.5337484753483324	0.7815753514108025	2.8096200000000007	217.31199999999998
1025	CS(=O)(=O)N1CCCC(c2csc(F)c2)CC1	8	3	-6.43695	-1.5611896915776236	3.154861960452222	0.8322662613838437	2.4163000000000006	277.3860000000001
1026	C1CCCNCC1	8	3	-5.53015	-2.0902002304119778	1.9649444656449582	0.480091881213863	1.15	99.17699999999999
1027	O=S(=O)(c1ccccc1)N1CCCC(c2ccsc2)CC1	8	3	-6.07975	-1.3267102181622747	2.462794610645348	0.8640735926687618	3.706500000000003	321.46700000000004
1028	O=S(=O)(c1ccccc1)N1CCCCCC1	8	3	-5.60509	-1.4012725	1.509279579027261	0.7934982707452051	2.2513000000000005	239.3399999999999
1029	CS(=O)(=O)N1CCCC(c2ccsc2)CC1	8	3	-5.83621	-1.4590525	2.7218515462676898	0.8168528252566164	2.2772000000000006	259.3960000000001
1030	Fc1ccc(F)c(C2CCCNCC2)c1	8	3	-8.17347	-2.110380879381729	2.5233506798842775	0.7528037397511078	2.821900000000001	211.25499999999997
1031	c1cc(C2CCCCC2)cs1	8	3	-5.21	-1.5708741052501485	2.1135290076259015	0.5950564695752734	3.7958000000000025	166.28900000000002
1032	Ic1cscc1C1CCCNCC1	8	3	-6.27351	-1.7399586140104686	3.4189743998755535	0.7857206293648801	3.2098000000000013	307.2000000000001
1033	NS(=O)(=O)Cc1ccc(C2CC(c3ccsc3)CCCN2)cc1	8	3	-8.26629	-1.7236406157758566	3.3209761955926655	0.8896527782025163	3.1350000000000016	350.5090000000001
1034	CS(=O)(=O)N1CCCCCC1	8	3	-4.42645	-1.3346248912062417	1.7641464901433839	0.5944510834408345	0.8220000000000001	177.26899999999998
1035	c1cnnc(C2Cc3ccccc3C2)c1	8	1	-6.33676	-1.6361443965942206	2.3516008111116093	0.6993548521124661	2.359	196.253
1036	CC(C)(C)c1cccc2c1CC(=C1CCCNCC1)C2	8	1	-7.70497	-1.7228836684596553	2.97422267798253	0.6975925797883811	4.152800000000003	269.4319999999999
1037	CCCc1cccc2c1CC(=C1CCCNCC1)C2	8	1	-8.26254	-1.8955566777348711	2.9058596578102325	0.7924650082816087	3.807800000000002	255.4049999999999
1038	Brc1ccc2c(c1)CC(=C1CCCNCC1)C2	8	1	-7.98163	-1.9358296208587464	2.8878416587636337	0.7201912049646719	3.6178000000000017	292.22
1039	O=c1cccnn1N1CCCC(=C2Cc3ccccc3C2)CC1	8	1	-6.64	-1.3845357093389765	3.139802668901436	0.7596971769508721	2.4606000000000003	307.39700000000016
1040	CS(=O)(=O)c1cccc(C2CNCCCC2=C2Cc3ccccc3C2)c1	8	1	-8.11699	-1.5918727077552883	3.2474174834599427	0.8243320546101428	3.6525000000000025	367.5140000000001
1041	CC(C)CC(=O)C1CCC(=C2Cc3ccccc3C2)CCN1	8	1	-8.2526	-1.7594602317963104	3.3418506039302915	0.8589167192964076	3.839100000000003	297.442
1042	CN1CCCCC(c2ccc(Cl)cc2)C1	8	1	-7.43607	-1.9199850180821723	2.236519552871755	0.7041674626399377	3.5393000000000026	223.74699999999999
1043	CN1CCCCCC1c1ccccc1C#N	8	1	-7.16322	-1.790805	2.599329472689096	0.7179060364091343	3.1051800000000016	214.312
1044	CN1CCCC(c2ccccc2Cl)CC1	8	1	-7.50663	-1.9382035317427322	2.2234333274692517	0.7041674626399377	3.5393000000000026	223.74699999999996
1045	CN1CCCC(N2CCCC2=O)CC1	8	1	-7.51557	-2.0086205718797596	2.5461936566114964	0.6266115234180054	1.0930999999999997	196.29399999999995
1046	CN1CCCC(c2ccc(C(=O)O)cc2)CC1	8	1	-7.31012	-1.7729645232905984	2.186692729682992	0.8531651428264395	2.584100000000001	233.31099999999995
1047	CN1CCCCCC1c1cnc[nH]1	8	1	-6.53701	-1.8130403648631428	3.109869946434258	0.7142862693140766	1.9566	179.26700000000002
1048	CCCc1ccc(F)cc1C1CCCN(CC)CC1	8	1	-7.84716	-1.8002619701997171	2.4853238093156715	0.7795084144450709	4.367600000000004	263.3999999999999
1049	CCc1cc(F)cc(C2CCCN(CC)CC2)c1	8	1	-8.1474	-1.9203605963464259	2.482198134920324	0.7829783719952255	3.9775000000000036	249.3729999999999
1050	CCN1CCCC(c2cccc(F)c2CO)CC1	8	1	-7.76359	-1.8298957117840229	2.581502207318513	0.8925694978080466	2.9074000000000018	251.34499999999994
1051	CC(N1CCCC(c2cccc(F)c2)CC1)N1Cc2ccccc2C1=O	8	1	-9.28315	-1.820575499908033	3.06559245753704	0.8174838695025078	4.397200000000004	352.4530000000001
1052	CCN1CCCC(c2ccc(NC(C)=O)c(F)c2)CC1	8	1	-7.73731	-1.7301151122988896	2.3851345256514556	0.9190398563642046	3.3735000000000017	278.37100000000004
1053	CCN1CCCC(c2cc(F)ccc2CO)CC1	8	1	-8.22427	-1.9384790291030294	2.528759220893173	0.8925694978080466	2.9074000000000018	251.34499999999994
1054	CCN1CCCC(c2c[nH]cn2)CC1	8	1	-7.23907	-1.934722838490974	3.130552512146206	0.7787147391859082	1.9990999999999999	193.29399999999998
1055	CCN1CCCC(c2ccccc2)CC1	8	1	-8.16972	-2.109412633545177	2.032641084828171	0.7127409368897885	3.2760000000000025	203.32899999999998
1056	CCN1CCC(c2cccc(F)c2)CCC1c1ccc(S(N)(=O)=O)cc1	8	1	-8.98433	-1.7619720764060411	2.9089545987383048	0.8826255280351903	3.8038000000000025	376.49700000000007
1057	CCN1CCCC(c2cccc(CO)c2)CC1	8	1	-8.3557	-2.0265549221160875	2.3396569369043423	0.8674804661897714	2.768300000000001	233.35499999999996
1058	CN1CCCC(N2CCCC2)CC1c1cc(F)c(F)cc1S(N)(=O)=O	8	2	-9.17961	-1.835922	3.340433843046008	0.8824038514060212	2.2334	373.46900000000005
1059	CN1CCCC(N2CCCC2)CC1c1cc(F)c(F)cc1Br	8	2	-8.98418	-1.9154336118677482	3.2531009257564136	0.7116453108039608	4.348500000000004	373.28499999999997
1060	CCCc1c(C2CC(N3CCCC3)CCCN2C)ccc(F)c1F	8	2	-9.7806	-1.9964566148554295	3.297736894235342	0.7964153161931516	4.538500000000004	336.4699999999999
1061	CN1CCCC(N2CCCC2)CC1c1cc(N)c(F)c(F)c1	8	2	-9.24753	-1.971580020519998	3.3239575014387945	0.8518188378088497	3.1682000000000015	309.404
1062	CN1CCCC(N2CCCC2)CC1c1cc(F)c(F)cc1CO	8	2	-9.45477	-1.9714558265944089	3.307973462940703	0.9255195856839088	3.078300000000002	324.415
1063	CN1CCCC(N2CCCC2CC(=O)O)CC1	8	2	-8.02136	-1.9454655612414398	2.9821450499139353	0.8098176331951814	1.4098	240.34699999999995
1064	CN1CCCC(N2CCCC2)CC1c1ccc(F)c(F)c1C(C)(C)C	8	2	-9.2925	-1.8585	3.3695368530794525	0.7496650458723543	4.883500000000005	350.49700000000007
1065	CN1CCCC(CN2CCCC2)CC1c1ccc(F)c(F)c1S(C)(=O)=O	8	2	-9.51846	-1.866723587667399	3.3948416113831925	0.7966330905620269	3.2371000000000025	386.5080000000001
1066	CN1CCCC(N2CCCC2)CC1c1cc(F)ccc1C(=O)O	8	2	-8.89047	-1.8537911427420017	3.075110977733603	0.9290407127613177	3.145100000000001	320.408
1067	CCN1CCN(C2CCC(C3Cc4ccccc4C3)CN2C)CC1	8	2	-8.81898	-1.8001667543174995	3.3389738819535077	0.8450661867187133	2.706800000000001	327.5160000000002
1068	CS(=O)(=O)N1CC(C2Cc3ccccc3C2)CCC1N1CCNCC1	8	2	-8.29574	-1.659148	3.5366287427115592	0.8796673247601924	1.3043	363.5270000000002
1069	Cc1ccc(C2CCC(CC3Cc4ccccc4C3)CN2)nc1	8	2	-8.59868	-1.7929487218642877	3.3907468043956293	0.9173797804178183	4.235820000000003	306.45300000000003
1070	O=C1c2ccccc2CN1C1CCC(C2Cc3ccccc3C2)CN1	8	2	-8.8552	-1.77104	3.3648690233768415	0.9142339053874264	3.3831000000000016	332.44700000000006
1071	Cc1ccc2c(c1)CC(C1CCC(N3CCNCC3)NC1)C2	8	2	-8.99847	-1.9184802501044695	3.7300603865994386	0.8738160083349598	1.9407199999999996	299.46200000000005
1072	O=S(=O)(c1ccccc1)N1CCN(C2CCC(C3Cc4ccccc4C3)N2)CC1	8	2	-8.93087	-1.6584209248652875	3.2658556181013907	0.8399518155089283	2.4860000000000007	411.57100000000014
1073	Cc1cccc(C2Cc3ccccc3C2)n1	8	2	-6.91732	-1.72933	2.115769424611834	0.702086670998749	3.272420000000002	209.292
1074	c1ccc2c(c1)CC(C1CCCNC1)C2	8	2	-7.95133	-2.0530245780132943	2.6968854204925066	0.7354387541936774	2.4010000000000007	201.31299999999993
1075	CC(C)c1ccc2c(c1)CC(C1CCC(N3CCNCC3)NC1)C2	8	2	-8.90627	-1.8179847509547946	3.7626130117628014	0.893812377609563	2.7557	327.5160000000001
1076	COCc1ccc(C2Cc3ccc(O)cc3C2)cc1	8	3	-6.73432	-1.5449589649192015	2.4573749515068126	0.9090446896932677	3.421000000000002	254.32899999999998
1077	c1ccc2c(c1)CC(C1CCCNCC1)C2	8	3	-8.48296	-2.12074	2.6532736616523067	0.7593292402701931	2.791100000000001	215.33999999999992
1078	N#CC1CC2CCC12	8	3	-5.67687	-2.007076636457238	4.050858953758988	0.46048688445695396	1.5560800000000001	107.15599999999999
1079	OCc1cc(F)c2c(c1CO)CC(C1CCCNCC1)C2	8	3	-8.67722	-1.8935246415135578	3.627176896197855	0.7978304295376337	1.9148	293.38200000000006
1080	c1ccc(-c2cccc3c2CC(C2CCCNC2)C3)cc1	8	3	-8.98865	-1.9614842390697529	2.9317192038901645	0.8723206078277833	4.068000000000002	277.4109999999999
1081	Cc1cc2c(cc1CO)CC(C1CCCNCC1)C2	8	3	-7.77092	-1.7827713146494257	3.3020738976118817	0.8554093073515656	2.591820000000001	259.393
1082	Fc1cccc2c1CC(c1cccc(Br)c1)C2	8	3	-6.61399	-1.6041281986340559	2.509133859981265	0.7268677053402529	4.470600000000003	291.163
1083	COCc1ccc2c(c1)CC(C1CCCCC1)C2	8	3	-6.02282	-1.4195922879553209	2.630135042629707	0.7765906155539557	4.128100000000003	244.3779999999999
1084	O=Cc1ccc2c(c1)CC(C1CCCNCC1)C2	8	3	-8.61142	-2.0297311592151535	3.2158152474760335	0.8089672231427881	2.603600000000001	243.34999999999994
1085	O=S(=O)(c1ccccc1)c1cc2cc-2c1	8	3	-5.60793	-1.447961299779797	1.7891377699667075	0.6592001704200852	2.4998000000000005	216.26099999999997
1086	Cc1cc(S(C)(=O)=O)c2c(O)c1-2	8	3	-5.72264	-1.65198387223766	2.573041313268879	0.7212230653629524	1.08452	184.21599999999998
1087	O=C(O)c1ccc(Cc2ccc3cc2-3)cc1	8	3	-5.57647	-1.3941175	1.7178508164854556	0.7211832090006144	2.9560000000000013	210.232
1088	c1c2cc(N3CCNCC3)cc1-2	8	3	-5.79842	-1.673859673937255	2.1596646383309146	0.6711405683182154	1.0765999999999998	160.22
1089	Cc1c(-c2cnc(N(C)S(C)(=O)=O)nc2)cc2cc1-2	8	3	-6.39343	-1.4667534354000658	2.6669619612759963	0.7312466842474499	1.82822	275.333
1090	CCOC(=O)c1cc2cc-2c1	8	3	-5.33282	-1.6079057285911893	1.7076817258753945	0.6072541973704182	1.8437000000000001	148.16099999999997
1091	Cc1c(-c2ccc(S(N)(=O)=O)cc2)cc2cc1-2	8	3	-5.73506	-1.3909563617208718	2.0138914590909653	0.7526239031775599	2.2898200000000006	245.30299999999997
1092	Cc1c(C(F)(F)F)cc2c(S(C)(=O)=O)c1-2	8	3	-5.57808	-1.4402540629208445	2.856473199775577	0.7614620311908666	2.3977200000000005	236.214
1093	Cc1ccc2c(S(C)(=O)=O)c1-2	8	3	-5.40698	-1.6302658099050764	2.463328718260094	0.6442707318256093	1.3789200000000001	168.21699999999998
1094	CCc1c(Cl)cc2cc1-2	8	3	-6.01687	-2.0056233333333333	2.2343049303024802	0.5686393000011812	2.8828000000000014	138.59699999999998
1095	CSc1cc(C2CCCCN(C)C2)cc(S(C)(=O)=O)c1	8	2	-8.02958	-1.7954686710772758	2.9818759292478596	0.8040173121516572	3.011300000000001	313.488
1096	CSc1ccc(Br)c(-c2ncccc2C)c1	8	2	-6.14882	-1.537205	2.2464469368867945	0.7540806127045434	4.541420000000003	294.21700000000004
1097	CCc1ccc(SC)cc1C1CCCCN(C)C1	8	2	-8.50561	-2.004791503042704	2.7910053747393295	0.7530136910717107	4.170200000000003	263.45
1098	CSc1cc(C2CCCCN(C)C2)ccc1I	8	2	-7.48008	-1.8141858781217735	3.015633114298377	0.5734812434142272	4.212400000000003	361.2919999999999
1099	CCc1c(SC)cc(N)cc1C1CCCCN(C)C1	8	2	-7.80601	-1.7908215127509437	3.13255549775302	0.6742062394510114	3.7524000000000024	278.465
1100	CSc1cc(CO)cc(C2CCCCN(C)C2)c1F	8	2	-8.07837	-1.8533051820279298	3.1322968620491007	0.8615337652262505	3.239200000000002	283.4119999999999
1101	CCOc1ccc(-c2c(SC)cccc2C2CCCCN(C)C2)cc1	8	2	-8.10432	-1.6208639999999999	2.7152485378652322	0.6408822399192019	5.673500000000005	355.5470000000002
1102	CS(=O)(=O)c1ccc(Br)cc1CS(N)(=O)=O	8	3	-6.09836	-1.52459	2.4376370306954254	0.8809053683108824	0.6411000000000004	328.20900000000006
1103	Cc1cccc(-c2ccc(S(N)(=O)=O)cc2Cl)c1Br	8	3	-6.27977	-1.4406780430883375	2.142244418637638	0.8868723569598745	3.7253200000000017	360.66
1104	Cc1cccc(-c2ccccc2)c1Br	8	3	-5.73092	-1.5316527965007511	1.6298828933844458	0.6990424135294786	4.424520000000002	247.135
1105	Cc1ccc(-c2ccc(C(=O)O)cc2)cc1Br	8	3	-5.79128	-1.4045917145604145	1.6205516882235358	0.9031858093774329	4.122720000000002	291.144
1106	Cc1c(-c2ccc(N)cc2O)cccc1S(C)(=O)=O	8	3	-7.26398	-1.666471302521083	2.2646905724837936	0.8256719441864838	2.35332	277.345
1107	Cc1cc(CCF)ccc1Br	8	3	-4.81567	-1.451979136742799	2.146881874758769	0.7126002719592591	3.2695200000000018	217.081
1108	Brc1ccccc1-c1cccnc1	8	3	-5.07948	-1.4087942763610635	1.6948863087132793	0.7351880669995158	3.5111000000000017	234.096
1109	Cc1cc(C(=O)CO)cc(S(=O)(=O)c2ccccc2)c1CBr	8	3	-5.78671	-1.2337307173421745	2.424904895648295	0.636795849834681	2.8977200000000014	383.26300000000003
1110	Cc1ccc(S(=O)(=O)c2ccccc2)cc1CO	8	3	-6.42231	-1.5137529839607256	1.8183055798380678	0.9232101128319226	2.3201200000000006	262.33
1111	CCc1ccc(S(N)(=O)=O)cc1	8	2	-4.87063	-1.4060297708115337	1.5178502152539917	0.7436331049330447	0.8964000000000002	185.24800000000002
1112	CCCc1ccc(-c2cc(C)ccc2C)c(O)c1	8	2	-6.64292	-1.5657512596265803	1.8662603490688365	0.8290125495953994	4.6285400000000045	240.34599999999998
1113	CCc1cc(O)c(S(C)(=O)=O)cc1N1CCC1	8	2	-6.28631	-1.5246541250221504	2.3876142741482482	0.8903701728667985	1.5682	255.33899999999994
1114	CCc1cccc(Oc2ccccc2)c1	8	2	-5.73461	-1.4806699351329675	1.3598526992234987	0.722776740262647	4.041300000000002	198.26500000000001
1115	O=S1(=O)Nc2cccc1c2	8	2	-5.57575	-1.763206966368384	3.855881213869772	0.6019802354397241	0.8008	155.178
1116	CCc1cc(Oc2ccc(Cl)cc2F)ccc1CO	8	2	-6.73551	-1.5452319696425072	1.9743615705201645	0.903325436604362	4.326100000000004	280.726
1117	O=S(=O)(c1ccccc1)c1cccc(O)c1	8	2	-6.07954	-1.519885	1.6936007830406403	0.8664426828616274	2.2250000000000005	234.27599999999998
1118	CCc1ccc(Cc2ccccc2C)c(O)c1	8	2	-7.85574	-1.9052968110229223	1.8154473510713256	0.8423498446490444	3.8538200000000025	226.319
1119	O=c1ccc(C2CCCCC(c3ccccc3)N2)c[nH]1	8	2	-7.75273	-1.7335631291201943	3.1210857725912824	0.8772520355789627	3.320900000000001	268.36
1120	CN1CCCC(c2c(Cl)cccc2Cl)CC1	8	2	-7.5926	-1.89815	2.4387684693446126	0.7295218608218116	4.192700000000004	258.192
1121	CN1C(c2ccccc2)CCCCC1c1ccccc1O	8	2	-8.67422	-1.8928699878428499	2.745241776399622	0.8635777093660587	4.680400000000005	281.39899999999994
1122	CS(=O)(=O)c1cc(C(=O)O)c2cc1-2	8	2	-4.92409	-1.3656968446153441	2.2771773065699126	0.7731254480631938	0.7687000000000002	198.19899999999998
1123	CN1CCCCCC1c1ccccc1S(C)(=O)=O	8	2	-8.00607	-1.8870487958847275	2.5884674199881967	0.8263950678989199	2.6370000000000013	267.394
1124	CN1CCCCCC1c1ccccc1S(=O)(=O)c1ccccc1	8	2	-7.66378	-1.5980085961623285	2.5221701166204653	0.8517729616327235	4.066300000000004	329.46500000000003
1125	CCNC(=O)c1ccccc1C1CCCCCN1C	8	2	-7.67469	-1.7606946385790616	2.474303296495158	0.9058516176328179	2.983200000000002	260.3809999999999
1126	CN1CCCCCC1c1ccccc1N	8	2	-7.42893	-1.9181414780093777	2.525707746073902	0.7126860957629809	2.8157000000000005	204.317
1127	CN1CCCCCC1c1cccc(CO)c1	8	2	-8.04989	-2.0124725	2.435731144929898	0.8264112133645738	2.7258000000000013	219.328
1128	CN1CCCC(c2cccc(Cl)c2)CC1	8	2	-7.72482	-1.9945399474966652	2.230159982209857	0.7041674626399377	3.5393000000000026	223.74699999999996
1129	Cc1ccc(C2CCN(C)CC2S(=O)(=O)c2ccc(Cl)cc2)cc1	8	2	-7.89263	-1.6110763523818996	2.9866700407201137	0.8292271353530349	3.910020000000003	363.9100000000001
1130	CN1CCCC(c2ccc(CO)c(F)c2)CC1	8	2	-7.64276	-1.8536415736026841	2.534032152759915	0.8540348517770169	2.5173000000000005	237.31799999999993
1131	Cc1ccc(C2CCCN(C)CC2)c(CC(=O)O)c1	8	2	-7.05316	-1.6181058775064914	2.5368364846906104	0.909251296585666	2.8214200000000007	261.36499999999995
1132	Cc1ccc(C2=CCCN(C)CC2)c(C(N)=O)c1	8	2	-7.73637	-1.823479896256057	2.3585908106073	0.8665973817520732	2.2029200000000007	244.33799999999997
1133	Cc1ccc(C2CCCN(S(C)(=O)=O)CC2)cc1	8	2	-5.982	-1.409970921685976	2.266475112295888	0.8254501003078067	2.524120000000001	267.39399999999995
1134	Cc1ccc(C2CC(c3ccc(O)cc3)CCN2)c(S(C)(=O)=O)c1	8	1	-7.69122	-1.5699637082907365	3.1629212462310203	0.8955369081050553	3.3124200000000013	345.46400000000006
1135	Cc1ccc(C2CC(c3ccc(O)cc3S(C)(=O)=O)CCN2)cc1	8	1	-9.53316	-1.9459481363592404	3.180970844394052	0.8955369081050552	3.3124200000000013	345.4640000000001
1136	CCc1cc(C)ccc1C1CC(c2ccc(O)cc2)CCN1	8	1	-8.5634	-1.8257230144396344	3.062959380205191	0.8752562908083197	4.471320000000004	295.42600000000004
1137	Cc1ccc(C2CC(c3ccc(O)cc3)CCN2)c(Br)c1	8	1	-7.55792	-1.6492733569724116	3.0713022808132404	0.8281574487769217	4.671420000000003	346.26800000000003
1138	Cc1ccc(C2CC(c3ccc(O)c(-c4ccc(F)cc4)c3)CCN2)cc1	8	1	-10.4621	-2.0134320837629276	2.9585275807989735	0.6256647670165734	5.715020000000005	361.4600000000001
1139	Cc1ccc(C2CC(c3ccc(O)c(Cl)c3)CCN2)cc1	8	1	-8.85661	-1.9326707488429926	2.963706126967086	0.8518635535727275	4.562320000000003	301.817
1140	Cc1cc(S(N)(=O)=O)ccc1-c1cc(F)ccc1F	9	2	-6.44053	-1.477558916465369	1.9245964548367347	0.9205049501732163	2.587620000000001	283.29900000000004
1141	CC(=O)N1CCN(c2cc(F)c(C)c(F)c2)CC1	9	2	-6.4026	-1.5091072924083297	2.0691965876873635	0.7643655789999053	1.9417200000000001	254.27999999999994
1142	NC(=O)c1cccc(S(N)(=O)=O)c1	9	2	-5.62688	-1.5606157200679087	1.7029691617735327	0.6677524588225949	-0.5671000000000002	200.21899999999997
1143	Cc1c[nH]c(=O)cc1S(C)(=O)=O	9	2	-4.92881	-1.4228248901422598	2.65475148696615	0.6769893733281329	0.08681999999999995	187.21999999999997
1144	Cc1ccnc(C)c1N1CCN(c2ccccc2)CC1	9	2	-7.07552	-1.5821343696159311	2.0150237529511195	0.8335033744135697	3.0250400000000015	267.37600000000003
1145	Cc1ccc(F)cc1-c1cccc(S(C)(=O)=O)c1	9	2	-6.90577	-1.6277055987715416	1.7579209204974084	0.8343473656079178	3.204620000000002	264.321
1146	CN1CCCN(c2cccc(C3CCCCCN3C)c2)CC1	9	2	-9.15804	-1.9525006884133345	2.5648730627215013	0.8289917809707699	3.3754000000000026	301.47800000000007
1147	CCCc1c(C2=NCCCCC2)cccc1N1CCCNCC1	9	2	-7.40026	-1.5430608777700083	2.691128234512295	0.9153070734837238	3.8019000000000025	313.4890000000001
1148	CS(=O)(=O)N1CCCN(c2cccc(C3CCCCCN3)c2)CC1	9	2	-9.35377	-1.9093303059460842	2.7522141357789422	0.9082790021070773	2.3630000000000004	351.5160000000002
1149	Cc1ccc(-c2cccc(N3CCCNCC3)c2)c(C)c1	9	2	-7.60805	-1.660212619809942	1.9531215523363326	0.9005657288715202	3.7701400000000023	280.41499999999996
1150	FC1CCNCCN1c1cccc(C2CCCCCN2)c1	9	2	-10.0101	-2.1843829030513073	3.4555095264708093	0.8203711122963265	2.986600000000001	291.414
1151	CCN1CCCN(c2cccc(N3CCN(C(C)=O)CC3)c2)CC1	9	2	-9.21329	-1.8806549460239026	2.0088789578361723	0.8465546124600198	1.8870999999999998	330.47600000000017
1152	CCN1CCN(Cc2ccc(C)c(Br)c2C(N)=O)C1	9	1	-8.82849	-2.0253945123189157	2.6300060441162323	0.9200740548760027	1.95142	326.23800000000017
1153	CCN1CCN(Cc2cccc(Br)c2)C1	9	1	-8.52641	-2.201509595529092	2.053782850467602	0.8316763987333747	2.5441000000000003	269.18600000000004
1154	CCCc1c(CN2CCN(CC)C2)ccc(C)c1Br	9	1	-8.71466	-1.9992801193324297	2.6290233992574628	0.8122889281203243	3.8050200000000034	325.294
1155	CCN1CCN(Cc2ccc(C(N)=O)c(Br)c2)C1	9	1	-8.50756	-2.005251122450475	2.2948818875303765	0.9194581031956397	1.6429999999999998	312.211
1156	CCN1CCN(Cc2cc(F)c(C)c(Br)c2)C1	9	1	-8.57	-2.078530306561374	2.4865196096637963	0.846645899964976	2.991620000000002	301.20300000000003
1157	CCN1CCN(Cc2ccc(C)c(C(F)(F)F)c2)C1	9	1	-9.30467	-2.1346376964733995	2.2596693577257003	0.8339230427494363	3.1088200000000015	272.314
1158	CCN1CCN(Cc2ccc(C)cc2)C1	9	1	-8.31811	-2.1477267667947584	1.864232224349534	0.7436188963504631	2.09002	204.317
1159	CCN1CCN(Cc2ccc(C)c(CO)c2)C1	9	1	-8.92037	-2.1635075135053534	2.2092810049174787	0.8566503690082254	1.5823199999999997	234.343
1160	CCC1(C2CCCCC2)CCCCCN1C	9	2	-6.93597	-1.7339925	3.1932963623212025	0.6772185551948002	4.221300000000004	223.40399999999994
1161	CN1CCCCCC1C1CCC(NS(=O)(=O)c2ccccc2)CC1	9	2	-7.91191	-1.6150118659019712	2.581334537116735	0.9053133882477216	3.3981000000000012	350.52800000000013
1162	CN1CCCCCC1c1ccc(N)cc1	9	2	-7.55986	-1.9519474586439733	2.366354615483562	0.7126860957629809	2.8157000000000005	204.317
1163	CN1CCCCCC1(c1ccc(S(C)(=O)=O)cc1)C1CCCCC1	9	2	-7.42257	-1.515125756674178	3.0265293138234046	0.8129092584841128	4.371500000000004	349.54000000000025
1164	CC(C)C1CCC(C2CCC(N)CC2)N(C)CC1	9	2	-9.50045	-2.2392775397745788	3.224813470988371	0.8171307914927811	3.2604000000000024	252.44599999999994
1165	NC1CCC(C2CCCCC(S(N)(=O)=O)N2)CC1	9	2	-8.55365	-2.016114639632104	3.7542045479114474	0.688879591606394	0.6507000000000005	275.41800000000006
1166	CNC1CCC(C2CCCCCN2)CC1	9	2	-8.71331	-2.2497669680228363	2.830289686226772	0.7305739264202161	2.2968	210.36499999999995
1167	CN1CC(c2cccc(Cl)c2F)CCCC1C1CCC(NS(C)(=O)=O)CC1	9	2	-8.97149	-1.7265640555106783	3.3075129299114012	0.801385064657288	4.155000000000003	416.9900000000002
1168	CCc1ccc(C=C2CCCN(C)CC2)c(O)c1NC(C)=O	9	1	-7.58346	-1.6167991044541175	2.70808552616532	0.84131582244924	3.4121000000000015	302.41799999999995
1169	CCc1cc(O)c(C=C2CCCN(C)CC2)cc1S(C)(=O)=O	9	1	-8.19673	-1.7475487077735228	2.77610104949445	0.9290970828383132	2.8572000000000006	323.45799999999997
1170	CCCc1c(CC)ccc(C=C2CCCN(C)CC2)c1O	9	1	-8.66452	-1.8907532743075608	2.66197764911535	0.8865811192269231	4.4062000000000054	287.447
1171	CCc1cc(O)c(C=C2CCCN(C)CC2)cc1Cl	9	1	-8.32434	-1.909734570088072	2.633386243959931	0.8806979172164442	4.1071000000000035	279.8109999999999
1172	CCc1ccc(C=C2CCN(C)CC2)c(O)c1	9	1	-8.46872	-2.0539662984576936	2.4380886972251723	0.8452604998715437	3.063600000000002	231.33899999999994
1173	CCCc1ccc(C=C2CCCN(C)CC2)c(O)c1	9	1	-9.07437	-2.0818032529630095	2.441143815319389	0.8910939955464364	3.8438000000000025	259.3929999999999
1174	CCc1ccc(C=C2CCCN(C)CC2)c(CO)c1	9	1	-7.86531	-1.804425865769468	2.536320738396313	0.9005089594685131	3.240400000000002	259.3929999999999
1175	CCc1ccc(C=C2CCCN(C)CC2)cc1	9	1	-7.68063	-1.8628263977228101	2.135087931919049	0.7463102355174777	3.7481000000000027	229.36699999999993
1176	CCC1CCCN(C)CC1CC(C)N	9	3	-8.65499	-2.313143376139614	3.6074033267211396	0.7521910063054233	2.0917	198.354
1177	CCCC1CN(C)CCCC1C(C)CC	9	3	-7.27146	-1.8774828988408923	3.555748641505673	0.6836279124049238	3.790600000000003	211.393
1178	CCCC1CCCN(C)CC1	9	3	-6.85218	-2.0660100050888603	2.2923480722289966	0.5920248548350379	2.5184000000000006	155.285
1179	CCC(CO)C1CCCN(C)CC1CC(C)C	9	3	-8.05055	-1.9525451761362502	3.746537606622417	0.7996011247873882	3.009000000000002	241.41899999999995
1180	CC(N)C1CN(C)CCCC1CC=O	9	3	-8.82553	-2.358722108335359	3.875800087854742	0.6847795288508515	0.8805999999999998	198.30999999999997
1181	CC(C=O)c1cccc(Cl)c1Cl	9	3	-5.25094	-1.5158158112492868	2.9227701130964263	0.6736118383330757	3.2958000000000016	203.06799999999998
1182	CCC(C=O)C1CCNCC1CC(C)N	9	3	-8.0453	-2.0772875276828353	4.541591773963357	0.6727301710010098	1.1744999999999999	212.337
1183	CC(NS(C)(=O)=O)C1CCCCN(C)C1	9	3	-7.11305	-1.8365816127160444	3.169489471492681	0.7800775140201415	0.6559999999999997	234.36499999999992
1184	CC(N)CC1CN(C)CCCC1C(C)CO	9	3	-8.46183	-2.1154575	4.053871880278705	0.7625793954955677	1.3101	228.37999999999997
1185	CCC(c1ncccc1C#N)C1CCCN(C)CC1C(C)N	9	3	-9.52043	-2.029762496013444	4.153670979836123	0.9282428387852351	2.7520800000000003	300.45
1186	Cc1cc(F)c(C)c(C2(CC(C)N)CCCCN(C)C2)c1	9	1	-9.49853	-2.072749176943281	3.535151592554131	0.9231372160558642	3.5333400000000026	292.442
1187	CCc1ccc(C)cc1C1(CC(C)N)CCCCN(C)C1	9	1	-9.28878	-2.026977974466281	3.4100258351898978	0.9161138205696542	3.648220000000003	288.479
1188	Cc1ccccc1C1(CC(C)N)CCCCN(C)C1	9	1	-9.1168	-2.0915373625511373	3.225451087214733	0.9046775288867316	3.085820000000002	260.42499999999995
1189	Cc1ccc(C)c(C2(CCC(C)N)CCCCN(C)C2)c1	9	1	-9.3357	-2.037216757876154	3.3480905566753094	0.9132167640526815	3.784340000000003	288.479
1190	Cc1ccc(C)c(CC2(CC(C)N)CCCCN(C)C2)c1	9	1	-9.43629	-2.0591672954549924	3.3774563391686794	0.915390260995192	3.6853400000000027	288.479
1191	Cc1ccc(C)c(C2(CCN)CCCCN(C)C2)c1	9	1	-8.45417	-1.9395196148164868	2.973071317782047	0.9049812521322274	3.005740000000002	260.4249999999999
1192	Cc1ccc(C)c(C2CCCCN(C)C2)c1	9	1	-7.80554	-1.951385	2.4232546231907666	0.695633157265013	3.502740000000002	217.35599999999997
1193	CC(=O)Nc1cc(C)cc(C2(CC(C)N)CCCCN(C)C2)c1C	9	1	-8.98198	-1.8334389899903043	3.5268068489864746	0.8893212876434631	3.352640000000002	331.5040000000001
1194	CCNC(C)CC1(c2cc(C)ccc2C)CCCCN(C)C1	9	1	-9.10213	-1.9405806363618925	3.351784060442986	0.8826631856675627	4.045040000000004	302.50600000000003
1195	Cc1ccc(C)c(C2(C(C)N)CCCCN(C)C2)c1	9	1	-10.2987	-2.362683818412754	3.4033325151481915	0.8854690976032366	3.0041400000000014	260.4249999999999
1196	Cc1csc(C(C(C)N)C2CCCN(C)C2)n1	9	3	-8.60072	-2.08598100096249	3.860320841518881	0.8979360784032046	2.22412	253.41499999999994
1197	CC(N)C(c1ncc(Br)s1)C1CCCCN(C)C1	9	3	-8.85902	-2.0880910388890825	4.022998183215247	0.9249488209615639	3.0683000000000016	332.3110000000002
1198	CCC(=C1CCCCN(C)C1)c1ncc(N2CCc3ccccc3C2)s1	9	3	-8.88207	-1.7419172404268104	3.146225036022365	0.7621206232091424	4.985100000000005	367.56200000000007
1199	Cc1csc(C(CN)C2CCCCN2C)n1	9	3	-8.45781	-2.1144525	3.627002520344787	0.8767386579773345	1.9781200000000003	239.38799999999998
1200	CC1=CSC(C(C(C)N)C2CCCCN(C)C2)=NC1	9	3	-9.50265	-2.1800574234650933	4.49939267607441	0.8646241378131955	2.7308000000000012	281.46899999999994
1201	Cc1csc(C(c2ccccn2)C2CCCCNC2)n1	9	3	-7.95246	-1.7782241148347977	3.4594928130084934	0.9402816566508562	3.368120000000001	287.43199999999996
1202	Cc1csc(C(C(C)CN)C2CCCCN(C)C2)n1	9	3	-9.83963	-2.257365937464795	3.851254214535949	0.9225208258297836	2.8618200000000016	281.46899999999994
1203	Cc1cc(C(C)(N)C(c2nccs2)N2CCC(C)CC2)ccn1	9	3	-7.24674	-1.5110497449239662	3.665666480692183	0.9320998543719528	3.4936200000000026	330.5010000000001
1204	Cc1nc(C(C(C)C)C2CCCCN(C)C2)sc1S(C)(=O)=O	9	3	-8.14612	-1.7367586195187652	3.7673311440345802	0.8405382311328079	3.326520000000002	344.546
1205	CC(N)C1CCCCN(C)C1n1cnc2ccccc21	9	2	-8.88753	-1.9873121232068705	3.561608576906268	0.9138637417012213	2.6140000000000008	272.3960000000001
1206	CCN1CCCCC(CC(C)N)C1n1cnc2ccccc21	9	2	-9.83756	-2.097374839191299	3.6539646638606387	0.9411647808787359	3.3942000000000005	300.45000000000005
1207	CC(N)CCC1CCCCN(C)C1n1cnc2ccccc21	9	2	-9.72562	-2.073509151002452	3.6016613671573428	0.9411647808787358	3.3942000000000023	300.45000000000005
1208	CNC(C)CC1CCCCN(C)C1n1cnc2ccccc21	9	2	-9.7891	-2.087043132476706	3.6842393891353638	0.9405639746387221	3.264800000000002	300.45000000000005
1209	CC(N)CC1CCCCN(C)C1n1cnc2c1CC=CC=C2	9	2	-9.70594	-2.0693133609045735	4.454639389135364	0.9332797104359682	2.9764000000000017	300.45
1210	CC1CC2C(CCCN(C)C2n2cnc3ccccc32)N1	9	2	-8.8321	-1.9273222283533085	3.975136009790237	0.8736671157534138	2.6271000000000004	284.40700000000004
1211	CN1CCCCC(CCN)C1n1cnc2ccccc21	9	2	-9.75949	-2.182288306572942	3.3822797077618976	0.9340114493093336	2.6156000000000006	272.396
1212	CC(N)CC1CCCN(C)C1n1cnc2ccccc21	9	2	-9.68152	-2.1648536845523765	3.673606957473069	0.9340066789088959	2.6140000000000008	272.3960000000001
1213	CN1CCCC2CC(N)CC2C1n1cnc2ccc(C(C)(C)C)cc21	9	2	-9.61635	-1.92327	4.011496736685855	0.8559567301938528	3.911500000000003	340.51500000000016
1214	c1cc(CC2CCCNCC2)cs1	9	3	-6.94937	-1.9274084513208602	2.772966489567237	0.7647944269912191	2.680300000000001	195.331
1215	c1ccsc1	9	3	-4.58978	-2.052612016353797	3.185782228442209	0.44892664601443366	1.7480999999999998	84.14299999999999
1216	CCCc1sccc1C1CCCN(S(=O)(=O)c2ccccc2)CC1	9	3	-6.57377	-1.3418651822013143	2.652911125745497	0.7746775599761111	4.659000000000004	363.5480000000001
1217	O=S(=O)(CN1CCCC(c2ccsc2)CC1)c1ccccc1	9	3	-7.26812	-1.5495683905585391	2.824741572336885	0.8538132511425371	3.749000000000003	335.4940000000001
1218	O=C(O)c1ccc(C2CNCCC2c2ccsc2)cc1	9	3	-7.86846	-1.7594411438237993	3.0656683019263546	0.9102926246366557	3.307000000000002	287.38399999999996
1219	Ic1cc(C2CCCNCC2)cs1	9	3	-7.30761	-2.0267663504687237	3.4864488938026783	0.7857206293648801	3.2098000000000013	307.2
1220	CC(C)c1sccc1C1CCCNCC1	9	3	-7.43522	-1.9197655490258874	3.041853721029179	0.8053282669979609	3.728600000000002	223.38499999999993
1221	CC(C)c1cscc1C1CCCNCC1	9	3	-7.52661	-1.9433623455598803	3.19312134178052	0.8053282669979609	3.728600000000002	223.38499999999993
1222	OCc1cncc(C2Cc3ccccc3C2)c1	9	3	-6.1375	-1.4885623986604937	2.203182581840556	0.8512740915751921	2.4563000000000006	225.291
1223	O=S(=O)(c1ccccc1)N1CCCC(C2Cc3ccccc3C2)CC1	9	3	-6.84142	-1.368284	2.4855479846513227	0.8374732310731419	3.892400000000003	355.5030000000001
1224	O=S(=O)(c1ccccc1)N1CCC(C2Cc3ccccc3C2)CC1	9	3	-6.09721	-1.2445877795495852	2.0568875292647437	0.8567141101724628	3.5023000000000026	341.4760000000001
1225	Ic1ccc2c(c1)CC(C1CCCNCC1)C2	9	3	-7.96943	-1.9328706862333032	3.2687123191447034	0.7724008811170274	3.3957000000000015	341.2360000000002
1226	Clc1cccc2c1CC(C1CCNCC(N3CCOCC3)C1)C2	9	3	-8.96409	-1.8691419739048836	3.579570349201691	0.8997403567026193	2.755200000000001	334.8910000000002
1227	CS(=O)(=O)Cc1ccc2c(c1)CC(C1CCCNC(c3cccnc3)C1)C2	9	3	-9.65431	-1.857972825780032	3.612229736812834	0.8768368578128829	3.472000000000002	384.5450000000001
1228	CCN1CCCC(C2Cc3cccc(I)c3C2)CC1	9	3	-7.66169	-1.7577122340387443	3.159614596912581	0.7090249370004437	4.128000000000004	369.29000000000013
1229	CCN1CCN(N2CCCNC(N3CCCC3)C2)C1	9	1	-8.92838	-2.048310849975246	3.664477563894426	0.7883724544768966	0.213600000000002	267.421
1230	Cc1ccc(C(C)N2CCN(N3CCCNCC3)C2)cc1	9	1	-9.1761	-2.0023891825944897	3.186340133974479	0.9159280974898205	1.8414199999999996	288.439
1231	CCN1CCN(N2CCNC(c3ccc4occc4c3)CC2)C1	9	1	-10.2108	-2.129098979053979	3.542716373304957	0.9401540303043577	2.2791999999999994	314.43300000000016
1232	CC	9	1	-3.2029	-2.264792309462393	2.7475679189493913	0.3727855551576051	1.0262	30.07
1233	CCN1CCN(N2CCNC(N3CCN(c4ccccc4)CC3)CC2)C1	9	1	-9.83867	-1.9295219352999973	3.3514466462971058	0.861418545965176	0.9400000000000024	358.5340000000002
1234	CCN1CCN(c2ccc(F)cc2)C1	9	1	-6.87691	-1.8379315071199702	1.9768086626152144	0.7094171522059726	1.9250999999999998	194.253
1235	C1CNCCN(N2CCNC2)C1	9	1	-7.05084	-2.0354021860064906	3.243783869100146	0.5315736364791566	-0.9405999999999979	170.26
1236	CCN1CCN(N2CCNCC(c3cccc(Br)c3)C2)C1	9	1	-8.69702	-1.8978453557402306	3.4189010419189927	0.8967169813199818	1.9479	353.3080000000001
1237	CC(c1ccc2ccccc2c1)N1CCN(N2CCCNCC2)C1	9	1	-9.73993	-1.9881548858688467	3.159393513045888	0.9368551488066301	2.6862000000000004	324.4720000000001
1238	CCN1CCN(N2CCNC(N3CCCC3)CC2)C1	9	1	-9.15847	-2.1010971161815233	3.671712179279041	0.7883724544768966	0.213600000000002	267.421
1239	CCN1CCCC(c2ccccc2)(c2ccc(S(N)(=O)=O)cc2)CC1	9	2	-8.41131	-1.6822620000000001	2.621518337431862	0.9132026348191702	3.1259000000000015	358.5070000000002
1240	OCN1CCCC(c2ccccc2)CC1	9	2	-7.72493	-1.9945683493745372	2.3075312946183804	0.7998282020157661	2.2058999999999997	205.301
1241	CCN1CCCC(c2ccccc2Cl)CC1	9	2	-7.99228	-1.99807	2.198215425866353	0.7535620879135648	3.929400000000003	237.77399999999997
1242	CCNC(=O)c1ccccc1C1CCCN(CC)CC1	9	2	-7.28819	-1.6296888272934191	2.36656380558205	0.9150508496732814	3.0257000000000023	274.408
1243	CCN1CCCC(c2cccc(-c3ccccc3)c2)CC1	9	2	-8.52904	-1.8611891145383885	2.151064309217533	0.7686547143352467	4.943000000000004	279.4270000000001
1244	CCN1CCCC(c2ccccc2Br)CC1	9	2	-7.30685	-1.8267125	2.300824455966687	0.7910042868112855	4.0385000000000035	282.2250000000001
1245	CON1CCCC(c2cccc(C(C)(F)F)c2)CC1	9	2	-7.15475	-1.6414122219104017	2.9459615935440215	0.8240566696655245	3.9292000000000034	269.335
1246	CCN1CCCC(c2ccccc2S(C)(=O)=O)CC1	9	2	-8.36037	-1.9180004189794282	2.450065512266807	0.8545875967925014	2.679500000000001	281.42100000000005
1247	ClCc1cccc2c1CC(=C1CCCNCC1)C2	9	3	-8.79708	-2.0734916408801847	3.0737425667756586	0.6017786848009615	3.594100000000002	261.79599999999994
1248	CNCc1cccc2c1CC(=C1CCCNCC1)C2	9	3	-8.69639	-1.9950886938746142	2.995481361106936	0.7947878820586075	2.574700000000001	256.3929999999999
1249	Cc1ccc2c(c1)CC(=C1CCCNCC1)C2	9	3	-8.22326	-1.9944335039362755	2.8052410433790183	0.6713030042895469	3.1637200000000014	227.35099999999994
1250	Oc1ccccc1C1Cc2ccccc2C1	9	3	-6.29015	-1.5725375	1.8627972478524253	0.7654876476461311	3.274600000000002	210.27599999999998
1251	c1cc(C2CC2)c(N2CCCCC2)c2c1CC(=C1CCCNCC1)C2	9	3	-7.34357	-1.4687139999999999	3.0374510282764344	0.7860159833428054	4.723000000000004	336.5230000000001
1252	Cc1ccn(Cc2ccc3c(c2)CC(=C2CCCNCC2)C3)n1	9	3	-8.25349	-1.720971631275926	2.9271053838335632	0.8617899796053553	3.408520000000001	307.4410000000001
1253	CS(=O)(=O)c1ccc(C2CCCCCN2)cc1	9	1	-7.35812	-1.7846062332923425	2.488567729682991	0.8793589814760798	2.2948000000000004	253.36699999999996
1254	c1ccc2c(c1)CCCN2C1CCCNCC1	9	1	-7.97201	-1.9334964281458968	2.5183244038911354	0.7974660268247334	2.5813000000000006	230.35499999999993
1255	c1cc(N2CCCCCC2)co1	9	1	-6.21154	-1.7931171455410642	2.250222330638607	0.6357300647059546	2.660000000000001	165.236
1256	Fc1cccc(C2CCCCCN2)c1	9	1	-7.46761	-1.9958027227176394	2.4593382532343853	0.7225177504601742	3.0304	193.265
1257	Clc1ccc(Cl)c(C2CCCNCC2)c1	9	1	-7.88287	-2.0353482820212037	2.50548592138696	0.790668018496544	3.850500000000002	244.16499999999996
1258	O=C(O)c1ccc(C2CCCCCN2)cc1	9	1	-6.96104	-1.74026	2.368670609812842	0.8033945177059806	2.5895	219.28399999999996
1259	CN1CCCCCC1(c1ccncc1)C1CCNCC1	9	3	-7.84069	-1.7532315830502827	3.3695143030774206	0.8978610098668393	2.7823	273.4240000000001
1260	Cc1ccc(S(=O)(=O)C2CCCCN(C)C2)cc1	9	3	-7.57755	-1.7860456632600412	2.5496483430651207	0.8245441549329372	2.2530200000000002	267.39399999999995
1261	CS(=O)(=O)N1CCCCCC1c1ccc(F)cc1	9	3	-7.32691	-1.7269692487145092	2.389118804603582	0.8290668255739106	2.702400000000001	271.35699999999997
1262	CNC(=O)c1ccc(C2CCCCN(C)C2)cc1	9	3	-7.51706	-1.7717880335287164	2.326043383789102	0.867731964588363	2.2455	246.35399999999993
1263	NS(=O)(=O)c1ccc(Cc2cccc(F)c2)cc1	9	3	-5.84139	-1.3768288268517623	1.6735080413765306	0.9230639431368818	2.0639000000000003	265.30899999999997
1264	CN1CCCCCC1N1CCN(c2ccccc2O)CC1	9	3	-8.09339	-1.7661224906570783	2.7659890620955387	0.904982793725225	2.3461	289.42300000000006
1265	CN1CCCCCC1c1ccc(Cl)c(Cl)c1	9	3	-7.71284	-1.92821	2.3804023154984595	0.714338252802499	4.540300000000004	258.192
1266	CCc1cc(CC2CCCN(C)CC2)c(O)cc1C	9	2	-8.29482	-1.902962217624213	2.7408399679997526	0.8993644474224911	3.5374200000000027	261.409
1267	Cc1cc(O)c(CC2CCCN(C)CC2)c(Br)c1	9	2	-7.92962	-1.8690293580774904	2.820094189218965	0.8991249049614529	3.7375200000000026	312.251
1268	Cc1ccc(CC2CCCN(C)CC2)c(C2(C)CCCC2)c1	9	2	-7.81131	-1.6653768876757433	2.93222203250172	0.7501711498893413	5.101120000000005	299.50200000000007
1269	Cc1ccc(CC2CCCNCC2)c(O)c1	9	2	-8.51191	-2.1279775	2.622774623190768	0.8011331442846119	2.6328200000000006	219.328
1270	CCc1c(C)ccc(CC2CCCN(C)CC2)c1O	9	2	-8.44003	-1.9362756763395572	2.7814091987689853	0.899364447422491	3.537420000000003	261.4089999999999
1271	CN1CCCC(Cc2ccccc2O)CC1	9	2	-7.99271	-1.9981775	2.382676295431571	0.8263178655888291	2.6666000000000007	219.32799999999997
1272	CN1CCC(Cc2cc(S(C)(=O)=O)ccc2O)CC1	9	2	-7.27533	-1.669075171100514	2.220793618080732	0.9167215399815197	1.68	283.39300000000003
1273	CN1CCCC(N2CCCC2)C=C1c1ccc(F)c(CO)c1	9	3	-8.32924	-1.7757999346978046	3.2276286259083147	0.9300200061194557	2.8489000000000013	304.40900000000005
1274	CN1CCCC(N2CCCC2)CC1c1ccc(-c2ccc(O)cc2)c(F)c1	9	3	-9.22252	-1.7748748015355689	3.0193388234025242	0.8413792258924022	4.819500000000005	368.49600000000004
1275	CN1CCCC(CN2CCCC2)CC1c1ccc(F)cc1	9	3	-9.5976	-2.0943680233289603	2.852912646513115	0.8373801996187769	3.6945000000000032	290.426
1276	CN1CCC(N2CCCC2)CC1c1ccc(F)c(F)c1CO	9	3	-7.47477	-1.5936263185934263	3.3743039034239075	0.9297171947774087	2.6882000000000015	310.38800000000003
1277	CN1CCCC(N2CCCC2)CC1c1cccc(F)c1	9	3	-9.16223	-2.0487369105487896	2.894890317841474	0.8161166741643157	3.446900000000002	276.399
1278	Fc1ccc(C2CC(N3CCCC3)CCC(c3ccc(F)cn3)N2)cc1	9	3	-9.29338	-1.822581767970497	3.511817412678896	0.8835374909477436	4.380100000000003	357.4479999999999
1279	CN1CCCC(N2CCCC2)CC1c1ccc(F)c(CF)c1	9	3	-9.81369	-2.0922857380918902	3.21528025932607	0.8349581825434793	3.916400000000003	308.416
1280	CCNN1CCCC(N2CCCC2)CC1c1ccc(F)c(F)c1	9	3	-8.23683	-1.7174977811377352	3.3493524193688913	0.9150460564257296	3.4807000000000023	323.431
1281	CN1CCCC(N2CCCC2)CC1c1ccc(Cl)c(F)c1	9	3	-9.20108	-2.0078402654925847	3.003070742351701	0.811193873946567	4.100300000000003	310.844
1282	Cc1ccc(S(N)(=O)=O)c(C(C)C)c1	9	2	-4.7637	-1.2731523780982161	2.014530585692139	0.8134340290610167	1.7658200000000002	213.30200000000002
1283	c1cc2cc-2c1	9	2	-5.00273	-2.0423559701522813	1.2371536252092383	0.4473979373003857	1.6669999999999998	76.09799999999998
1284	Cc1ccc2c(-c3ccccc3S(=O)(=O)CN)c1-2	9	2	-6.50067	-1.5322226130853183	2.4665686567611456	0.7849690486517333	2.3323199999999997	259.33
1285	CN1CCN(c2c(Cl)cc3cc2-3)CC1	9	2	-6.65764	-1.779329134605833	2.22065327799983	0.7082365416802722	2.0722	208.69199999999995
1286	CC(C)(C)c1cccc(-c2cc3cc-3c2)c1	9	2	-5.94326	-1.485815	1.833603859963718	0.5465790980893214	4.6315000000000035	208.30399999999997
1287	Cc1c2cc-2cc1S(N)(=O)=O	9	2	-5.15754	-1.555056820113599	2.336913333644709	0.6799595509214297	0.62282	169.20499999999998
1288	Cc1ccc2c([SH](=O)=O)c1-2	9	2	-5.97094	-1.888177017220578	3.648202700008847	0.6202747587697408	0.9457199999999999	154.19
1289	CNc1ccc(Cc2ccc3cc2-3)cn1	9	2	-7.28714	-1.8815314574321276	2.1573408111116095	0.6962879033836479	2.6945000000000006	196.25300000000001
1290	CSc1ccc(OO)c(C2CCCCN(C)C2)c1	9	2	-7.51987	-1.772450356880428	3.041618044422586	0.5162941119025142	3.459600000000002	267.3939999999999
1291	CSc1cc(C2CCCCN(C)C2)ccc1P(=O)(O)O	9	2	-6.66093	-1.4894292273367673	3.2855950900870194	0.6624451363290096	2.410800000000001	315.375
1292	CN1CCCCC(c2cc(C(F)F)ccc2CO)C1	9	2	-8.33154	-1.9113863633719401	2.948007166838652	0.9096243192972988	3.315800000000002	269.335
1293	CN1CCCCC(c2cccc(F)c2)C1	9	2	-7.58592	-1.9586761217107844	2.3389488909755123	0.6838923606255428	3.0250000000000012	207.29199999999997
1294	CN1CCCCC1c1ccccc1	9	2	-6.87801	-1.907616748319544	2.122391403924137	0.6340933435399073	2.843400000000001	175.275
1295	CSc1cccc(C2CCCN(C)C2)c1	9	2	-8.15931	-2.106724783102909	2.6065274240703236	0.7054767195370012	3.2177000000000016	221.36899999999991
1296	O=S(=O)(c1ccccc1)C1CNCCN1c1ccccc1	10	3	-6.79182	-1.4820966312626178	2.614173929686963	0.9405833164698385	1.8962	302.39899999999994
1297	CN1CCN(Cc2cc(C(=O)O)n[nH]2)CC1	10	3	-6.15879	-1.5396975	2.3298530907329464	0.7470642550379224	-0.14470000000000005	224.26399999999998
1298	CN1CCC(c2ccc(O)cc2)CC1	10	3	-7.43521	-1.9871434584796768	1.8231752010767543	0.7352761854590355	2.2013999999999996	191.27399999999997
1299	Cc1ccc(S(=O)(=O)Cc2cc(F)cc(F)c2)cc1	10	3	-5.61012	-1.287049796901916	1.895102789678365	0.8656938156659272	3.2471200000000016	282.311
1300	Cc1ccc(S(C)(=O)=O)cc1N1CCN(C)CC1	10	3	-7.55752	-1.781324546984319	1.9133849707328867	0.8066172733953999	1.15032	268.382
1301	NS(=O)(=O)c1ccccc1-c1cccc(Cl)c1	10	3	-6.37045	-1.5450610725127074	1.6922040613822915	0.9092913861275103	2.6544000000000008	267.73699999999997
1302	Cc1cnc(N2CCN(c3cccc(S(N)(=O)=O)c3)CC2)c(C#N)c1	10	3	-6.7711	-1.35422	2.3286490383744454	0.8861984536144725	1.2356999999999998	357.4390000000002
1303	Cc1ccc(C#N)cc1-c1c(Cl)cc(S(C)(=O)=O)cc1Cl	10	3	-6.71284	-1.464861782291779	2.302074664388215	0.8213618511347724	4.244000000000002	340.2310000000001
1304	Cc1cccc(S(=O)(=O)Cc2cc(F)ccc2F)c1	10	3	-5.84072	-1.3399530651324674	1.9468527896783634	0.8656938156659272	3.2471200000000024	282.311
1305	Cc1cc(S(C)(=O)=O)c(Cl)cc1N1CCCc2ccccc21	10	3	-7.32776	-1.5622836812819878	2.1866416421804526	0.8274764278042755	4.136220000000003	335.85600000000005
1306	Cc1ccc(C)c(C2(C(C)N)CCCN(C)C2)c1	10	1	-10.01	-2.3593796265591136	3.4631126735001443	0.8689173389563957	2.614040000000001	246.39799999999994
1307	Cc1ccc(C)c(CC2(C(C)N)CCCCN(C)C2)c1	10	1	-9.31703	-2.083351242840487	3.4183575326955857	0.9161464154832121	3.2952400000000024	274.452
1308	CCN1CCCCC(c2cc(C)ccc2C)(C(C)N)C1	10	1	-10.2566	-2.293445481802434	3.377687602625656	0.9151497434422249	3.3942400000000017	274.45200000000006
1309	Cc1ccc(S(C)(=O)=O)c(C2(C(C)N)CCCCN(C)C2)c1	10	1	-7.6415	-1.6291732740313971	3.5351827737607877	0.9246630196344693	2.0992200000000003	324.49000000000007
1310	Cc1ccccc1C1(C(C)N)CCCCN(C)C1	10	1	-9.34895	-2.203568647324658	3.3378839325268324	0.8690992167971919	2.6957200000000006	246.3979999999999
1311	CCNC(C)C1(c2cc(C)ccc2C)CCCCN(C)C1	10	1	-9.32863	-2.0356739573921856	3.4133178776302175	0.9094570267963457	3.6549400000000025	288.479
1312	CCCc1cc(C)cc(C2(C(C)N)CCCCN(C)C2)c1C	10	1	-9.75557	-2.0798945124573027	3.630288171413982	0.9120254242876349	3.9566400000000037	302.50600000000003
1313	Cc1ccc(C)c(C2(C(N)N)CCCCN(C)C2)c1	10	1	-9.64378	-2.212434865986246	3.232744026278196	0.7995401548258134	1.9004399999999997	261.4129999999999
1314	Cc1ccc(C)c(C2(C(C)N)CCCCN2C)c1	10	1	-7.74601	-1.8257520660462698	3.5035264882568153	0.8690336195347187	2.961640000000002	246.39799999999994
1315	O=CCC1CCCN(Cc2ccc(=O)[nH]c2)CC1	10	1	-7.44825	-1.7555693609909009	2.897239206970445	0.822795620966131	1.5660000000000003	248.32600000000002
1316	Cc1cccnc1NCC1CN(C)CCCC1CC=O	10	1	-8.47793	-1.8957227788484792	3.3690739699425496	0.8379032089170937	2.3489200000000006	275.39599999999996
1317	CC(N)C1CN(C)CCC(N2CCc3ccccc32)C1CC=O	10	1	-10.1279	-2.111813134128648	3.932025341107729	0.8626302482574111	1.9218000000000002	315.46100000000007
1318	CC(NS(=O)(=O)c1ccccc1)C1CN(C)CCCC1CC=O	10	1	-7.55454	-1.5752304815707339	3.469564184043321	0.8046942577078543	1.9004	338.4730000000001
1319	CN1CCCC(CC=O)C(C(C)(N)c2cnc3ccccc3n2)C1	10	1	-9.02026	-1.8412528622697828	3.86451767886041	0.8733017553766758	2.3507	326.4440000000001
1320	COc1ccc(CN2CCCC(CC=O)CC2)cc1	10	1	-7.69783	-1.7660033186608262	2.3531864200382806	0.763298172926527	2.886300000000001	261.36499999999995
1321	CN1CCCC(CC=O)C(C(N)Cn2cccn2)C1	10	1	-8.81109	-2.021402678549568	4.03145252126067	0.7974282551326864	0.7574000000000009	264.37300000000005
1322	CC(N)C1CN(Cc2ccc(C(=O)O)cc2)CCCC1CC=O	10	1	-10.3737	-2.1630659771038765	3.3597014436587056	0.7852582412327708	2.1491999999999996	318.4170000000001
1323	CC(N)C1CN(C)CCCC1CC(=O)n1cnc2ccccc21	10	1	-9.98973	-2.0830026975383817	3.654251240256338	0.9444733565157978	2.3718000000000004	314.433
1324	CC(N)C1C(CC=O)CCCN(C)C1N1Cc2ccccc2C1	10	1	-9.47577	-1.9758346292896076	4.064739660634357	0.8657435318928867	2.2224999999999993	315.461
1325	CCc1ccc(N2CCCNCC2)cc1C1CCCCCN1	10	1	-9.95928	-2.1233256303861037	2.9174179073960556	0.8971949076003652	3.253400000000002	301.47800000000007
1326	FC(F)(F)c1cc(C2CCCCCN2)cc(N2CCCNCC2)c1	10	1	-9.79351	-1.9990918575703736	3.003889052166901	0.8586647638402453	3.7098000000000013	341.4210000000001
1327	Ic1ccc(C2CCCCCN2)cc1N1CCCNCC1	10	1	-9.32945	-2.035852896062179	3.070810711202645	0.7478993860786066	3.2956000000000003	399.3200000000002
1328	Cc1ccc(C2CCCCCN2)cc1N1CCCNCC1	10	1	-9.13837	-1.994155821595886	2.8136854010289483	0.8754178808986525	2.9994200000000006	287.451
1329	c1ccc(-c2ccc(N3CCCNCC3)cc2C2CCCCCN2)cc1	10	1	-7.14944	-1.4021205412023385	2.779208300027989	0.8621205688222073	4.358000000000003	349.5220000000001
1330	c1cc(C2CCCCCO2)cc(N2CCCNCC2)c1	10	1	-8.5974	-1.9224370829756692	2.690364250926182	0.8965285487544845	3.118000000000001	274.408
1331	CCCN1CCN(Cc2ccc(C)c(Br)c2)C1	10	2	-8.30536	-2.0143456787517584	2.163727158763633	0.841564494976341	3.2426200000000023	297.24
1332	CCN1CCN(Cc2cc(Br)cc(S(N)(=O)=O)c2)C1	10	2	-8.29323	-1.9025974466073587	2.4401832630511446	0.8878096811256917	1.1915	348.26600000000013
1333	CCCc1cc(C)c(F)cc1CN1CCN(CC)C1	10	2	-9.30127	-2.13385768297824	2.4329096111587702	0.8056743493736743	3.1816200000000014	264.388
1334	CCN1CC[N+](C)(Cc2ccc(C)cc2)C1	10	2	-8.45266	-2.113165	3.187986930883074	0.7047371234632255	2.2346199999999996	219.352
1335	CCN1CCN(Cc2cc(S(C)(=O)=O)c(C)cc2C(=O)O)C1	10	2	-8.83579	-1.883796757567739	2.5294884158569015	0.8756736522780284	1.19172	326.4180000000001
1336	CCN1CCN(Cc2cc(Br)c(C)c(S(=O)(=O)c3ccccc3)c2)C1	10	2	-9.00462	-1.8009239999999997	2.489938928484335	0.7358870065578318	3.6853200000000026	423.37600000000015
1337	Cc1ccc(CN2CCN(C)C2)cc1Br	10	2	-9.00113	-2.324081772469864	2.1736759759467734	0.8134130467618323	2.4624200000000007	269.18600000000004
1338	CCN1CCN(c2ccc(C)c(Cl)c2)C1	10	2	-7.08846	-1.8302325020171617	2.134636415507215	0.7624679911079763	2.747820000000001	224.73499999999999
1339	CN1CCCCCC1C1CCC(N)C(c2ccc(C(=O)O)cc2)C1	10	1	-8.98061	-1.8331593399113366	3.3648747556950944	0.890378800301004	3.470200000000002	330.4720000000001
1340	CN1CCCCCC1C1CCC(N)C(N2CCCCCC2)C1	10	1	-9.40713	-2.0056068548503534	3.488021247805859	0.8499019769262636	3.232800000000002	307.5260000000001
1341	Cc1cc(C2(C3CCCCCN3C)CCC(N)CC2)ccn1	10	1	-9.08391	-1.936696119309893	3.297265988545676	0.9100439276751755	3.403520000000001	301.478
1342	CN1CCCCCC1C1CCC(N)CC1c1ccc(Br)cc1	10	1	-9.32077	-1.9871948409858828	3.4647038027509147	0.8341280531624159	4.534500000000004	365.359
1343	CN1CCCCCC1C1CCC(N)C(n2cccc2)C1	10	1	-9.70455	-2.170003349104558	3.7979490639946247	0.8999663706242902	3.0310000000000015	275.44000000000005
1344	CN1CCC(c2cccc(F)c2F)CCC1C1CCC(N)CC1	10	1	-9.30339	-1.939890914594449	3.1664934629407036	0.8898430436681247	4.050200000000003	322.44300000000004
1345	CN1CCCCCC1C1CCC(N)CC1c1ccc(Cl)c(Cl)c1	10	1	-8.48588	-1.7694282959586498	3.5159952819361315	0.8016760200768733	5.078800000000005	355.35300000000007
1346	Cc1ccccc1C1CC(C2CCCCCN2C)CCC1N	10	1	-9.62408	-2.051860750263703	3.3897675390146516	0.8914401681873029	4.080420000000003	300.49
1347	CN1CCCCCC1C1CCC(N)C(c2cccnn2)C1	10	1	-9.28478	-2.0261051029053374	3.8579589606099107	0.9084666120811451	2.562000000000001	288.439
1348	CN1CCCCC(c2ccc3ccccc3n2)C1C1CCC(N)CC1	10	1	-10.0208	-2.0041599999999997	3.300249264313246	0.8871826051100938	4.320200000000003	337.5110000000002
1349	CCc1ccc(O)cc1	10	1	-5.41809	-1.80603	1.3661455456870932	0.6032549150365025	1.9546	122.16699999999996
1350	CCc1ccc(C(=O)O)cc1	10	1	-4.9511	-1.4928128181389655	1.2707895670664602	0.6991293184614993	1.9472	150.177
1351	CCc1ncccc1C	10	1	-5.31636	-1.7721200000000001	1.8851270841486354	0.5530661857438417	1.9524199999999998	121.18299999999996
1352	CCc1ccc(S(C)(=O)=O)cc1	10	1	-5.24301	-1.51352661743195	1.469527138330914	0.7000533471976431	1.6525	184.26
1353	CCc1c[nH]c2ccccc12	10	1	-5.46832	-1.6487605157814764	1.672071009374152	0.634678344220595	2.7303000000000006	145.20499999999996
1354	CCc1ccccc1F	10	1	-5.63494	-1.8783133333333335	1.3960975456870948	0.538862312487226	2.3881000000000006	124.15799999999997
1355	CCc1cccc(S(C)(=O)=O)c1	10	1	-5.6216	-1.6228161366382001	1.6177112729463001	0.7000533471976431	1.6525	184.25999999999996
1356	CCN1CCN(C(C)=O)CC1	10	1	-6.39372	-1.9277791140537388	1.711009567066462	0.5400891390249772	0.17039999999999988	156.22899999999998
1357	c1cc(CN2CCCCCC2)ccn1	10	3	-6.87376	-1.8370896342079461	1.6516322340437863	0.7118384434793887	2.4576000000000002	190.29
1358	Cc1csc(C(CCN)=C2CCCCN(C)C2)n1	10	3	-7.9826	-1.881516863833245	3.1641231182996066	0.9133738373856785	2.669620000000001	265.42599999999993
1359	CC(CN)CC1CCCCN(C)C1	10	3	-7.88734	-2.1875545228475493	3.141823025774512	0.7231809227037483	1.7032	184.32699999999997
1360	CN1CCCC(S(=O)(=O)c2cccc(Cl)c2)CC1	10	3	-7.71122	-1.8175519844071097	2.544854804603581	0.8389839579073823	2.5980000000000008	287.81200000000007
1361	Cc1csc(C(C(C)CN)C2CCCN(C)C2)n1	10	3	-8.95837	-2.1115080584593775	3.9123452601383253	0.9110278009923921	2.4717200000000004	267.4419999999999
1362	CNC(C)C(c1nc(C)cs1)C1CCCCN(C)C1	10	3	-9.37474	-2.15071285694571	3.831404577380651	0.9196131712095303	2.8749200000000013	281.469
1363	CNC(C)C(c1nc(C)cs1)C1CCCN(C)C1	10	3	-8.98282	-2.1172709787260477	3.891304644753709	0.9082306834305659	2.48482	267.442
1364	CC(CN)C(=C1CCCCN(C)C1)c1nc(N)cs1	10	3	-8.72839	-2.002429997358472	3.8587444672740645	0.8903246509300411	2.1894	280.441
1365	CCCC1CCCCN(C)C1	10	3	-6.62248	-1.9967528492393483	2.3993475759510794	0.5920248548350379	2.5184000000000006	155.285
1366	N#Cc1ccc(CNC2CCC(C3CCCCCN3)CC2)cc1	10	1	-10.3019	-2.148094642174579	2.743015468327581	0.8902930605989444	3.7388800000000026	311.47299999999996
1367	CNC1CCC(C2CCCCCN2S(=O)(=O)c2ccccc2)CC1	10	1	-7.0676	-1.4426678088411993	2.6234328648759337	0.9053133882477217	3.398100000000002	350.5280000000001
1368	CNC1CCC(C2CCC(c3cc(F)ccc3F)CCN2)CC1	10	1	-10.1504	-2.1165047084449315	3.21163353825001	0.8797653765719705	3.968700000000003	322.44300000000015
1369	c1ccc(C2CCCCC2C2CCCCCN2)cc1	10	1	-8.46526	-1.9420638353051116	3.0862162189664737	0.8226791358769271	4.492600000000003	257.42099999999994
1370	CN(C1CCC(C2CCCCCN2)CC1)S(=O)(=O)c1ccccc1	10	1	-7.8744	-1.6073551692143215	2.724602095645162	0.9053133882477218	3.398100000000002	350.528
1371	CNC1CCC(C2CCCCC(n3ccc(C)n3)N2)CC1	10	1	-8.37466	-1.827500636643756	3.6624836427300114	0.8990035077057815	3.0005200000000007	290.45500000000004
1372	CNC1(c2cccc(Br)c2)CCC(C2CCCCCN2)CC1	10	1	-9.50371	-2.0261977800359783	3.1755598415676545	0.8189919905231633	4.586200000000004	365.35900000000026
1373	CNC1CCC(C2CCCCCN2c2ccc(S(N)(=O)=O)cc2)CC1	10	1	-7.63704	-1.5274079999999999	2.770442497778557	0.8602026587139052	2.861200000000001	365.5430000000001
1374	NC1(N2CCCc3ccccc32)CCC(C2CCCCCN2)CC1	10	1	-9.88727	-2.0182305374273195	3.3480561349310456	0.8675399964633412	3.816600000000003	327.51600000000013
1375	CNC1CCC(N2CCN(c3ccccc3)CC2)CC1	10	1	-8.3449	-1.8659763665437996	1.957932483787788	0.9117510065177272	2.3392	273.4240000000001
1376	CN1CCCC(=Cc2c(O)cccc2C(F)(F)F)CC1	10	1	-7.73878	-1.7304438142915821	2.720247823363465	0.8453206031866682	3.9101000000000026	285.3090000000001
1377	CCc1cc(O)c(C=C2CCCN(C)CC2)cc1C(C)C	10	1	-8.22081	-1.7939278142309487	2.7099229307769974	0.8794777031727365	4.577100000000004	287.44699999999995
1378	CCc1cc(O)c(C=C2CCCN(C)CC2)cc1P(=O)(O)O	10	1	-6.66048	-1.4200191072722161	3.1203925879559886	0.7428482327681394	2.2567000000000004	325.34499999999997
1379	CN1CCCC(=Cc2c(O)cccc2S(C)(=O)=O)CC1	10	1	-8.21824	-1.837654329540787	2.6952542569299	0.9092818365848685	2.2948000000000004	295.4040000000001
1380	CCc1ccc(C=C2CCCN(C)CC2)c(O)c1S(N)(=O)=O	10	1	-8.0657	-1.7196130179094469	2.859016434109833	0.8916563764589537	2.1010999999999997	324.44599999999997
1381	CCOc1cc(CC)ccc1C=C1CCCN(C)CC1	10	1	-8.45574	-1.8907609440064073	2.3217336091566203	0.8169598936190752	4.146800000000003	273.42
1382	CSc1ccc(C=C2CCCN(C)CC2)c(O)c1	10	1	-7.77442	-1.8324483672641065	2.643602756308656	0.8245126106395021	3.6132000000000026	263.4059999999999
1383	CN1CCC(c2ccccc2C#N)CCC1N1CCN(c2ccccc2)CC1	10	2	-9.92638	-1.8759094927946665	3.1477229029799423	0.8157163345088283	3.9058800000000033	374.53200000000004
1384	CCNCCC1CN(C)CCCC1c1ccccc1C#N	10	2	-9.33864	-2.037858318473448	3.2443030500440093	0.8453898531807679	2.9832800000000015	285.435
1385	CN1CCCC2(c3ccccc3C#N)CC(N)CC2C1	10	2	-10.2585	-2.293870334718159	3.818114649780762	0.8505400188119518	2.25898	269.392
1386	CC(N)C1CN(C)CCCC1c1ccccc1C#N	10	2	-9.94533	-2.281615180534914	3.4977723567710726	0.8843908361976835	2.3308800000000005	257.381
1387	CC(=O)Oc1cccc(C#N)c1C1CCCN(C)CC1CC(C)N	10	2	-10.0672	-2.054958594878901	3.7807431416329313	0.6783892437990933	2.64628	329.4440000000001
1388	CC(N)CC1CN(C)CCCC1c1ccccc1	10	2	-9.23925	-2.17771210935927	3.22924238231027	0.8883467684758385	2.8493000000000013	246.398
1389	CCCc1ccc(C#N)c(C2CCCN(C)CC2CC(C)N)c1	10	2	-9.74488	-2.031947943256507	3.6861137032740894	0.9020290446038988	3.6734800000000014	313.489
1390	CC(C)CCC1CN(C)CCCC1c1ccccc1C#N	10	2	-7.84503	-1.7119258954380674	3.1669387606046353	0.8180520381128018	4.4198800000000045	284.447
1391	CC(N)NC1CN(C)CCCC1c1ccccc1C#N	10	2	-9.28842	-2.07695385235686	3.672190893274111	0.8209023879305899	1.6303800000000002	272.396
1392	CN1CCCCC(CCNS(C)(=O)=O)C1n1cnc2ccccc21	10	1	-7.7403	-1.5799821213387197	3.430330106905026	0.8976686983019871	2.2061	350.48800000000006
1393	CN1CCCCC(CCN)C1n1c(F)nc2ccccc21	10	1	-9.86142	-2.1519382671310203	3.5939138192747784	0.945238740533641	2.7547000000000006	290.386
1394	CN1CCCCC(CCN)C1Cn1cnc2ccccc21	10	1	-10.4747	-2.2857669348549496	3.36448490376406	0.9390588097807933	2.4856	286.423
1395	CN1CCCCCC1n1cnc2ccccc21	10	1	-7.51732	-1.8232179047981265	2.823462575836837	0.7491182587591916	3.040700000000001	229.32700000000003
1396	CNCCC1CCCCN(C)C1n1cnc2ccccc21	10	1	-9.86221	-2.1521106592643062	3.3830523690856236	0.9379500993455814	2.8763000000000014	286.42300000000006
1397	CCCc1nc2ccccc2n1C1C(CCN)CCCCN1C	10	1	-8.91377	-1.8586495285895315	3.3708370347535066	0.9175417340986748	3.568100000000002	314.4770000000001
1398	CCN1CCCCC(CCN)C1n1cnc2ccccc21	10	1	-9.70974	-2.1188389775400247	3.399935597332786	0.939567373269489	3.005700000000001	286.42300000000006
1399	CN1CCCCC(CCN)=C1n1cnc2ccccc21	10	1	-7.79104	-1.742129505541996	2.825224283455098	0.9324422906412921	2.6694000000000013	270.38000000000005
1400	CN1CCCCC(CCN)C1n1c(CO)nc2ccccc21	10	1	-9.12892	-1.9462922835530594	3.4611132263590365	0.9074929782430525	2.1079	302.422
1401	CN1CCCCC(CCN)C1n1cnc2c(-c3ccccc3)cccc21	10	1	-9.21208	-1.8066375261837626	3.323283008144328	0.7652521614902583	4.282600000000003	348.494
1402	O=P(O)(O)c1sccc1C1CCCNCC1	10	3	-5.75065	-1.4376625	3.4767192385753827	0.7039707170393571	1.4082	261.283
1403	CN1CCCC(c2ccsc2)CC1	10	3	-7.55682	-2.095884768419368	2.6620343189038937	0.6657078771021997	2.947400000000002	195.33099999999996
1404	FC(F)(F)c1cscc1C1CCCNCC1	10	3	-7.87231	-1.9680775	3.2525377001138436	0.8011455867263423	3.6240000000000023	249.30099999999996
1405	CNc1cnc(-c2sccc2C2CCCNCC2)cn1	10	3	-7.1462	-1.5979388980808997	3.3163356850852432	0.9109407305044258	3.103900000000001	288.42
1406	Fc1ccc(F)c(C2CNCCC2c2ccsc2)c1	10	3	-8.36416	-1.9188699046107978	3.258229422087407	0.8791952601791537	3.887000000000003	279.355
1407	CCN1CCCC(c2ccsc2)CC1	10	3	-7.98591	-2.134324224400849	2.5937708986377626	0.7218595927832604	3.337500000000002	209.35799999999998
1408	CS(=O)(=O)N1CCCCC(c2ccc(F)c(F)c2)C1	10	3	-6.85917	-1.573601519292941	2.533073907935	0.8385962421368935	2.493900000000001	289.34700000000004
1409	CS(=O)(=O)N1CCCC(C2CCSC2)CC1	10	3	-6.18962	-1.547405	3.272873289575557	0.7622143486593769	1.8012000000000001	263.428
1410	CCN1CCN(N2CCNC(Cc3ccc4occc4c3)CC2)C1	10	1	-9.35473	-1.9095262651255067	3.505964693977633	0.9302873206364551	2.1491999999999996	328.46000000000015
1411	CCCN1CCN(N2CCNC(c3ccc4occc4c3)CC2)C1	10	1	-9.98483	-2.038144889036147	3.5207878792430716	0.9333964108437047	2.6693000000000007	328.46000000000015
1412	CCN1CCN(N2CCN=C(c3ccc4occc4c3)CC2)C1	10	1	-8.96606	-1.869552747300576	3.181015338584693	0.8718745897212342	2.4375999999999998	312.41700000000014
1413	CCCc1cc(C2CCN(N3CCN(CC)C3)CCN2)cc2ccoc12	10	1	-9.39482	-1.842475788718914	3.6841040178728983	0.8897570022338549	3.231700000000001	356.514
1414	CCN1CCN(N2CCNC(c3ccc4oc(Cl)cc4c3)CC2)C1	10	1	-9.48069	-1.9352377424589207	3.729951918865421	0.9222414849349794	2.9326000000000008	348.8780000000002
1415	CCN1CCN(N2CCNC(c3ccc4occ(C(F)(F)F)c4c3)CC2)C1	10	1	-10.0099	-1.9264061531870782	3.685693368421716	0.8813602739547464	3.298000000000002	382.4300000000002
1416	CCN1CCN(N2CCNC(c3ccc4oc(S(C)(=O)=O)cc4c3)CC2)C1	10	1	-9.94767	-1.9144299841031882	3.732153508281857	0.8489718868514087	1.6826999999999999	392.52500000000026
1417	CCN1CCN(N2CCOC(c3ccc4occc4c3)CC2)C1	10	1	-8.48688	-1.7696368103727067	3.496889676472378	0.8693614378583127	2.706200000000001	315.4170000000002
1418	CCCc1cc2cc(C3CCN(N4CCN(CC)C4)CCN3)ccc2o1	10	1	-9.72073	-1.9063919983217996	3.556808673743344	0.8897570022338548	3.231700000000002	356.51400000000007
1419	c1cc2cc(C3CCN(N4CCNC4)CCN3)ccc2o1	10	1	-9.62282	-2.0998714785207127	3.6164280100328465	0.8766898771038771	1.5468999999999997	286.379
1420	Cc1ccc(CC2CCCN(C)CC2)c(CO)c1	10	3	-8.12867	-1.915945893009218	2.5542470036986042	0.8875443212924553	2.7617200000000013	247.38199999999998
1421	CCc1ccc(CC2CCCNCC2)c(N2CC(C)NC(C)C2)c1	10	3	-9.75265	-1.9907513449961969	3.538317875594622	0.8867512160799343	3.3678000000000017	329.53200000000004
1422	Cc1cc(O)cc(N2CCN(c3ccccc3)CC2)c1	10	3	-6.82599	-1.526337765373379	1.8271147343834802	0.9066420643391521	3.0272200000000016	268.35999999999996
1423	CCc1ccc(-c2ccc(F)cc2Cl)cc1	10	3	-5.7033	-1.425825	1.5446777061175645	0.7061291980455656	4.708500000000003	234.70099999999996
1424	Oc1ccc(F)cc1CC1CCCNCC1	10	3	-8.03211	-2.0080275	2.6235752920870894	0.8068920924033883	2.4635	223.29099999999997
1425	CS(=O)(=O)c1ccc(O)c(CC2CCCNC2)c1	10	3	-7.53473	-1.775952892469905	2.79535111229589	0.8687257045558702	1.3378	269.366
1426	Oc1c(I)cccc1C1CCCNCC1	10	3	-7.45004	-1.9235920565719402	2.89160363158374	0.7808556206075071	2.8539000000000003	317.17000000000013
1427	CCCc1cc(C)ccc1C=C1CCCNCC1	10	3	-7.85676	-1.8518560913850732	2.559913354985998	0.8423275801620634	4.104420000000003	243.39399999999992
1428	CS(=O)(=O)CN1CCCC(C2Cc3ccccc3C2)CC1	10	2	-7.25068	-1.5822280923763052	2.9255189990438364	0.8608695175715257	2.505600000000001	307.4590000000002
1429	Cc1ccc(C2(C3CCCNCC3)Cc3ccccc3C2)o1	10	2	-8.70758	-1.8564622937237862	3.251589505029192	0.9051694925129008	4.014320000000003	295.42600000000004
1430	CC(F)c1cccc2c1CC(C1CCCNCC1)C2	10	2	-8.84488	-2.0291546361970543	3.650849211237361	0.853062784731856	3.8216000000000028	261.38399999999996
1431	O=c1ccc(C2Cc3ccccc3C2)c[nH]1	10	2	-6.69411	-1.6735275	2.238098720847514	0.770694770830076	2.2573	211.264
1432	CS(=O)(=O)N1CCCC(C2Cc3ccccc3C2)CC1	10	2	-6.90806	-1.5446891752647196	2.6282634007237515	0.8397792197741638	2.4631000000000007	293.43200000000013
1433	CS(=O)(=O)c1cc(N)cc2c1CC(C1CCCNCC1)C2	10	2	-8.34064	-1.8200768640179277	3.4980660096268004	0.8169583870681361	1.7768	308.44700000000006
1434	Cc1ccc(C2Cc3ccccc3C2CC(N)=O)o1	10	2	-7.64162	-1.753107860259962	3.2329860654440488	0.9163961687586533	2.88692	255.31699999999998
1435	CS(=O)(=O)c1cccc2c1CC(C1CCCNCC1)C2	10	2	-8.0537	-1.8008620670390054	3.253895832290727	0.9090173724334601	2.1946000000000003	293.4320000000001
1436	CCN1CCN(N2CCNCC2)C1	10	1	-7.91114	-2.1941554551826297	3.086176996972389	0.618510510944423	-0.5983999999999985	184.28699999999998
1437	CC(c1ccc2c(c1)OCO2)N1CCN(N2CCCNCC2)C1	10	1	-9.83393	-2.0505161518282895	3.360987640273282	0.9048018619911973	1.2616999999999996	318.42100000000005
1438	CCN1CCN(c2ccc(C#N)cc2)C1	10	1	-7.35621	-1.8993652547469642	2.1765241742600896	0.728628761167342	1.6576799999999998	201.273
1439	CCN1CCN(N2CCNC(C(C)C)CC2)C1	10	1	-7.87542	-1.9100699121236375	3.7210975373753	0.788078548091522	0.8163000000000005	240.39499999999998
1440	CC(c1c(F)cccc1Cl)N1CCN(N2CCCNCC2)C1	10	1	-9.29089	-1.9808244035811773	3.4501121423918297	0.91990267256165	2.3255	326.8470000000001
1441	CCN1CCN(N2CCCN(c3cnc[nH]3)CC2)C1	10	1	-7.24029	-1.6610364437856895	3.243651416051991	0.8574231059759138	0.43180000000000024	264.37700000000007
1442	CCN1CCN(N2CCCN(S(C)(=O)=O)CC2)C1	10	1	-7.6757	-1.8091798401178611	2.8621200413765298	0.6930030533117897	-0.536299999999998	276.40600000000006
1443	CC(c1c[nH]c2ccccc12)N1CCN(N2CCCNCC2)C1	10	1	-8.90955	-1.8577695977622104	3.355766825793645	0.9090014372077693	2.0142999999999995	313.44900000000007
1444	CCN1CCN(N2CCCNCC2c2cccc(C#N)c2)C1	10	1	-8.80026	-1.8762217361156242	3.4596374857984227	0.9140512986086594	1.40468	299.4220000000001
1445	CCN1CCN(c2ccc3c(c2)OCO3)C1	10	1	-7.49364	-1.87341	2.262618197115925	0.754042979652775	1.5147	220.27199999999996
1446	Clc1ccc(C2CNCCC(c3ccccc3)C2)cc1	10	3	-8.33529	-1.8638275052174222	2.649265172852038	0.8508030107747382	4.590800000000003	285.81800000000004
1447	CCc1ccccc1C1CCCN(C)CC1	10	3	-7.36123	-1.8403075	2.3222589041272226	0.7331582164047088	3.4483000000000024	217.3559999999999
1448	CCN1CCCC(c2ccc(Cl)cc2F)CC1	10	3	-8.35965	-2.027512937834981	2.3496417681445294	0.770138342932365	4.068500000000004	255.76399999999995
1449	c1ccc(C2CCNCC(N3CCN(c4ccccc4)C3)C2)cc1	10	3	-9.6062	-1.9608573639269804	2.999729541294167	0.9356148762551612	3.3019000000000025	321.4680000000001
1450	CN1CCCC(c2ccccc2S(C)(=O)=O)CC1	10	3	-7.79837	-1.838093436400579	2.4771028046035806	0.8248015640780404	2.2894000000000005	267.394
1451	CCN1CCCC(c2cc(F)ccc2O)CC1	10	3	-8.15484	-1.9778392164712897	2.4151167681445305	0.8539171406164333	3.120700000000002	237.31799999999996
1452	CCN1CCCC(c2cc(S(=O)(=O)c3ccccc3)ccc2C)CC1	10	3	-7.55586	-1.511172	2.480541089327854	0.8128643158885969	4.417220000000004	357.5190000000001
1453	CC[N+]1(C)CCCC(c2cccc(-c3ccc(S(N)(=O)=O)cc3)c2)CC1	10	3	-8.40498	-1.6483521935137342	3.2136496461566395	0.8301918933412639	3.735000000000002	373.5420000000002
1454	Cc1ccc(C2CC(N)CCN(C)C2)cc1	10	3	-9.02686	-2.256715	2.7862209818832486	0.7821814924215195	2.13152	218.344
1455	Cc1ccc(-c2ccccc2)cn1	10	3	-5.75005	-1.5947769316524394	1.446806956486558	0.6389722777713539	3.0570200000000014	169.227
1456	CSc1cccc(C2CCCN(C)C2)c1C	10	3	-7.43967	-1.8599175	2.8384115462676913	0.7215216775508438	3.5261200000000024	235.3959999999999
1457	CSc1cccc(C2CCNCC2)c1	10	3	-7.96446	-2.1285914707618274	2.221531242352551	0.748406089387212	2.8755000000000006	207.34199999999993
1458	CN1CCCC(c2cccc(N3CCNC3=O)c2)C1	10	3	-7.7958	-1.7884791781081253	2.7675590074508705	0.8817640741153098	2.0254	259.353
1459	CSc1cccc(C2CCCN(S(C)(=O)=O)C2)c1	10	3	-6.82011	-1.6075153431460616	2.674914496911274	0.8010052742778043	2.5475000000000003	285.43399999999997
1460	CN1CCCC(c2ccccc2S(=O)(=O)c2ccccc2)C1	10	3	-8.44116	-1.7996613588723245	2.4967670874467753	0.8716779270956527	3.3286000000000024	315.43800000000005
1461	CSc1cccc(-c2ccc(Cl)cc2)c1	10	3	-6.47056	-1.6706914080423907	1.6112243531509645	0.6773839163082798	4.728900000000003	234.751
1462	CN1CCCC(c2cccc(Br)c2-c2ccc(F)cc2)C1	10	3	-7.67681	-1.6752172819425686	2.5997513067361435	0.7329011824899241	5.0644000000000045	348.259
1463	CN1CCCC(c2cccc(CO)c2C(C)(C)C)C1	10	3	-7.5857	-1.7402789324219203	2.933792251130267	0.8828325386200792	3.2856000000000023	261.409
1464	CN1CCCC(c2cccc(-c3ccccc3CO)c2)C1	10	3	-8.57328	-1.8708430740024289	2.462574434100583	0.9279027012379834	3.6551000000000027	281.399
1465	CN1CCC(CN2CCCC2)CC1c1ccc(F)cc1	10	2	-9.25085	-2.068552944965393	2.8718770552420043	0.8355137443937635	3.304400000000002	276.39899999999994
1466	CN1CCCC(NN2CCCC2)CC1c1ccccc1	10	2	-8.26119	-1.8472582415041485	3.138597636998062	0.9133852782692158	2.812400000000001	273.424
1467	CN1CCC(CN2CCCC2)CC1c1ccc(CO)cc1	10	2	-9.42197	-2.056042415266813	2.944469771355484	0.9225121173730922	2.6576000000000004	288.43499999999995
1468	CN1CCCC(CN2CCCC2)CC1c1ccc(CF)cc1	10	2	-9.63112	-2.0533616833068464	3.06521769064475	0.8285865561701588	4.024900000000003	304.453
1469	CN1CCCC(C)(c2ccc(S(N)(=O)=O)cc2)CC1c1ccc(F)cc1	10	2	-9.1714	-1.7986595218063413	3.1584800729216544	0.8903791835106122	3.5878000000000014	376.49700000000007
1470	CN1CCCC(CN2CCCC2)CC1c1ccc(F)c(CO)c1	10	2	-9.87695	-2.059486441921025	3.1181761955926675	0.9228379010077253	3.1868000000000016	320.45200000000006
1471	CN1CCCC(CN2CCCC2)CC1c1ccc(I)cc1	10	2	-9.13618	-1.9936779244162688	3.0291764548359383	0.7059816229474076	4.160000000000004	398.332
1472	CC1CCCN(C)C(c2ccc(F)cc2)C1	10	2	-8.05815	-2.0145375	2.7076332895755577	0.6998064057228909	3.6186000000000034	221.319
1473	Cc1cc(Cl)ccc1Cl	11	1	-4.57152	-1.5238399999999999	1.43194916107171	0.5470499369527474	3.301820000000001	161.031
1474	Cc1ccncc1	11	1	-4.73025	-1.787866448451897	1.5819766634471577	0.4719983679006756	1.39002	93.12899999999999
1475	Cc1ccccn1	11	1	-4.90575	-1.8541992134650165	1.5559458942163857	0.4719983679006757	1.39002	93.129
1476	Cc1c[nH]c2ccccc12	11	1	-5.14903	-1.6282662540536788	1.747133027152966	0.5649684553619617	2.4763200000000003	131.17799999999997
1477	Cc1ccc(C)c(C2(C(C)N)CCCCNC2)c1	11	1	-9.03298	-2.129093804107487	3.460990086372986	0.8417058549913604	2.6619400000000004	246.39799999999994
1478	Cc1ccc(C)c(C2(C(C)N)CCCCN(C)C2)c1F	11	1	-9.97009	-2.2293798981790878	3.620988814746868	0.9002369196017718	3.1432400000000014	278.4149999999999
1479	Cc1cc(C2(C(C)N)CCCCN(C)C2)c(C)cc1-c1ccccc1	11	1	-8.27875	-1.65575	3.317750775678592	0.8822366369078707	4.671140000000005	336.523
1480	CCC(N)C1(c2cc(C)ccc2C)CCCCN(C)C1	11	1	-9.17395	-2.0513575822184196	3.419769840387893	0.9151497434422249	3.3942400000000026	274.452
1481	CNC(C)C1(c2cc(C)ccc2C)CCCCN(C)C1	11	1	-9.59744	-2.1460528249975583	3.4362719382899902	0.9098740068236263	3.264840000000002	274.452
1482	Cc1ccc(C)c(C2(C(C)C)CCCCN(C)C2)c1	11	1	-7.73007	-1.7733996819208133	3.026343138704232	0.764603906211459	4.312940000000004	259.4369999999999
1483	Cc1ccc(N)cc1C1(C(C)N)CCCCN(C)C1	11	1	-9.58298	-2.1984863893669155	3.5465869530180143	0.803078782434394	2.27792	261.413
1484	CC(C1CNCCCC1CC=O)N1CCC1	11	3	-8.00307	-2.0007675	3.88576384795628	0.7302790282035576	1.2853999999999999	224.34799999999996
1485	CC(N)C1CN(C)CCCC1C=O	11	3	-8.7715	-2.432776385594799	3.8760050127266634	0.635314785369172	0.4904999999999997	184.283
1486	CN1CCCC(CC=O)C(CN)C1	11	3	-8.37125	-2.321767008825225	3.513446102697589	0.6493785921810661	0.49210000000000054	184.28299999999996
1487	CC(NS(=O)(=O)c1ccccc1)=C1CN(C)CCCC1CC=O	11	3	-6.70897	-1.398916948476493	3.2804815458162695	0.837031118088532	2.1696999999999997	336.45700000000016
1488	CC(N)C1CN(C)CCCC1c1ccc(-c2ccc(F)cc2Cl)cc1	11	3	-10.1742	-2.03484	3.264813202191184	0.8413807529240886	4.918700000000004	360.904
1489	CC(c1cccc(Cl)c1F)C1CN(C)CCCC1CC=O	11	3	-8.58611	-1.8736428095341566	3.742812096488393	0.7792778410433432	4.1296000000000035	311.828
1490	COC(=O)CCC1CCCN(CN2CCOCC2)CC1	11	3	-7.02874	-1.5716740436171872	2.6259886275840056	0.7125857983510996	1.3314	284.40000000000003
1491	CC(NS(=O)(=O)c1ccccc1)C1CN(C)CCCC1C=O	11	3	-7.85392	-1.6744613701996558	3.423292929038084	0.8339119983837945	1.5103	324.4460000000001
1492	Cc1cccc(C(C=O)C2CCCN(C)CC2C(C)N)n1	11	3	-9.90318	-2.1610510462272754	4.13621906410167	0.8611000904206711	1.97772	289.423
1493	CCC(=O)N1CCCC(CCN2CCc3ccccc32)C(C(C)N)C1	11	3	-8.87191	-1.774382	3.4767451353284695	0.8938204003629958	3.0512000000000015	343.5150000000001
1494	Cc1cc(CO)c(CN2CCN(C)C2)cc1Br	11	2	-8.33277	-2.020993580234004	2.583587040105696	0.9240258138905922	1.95472	299.212
1495	Cc1ccc(SN2CCN(C)C2)cc1Br	11	2	-7.35962	-1.9002457129610018	3.112989162759961	0.7721757992919653	2.969520000000001	287.226
1496	Cc1ccc(CN2CC(C3CCCC3)N(C)C2)cc1Br	11	2	-9.10024	-2.0348755251562682	2.9763727124646415	0.8219238854286702	4.021220000000003	337.30499999999995
1497	Cc1cc(C(c2cc(F)cc(F)c2)N2CCN(C)C2)cc(Br)c1C	11	2	-8.78373	-1.792971378198074	3.1138939168674193	0.7474537383319632	4.638440000000005	395.29100000000005
1498	Cc1c(Br)cc(CN2CCN(C)C2)cc1C(C)C	11	2	-8.85633	-2.087456999808619	2.5406242172007065	0.8416215848749051	3.5858200000000027	311.26700000000005
1499	Cc1ccc(CN2CCN(C)C2)cc1	11	2	-8.43797	-2.2551423414197798	1.85493827799983	0.700098919242822	1.69992	190.29000000000002
1500	Cc1ccc(N2CCN(C)C2)cc1Br	11	2	-6.99666	-1.8699360408389833	2.327162242496872	0.7601994644815534	2.4668200000000002	255.15900000000002
1501	Cc1cccc(CN2CCN(Cc3ccc(C)c(Br)c3)C2)c1	11	2	-9.51104	-2.027760541286865	2.061081598944998	0.8013079746419938	4.3412400000000035	359.31100000000004
1502	Cc1ccc(CCN2CCN(C)C2)cc1	11	2	-8.50796	-2.196745826013257	1.931154227927351	0.7397778423344469	1.74242	204.317
1503	O=S(=O)(c1ccccc1)N1CCCCCC1c1cccc(N2CCCNCC2)c1	11	1	-7.95995	-1.478125607122424	2.6712568612188647	0.8285575526315897	3.7923000000000027	413.58700000000016
1504	CC(C)c1ccc(C2CCCCCN2)cc1N1CCCNCC1	11	1	-8.98413	-1.8733206027625873	2.9551503065797586	0.8878700288196277	3.814400000000002	315.50500000000005
1505	CS(=O)(=O)c1ccc(C2CCCCCN2)cc1N1CCCNCC1	11	1	-8.37828	-1.7102092435137872	3.015535874909377	0.8731707891571447	2.0945	351.51600000000013
1506	Cc1ccc(-c2cccc(N3CCCNCC3)c2)cc1	11	1	-7.34147	-1.6416025974775381	1.8078706845700552	0.8952074736736665	3.4617200000000015	266.3879999999999
1507	CCN1CCN(Cc2ccc(Cl)c(S(C)(=O)=O)c2)C1	11	1	-8.53796	-1.9587423591575013	2.2633039731103164	0.8508163717121154	1.8385	302.8270000000001
1508	CCN1CCN(c2ccc(Cl)c(CO)c2)C1	11	1	-7.61859	-1.9046475	2.3433300138098705	0.8748584913074778	1.9317	240.73399999999998
1509	CCc1cc(CN2CCN(CC)C2)cc(CO)c1Cl	11	1	-8.31252	-1.9070228761137218	2.583464328139902	0.8988507355037415	2.4897000000000014	282.81499999999994
1510	CCN1CCN(Cc2cc(CO)c(Cl)c(C(F)(F)F)c2)C1	11	1	-9.53586	-2.0808952507857903	2.62743390383298	0.9230346115057293	2.9461000000000013	322.75800000000004
1511	CCN1CCN(Cc2ccc(Cl)c(CCO)c2)C1	11	1	-8.37858	-1.9748502449046612	2.2880308106072995	0.8845978455608231	1.9697999999999998	268.788
1512	CCN1CCN(Cc2cc(CO)c(Cl)cc2N)C1	11	1	-8.31364	-1.9595437401145763	2.5861135798380683	0.8139328658319209	1.5094999999999998	269.776
1513	CCN1CCN(Cc2ccc(S(C)(=O)=O)c(CO)c2)C1	11	1	-9.04906	-2.023431329247425	2.428441389797033	0.8659324229063078	0.6774	298.408
1514	CCN1CCN(Cc2cc(F)c(Cl)c(CO)c2)C1	11	1	-8.9381	-2.1067303736411604	2.5410941952226835	0.9090140952807175	2.0664	272.75100000000003
1515	CCN1CCN(Cc2cccc(CO)c2)C1	11	1	-8.84974	-2.212435	2.0808307495958243	0.8276350804517263	1.2738999999999998	220.316
1516	N#Cc1ccccc1C12CCCN(CF)CC1CC(N)C2	11	1	-8.54482	-1.8646325928463123	4.028088223809347	0.8505382283426204	2.5561800000000003	287.38199999999995
1517	COc1ccc(C2CN(C)CC3CC(N)CC3(c3ccccc3C#N)C2)cc1	11	1	-10.7298	-2.027741601247203	3.891343512204843	0.8892301004169523	3.6612800000000014	375.5160000000001
1518	CN1CCCC2(Cc3ccccc3C#N)CC(N)CC2C1	11	1	-9.44916	-2.06197575970233	3.912161300732426	0.9072402811729459	2.5500800000000003	283.41900000000004
1519	Cc1ccnc(-c2ccc(C34CCCN(C)CC3CC(N)C4)c(C#N)c2)c1	11	1	-9.10464	-1.7521887849582114	3.893351684096319	0.8880210232036349	3.6294000000000013	360.50500000000005
1520	CN1CCCC2(c3cc(CO)ccc3C#N)CC(N)CC2C1	11	1	-9.79313	-2.087902331363619	3.954940169000661	0.8723842400955254	1.75128	299.41800000000006
1521	CN1CCCC2(c3cc(C(F)(F)F)ccc3C#N)CC(N)CC2C1	11	1	-9.50989	-1.9411981674996934	3.944335449325239	0.8555483065205711	3.2777800000000017	337.3890000000001
1522	CN1CCCC2(c3ccccc3C#N)CC(CN)CC2C1	11	1	-9.31748	-2.0332408279160545	3.8430020699631946	0.907061268242255	2.5065800000000005	283.41900000000004
1523	CC(=O)CCN1CCCC2(c3ccccc3C#N)CC(N)CC2C1	11	1	-9.21686	-1.8813836692223804	3.8133194888151616	0.9235834795921788	2.6082800000000006	325.45600000000013
1524	CN1CCCC2(c3ccccc3Cc3ccc(C(=O)O)cc3)CC(N)CC2C1	11	1	-9.31067	-1.7595512399564108	3.556152340347536	0.8517504065766602	3.676300000000002	378.51600000000013
1525	CN1CCCC2(c3c(C#N)cccc3P(=O)(O)O)CC(N)CC2C1	11	1	-7.57362	-1.5459587088114612	4.269942442332232	0.6888074917541134	1.06198	349.37100000000015
1526	CN1CCCCCC1(c1cccc2ccccc12)C1CCC(N)CC1	11	1	-8.75869	-1.751738	3.0734518834922078	0.8304704755967846	5.058400000000004	336.52300000000025
1527	CN1CCCCCC1C1CCC(N)C(c2ncccc2C#N)C1	11	1	-9.73857	-2.0306322173038067	3.820002436320209	0.9112739582137294	3.038680000000001	312.46100000000007
1528	CN1CCCCCC1C1CCC(Nc2ccnc3ccccc23)CC1	11	1	-9.50663	-1.9013259999999998	2.6933875711292643	0.8463227599519738	5.079900000000005	337.51100000000014
1529	CN1CCCCCC1C1CCC(N)CC1c1cnc2ccccc2c1	11	1	-9.19605	-1.83921	3.5695751410212457	0.8871826051100941	4.320200000000003	337.511
1530	CC(C)CC(=O)C1CCCC(C2CCC(N)CC2)N(C)C1	11	1	-8.8535	-1.9319920912043587	3.3493295487177495	0.8657070058882579	3.2196000000000016	294.483
1531	Cc1ccc(NC2CCC(C3CCCCCN3C)CC2)cc1	11	1	-8.40185	-1.7912804387123853	2.524254072336884	0.8589644935254769	4.840120000000005	300.49000000000007
1532	NC1CCC(C2CCCCC(c3ccc(Cl)c(Cl)c3)N2)CC1	11	1	-9.12093	-1.9445888098293778	3.1965461933920034	0.7867541035987011	5.0842000000000045	341.3260000000001
1533	CN1CCCCCC1C1CCC(c2ccc(S(C)(=O)=O)cc2)CC1	11	1	-8.19481	-1.672758586588085	2.6352105355428606	0.8189847424771594	4.238300000000004	349.54000000000013
1534	CN1CCCCCC1C1CCC(N)(c2ccc(O)cc2)CC1	11	1	-9.31306	-1.9855510634627813	2.98322203250172	0.8771487171279069	3.610800000000002	302.46200000000005
1535	CN1CCCCCC1C1CCC(N)(c2ccc3ccccc3n2)CC1	11	1	-9.49497	-1.898994	3.0917496706365704	0.8799067916710783	4.453400000000003	337.5110000000001
1536	NCCC1CCCC(C(N)=O)NC1Cn1cnc2ccccc21	11	1	-9.55338	-1.9920174329645772	3.759382278448915	0.7661662599499559	0.9973000000000012	315.42100000000005
1537	CN1CCCCC(CCCN)C1Cn1cnc2ccccc21	11	1	-10.3849	-2.2140681192813787	3.32520735410629	0.9233716342696189	2.8757	300.45000000000005
1538	CN1CCCCC(CN)C1Cn1cnc2ccccc21	11	1	-9.81422	-2.1945263066137985	3.2736518563030117	0.9304850636482022	2.0955	272.396
1539	CN1CCCCC(CCN)C1=Cn1cnc2ccccc21	11	1	-9.05621	-1.9762270397340966	3.4671015463326125	0.9424131377341872	2.915400000000001	284.40700000000004
1540	NCCC1CCCCN(O)C1Cn1cnc2ccccc21	11	1	-8.23683	-1.797423664832529	3.5509789769040347	0.9052066001629318	2.245	288.39500000000004
1541	CN1CCCCC(CCN)C1CCn1cnc2ccccc21	11	1	-10.0853	-2.1501931846612377	3.3387030271832128	0.9233716342696189	2.8757	300.45
1542	CC1C(CCN)CCCCN1C	11	1	-7.92913	-2.2889426699697686	3.412723438572126	0.6795054830559255	1.4556000000000002	170.3
1543	CN1CCCCC(CCc2cccc3ccccc23)C1Cn1cnc2ccccc21	11	1	-9.52626	-1.7392491635530547	3.2086923992558223	0.41652009871304063	5.922800000000006	397.56600000000014
1544	CC(NS(=O)(=O)c1ccccc1)C1CN(C)CCCC1c1ccccc1C#N	11	2	-7.58677	-1.4337647624461072	3.3835540954595107	0.8396776725894103	3.3506800000000023	397.54400000000015
1545	CC(N)C1CN(C)CC(c2cccnc2)CC1c1ccccc1C#N	11	2	-10.5502	-2.11004	3.7993568326462333	0.9363972880315525	3.119580000000002	334.4670000000001
1546	CC(N)C1CN(C)CCCC1c1ccccc1	11	2	-9.33682	-2.264511474551734	3.158679454448504	0.8484497165731485	2.4592	232.371
1547	CC(N)C1CN(C)CCCC1c1ccc(Cl)cc1C#N	11	2	-10.0884	-2.2558348184208876	3.6144047344329513	0.9112242346591438	2.984280000000001	291.826
1548	CC(N)C1CN(O)CCCC1c1c(C#N)cccc1C(C)(C)C	11	2	-9.47577	-1.9758346292896076	4.025579661710814	0.8771337850315913	3.387780000000002	315.4610000000001
1549	CCCc1cccc(C2CCCN(C)CC2C(C)N)c1	11	2	-10.2017	-2.2811694686059605	3.3151257833840013	0.9114000176183205	3.4117000000000015	274.45199999999994
1550	CC(N)C1CN(C)CCC1c1ccccc1C#N	11	2	-9.67265	-2.2798654690146867	3.539285567830632	0.8633459802676541	1.94078	243.354
1551	CCNC(C)C1CN(C)CCCC1c1ccccc1C#N	11	2	-8.78718	-1.9175198807239076	3.5136672329358145	0.9241175116136394	2.9816800000000017	285.435
1552	CNC(C)C1CN(C)CCCC1c1ccccc1C#N	11	2	-9.08181	-2.0307544518737366	3.5413125965708137	0.918177040782808	2.5915800000000004	271.408
1553	Cc1ccc(-c2c(F)cccc2F)cc1	11	3	-5.75024	-1.4847055837797156	1.531738613309411	0.6595795710391158	3.940220000000002	204.21900000000002
1554	CCOC(=O)NS(=O)(=O)c1ccccc1C	11	3	-4.0178	-1.00445	1.8695667222177406	0.8712181097327186	1.42982	243.284
1555	NS(=O)(=O)c1ccc(Cc2ccccn2)cc1	11	3	-6.54603	-1.5876454775565867	1.790129081840556	0.8898915524416502	1.3198000000000003	248.307
1556	Cc1nccc(-c2ccc(C#N)cc2)c1C	11	3	-6.43944	-1.60986	2.020283859963717	0.7209543869691295	3.2371200000000018	208.26399999999998
1557	Cc1cc(F)cc(Cl)c1S(=O)(=O)c1ccccc1	11	3	-6.46577	-1.5239966041975146	1.9285818310154639	0.7894656937410532	3.620320000000002	284.73900000000003
1558	CCc1cccc(F)c1	11	3	-5.3403	-1.7801	1.328882776456327	0.538862312487226	2.3881000000000006	124.15799999999997
1559	Cc1c(S(C)(=O)=O)ccc(F)c1F	11	3	-4.92839	-1.3668894500372286	2.246085903854979	0.6549271418173138	1.6767200000000002	206.21299999999997
1560	Cc1cc(Cl)cc(N2CCCCC2)c1	11	3	-5.11992	-1.3683561776922597	1.7979094318459854	0.682858526032822	3.638720000000002	209.71999999999994
1561	CC(c1cc(F)c(S(N)(=O)=O)cc1F)n1ncccc1=O	11	3	-6.59815	-1.4398343724606133	3.096131306736143	0.9050967993543478	0.7782000000000002	315.30100000000004
1562	CCc1ccc(Cl)c(-c2ccccc2S(N)(=O)=O)c1	11	3	-6.33583	-1.453539089129121	1.9060385884949316	0.9448866689898299	3.216800000000002	295.79100000000005
1563	Cc1csc(C(C2CCCCN(C)C2)C(C)SN)n1	11	2	-7.54881	-1.7318157859994352	4.148377001183265	0.8665978412988857	3.2624200000000005	299.50899999999996
1564	Cc1nc(C(C(C)CN)C2CCCN(C)C2)sc1S(N)(=O)=O	11	2	-9.75758	-2.0803230458971775	4.147144883640858	0.8315360204282908	1.1191200000000008	346.52200000000005
1565	CNCC(C)Cc1nc(C)cs1	11	2	-6.57438	-1.8978600313774459	3.1016879889705535	0.7721876483770233	1.84952	184.30800000000002
1566	Cc1csc(C(C2CCN(C)CC2)C2CCCCN(C)C2)n1	11	2	-9.25488	-1.9731470457852118	3.5507835560293675	0.8476342947336185	3.6088200000000024	321.53400000000005
1567	Cc1csc(C(C2CCCCN(C)C2)C2CNc3ccc(S(N)(=O)=O)cc32)n1	11	2	-8.55629	-1.6169868203820605	4.011365001009657	0.7933410657858152	3.1237200000000005	420.6040000000001
1568	Cc1csc(C(C(C)O)C2CCCCN(C)C2)n1	11	2	-8.21152	-1.9354738252829864	3.7424584909075556	0.915321835582635	2.647820000000001	268.42599999999993
1569	CC(CN)C(c1ncc(C2CCN(C)CC2)s1)C1CCCCN(C)C1	11	2	-9.45839	-1.891678	4.05563527617354	0.8700479373637261	3.3626000000000023	364.6030000000002
1570	CNCC(C)C(c1nc(C)c(F)s1)C1CCCCN(C)C1	11	2	-9.80945	-2.1405974833754557	4.201754802058685	0.9041737884019984	3.2616200000000024	313.4860000000001
1571	CC(CN)C(c1nc(O)cs1)C1CCCCN(C)C1	11	2	-9.82107	-2.253107981444158	4.142342168091826	0.8895166997050675	2.2590000000000003	283.44100000000003
1572	Cc1c(Br)cccc1C1CC(N)CCN(CN2CCC(N)CC2)C1	11	3	-8.47644	-1.7302460696097537	3.435310649891452	0.8263872909338202	2.64482	395.3890000000003
1573	Cc1ccc(C=C2CC(N)CCN(C)C2)cc1F	11	3	-8.75906	-2.064530240939947	3.0759628046035807	0.8273615064619542	2.5704200000000013	248.34499999999994
1574	CN1CCC(CN)CC(c2cccc(F)c2)C1	11	3	-9.66478	-2.3440534581386503	2.927827742221627	0.8527511563323186	2.2097999999999995	236.334
1575	CN1CCC(NS(C)(=O)=O)CC(c2cccc(C(=O)O)c2)C1	11	3	-7.80371	-1.6637565622314405	3.019008171413981	0.8654679325271541	1.1118	326.41800000000006
1576	CN1CCCC(NS(=O)(=O)c2ccccc2)CC1	11	3	-7.18409	-1.6933062518848216	2.2308035647845763	0.9024174226188402	1.4491999999999998	268.382
1577	COCC1(c2cccc(P(=O)(O)O)c2)CN(C)CCC1N	11	3	-6.24282	-1.362295009523058	4.002558880003524	0.6790660739673068	0.03660000000000052	314.32200000000006
1578	COCc1cc(C2CC(N)CCN(C)C2)ccc1C	11	3	-8.83415	-2.0266930053726226	3.075954425385995	0.9079811067016699	2.27792	262.39699999999993
1579	CCCc1cc(C2CNCCC(N)C2)ccc1C	11	3	-9.56338	-2.2541102830212685	3.1466466655585066	0.8603831861987046	2.7418200000000015	246.39799999999994
1580	CN1CCC(NS(C)(=O)=O)CC(c2ccccc2)C1	11	3	-7.95071	-1.824017969442014	2.8573027563003635	0.9118118891563317	1.4135999999999997	282.40900000000005
1581	CN1CCC(N)CC(c2cccc(Cl)c2)C1	11	3	-9.2455	-2.311375	2.8923655972678652	0.8146969911362951	2.4765000000000006	238.762
1582	Cc1ccnc(N2CCCCCC2)c1	11	2	-5.65962	-1.5125970699523954	1.8031545068928878	0.6766215608507191	2.7704200000000014	190.28999999999996
1583	c1ccc(N2CCN(C3CCCCC3C3CCCCCO3)CC2)cc1	11	2	-9.07114	-1.814228	3.161465378015359	0.8131565985462601	4.3266000000000036	342.5270000000001
1584	CCCc1ccc(O)cc1C1CCCCC1C1CCCCCN1	11	2	-8.17784	-1.7051975158525083	3.457327774743666	0.8049833574733984	5.150700000000004	315.50100000000003
1585	CNC1CCC(C2CCCCCN2S(C)(=O)=O)CC1	11	2	-8.16387	-1.8729202272738628	2.8218112306993195	0.8635666019420455	1.9687999999999997	288.45700000000005
1586	CCN(C)C1CCC(C2CCCCCN2)CC1	11	2	-8.62142	-2.091001488400742	2.9110396684585016	0.8128361116547822	3.0291000000000015	238.4189999999999
1587	N#Cc1ccc(N2CCCCCC2)nc1	11	2	-5.61147	-1.448875323849502	1.9526191327899305	0.6997515853177888	2.33368	201.27299999999997
1588	CN(C1CCC(C2CCCCCN2c2ccc(C#N)cc2)CC1)S(C)(=O)=O	11	2	-7.62638	-1.467697515314126	2.929095631947664	0.7864567012020734	3.757480000000003	389.5650000000001
1589	O=c1cccnn1C1CCCCC1C1CCCCCN1	11	2	-7.86835	-1.759416547076047	3.5678022501375866	0.9018369055056811	2.5068	275.39599999999996
1590	CNc1ccc(C2CCCCN2)cc1	11	2	-7.10048	-1.897683102974331	2.5404193038910474	0.7485623011512567	2.5429000000000004	190.29
1591	CCc1ccc(C=C2CCC[N+](C)(C)CC2)c(OC(C)=O)c1	11	3	-7.62711	-1.6261053157230398	2.967596497161537	0.48188963978337934	3.8180000000000023	302.438
1592	CN1CCCC(=Cc2c(O)cccc2F)CC1	11	3	-7.64627	-1.8544928736465618	2.5881463895328647	0.8084122466858467	3.030400000000002	235.30199999999996
1593	Cc1cccc(Cc2c(O)cccc2Br)c1	11	3	-7.07647	-1.7691175	1.8980223215021788	0.8774266346756133	4.0539200000000015	277.16100000000006
1594	CCC1CCC(C=C2CCN(C)CC2)C(OC)C1	11	3	-7.78319	-1.834515476087775	3.93184238231027	0.7120721593888663	3.479700000000002	251.41399999999993
1595	CCc1ccc(C=C2CCC[N+](C)(N)CC2)c(O)c1	11	3	-8.14001	-1.8674463678637114	3.7117322756920608	0.6349855288960616	2.8422	261.3889999999999
1596	CC(N)C1CN(C)CCCC1N1CCc2ccccc2C1	11	1	-10.8834	-2.3749525865943997	3.4238859161170403	0.9039882658396153	2.1022999999999996	287.451
1597	CC(N)CCC1CN(C)CCCC1N1CCc2ccccc2C1	11	1	-10.0686	-2.099448229375063	3.4026361246027603	0.9271385191638342	2.882500000000001	315.505
1598	CC(N)CC1CN(C)CCCC1N1CCc2ccc(CO)cc2C1	11	1	-10.657	-2.175351015736694	3.6397436969599575	0.8858126975267676	1.9846999999999997	331.5040000000001
1599	CC(N)CC1CN(O)CCCC1N1CCc2ccccc2C1	11	1	-9.5721	-2.0407785770275386	3.747492136388111	0.8991157407193413	2.2517999999999994	303.45
1600	CC(=O)Nc1cccc2c1CN(C1CCCN(C)CC1CC(C)N)CC2	11	1	-11.1521	-2.1871067506745425	3.6527117113866776	0.8678651493680222	2.4508	358.53000000000014
1601	CC(N)CC1CN(C)CCCC1CN1CCc2ccccc2C1	11	1	-10.7871	-2.2492658358750717	3.4515046560712923	0.9271348060722626	2.740000000000001	315.505
1602	CC(N)CC1CN(C)CCCC1N1CCc2cc(CO)ccc2C1	11	1	-9.7977	-1.9999471377388958	3.633488493340047	0.8858126975267676	1.9847000000000001	331.5040000000001
1603	CC(N)OC1CN(C)CCCC1N1CCc2ccccc2C1	11	1	-10.1783	-2.1700208512823096	3.5906569715529457	0.865169050598712	1.8288000000000004	303.45000000000005
1604	CNC(C)CC1CN(C)CCCC1N1CCc2ccccc2C1	11	1	-10.3939	-2.16727796826783	3.5283550057216413	0.9215659030172356	2.7531000000000008	315.505
1605	CC(N)CC1CN(C)CCCC1N1CCc2c(cccc2C(N)=O)C1	11	1	-10.765	-2.153	3.68096726812525	0.8696819335877057	1.5913000000000004	344.5030000000001
1606	CCN1CCN(N2CCNCC2c2ccncc2)C1	11	1	-9.91381	-2.2743839966033135	3.5223690474109084	0.8588449584513073	0.5379000000000007	261.37300000000005
1607	CCN1CN(N2CCNCC2)CC1c1c[nH]c2ccccc12	11	1	-9.52534	-2.03080931153075	3.480080865975938	0.9031583598994385	1.6242000000000003	299.422
1608	CCc1cccc(Br)c1	11	1	-4.93131	-1.64377	1.459191699533248	0.6302935903545703	3.0115000000000016	185.06399999999996
1609	CCN1CCN(N2CCNCC2)C1N1Cc2ccccc2C1=O	11	1	-9.5611	-1.9936271642410976	3.5154152893581756	0.8736232650257878	0.3837000000000015	315.42100000000005
1610	CCN1CCN(N2CCN(S(C)(=O)=O)CC2)C1	11	1	-7.11097	-1.7246635535646127	2.879629593297185	0.6577893587494875	-0.9263999999999977	262.379
1611	CCN1CCN(N2CCNCC2c2ccc(F)c(F)c2)C1	11	1	-10.0619	-2.1956865897655318	3.429897460582297	0.9104442291183718	1.4210999999999996	296.36500000000007
1612	CCN1CCN(N2CCNCC2)C1c1c[nH]c2ccccc12	11	1	-10.0026	-2.1325614854186288	3.4321348304729806	0.9031583598994385	1.6241999999999999	299.422
1613	CCN1CCN(N2CCN(n3cccc3)CC2)C1	11	1	-7.53703	-1.7764950076688149	3.3388729005927864	0.7637679408889408	0.2517000000000007	249.362
1614	CC(c1ncnc2ccnn12)N1CCN(N2CCNCC2)C1	11	1	-8.49509	-1.8111592735053825	3.8391435878694287	0.8259396868975437	-0.41939999999999866	302.386
1615	CC(CC1CCCCN(C)C1)N1CCNCC1	11	2	-8.17631	-1.9830464563408199	3.1950150067428202	0.8030585789634596	1.4021000000000003	239.40699999999998
1616	CC1CC(c2ccc(C(=O)O)cc2)CN(C)C1	11	2	-7.31054	-1.7730663882531135	2.790984718490039	0.8525766019813735	2.4400000000000004	233.31099999999998
1617	Cc1ccccc1C(C)CC1CCCCN(C)C1	11	2	-8.0185	-1.8899785749814437	2.8847127289069228	0.7703908675238932	4.220520000000003	245.4099999999999
1618	CC(CN)Cc1ccc(Cl)c(Cl)c1CO	11	2	-7.79134	-2.0117153376426464	2.987604651261737	0.8598492848613803	2.6230000000000016	248.15299999999996
1619	CC(CN)CC1CCCN(C)C1	11	2	-7.95548	-2.296549259766342	3.2168339280826155	0.6917914458857852	1.3131	170.29999999999998
1620	Cc1ncccc1C(C)(CN)c1ccccc1C#N	11	2	-7.42123	-1.702546926672229	3.0755459186528746	0.9113363015742486	2.5264000000000006	251.33299999999997
1621	CC(Cc1cccc(F)c1)C1CCCCN(C)C1	11	2	-8.10816	-1.911111639648506	2.9281787922553395	0.7885760364580869	3.736200000000003	249.37299999999993
1622	CN1CCCCC(CCC(N)c2cc(F)cc(F)c2)C1	11	2	-9.51889	-2.1284885110342975	3.0503040162120687	0.9158418047808039	3.476700000000002	282.37800000000004
1623	CC(Cc1ccccc1)CC1CCCCN(C)C1	11	2	-7.92233	-1.867311088599207	2.728535684006122	0.7751057170697234	3.987200000000003	245.40999999999988
1624	NC(CCC1CCCCNC1)c1cccc(O)c1	11	2	-9.0289	-2.128132138885073	3.0291889384439905	0.7672483289663381	2.5619000000000005	248.37
1625	CCN1CCCC(c2c(CO)csc2NC(C)=O)CC1	11	2	-8.20104	-1.8338082926194876	3.0134606245525557	0.898070591353053	2.7882000000000016	296.4360000000001
1626	CCN1CCCC(c2csc(S(C)(=O)=O)c2)CC1	11	2	-7.86741	-1.8543663204582854	3.047436958449735	0.8576116476484132	2.7410000000000014	287.45000000000005
1627	CCN1CCCC(c2csc(I)c2)CC1	11	2	-7.89019	-2.0372382978941532	3.180489141422738	0.740183428301468	3.9421000000000035	335.2540000000001
1628	CCN1CCCC(c2cscc2S(=O)(=O)c2ccccc2)CC1	11	2	-7.95936	-1.6596412866693189	2.8256337529841016	0.8311985304592269	4.170300000000004	349.52100000000013
1629	CCN1CCCC(Cc2ccc(N)nc2)CC1	11	2	-7.08273	-1.7178143475135865	2.5389963403580307	0.8709515809333184	2.3283000000000005	233.35899999999998
1630	CCCc1cscc1C1CCCN(CC)CC1	11	2	-7.63826	-1.8525501632900205	2.9400600766217693	0.7713669049217062	4.290000000000004	251.4389999999999
1631	CN1CCCC(c2cscc2C(=O)O)CC1	11	2	-7.31224	-1.82806	2.95889154626769	0.8621953753005859	2.645600000000001	239.33999999999995
1632	CCCc1sccc1C1CCN(CC)CC1	11	2	-7.36945	-1.8423625	2.3656672044453213	0.7674447695374462	3.8999000000000033	237.41199999999992
1633	CCCc1cc(NC(C)=O)c(F)cc1CN1CCN(CC)C1	11	2	-10.0343	-2.1393199481271017	2.4670376068714983	0.877621753088354	2.8316000000000017	307.413
1634	CCCc1cc(C)c(F)c(F)c1N1CCN(CC)C1	11	2	-7.28767	-1.6719061612564767	2.6700773458913822	0.8262100860535088	3.325120000000002	268.35099999999994
1635	CCCc1cc(C)c(F)cc1SN1CCN(CC)C1	11	2	-7.65439	-1.756037499181489	3.058685227994764	0.7605782644932104	3.6887200000000027	282.428
1636	CCCc1cc(I)c(F)cc1CN1CCN(CC)C1	11	2	-8.27243	-1.897825599342851	2.7023583774867816	0.7265328485403347	3.477800000000002	376.25700000000023
1637	CCN1CCN(Cc2ccc(CN)c(F)c2)C1	11	2	-9.83896	-2.3862983133074787	2.2945877356867115	0.8584108292045465	1.3793999999999997	237.32199999999997
1638	CCCc1cc(C)c(CO)cc1CN1CCN(CC)C1	11	2	-8.58047	-1.918651419889762	2.5452287074793496	0.8647368861653123	2.5348200000000007	276.424
1639	CCCc1cc(C)c(F)cc1CN1CCN(CCC)C1	11	2	-8.59095	-1.9209948191301816	2.42707403714968	0.7846465702364032	3.5717200000000027	278.41499999999996
1640	CCCc1ccc(F)cc1CN1CCN(CC)C1	11	2	-9.0839	-2.1410957632068266	2.265833525539426	0.7925991351077496	2.8732000000000015	250.3609999999999
1641	CCN1CCN(CCc2ccc(CBr)c(F)c2)C1	11	2	-9.35392	-2.204740087558824	2.438837145448929	0.771118710599537	2.858100000000001	315.2300000000001
1642	CN1CCCNCC1	12	1	-5.58969	-1.9762538518653163	2.2328902701142503	0.47331107112609244	-0.08850000000000002	114.19200000000001
1643	COc1ccc(C)cc1	12	1	-4.94688	-1.64896	1.0099726226101744	0.5532379862472909	2.0036199999999997	122.16699999999997
1644	CC1CCC(N)CC1	12	1	-6.37023	-2.25221641535899	2.127419519126109	0.5061731770941221	1.5238	113.20400000000001
1645	Cc1c[nH]cn1	12	1	-4.99094	-2.0375427228077125	3.321542312992044	0.4904468907838007	0.7181199999999999	82.10600000000001
1646	Cc1ccc(F)cc1	12	1	-5.07659	-1.7948456071519077	1.0501132254198158	0.4796017536231645	2.1341200000000002	110.131
1647	CC(N)C1CN(C)CCCC1c1ccc2ccccc2n1	12	1	-10.0815	-2.1999636604141575	3.40392668534781	0.9209765827243415	3.0074000000000014	283.41900000000004
1648	CC(N)CC1CN(C)CCCC1C=O	12	1	-8.24195	-2.202753792780106	3.9620762012150657	0.6847795288508515	0.8806000000000003	198.30999999999997
1649	CC(N)C1CN(C)C(c2coc3ccccc23)CCC1C=O	12	1	-10.3111	-2.1983339064143346	4.0712840579795575	0.885346333175344	2.9780000000000015	300.40200000000004
1650	CC(N)C1CN(C)C(N2CCN(c3ccccc3)CC2)CCC1C=O	12	1	-9.21761	-1.843522	3.899546431779493	0.8417725675945665	1.638800000000001	344.5030000000002
1651	CC(N)C1(c2ccco2)CN(C)CCCC1C=O	12	1	-9.18991	-2.166082559831355	4.249377260138323	0.8239153699840618	1.4053000000000002	250.34199999999993
1652	CN1CCCC(C=O)C(C(N)Cc2ccc(F)c(F)c2)C1	12	1	-9.77883	-2.1339156515764293	3.613789815321285	0.8644344580292439	1.9914999999999994	296.361
1653	COc1ccc(C2C(C(C)N)C(C=O)CCCN2C)cc1	12	1	-9.65694	-2.1073170729355644	3.698537366488937	0.8641194850468829	2.2404	290.407
1654	CC(CN)C1CN(C)CCCC1C=O	12	1	-8.67622	-2.318817332305415	4.016203731579439	0.6803085137720923	0.7381000000000004	198.30999999999997
1655	Fc1cc2c(F)c-2c1	12	1	-5.51418	-1.949557035341618	2.399118819825409	0.4881915248316849	1.9452	112.07799999999999
1656	CC(N)C1C(C=O)CCCN(C)C1c1c[nH]c2ccccc12	12	1	-9.76774	-2.08248916517535	3.9087793433393587	0.8566567120963191	2.7131	299.418
1657	CN1CCN(Cc2ccc(CN)c(I)c2)C1	12	3	-8.87556	-2.21889	2.5371977061175617	0.8514331028310271	1.4548	331.201
1658	CN1CCN(Cc2ccc(CN)c(-c3cccc(Br)c3)c2)C1	12	3	-10.0588	-2.144543365677814	2.3124222582856575	0.9084152335949124	3.279700000000002	360.299
1659	CC(C)CCC1CNCN1Cc1ccc(CN)c(Cl)c1	12	3	-9.74401	-2.1788268733437723	3.192921613563545	0.8476576706954247	2.9662000000000006	295.85799999999995
1660	CCCc1cc(-c2ccccc2)c(F)cc1CN1CCN(CC)C1	12	3	-9.34669	-1.9078851069978422	2.301406048137176	0.7687694221214757	4.540200000000004	326.4590000000001
1661	CCN1CCN(Cc2ccc(C(C)(C)C)cc2)C1	12	3	-8.58839	-2.0243029361582447	2.020946810607299	0.8084704267022759	3.0791000000000013	246.398
1662	CCCc1ccc(CN2CCN(CC)C2)cc1CO	12	3	-8.62015	-1.977598038324323	2.3163720204475933	0.851406270453413	2.2264000000000004	262.39699999999993
1663	CCCN1CCN(Cc2ccc(CNC)c(F)c2)C1	12	3	-10.2845	-2.359426114991792	2.2580950973706724	0.8488525660648644	2.0302	265.37600000000003
1664	CCN1CCN(Cc2ccc(-c3cccc(S(C)(=O)=O)c3)cc2)C1	12	3	-9.46648	-1.9323371383551753	2.075236650143866	0.836232206995286	2.852100000000001	344.48000000000013
1665	CCN1CCN(CCc2cccc(F)c2)C1	12	3	-8.88003	-2.2200075	2.0493156994286004	0.7681550870748611	1.9631999999999998	222.30700000000002
1666	Cc1cc(Cl)ccc1C1(C(C)N)CCCCN(C)C1	12	1	-9.55233	-2.1914547971237828	3.4469931660357656	0.9001702794486589	3.349120000000002	280.843
1667	Cc1ccc(Cl)c(C2(C(C)N)CCCCN(C)C2)c1	12	1	-9.65711	-2.2154929777187404	3.422229852426298	0.9001702794486589	3.349120000000002	280.843
1668	CCc1ccc(C)c(C2(C(C)N)CCCCN(C)C2)c1	12	1	-10.1635	-2.2726276889319115	3.4308694208074737	0.9164609970018537	3.2581200000000017	274.45199999999994
1669	Cc1ccc(C)c(C2(CN)CCCCN(C)C2)c1	12	1	-8.42522	-1.985843398329508	2.915181266142042	0.8689217760466833	2.615640000000001	246.39799999999994
1670	CNCC1CC(c2cccc(F)c2)CN(C)C1	12	2	-9.69268	-2.3508202020771636	3.0735383191447045	0.8641393533702069	2.0804	236.33399999999995
1671	CN1CCC(CN)C(c2cccc(-c3ccccc3)c2)C1	12	2	-9.08824	-1.9832165587583557	2.7199555216707427	0.933978415698491	3.3476000000000017	280.4150000000001
1672	C[N+]1(C)CCC(CN)CC(c2cccc(F)c2)C1	12	2	-9.60029	-2.262810053452467	3.585491932526833	0.8023214999839476	2.3544	251.369
1673	NCC1CC(c2cccc(F)c2)CNC(c2ccccc2)C1	12	2	-9.52453	-2.0306366189505023	3.26100834517932	0.9082099670583692	3.608900000000002	298.40500000000003
1674	CN1CCC(N)CC(c2cccc(F)c2)C1	12	2	-8.62389	-2.1559725	2.9058055972678662	0.7867643704335514	1.9622	222.307
1675	CN1CCC(CN)CC(c2cccc(F)c2F)C1	12	2	-9.64541	-2.2734449394415126	3.077673163296062	0.8774935235349085	2.3489000000000004	254.32399999999998
1676	CN1CCC(CN)CC(c2ccccc2)C1	12	2	-9.32348	-2.33087	2.768405998605658	0.8231423577908951	2.0706999999999995	218.34400000000002
1677	CNCC1CCN(C)CC(c2cccc(F)c2)C1	12	2	-9.42737	-2.2220524185848745	2.9720765298119005	0.8863060745184508	2.4705000000000004	250.361
1678	CC(C)c1ccc(C2CC(CN)CCN(C)C2)cc1F	12	2	-9.38078	-2.0976061761970475	3.1408101201081733	0.9186197942782768	3.3332000000000024	278.4149999999999
1679	Cc1ccc(CN2CCNC2)cc1	12	3	-8.84226	-2.4524016785372473	1.982638535433928	0.7316056975783588	1.35772	176.26300000000003
1680	CN1CCN(Cc2cc(F)cc(Cl)c2)C1	12	3	-8.72195	-2.2519978064302517	2.2546364155072123	0.7658288169560943	2.184	228.69799999999998
1681	CCCc1cc(CN2CCN(C)C2)ccc1NC	12	3	-8.71638	-2.0544704684662665	2.356349362643499	0.8616517206893018	2.385700000000001	247.386
1682	CN1CCN(Cc2cc(Br)cc(P(=O)(O)O)c2)C1	12	3	-6.95844	-1.6401200368265736	2.8805077336842224	0.8059006523952746	0.9569999999999999	335.1380000000001
1683	CN1CCN(Cc2cccc(F)c2)C1	12	3	-8.39559	-2.243815809987531	1.9772621241536754	0.7041673654048491	1.5306	194.25299999999996
1684	Cc1ccc(C)c(Br)c1	12	3	-4.37937	-1.45979	1.5591780072255563	0.5821421226780689	3.065940000000001	185.06400000000002
1685	Cc1c(O)cc(CN2CCN(C)C2)c(F)c1Br	12	3	-8.39792	-2.036794776205121	2.948440494884034	0.9080531017791571	2.3071200000000003	303.17499999999995
1686	CC1CCC(CN2CCN(C)C2)CC1	12	3	-8.35271	-2.2323556479343263	2.426857124153676	0.6664717502661526	2.0176	196.33799999999997
1687	Oc1cc(C2CCCCCN2)cc(N2CCCNCC2)c1	12	1	-9.44963	-2.062078322110741	2.9880777087212547	0.7822683494215354	2.3966000000000003	289.42300000000006
1688	Cc1ccnc(-c2cc(C3CCCCCN3)cc(N3CCCNCC3)c2)c1	12	1	-8.92576	-1.7177633129073313	3.051690571218918	0.8615569362169497	4.061420000000003	364.53700000000015
1689	Ic1cc(C2CCCCCN2)cc(N2CCCNCC2)c1	12	1	-9.14857	-1.9963816440762927	3.1051670387460693	0.7478993860786067	3.295600000000001	399.32000000000016
1690	c1cc(C2CCCCCN2)cc(N2CCCNC2)c1	12	1	-8.85601	-2.0317080333150335	2.9718759010835516	0.8547905317180509	2.6485000000000003	259.397
1691	Cc1c(C2CCCCCN2)cccc1N1CCCNCC1	12	1	-8.48196	-1.8509154162660781	2.886732795569891	0.8754178808986525	2.9994200000000015	287.4510000000001
1692	CCN1CCCN(c2cccc(C3CCCCCN3)c2)CC1	12	1	-9.73339	-2.0751657205685348	2.6372718718930983	0.9226298624155926	3.423300000000002	301.478
1693	CC(C)(C)c1c(C2CCCCCN2)cccc1N1CCCNCC1	12	1	-8.60666	-1.7568271158018558	3.0583907244077047	0.8589632586445292	3.988500000000002	329.53200000000015
1694	Cc1ccnc(CCC2CCCN(C)CC2CN)c1	12	2	-9.15077	-2.0993306150307203	3.2634886295466146	0.9035813272719808	2.23932	261.41299999999995
1695	Cc1ccc(C#N)c(-c2ccc(S(N)(=O)=O)cc2)c1	12	2	-6.85388	-1.5723879100607658	1.9277663991458205	0.9089305145767026	2.1811	272.329
1696	Cc1ccc(CC2CNCCCC2CC=O)cc1	12	2	-7.76942	-1.831269855962129	3.0878939680297908	0.826426085135436	2.742320000000001	245.36599999999999
1697	NCS(=O)(=O)c1cc2ccc1-2	12	2	-6.59227	-1.9876441915196539	2.5603280286049213	0.7055581796531952	0.35690000000000033	169.20499999999998
1698	N#Cc1ccc(C2CN2)cc1	12	2	-6.85865	-2.0679607834882785	2.576587278184329	0.6018212597360738	1.2025799999999998	144.177
1699	CN1CCCC(CCc2ccccc2Br)C(CN)C1	12	2	-9.21077	-2.113095559062954	3.0962988859568714	0.9202849257342062	3.2984000000000018	325.2940000000001
1700	CN1CCCC(CC=O)C(Cc2cccc(Cl)c2)C1	12	2	-8.1326	-1.8657463972757304	3.1351065782645637	0.7872649370879813	3.4295000000000027	279.81100000000004
1701	Cc1ccc(C2CN(C)CCCC2Cc2cnccn2)o1	12	2	-7.7322	-1.6873043708827402	3.4040599352899115	0.8689942506356164	3.046120000000002	285.391
1702	Cc1ccc(CCCC2CCCN(C)CC2CN)o1	12	2	-8.97404	-2.058785972383776	3.276734783392768	0.888957243545932	2.82742	264.41299999999995
1703	CC(CN)CC1CCC(c2cccc3cncnc23)N(C)C1	12	1	-9.40271	-2.004664507684062	3.718834993530969	0.9424998441075495	2.997600000000002	298.4340000000001
1704	CC(CN)Cc1cn[nH]c1	12	1	-6.41148	-2.0274879972616358	3.3819592507816854	0.6420605623539477	0.5469999999999999	139.202
1705	CN1CCCC(CCC(N)c2ccccc2)C1	12	1	-8.7315	-2.1176998100047415	2.73044828774753	0.8646561036630888	2.8084000000000016	232.37099999999998
1706	CC(CN)CC1(c2ccc(Cl)c(Cl)c2)CCCN(C)C1	12	1	-9.80141	-2.191661903534621	3.437364525702579	0.9116388994636087	3.9417000000000035	315.2880000000001
1707	CC(CC1CCCN(C)C1)C(N)c1ccccc1	12	1	-8.92805	-2.1043615659241857	3.1633129705455634	0.8844592508028428	3.054400000000001	246.39800000000002
1708	CC(CN)CC1CCN(C)C1	12	1	-7.17746	-2.164085615253115	3.289634381293685	0.6582109105785062	0.923	156.273
1709	c1ccc2c(c1)CN(CN1CCCCC1)C2	12	1	-6.83041	-1.7076025	2.0538840522714086	0.7489676440459244	2.4456000000000007	216.32799999999992
1710	CC(CNc1cc(Cl)ccc1Cl)CC1CCCN(C)C1	12	1	-8.19548	-1.8325650388239976	3.0239468733549266	0.8415061179566853	4.773300000000003	315.2880000000001
1711	CC(CN)CC1CN(C)CCC1c1ccc(Cl)cc1	12	1	-8.95664	-2.054794138614428	3.3507601651890697	0.9163287498688977	3.3602000000000025	280.84299999999996
1712	CC(CC1CCCN(C)C1)C(N)N1CCCCC1	12	1	-8.67208	-2.044028858330745	3.6205428347989583	0.8328489462815187	2.1250999999999998	253.43399999999994
1713	CN1CCCC2(c3ccccc3S(C)(=O)=O)CC(N)CC2C1	12	1	-8.43833	-1.7990580008450383	3.7752303817493065	0.9015262891539082	1.7908	322.4740000000001
1714	CN1CCCC2(c3ccccc3CC#N)CC(N)CC2C1	12	1	-8.90807	-1.9439002414745368	3.8997736084247325	0.9068062227751289	2.45338	283.41900000000004
1715	Cc1ccc(C23CCCN(C)CC2CC(N)C3)c(C#N)c1	12	1	-9.3356	-2.0371949360871304	3.9006202968210832	0.861555794260041	2.5674	283.419
1716	CN1CCCC2(c3ccccc3C#N)CC(c3ccc(=O)[nH]c3)CC2C1	12	1	-7.9773	-1.5644772448378355	3.8835771697639156	0.905586596973604	3.403780000000001	347.4620000000001
1717	CN1CCCC2(c3ccccc3Br)CC(N)CC2C1	12	1	-8.96308	-2.0562715759405545	3.7586345725427215	0.8601789492009714	3.149800000000001	323.2780000000001
1718	CN1CCCC2(c3ccccc3C#N)CC(NS(=O)(=O)c3ccccc3)CC2C1	12	1	-8.9597	-1.6637745214649315	3.579506837224633	0.8410797611638963	3.278780000000002	409.5550000000002
1719	CN1CCCC2(c3ccc(P(=O)(O)O)cc3C#N)CC(N)CC2C1	12	1	-8.58696	-1.7528058701407867	4.327326358416148	0.6888074917541134	1.06198	349.37100000000015
1720	CN1CCCC2(c3ccccc3Cc3cnc4ccccc4c3)CC(N)CC2C1	12	1	-9.25143	-1.717947422471323	3.663189615396143	0.7203696684866584	4.5263000000000035	385.5550000000002
1721	N#Cc1ccc(CN2CCCC3(c4ccccc4C#N)CC(N)CC3C2)nc1	12	1	-10.5113	-1.986448982570945	3.8570188147065085	0.8952886924611823	3.0960600000000014	371.48800000000017
1722	CNC1CCC(C2CCCC(I)CN2C)CC1	12	2	-8.56877	-2.078231987742579	3.6106219729908577	0.6083708630948136	3.052500000000002	350.2880000000001
1723	NC1CCCCC1	12	2	-6.51253	-2.4615049694067825	1.925887432677925	0.4860844589993981	1.2778	99.177
1724	CNC1CCC(C2CCCCCN2C)CC1	12	2	-8.84974	-2.212435	2.718680308809496	0.775518144228288	2.639000000000001	224.39199999999994
1725	CCN1CCCCCC1C1CCC(N)CC1	12	2	-9.38981	-2.3474525	2.7222291382409356	0.7812663728286202	2.7684000000000006	224.39199999999997
1726	CS(=O)(=O)NC1CCCCC1	12	2	-5.92093	-1.785227565450818	1.9325711055279982	0.6799392708442149	0.8682999999999996	177.26899999999995
1727	CN1CCCCCC1CC1CCC(N)CC1	12	2	-8.83012	-2.20753	2.8622167636589957	0.7812663728286202	2.7684000000000006	224.39199999999997
1728	CC(C)C1CCC(S(C)(=O)=O)CCN1C	12	2	-7.37007	-1.9029438913588597	3.491189767350667	0.7258372767328255	1.5399	233.37699999999995
1729	CN1CCCCC(CCN)C1Cc1ccc(O)cc1	12	1	-9.36505	-2.1484898184845043	3.185539911597896	0.8756680836200975	2.3840000000000003	262.397
1730	CC1C(CCNN2CCCCC2)CCCCN1C	12	1	-8.45385	-1.9925915540446315	3.548148110041625	0.8302498590178369	2.487400000000001	253.43399999999994
1731	CC1N(C)CCCCC1(CCN)c1ccccc1Br	12	1	-8.55204	-1.9619725326903987	3.5554127708141507	0.9209465692895239	3.539900000000001	325.294
1732	CC1C(CCN)C(c2c(F)cccc2Cl)CCCN1C	12	1	-9.00598	-2.013798348400355	3.6372659931742106	0.9229043948659015	3.6418000000000026	298.833
1733	Cc1ccc(C2CCCC(CCN)C(C)N2C)cn1	12	1	-9.14652	-2.0983555981617705	3.688862342257284	0.9094199662100526	2.9003200000000016	261.413
1734	COc1ccc2cc1-2	12	1	-5.04691	-1.784352142519099	1.475445454060738	0.5370005252523393	1.6756	106.12399999999998
1735	CN1CCCCC(CCN)C1(C)c1ccccc1Cl	12	1	-8.93916	-2.0507839515863706	3.4155065298852687	0.9159670394899353	3.635900000000002	280.84299999999996
1736	COc1ccc(C2(C)C(CCN)CCCCN2C)cc1	12	1	-8.90433	-1.9910687174090702	3.3304463239043773	0.9185233436137564	2.991100000000002	276.4239999999999
1737	CC1C(CCN)CC(c2ccc(S(C)(=O)=O)cc2)CCN1C	12	1	-8.97649	-1.9137940983589734	3.528060268256243	0.9225146648717549	2.2527999999999997	324.4900000000001
1738	CCCc1cccc(C2CCCN(C)CC2C(C)NC)c1	12	2	-9.63942	-2.1034938954986298	3.3689139082943544	0.8890541308805355	3.6724000000000023	288.4789999999999
1739	CC(N)C1CN(C)CCCC1c1cccc2c1CCC2	12	2	-9.63632	-2.154746657294077	3.5231940020074823	0.8966571219008715	2.9479000000000015	272.43600000000004
1740	CCCc1cccc(C2CCC[N+](C)(C)CC2C(C)N)c1	12	2	-8.88918	-1.9397781055279788	3.8096341124035122	0.8428150062446528	3.556300000000002	289.48699999999997
1741	CC(N)C1CN(C)CCCC1c1cccc(F)c1	12	2	-9.60608	-2.264174769540157	3.3029206447537085	0.873913721432749	2.598300000000001	250.361
1742	CCCc1cccc(CC2CCCN(C)CC2C(C)N)c1	12	2	-9.48473	-2.0697377700580244	3.3549809226359466	0.8984609176986583	3.4868000000000015	288.479
1743	CCCc1cccc(C2CCCN(C)CC2CN)c1	12	2	-9.36856	-2.14929506771039	2.9655322192902034	0.9014147442847531	3.023200000000001	260.4249999999999
1744	CC(N)CC1CN(C)CCCC1c1ccccc1CO	12	2	-9.58338	-2.142908913421193	3.5243807284389446	0.8872342626417814	2.341600000000001	276.42400000000004
1745	CC(NS(=O)(=O)c1ccccc1)C1CN(C)CCCC1c1ccccc1	12	2	-8.22496	-1.613047366866158	3.1134069410736878	0.8741336215493752	3.4790000000000028	372.5340000000001
1746	CCc1cccc(C2CCN(C)CC2C(C)N)c1	12	2	-9.5278	-2.245723996596396	3.342160644753708	0.8881171542939904	2.6315	246.39799999999997
1747	CCN1CCN(N2CCNCC2c2ccncc2NC(C)=O)C1	12	1	-8.3384	-1.7386765901735124	3.592022564172913	0.842696080943424	0.49630000000000046	318.4250000000001
1748	CCN1CCN(N2CNCC2c2ccncc2)C1	12	1	-9.00609	-2.1227557703254516	3.669291501265411	0.8410079331333984	0.4954000000000003	247.34600000000003
1749	CCN1CCN(CN2CCNCC2c2ccncc2)C1	12	1	-8.85371	-1.979749741306966	3.197275189648476	0.8694394491081241	0.5804000000000009	275.4000000000001
1750	CCN1CCN(N2CCN(CC)C2)C(c2ccncc2)C1	12	1	-9.13337	-1.9930647321447057	3.422662202070317	0.8314956873177961	1.2701999999999998	289.427
1751	CCN1CCN(N2CCNCC2c2ccnc(C(C)C)c2)C1	12	1	-8.3343	-1.7768787303225642	3.6581560984357857	0.9150135620949575	1.6612999999999996	303.4540000000001
1752	CCN1CCN(N2CCNCC2c2ccncc2C(F)(F)F)C1	12	1	-8.70223	-1.814540389439898	3.7335971634198195	0.9103451128959422	1.5567	329.37000000000006
1753	CCc1cc(C2CNCCN2N2CCN(CC)C2)ccn1	12	1	-8.85013	-1.9312566969142633	3.6278485829025993	0.8977978230707836	1.1002999999999998	289.42699999999996
1754	CCCc1cc(C2CNCCN2N2CCN(CC)C2)ccn1	12	1	-9.53741	-2.0333826441771623	3.601270658875346	0.8914168702398945	1.4904000000000004	303.45399999999995
1755	CCN1CCN(N2CCNCC2c2ccncc2C(C)C)C1	12	1	-8.97622	-1.9137365341655574	3.7226703841500726	0.9150135620949575	1.6612999999999998	303.4540000000001
1756	Cc1cccc(S(=O)(=O)NS(C)(=O)=O)c1	12	2	-4.39378	-1.1344691177932815	2.1218609294548045	0.8313723142007481	0.2329200000000003	249.31300000000002
1757	Cc1ccccc1CCc1cc(F)cc(F)c1	12	2	-6.03745	-1.4642967093756085	1.74738196645594	0.7482739365276492	4.0584200000000035	232.273
1758	CCc1ccc(S(=O)(=O)CN)cc1	12	2	-5.41312	-1.5013293630953561	2.0319821675912433	0.7877072045892842	0.9389000000000001	199.27499999999998
1759	CCN1Cc2ccccc2C(N2CCc3ccccc32)C1	12	2	-8.18126	-1.785297296672115	2.612567783162943	0.8275013180993689	3.6259000000000023	278.399
1760	CCCc1cc(Cl)ccc1S(C)(=O)=O	12	2	-4.85692	-1.2980664710692922	1.9490294422409953	0.8032091219310045	2.6960000000000006	232.73199999999997
1761	CCc1ccc(C(=O)O)cc1S(=O)(=O)c1ccccc1	12	2	-5.4227	-1.2125525821588108	1.839264886300528	0.939487364299058	2.780000000000001	290.34
1762	NS(=O)(=O)c1cccc(CCC2CCCC2)c1	12	2	-6.17112	-1.496716446374215	1.892175235686711	0.8956355055281369	2.4568000000000003	253.3669999999999
1763	CCc1c(S(C)(=O)=O)ccc(Cl)c1Cl	12	2	-5.37943	-1.437713142580953	2.240876739538292	0.8115114812796186	2.9593000000000016	253.14999999999998
1764	Cc1nc(C(C(C)CN)C2CCCCN(C)C2)sc1S(C)(=O)=O	12	2	-8.84782	-1.8448980029824675	4.089108942107837	0.8725584537767029	2.265320000000001	359.56100000000004
1765	CC(CN)C(c1ncc(Cl)s1)C1CCCCN(C)C1	12	2	-8.98923	-2.0622707973812697	4.063212705101986	0.9283631272223511	3.206800000000002	301.88700000000006
1766	Cc1csc(C(C(C)CN)C2CCCC[N+](C)(C)C2)n1	12	2	-9.51896	-2.1285041635101396	4.364299839328057	0.8675581920559077	3.006420000000002	296.50399999999996
1767	CC(CCN)C(c1nccs1)C1CCCCN(C)C1	12	2	-9.5586	-2.1928932337751514	3.8917909827991313	0.9020451248799031	2.943500000000002	281.469
1768	Cc1csc(C2C(C)CNC3C2CCCCN3C)n1	12	2	-8.05232	-1.8473289021606016	4.287161257220543	0.8566002341338183	2.832420000000001	279.453
1769	Cc1csc(C2C(C)CNC3CCCN(C)CC32)n1	12	2	-9.02436	-2.0703301721121425	4.153479205938492	0.8558606794842486	2.484820000000001	279.4529999999999
1770	Cc1nc(C(C(C)N)C2CCCCN(C)C2)sc1C	12	2	-9.33193	-2.140891569378711	3.8448947303336496	0.9260369173298313	2.9226400000000012	281.46899999999994
1771	CC(N)C(c1ncc(C(=O)O)s1)C1CCCCN(C)C1	12	2	-8.93185	-1.9972223764831498	3.882383195971414	0.888369402652916	2.0040000000000004	297.42400000000004
1772	Cc1ccc(C2(C(=O)O)CNCCC(N)C2)cc1	12	1	-8.07919	-1.904283345164848	3.3298420863729863	0.7304029116409677	1.02812	248.32599999999996
1773	CCCc1cc(C2CNCCC(N)C2)ccc1F	12	1	-8.96289	-2.112573432676365	3.179320873703304	0.8650062205040308	2.5725000000000007	250.36099999999993
1774	CCCc1cc(C2CNCCC(NC)C2)ccc1C	12	1	-9.80362	-2.2491046768881167	3.1150629885209735	0.8694073976397713	3.0025200000000014	260.42499999999995
1775	CCCc1cc(C2CNCCC(N)C2)ccc1C(F)(F)F	12	1	-9.86015	-2.1516611304104205	3.319300105746928	0.8970085115452908	3.4522000000000013	300.36799999999994
1776	CCCc1cc(C2CNCCC(N)C2)c(C(F)(F)F)cc1C	12	1	-9.51592	-2.0288009607826805	3.4696174021832125	0.8912860527494181	3.760620000000002	314.395
1777	CCc1cc(C2CNCCC(N)C2)ccc1C	12	1	-9.6496	-2.3403717673505984	3.1437469729908587	0.8211986047030438	2.3517200000000003	232.37099999999998
1778	CCCc1cc(C2CNCCC(N)C2)ccc1Cl	12	1	-9.55497	-2.2521280270113424	3.1723706474589592	0.8824166291526914	3.086800000000001	266.8159999999999
1779	CCCc1cc(C2=CNCCC(N)C2)ccc1C	12	1	-6.06613	-1.4298005528530506	3.3427664607121788	0.8575205042782404	2.9991200000000013	244.38199999999995
1780	Cc1ccc(C2(C(F)(F)F)CNCCC(N)C2)cc1	12	1	-9.7464	-2.2359775085960427	3.531699674911504	0.8240815981431903	2.505820000000001	272.31399999999996
1781	CNC1CCC(c2ccc(S(C)(=O)=O)cc2)CC1	12	1	-8.26412	-1.9478717641797907	2.005430810607299	0.914037472892063	2.3357	267.394
1782	CNC1CCC(C2CCCCCN2)C(c2ccc(Br)cc2)C1	12	1	-9.30364	-1.9835427127147114	3.5629613920366285	0.8268824169618023	4.453000000000004	365.35900000000004
1783	CNC1(N2CCCc3ccccc32)CCC(C2CCCCCN2)CC1	12	1	-9.59414	-1.918828	3.4197437041853984	0.8674136462419927	4.077300000000003	341.5430000000002
1784	Cc1ccccc1C1CCCCC1C1CCCCCN1	12	1	-7.92088	-1.7711626121618533	3.141523762523505	0.814337135293778	4.801020000000004	271.4479999999999
1785	CNC1CCC(C2CCCCCN2)C(c2ccnc3ccccc23)C1	12	1	-9.40112	-1.8802240000000001	3.653430493739612	0.8795019681876304	4.238700000000003	337.5110000000001
1786	CNC1CCC(C2CC(c3cccc(S(C)(=O)=O)c3)CCCN2)CC1	12	1	-8.84708	-1.769416	3.282952605116761	0.8618985125835789	3.094000000000001	364.55500000000023
1787	CNC1CCC(C2CCCCC(c3cccc(S(N)(=O)=O)c3)N2)CC1	12	1	-8.12216	-1.6244319999999999	3.293575140328029	0.7658291199752469	2.6855	365.5430000000001
1788	CNC1CCC(C2CCCCCN2)C(c2cccc(F)c2)C1	12	1	-10.2193	-2.1787620806528896	3.5716779785750905	0.8866221411213919	3.829600000000003	304.45300000000003
1789	CNC1CCC(c2ccc(C#N)cc2)CC1	12	1	-7.43727	-1.8593175	2.0599350974219117	0.8213551139638506	2.8038800000000013	214.31199999999995
1790	CNC(C)CC1CN(C)CCCC1CN1CCc2ccccc2C1	12	2	-10.0828	-2.0581429315445194	3.5071981431531505	0.8957746632937299	3.000700000000001	329.532
1791	CC(N)CC1CN(C)CCCC1CN1CCc2cc(C(C)(C)C)ccc2C1	12	2	-10.4039	-2.002231488540649	3.6287437959844304	0.8669251866820509	4.037500000000003	371.6130000000001
1792	CC(N)CC1CN(C)CCC1c1ccco1	12	2	-9.04871	-2.2621775	3.747806924879356	0.8508256593707746	2.0522	222.332
1793	CC(N)CC1CN(C)CCCC1CCN1CCc2ccccc2C1	12	2	-10.7257	-2.189374344514128	3.4702389458287355	0.9006658488481616	3.1301000000000014	329.532
1794	CC(N)CC1CN(C)CCCC1=CN1CCc2ccccc2C1	12	2	-9.71714	-2.0261637534105637	3.7739740976905676	0.9308859434355715	3.0077000000000016	313.48900000000003
1795	CC(N)C1CN(C)CCCC1CN1CCc2ccccc2C1	12	2	-10.9172	-2.32755486059747	3.4369866418826165	0.9300076706464446	2.3499000000000008	301.478
1796	CC(N)CC1CN(C)CCCC1CN1CCc2cccc(C(C)(C)C)c2C1	12	2	-9.55937	-1.8397016142610774	3.7335610267536623	0.8669251866820509	4.037500000000003	371.6130000000001
1797	CC(N)SC1CN(C)CCCC1N1CCc2ccccc2C1	12	2	-9.87682	-2.10574509931542	3.7215888396848147	0.8680280519989703	2.5454000000000008	319.51800000000003
1798	CC(N)CC1CN(C)CCCC1CN1CCc2ccc(Br)cc2C1	12	2	-9.75365	-1.990955469141429	3.6016362308966077	0.8485975051611423	3.502500000000002	394.401
1799	CCc1ccc(C=C2CCCN(C)CC2)c(OC)c1	12	2	-7.96646	-1.8276312672504753	2.2812925332681075	0.8192890327457873	3.756700000000003	259.3929999999999
1800	CCc1ccc(C=C2CCCNCC2)c(O)c1-c1ccccc1	12	2	-8.49987	-1.772345412611308	2.5506502207350277	0.8551297753195644	4.778500000000005	307.43699999999995
1801	CN1CCCC(=Cc2cc(C(C)(C)C)ccc2O)CC1	12	2	-8.20097	-1.8337926401436448	2.497098173013814	0.829087176813595	4.188800000000004	273.4200000000001
1802	CCc1cc(O)c(C=C2CCN(C)CC2)c(Cl)c1	12	2	-8.23611	-1.9412697438661122	2.758741887530377	0.8810768078822984	3.7170000000000023	265.78399999999993
1803	CCc1cc(O)c(C=C2CCCNCC2)cc1C(C)(C)C	12	2	-8.56395	-1.868807101086527	2.8777645753393326	0.844222734010851	4.409000000000003	287.44699999999995
1804	CCc1ccc(C=C2CCCN(CC)CC2)c(S(C)(=O)=O)c1	12	2	-7.69672	-1.6409462175885539	2.519650721625597	0.8509929332628593	3.5417000000000023	321.486
1805	Cc1cc(-c2ccc(F)c(Cl)c2)ccc1S(N)(=O)=O	13	2	-6.64172	-1.5237150679627873	1.9619240566466907	0.9259988619057898	3.1019200000000007	299.7540000000001
1806	CCN1CCN(C)CC1	13	2	-5.31757	-1.7725233333333332	1.7122052379947892	0.49938220141007006	0.2536999999999998	128.219
1807	CS(=O)(=O)Cc1ccc(Br)cc1	13	2	-5.35015	-1.5444552713524382	1.7423699267924526	0.8027899658399498	1.9937000000000002	249.12900000000002
1808	CS(=O)(=O)c1ccc(-c2ccc(C#N)cc2)cc1	13	2	-6.33703	-1.493652295194196	1.6847372721457603	0.8305670046451186	2.628780000000001	257.314
1809	Cc1ccc(CS(C)(=O)=O)o1	13	2	-5.17945	-1.561662933673298	2.264555243459034	0.6749080709551468	1.13262	174.221
1810	Cc1cc(F)c(-c2cccc(S(C)(=O)=O)c2)cc1F	13	2	-6.64228	-1.523843540773755	1.9924236041580023	0.8462289399687742	3.343720000000001	282.311
1811	Cc1ccc(S(N)(=O)=O)c(-c2cccc(Br)c2)c1	13	2	-6.15072	-1.4497386070599072	1.9171997274047872	0.9218639284158371	3.0719200000000013	326.21500000000003
1812	NS(=O)(=O)c1ccc(NC2CCCC2)cc1	13	3	-6.44002	-1.610005	1.7808130907329467	0.8440891660969689	1.6885000000000001	240.32799999999995
1813	CS(=O)(=O)NC1CCCC(c2ccncc2)C1	13	3	-6.3055	-1.5293083836665977	2.981746972990857	0.8920595614560178	1.657	254.355
1814	CS(=O)(=O)c1cccc(C2CCC(Nc3cccc(O)c3)CC2)c1	13	3	-7.74374	-1.5806843083983173	2.164729636569204	0.8808614232683095	3.934000000000003	345.4640000000001
1815	O=S(=O)(NC1CCCCC1)c1ccccc1	13	3	-5.47544	-1.36886	1.631504997087461	0.8793724100203256	2.2976	239.33999999999997
1816	Cc1ccc(-c2ccccc2NS(C)(=O)=O)cn1	13	3	-6.40873	-1.5105521472645544	1.9056221952226853	0.9237988478252659	2.42852	262.334
1817	O=S(=O)(NCC1CCCCC1)c1ccccc1	13	3	-5.70941	-1.3847353229386898	1.7003723903177939	0.8960033199082306	2.5452000000000004	253.36699999999996
1818	Cc1cc(I)ccc1C1CCCC(NS(C)(=O)=O)C1	13	3	-6.36513	-1.4602609701315286	3.1347437577517407	0.8023964689311724	3.175020000000001	393.2900000000002
1819	CS(=O)(=O)N(c1ccccc1)S(=O)(=O)c1ccccc1	13	3	-6.94762	-1.5535350601837088	1.968565305880949	0.8635418891160829	1.8415000000000001	311.384
1820	Nc1ncc(C2CCCCC2)cn1	13	3	-6.28901	-1.7442575405312142	2.2253543249076113	0.7143387235974314	2.1065	177.25099999999998
1821	Cc1ccc(CN2CCNC2)c(C(=O)O)c1	13	2	-8.15116	-2.03779	2.289982321502178	0.7993230093263255	1.0559199999999997	220.27200000000002
1822	O=C(O)C(c1cccc(C(F)(F)F)c1)N1CCNC1	13	2	-8.79199	-2.01702083803264	2.9457132570474265	0.8804677760541825	1.6937999999999998	274.24199999999996
1823	Cc1ccc(CN2CNCC2c2ncccc2F)cc1	13	2	-9.97023	-2.229411203130773	3.0200716514566857	0.9298821497608831	2.633120000000001	271.339
1824	Cc1ccc(CN2CCNC2)c(Br)c1	13	2	-8.53241	-2.2803824931059893	2.3482871241536767	0.870364569697522	2.1202199999999998	255.15900000000002
1825	Cc1ccc(CN2CCNC2)cc1C(F)(F)F	13	2	-9.21937	-2.236025665391217	2.3728043887145347	0.8588807379532168	2.37652	244.26
1826	Cc1ccc(CN2CCNC2)c(N2Cc3ccccc3C2=O)c1	13	2	-9.44029	-1.9684365378788624	2.4804026891621227	0.9462681616555527	2.5181200000000006	307.3970000000001
1827	Cc1ccc(CN2CCN(S(=O)(=O)c3ccccc3)C2)cc1	13	2	-8.04028	-1.7141934556996872	1.861655225318625	0.8698278892676113	2.4590200000000006	316.4260000000001
1828	Cc1ccc(CN2CCN(S(C)(=O)=O)C2)cc1	13	2	-7.20527	-1.7475346630055388	2.0470338486163335	0.8086890810159927	1.0297199999999997	254.35500000000002
1829	O=CC1CCCN(Cc2ncccc2Cl)CC1	13	3	-7.79395	-1.8903105347519273	2.7912082712842476	0.7754854911106354	2.5360000000000005	252.745
1830	CCN1CCN(N2CCCC(C=O)CC2)CC1	13	3	-7.61451	-1.8467899421954077	3.2367831535448444	0.6820033362267732	0.8399000000000001	239.36299999999997
1831	Cc1ccc(Cl)c(S(C)(=O)=O)c1F	13	3	-5.17328	-1.4348097155640267	2.2638341556032326	0.7301308950508187	2.19102	222.66799999999998
1832	CCc1cc(F)c(S(=O)(=O)c2cccc(Cl)c2)cc1F	13	3	-6.52114	-1.4581712330792977	2.1901029748786183	0.8569786554061685	4.0134000000000025	316.75600000000003
1833	CCC1CNCCCC1CO	13	3	-6.51752	-1.9651062185124661	3.24559006367582	0.6266168964313675	1.0045	157.25699999999998
1834	CC(N)C1CNCCCC1C=O	13	3	-8.83358	-2.550034895454047	4.023304346603198	0.5799130063293698	0.14829999999999965	170.256
1835	CCNC(C)C1CCCCN(C)C1	13	3	-8.0514	-2.233056579943905	2.992026871928358	0.7182059356283915	1.7163	184.32699999999997
1836	CCC1CNCCCC1C=O	13	3	-6.63691	-2.0011036579416053	3.6698183515170104	0.6072425243721572	1.2110999999999998	155.24099999999999
1837	CN1CCCC(Cc2cccc(Cl)c2F)CC1	13	3	-7.95626	-1.9296764920515745	2.5133667681445306	0.7780023215976767	3.7535000000000025	255.76399999999995
1838	CN1CCCCC1	13	3	-5.22644	-1.9754086403143456	1.6576112788317712	0.43934870532632236	1.1021	99.177
1839	CCN1CCN(Cc2ccc(CN)c(F)c2S(C)(=O)=O)C1	13	1	-9.62227	-2.0997514586810824	2.828584511120429	0.8697674376313956	0.7829000000000003	315.4140000000001
1840	CCN1CCN(Cc2ccc(Cc3ccc(C#N)cc3)c(F)c2)C1	13	1	-9.54421	-1.948203708164053	2.258930462852895	0.8448482187969606	3.383180000000002	323.4150000000001
1841	CCCN1CCN(Cc2ccc(CN)c(F)c2)C1	13	1	-9.80171	-2.3102852027413316	2.289635335494177	0.8654040114274234	1.7695000000000003	251.34899999999996
1842	CCN1CCN(Cc2ccc(CN)cc2)C1	13	1	-9.24376	-2.31094	2.033573224512212	0.8267303241697784	1.2402999999999997	219.332
1843	CCN1CCN(Cc2cc(F)c(CN)cc2C(F)(F)F)C1	13	1	-10.2687	-2.2408140494663353	2.650236332982777	0.8671311828406104	2.3982	305.319
1844	CCN1CCN(Cc2ccc(CN)c(-c3ccc(Cl)cn3)c2)C1	13	1	-11.4277	-2.3828401695200334	2.450415996750058	0.9151830923173528	2.955700000000001	330.86300000000006
1845	CCN1CCN(Cc2ccc(CN)c(Br)c2)C1	13	1	-9.10985	-2.209463163737238	2.362756966455942	0.922646420335214	2.0027999999999997	298.22800000000007
1846	CCN1CCN(Cc2ccc(CNS(C)(=O)=O)c(F)c2)C1	13	1	-8.74037	-1.9073051012819608	2.3649746549149278	0.8498248201749796	0.9699	315.4140000000001
1847	CCc1cc(CN2CCN(CC)C2)cc(F)c1CN	13	1	-9.94411	-2.2813352933395916	2.584433558909133	0.8828858039629471	1.9418	265.376
1848	CCN1CCN(Cc2cc(F)c(CN)c(C(C)C)c2)C1	13	1	-9.60204	-2.1470814162672083	2.614203907279549	0.8986278219688146	2.5028000000000006	279.403
1849	Cc1cc(C2(C(C)N)CCCCN(C)C2)c(C)cc1CO	13	1	-10.146	-2.214038714334379	3.653735398222147	0.8990179758213206	2.496440000000001	290.451
1850	Cc1cc(C2(C(C)N)CCCCN(C)C2)c(C)cc1C(C)C	13	1	-10.4957	-2.23769075865358	3.586277428258832	0.9094751484370406	4.127540000000003	302.50600000000003
1851	Cc1ccc(C)c(C2(C(C)NS(C)(=O)=O)CCCCN(C)C2)c1	13	1	-6.87103	-1.4327087944185826	3.533507415985177	0.9179109057932052	2.594640000000001	338.5170000000001
1852	Cc1cccc(C2(C(C)N)CCCCN(C)C2)c1	13	1	-9.29338	-2.1904706727144796	3.33746024021914	0.8690992167971919	2.6957200000000014	246.3979999999999
1853	Cc1cc(C(F)(F)F)c(C)c(C2(C(C)N)CCCCN(C)C2)c1	13	1	-10.0731	-2.10038654423832	3.696160879760958	0.888211462754835	4.022940000000003	328.42200000000014
1854	CNCC1CC(c2ccccc2)CN(C)C1	13	1	-9.28543	-2.3213575	2.9204518180036505	0.8338690181150404	1.9413	218.34399999999997
1855	CNCC1CC(c2cc(F)cc(CO)c2)CN(C)C1	13	1	-10.231	-2.3471523732297173	3.330062698245211	0.8681942941887223	1.5726999999999998	266.36
1856	CNC1CC(c2cccc(F)c2)CN(C)C1	13	1	-7.81091	-1.9527275	3.0259748280370946	0.821017625654984	1.8328	222.30699999999993
1857	CNCC1CC(c2ccccc2O)CN(C)C1	13	1	-9.86366	-2.392288943245876	3.1482988960677813	0.8344688725147482	1.6468999999999998	234.34299999999996
1858	CCc1ccc(C2CC(CNC)CN(C)C2)cc1F	13	1	-9.81556	-2.251843900750531	3.221626413774965	0.8991452409407149	2.642800000000001	264.388
1859	CN1CC(CN(C)S(=O)(=O)c2ccccc2)CC(c2cccc(F)c2)C1	13	1	-8.54971	-1.6767360817522834	3.013003703058642	0.8047404385764373	3.181700000000001	376.4970000000001
1860	CNCC1CC(c2ccc(-c3ccccc3)c(F)c2)CN(C)C1	13	1	-8.66701	-1.8071965117768076	2.970630741047213	0.9248327872693787	3.7474000000000025	312.4320000000001
1861	CNCC1CC(c2cccc(Br)c2)CN(C)C1	13	1	-9.57787	-2.3229746869667425	3.132211396067783	0.9226067725897539	2.703800000000001	297.24
1862	CN1CC(CN(C)S(C)(=O)=O)CC(c2cccc(F)c2)C1	13	1	-8.48624	-1.8518493888362881	3.2097524022707304	0.8500399838334237	1.7524	314.42600000000004
1863	Cc1cccc(CNCC2CC(c3cccc(F)c3)CN(C)C2)c1	13	1	-10.7079	-2.1857409347289996	2.9384508623644017	0.894566997191554	3.959220000000003	326.4590000000001
1864	CC(C)CCN1CCCCC1C1CCC(N)CC1	13	2	-8.13537	-1.9175250981538678	2.777457863427111	0.8306224592991128	3.4045000000000014	252.44599999999997
1865	CON1CCCCCC1C1CCC(N)CC1	13	2	-7.87369	-1.9684225	3.1417495395787274	0.7850026408695471	2.3099	226.36399999999995
1866	CCN1CCCCCC1C1CCC(O)CC1	13	2	-8.10365	-2.0259125	2.6836374994449486	0.7809154365489085	2.8020000000000014	225.37599999999998
1867	CCN1CCCCC(I)C1C1CCC(N)CC1	13	2	-8.00523	-1.9415534616096035	3.6254777422216273	0.6122909503404657	3.1819000000000015	350.2880000000002
1868	NC1CCCC1	13	2	-5.66609	-2.3131715561143897	2.0165015890101436	0.46413187187342525	0.8876999999999999	85.15
1869	CCN1CCCCCC1C1CCC(NS(C)(=O)=O)CC1	13	2	-8.47957	-1.8960894939967892	2.774043316860247	0.8670835504804845	2.3589	302.48400000000015
1870	CCN1CCCCC(N2CCc3ccccc32)C1C1CCC(N)CC1	13	2	-9.8015	-1.9603000000000002	3.2776895172110336	0.9072467250460067	3.8096000000000023	341.5430000000002
1871	CCN1CCCCCC1C1CCC(N)CC1c1ccccc1	13	2	-9.53443	-2.0327473060424226	3.367713315113553	0.9078381967099893	4.162100000000003	300.49
1872	CCc1cc(C2CC(N)CCN(CC)C2)ccc1C	13	2	-9.13744	-2.0962725032982257	2.9844679232089266	0.9046856199501073	3.0840200000000015	260.42499999999995
1873	CCc1cc(C2CC(N)CCN(C)C2)ccc1C	13	2	-9.22468	-2.1742779274253072	3.0251270094499105	0.8690961962251837	2.693920000000001	246.39799999999997
1874	CCc1cc(C2CCCCNC2)ccc1C	13	2	-7.67464	-1.91866	2.5844328171707005	0.8001691677893065	3.4145200000000013	217.356
1875	CCc1cc(C2CC(NS(C)(=O)=O)CCN(C)C2)ccc1C	13	2	-7.74335	-1.6508877669922162	3.1131966329524436	0.924281072147471	2.28442	324.49
1876	Cc1ccc(C2CNCCC(NS(=O)(=O)c3ccccc3)C2)cc1C	13	2	-8.59049	-1.7180980000000001	2.8993185856151342	0.8828198917515941	3.1175400000000018	358.5070000000001
1877	CCc1cc(C2CCCCNC2)cc(Cl)c1C	13	2	-7.58482	-1.839589059488079	2.8610061912214544	0.8357276334970132	4.067920000000003	251.801
1878	CCc1cc(C2CC(N)CCN(S(=O)(=O)c3ccccc3)C2)ccc1C	13	2	-8.01054	-1.5709961451698289	2.9211885291914133	0.8939312332336594	3.453020000000002	372.5340000000001
1879	CCc1c(C)ccc(C2CNCCC(N)C2)c1Cl	13	2	-8.83872	-2.083306283003054	3.4889094709883706	0.8636822064615153	3.0051200000000007	266.8159999999999
1880	Cc1ccc(-c2cccc(C3CC(CN)CCN(C)C3)c2)cc1	13	1	-9.82319	-2.0482767070213166	2.810552419368891	0.9267516776574996	4.046120000000002	308.469
1881	CN1CCC(CNS(=O)(=O)c2ccccc2)CC(c2ccccc2)C1	13	1	-7.98125	-1.59625	2.7629691273269437	0.8934851732256011	3.0905000000000014	358.50700000000006
1882	CN1CCC(CNS(C)(=O)=O)CC(c2ccccc2)C1	13	1	-8.3799	-1.8738026044650484	2.908860609618662	0.9191358058234411	1.6611999999999996	296.43600000000004
1883	NCC1CCN(Cn2cccc2)CC(c2ccccc2)C1	13	1	-8.67348	-1.8927085066040752	3.1785261517809813	0.9359334497830877	2.900100000000001	283.4190000000001
1884	CN1CCC(CN)CC(c2ccccc2)C1c1ccc(Cl)cc1	13	1	-9.54598	-1.9904744263005547	3.0981843763510124	0.9005896825257269	4.465400000000003	328.88700000000006
1885	CN1CC(CN)CC(c2ccccc2)C1	13	1	-9.42889	-2.4345289295481103	2.9217858042297102	0.7939116678943376	1.6805999999999999	204.31700000000004
1886	CN1CCC(CN)CC(c2cccc(Br)c2)C1	13	1	-9.40257	-2.2804581918978735	2.9865008191447036	0.9092772899369337	2.8332000000000006	297.24000000000007
1887	CC(C)c1ccccc1C1CC(CN)CCN(C)C1	13	1	-9.40686	-2.1580816903176325	3.0632029014382436	0.9040776944468328	3.1941000000000015	260.42499999999995
1888	CN1CCC(CN)CC(c2ccc(F)cc2)C1	13	1	-9.38312	-2.2757408739909164	2.843516203760089	0.8527511563323186	2.2097999999999995	236.334
1889	CN1CCC(CN)(c2ccc(S(C)(=O)=O)cc2)CC(c2ccccc2)C1	13	1	-8.65634	-1.697647945242068	3.182516664070233	0.8963458685808243	2.796000000000001	372.53400000000016
1890	CCNC(C)C1CN(C)CCCC1CN1CCc2ccccc2C1	13	1	-10.1083	-2.063348097247933	3.490789447500976	0.8957746632937299	3.000700000000001	329.532
1891	CC(N)C1CN(C)CCCC1CN1CCc2ccc(Cl)cc2C1	13	1	-11.0439	-2.3028123374049283	3.53804792664687	0.9212699144908145	3.003300000000002	335.92300000000006
1892	CC(N)C1CN(C)CCCC1CN1CCc2c(F)cccc2C1	13	1	-11.3566	-2.3680147946805756	3.6325788142208353	0.9289297325578729	2.489	319.468
1893	CC(N)C1CN(C)CCCC1CN1Cc2ccccc2C1	13	1	-10.5489	-2.30195870231046	3.482618993040118	0.9257498130325515	2.3074000000000003	287.451
1894	CCC(N)C1CN(C)CCCC1CN1CCc2ccccc2C1	13	1	-10.9748	-2.2884039913935843	3.5267878728545083	0.9271348060722626	2.740000000000001	315.505
1895	CC(N)C1CN(C)CCCC1CN1CCc2ccccc21	13	1	-10.25	-2.236733374918922	3.494531300732424	0.9260808310344657	2.3543000000000003	287.45099999999996
1896	CC(N)C1CN(C)CCCC1CN1CCc2cc(F)ccc2C1	13	1	-11.8584	-2.4726473276544154	3.5422635479486457	0.9289297325578729	2.4890000000000008	319.468
1897	CC(N)C1CN(C)CCCC1CN1CCc2cc(Br)ccc2C1	13	1	-10.6624	-2.223264088442154	3.5854166840433193	0.8747920377359928	3.112400000000002	380.374
1898	CC(N)C1CN(C)CCCC1CN1CCc2ccc(F)cc2C1	13	1	-11.2059	-2.3365916724821743	3.5488074532740894	0.9289297325578729	2.4890000000000008	319.468
1899	CCCc1cc(CN2CCN(C)C2)cc(Br)c1C	13	2	-8.64509	-2.0376672543226704	2.522064041376531	0.8405852494977526	3.414920000000002	311.26700000000005
1900	Cc1ccc(CCN2CCN(CCN(C)C)C2)cc1Br	13	2	-8.90155	-1.9904470905113252	2.3118567294573715	0.7876217693434155	2.43672	340.30899999999997
1901	Cc1ccc(CN2CCN(C)C2)cc1I	13	2	-8.74743	-2.2585767141410096	2.3179133385841357	0.7727594313649918	2.30452	316.18600000000004
1902	Cc1ccc(CN2CCN(C)C2)c(CO)c1Br	13	2	-8.70588	-2.1114860472913106	2.7333110990254994	0.9240258138905922	1.9547199999999996	299.212
1903	Cc1ccc(N2CCN(Cc3ccccc3Br)C2)cc1Br	13	2	-8.42071	-1.8375495704891234	2.235249005047555	0.7177551748797867	4.799720000000003	410.1530000000001
1904	Cc1ccc(CN2CCN(C)C2)c(NS(=O)(=O)c2ccccc2)c1Br	13	2	-8.6508	-1.7301600000000001	2.520740686726093	0.8008925188996135	3.2632200000000013	424.3640000000001
1905	Cc1csc(-c2cccc(C3CCCCCN3)c2)n1	13	1	-7.59213	-1.741754075590708	2.7260050364218973	0.8801906272909941	4.323220000000004	272.4169999999999
1906	CN1CCCC(c2ccc(S(N)(=O)=O)cc2)C(CN)C1	13	2	-9.20709	-2.058767911495854	2.9882632669613187	0.8599545329916694	0.7181000000000007	297.4240000000001
1907	NCC1CNC(c2ccccc2F)CCC1CC=O	13	2	-9.5635	-2.194017370871117	3.7048832904914404	0.8181493348751971	2.0302999999999995	264.34399999999994
1908	c1cc2ccc1-2	13	2	-4.81125	-1.9641845874942612	1.0	0.4473979373003857	1.6669999999999998	76.09799999999998
1909	Cc1ccc(C#N)cc1	13	2	-5.08291	-1.6943033333333333	1.4655886226101718	0.5085022668084198	1.8667	117.151
1910	NCC1CNC(C2CCCCC2)CCC1CC=O	13	2	-9.40935	-2.217805063852547	3.817232514576194	0.7533988068628471	2.098799999999999	252.4019999999999
1911	CN1CCCC(CCc2ccccc2Cl)C(CN)C1	13	2	-9.42684	-2.1626654166803663	2.9988629885209743	0.917775603670592	3.189300000000001	280.8430000000001
1912	Cc1ccc2c(C(C)C)c1S2(=O)=O	13	2	-5.62706	-1.560665643085569	3.609825740706639	0.7007658322997796	2.2646200000000007	196.271
1913	Cc1ccc(CCC2CCCN(C)CC2CN)cc1	13	2	-9.029	-2.071394661117302	2.8944245269825117	0.9017536510125134	2.8443200000000006	260.42499999999995
1914	O=c1oc2ccc1cc2	13	2	-4.43708	-1.4790266666666667	3.4997929397959773	0.5230283200903552	1.2308	120.10699999999996
1915	CC1CC=C(c2cccc(S(C)(=O)=O)c2)N(C)C1	13	2	-6.32506	-1.4908309391372614	3.1559690463618235	0.8237726466164815	2.4026000000000005	265.378
1916	CCCCC(=O)N1CCCC1CC(C)CN	13	2	-7.14881	-1.7872025	3.1570069259391937	0.7540689656807801	2.1525000000000003	226.36399999999998
1917	COc1ccc(CCN2CCCCC2)cc1	13	2	-5.66183	-1.4154575	1.4878816995709165	0.7717467446989582	2.723600000000001	219.32799999999995
1918	NS(=O)(=O)c1ccc(CN2CCCCC2)cc1	13	2	-6.59519	-1.5995685288833728	1.6525675433790177	0.8845127727984032	1.3198999999999996	254.3549999999999
1919	CC(CN)c1ccc2c(c1)OCO2	13	2	-7.20031	-1.9970066849412398	2.589192716978081	0.7474167525615053	1.4775	179.21899999999997
1920	CC(CC1CCCN(C)C1)c1c(F)cccc1S(C)(=O)=O	13	2	-7.99998	-1.7457387575301344	3.2733864103678956	0.8571274116355251	3.064600000000002	313.43800000000005
1921	COc1ccc(C(C)CN)cc1	13	2	-6.6531	-1.9205845379727498	2.136636240718806	0.7402807164924023	1.7574	165.236
1922	Cc1ccc(C)c(C2CCC(C)CN2C)c1	13	2	-7.75389	-1.9384725	2.884766366498633	0.6929412651424655	3.706240000000003	217.356
1923	CS(=O)(=O)c1ccc(-c2c3csc2-3)cc1	13	2	-6.16644	-1.5921679616924842	2.1210554452579515	0.6853324907960611	2.7990000000000013	236.317
1924	CC(CN)CC1CC(Cc2nncs2)CN(C)C1	13	2	-9.19621	-2.167567484071847	4.163214328011627	0.8817214400437587	1.6334	268.43
1925	CN1CCCC2(c3c(C#N)cccc3-c3ccccc3)CC(N)CC2C1	13	2	-8.94009	-1.7532958985875278	3.673267015917763	0.8971984916055088	3.925980000000002	345.4900000000002
1926	CN1CCCC2(c3ccccc3C#N)CC(N)CC12	13	2	-9.48009	-2.1748818045089737	3.8501961110042604	0.8348957111420088	2.01138	255.36499999999998
1927	CN1CCCC2(c3ccccc3C#N)CC(N3CCCNCC3)CC2C1	13	2	-9.89023	-1.9396336832277221	3.8471785462821346	0.8883711246101391	2.595580000000001	352.5260000000002
1928	CN1CCCC2(c3ccccc3C(F)(F)F)CC(N)CC2C1	13	2	-9.25177	-1.972483991557346	3.760237947953595	0.8609164054382974	3.4061000000000012	312.3790000000001
1929	CN1CCCC2(c3ccccc3)CC(N)CC2C1	13	2	-9.66553	-2.2781872689206706	3.4843097335111057	0.8216448925234526	2.3873000000000006	244.38199999999998
1930	CCc1ccccc1C12CCCN(C)CC1CC(N)C2	13	2	-9.41101	-2.104365809693029	3.701984285408293	0.8966533183805703	2.949700000000001	272.436
1931	CN1CCCC2(c3ccccc3C#N)CCCC2C1	13	2	-8.38424	-1.9234765725469187	3.338650401108385	0.7684122457945074	3.321780000000002	254.37699999999995
1932	CN1CCCC2(c3ccccc3C(C)(C)C)CC(NS(=O)(=O)c3ccccc3)CC2C1	13	2	-7.63591	-1.3714499217992708	3.58165997806711	0.7493794979726958	4.704600000000005	440.65300000000013
1933	CC(=O)Nc1ccc(C#N)c(C23CCCN(C)CC2CC(N)C3)c1	13	2	-9.1264	-1.8629185990447	3.8339987621318343	0.8728388295372693	2.2173800000000004	326.444
1934	CN1CCCCC(CCN)C1Cc1ccc(F)cc1	13	1	-9.92851	-2.2777564078912107	3.1007706808286652	0.9058152937447647	2.817500000000001	264.388
1935	CC1C(CCN)C(c2ccc3ccccc3n2)CCCN1C	13	1	-9.73729	-2.0759972033623217	3.5710833451793205	0.9438932219818226	3.3975000000000017	297.4460000000001
1936	CC1C(CCN)CC(c2ccc(C(=O)O)cc2)CCN1C	13	1	-8.85599	-1.9325354537510464	3.4422956508650513	0.894053144402582	2.547500000000001	290.4070000000001
1937	CC1C(CCNn2ccccc2=O)CCCCN1C	13	1	-8.4581	-1.9404212186505982	3.6918835013414864	0.9013076245335716	1.9022999999999999	263.385
1938	CC1C(CC(N)c2ccccc2O)CCCCN1C	13	1	-9.71765	-2.2293818062472646	3.4744298313719426	0.8803125599494961	2.9025000000000016	262.397
1939	CC1C(CCN)CCC(c2ccc3c(c2)OCO3)CN1C	13	1	-9.86252	-2.1521783068102796	3.5844759161170394	0.9292518952049655	2.5780000000000003	290.40700000000004
1940	Cc1ccnc(C(N)CC2CCCCN(C)C2C)c1	13	1	-8.89061	-2.039645817706955	3.6552057384836987	0.9094199662100525	2.9003200000000016	261.41299999999995
1941	CC1C(CCN)CC(c2ccc(S(N)(=O)=O)cc2)CCN1C	13	1	-8.45147	-1.801859458257951	3.553832575948551	0.8776128578378196	1.4967000000000001	325.4780000000001
1942	Cc1cc(C)cc(C2(C)C(CCN)CCCCN2C)c1	13	1	-9.16752	-2.049919790508887	3.5693309592690126	0.9122569006066281	3.5993400000000024	274.45199999999994
1943	CC1C(C(CN)N2CCCc3ccccc32)CCCCN1C	13	1	-9.54009	-2.0339540220969954	3.6190152133111884	0.9315581754245336	2.8869000000000016	301.4780000000001
1944	CC(N)C1CN(C)CCC1c1ccccc1C(F)(F)F	13	1	-9.97703	-2.2309317293554725	3.4641732192814363	0.9049719862801631	3.087900000000001	286.341
1945	CC(C)C1CN(C)CCC1c1ccccc1C#N	13	1	-8.02671	-1.891913690539291	3.2072260863729856	0.7956995724135011	3.2495800000000026	242.36600000000004
1946	CCNC(C)C1CN(C)CCC1c1ccccc1C#N	13	1	-9.11309	-2.037748872507356	3.544934849318066	0.9146157102267396	2.5915800000000004	271.408
1947	CC(CN)C1CN(C)CCC1c1ccccc1C#N	13	1	-9.67388	-2.21934027957575	3.675590934419837	0.9027549127327841	2.1883800000000004	257.381
1948	CN1CCC(c2ccccc2C#N)C(CNc2ccncn2)C1	13	1	-7.83498	-1.6337062638488997	3.3478461256625964	0.9398977313356274	2.49568	307.401
1949	CC(N)C1CN(C)CCC1c1ccccc1Cn1cnnc1	13	1	-9.26257	-1.9747865592939866	3.834731696827671	0.9334540907355933	1.7088999999999994	299.422
1950	CCCc1ccccc1C1CCN(C)CC1C(C)N	13	1	-9.58316	-2.1985276841990125	3.42883679799023	0.9014201279741827	3.0216000000000003	260.42499999999995
1951	Cc1ccc(C2CCN(C)CC2C(C)N)c(C#N)c1	13	1	-9.85387	-2.2606328175151122	3.643103014357317	0.8837931463242532	2.2492	257.381
1952	CC(N)C1CNCCC1c1ccccc1C#N	13	1	-10.0295	-2.4325110513019017	3.592084262140812	0.8093839576329452	1.5985800000000001	229.32700000000003
1953	CCN1CCN(N2CCN(S(=O)(=O)c3ccccc3)CC2c2ccncc2)C1	13	1	-7.6139	-1.4388918505224775	3.236931128402534	0.7592063100445864	1.6391999999999995	401.5360000000002
1954	CCN1CCN(N2CCNCC2c2ccncc2C(=O)O)C1	13	1	-8.73753	-1.8628476551786366	3.6321297248094124	0.8251588156202917	0.23610000000000148	305.3820000000001
1955	CCN1CCN(N2CCNCC2c2ccc(OC)cc2)C1	13	1	-8.28646	-1.8082538187249415	3.236753753142197	0.8989135055649347	1.1515000000000004	290.41100000000006
1956	CCN1CCN(N2CCNCC2c2ccnc(C)c2)C1	13	1	-8.59504	-1.9219093709329789	3.623131333154298	0.8844125252389059	0.84632	275.40000000000003
1957	CCN1CCN(N2CCNCC2c2ccncc2CO)C1	13	1	-9.62325	-2.099965312213514	3.715528784668048	0.816266781253248	0.03020000000000095	291.3990000000001
1958	CCN1CCN(N2CCNCC2c2ccnc(C(F)(F)F)c2)C1	13	1	-9.8198	-2.047569843157663	3.6924655657866836	0.9103451128959422	1.5566999999999998	329.37000000000006
1959	CCc1cnccc1C1CNCCN1N1CCN(CC)C1	13	1	-9.85068	-2.1495946069898855	3.6882337027008347	0.8977978230707836	1.1002999999999998	289.427
1960	CCc1ccnc(C)c1	13	1	-5.06346	-1.68782	1.8799153918409424	0.5530661857438418	1.9524199999999998	121.18299999999998
1961	CCc1ccc(Cl)cc1	13	1	-5.29738	-1.7657933333333335	1.16874369953325	0.5628991883514108	2.902400000000001	140.613
1962	CCc1ccc(Cl)c(Cl)c1	13	1	-5.82365	-1.841599829563958	1.460012956419103	0.6116114910568041	3.5558000000000023	175.058
1963	CCc1ccc(Cl)cn1	13	1	-5.18876	-1.7295866666666668	1.9125480072255563	0.5850200708217455	2.2974000000000006	141.60099999999997
1964	CCc1ccc(Cl)cc1F	13	1	-5.44051	-1.7204403232922667	1.6637206487267946	0.5895268192639239	3.041500000000002	158.60299999999998
1965	CN1CCc2ccccc2C1	14	2	-6.42312	-1.936643547584325	1.7169887978356897	0.5393256779453854	1.6744999999999999	147.22099999999995
1966	CS(=O)(=O)c1cccc(-c2ccc(F)cc2)c1	14	2	-6.11682	-1.4835467619347422	1.5590217373233717	0.820903059808469	2.896200000000001	250.294
1967	Cc1ccc(Cc2ccc(=O)[nH]c2)o1	14	2	-5.84808	-1.562965123603211	2.3774852010767535	0.7833699775393295	1.86712	189.214
1968	CS(=O)(=O)c1cccc(O)c1	14	2	-5.69516	-1.717155349185496	1.7758146599046558	0.6811548382702604	0.7957000000000001	172.205
1969	CN1CCN(c2ccccc2S(=O)(=O)c2ccccc2)CC1	14	2	-6.84029	-1.4583547280801186	1.8710706099340104	0.8708848536702095	2.2712000000000003	316.42600000000004
1970	CN1CCN(c2ccccc2CN)CC1	14	2	-7.91132	-2.042694040434511	1.8171520812368325	0.7782643471624868	0.8971000000000001	205.30499999999992
1971	O=CC1CCCNCC1	14	2	-6.38392	-2.1279733333333333	3.1273967586182874	0.5217930309955991	0.5749999999999997	127.18700000000001
1972	CC(=O)OCC1CCC(C=O)C(C(C)N)CN1	14	2	-8.98297	-2.178690243632628	4.212001972459659	0.538765445611428	0.08000000000000107	242.31900000000002
1973	CCC1CCC(C=O)C(C(C)Nc2ccncc2)CN1	14	2	-8.90881	-1.9920704758629901	4.0598726435004195	0.8106373922089907	2.4753	275.396
1974	CCC1(C=O)CCCNCC1C(C)N	14	2	-8.50565	-2.2732305822724124	4.516734905668507	0.6632580431265666	0.9284999999999999	198.31
1975	CC(N)C1CNCCCC1CN1Cc2ccccc2C1	14	2	-11.1687	-2.49739724203019	3.5313967382911624	0.8844548953301231	1.9651999999999998	273.42400000000004
1976	CC(CN)C1CNCCCC1CC1CCCCC1	14	2	-8.60193	-2.0274943447639995	3.7438825145761943	0.8063227889668295	3.1674000000000015	252.4459999999999
1977	CC(NS(=O)(=O)c1ccccc1)C1CNCCCC1CO	14	2	-7.72928	-1.6866671746432513	3.3314142994286433	0.756645136080441	0.9614999999999998	312.43500000000006
1978	CC(N)C1CNCCCC1Cc1ccc(N2CCC(O)CC2)cn1	14	2	-9.5837	-1.9562645706592623	3.737128577935758	0.7799669498561221	1.5481999999999996	332.4920000000001
1979	N	14	2	-4.40673	-4.40673	6.667815384615385	0.3975550616040572	0.16199999999999998	17.031
1980	CC(C)C1CCC(C=O)C(C(C)Nc2ccc3c(c2)OCCO3)CN1	14	2	-8.93312	-1.7866240000000002	4.026191935571477	0.8024959813534528	3.097500000000001	346.4710000000002
1981	CN1CCCC(CN2CCc3cc(F)ccc3C2)C(CN)C1	14	1	-11.0635	-2.358746125400296	3.2101835560293663	0.9280897344465684	2.1005	305.4410000000001
1982	CC(N)C1CN(C)CCCC1SN1CCc2cc(F)ccc2C1	14	1	-10.0532	-2.096237107398584	4.065686506528527	0.859871664913329	2.8896000000000006	337.50800000000004
1983	CC(N)C1CN(C)CCCC1N1CCc2cc(F)ccc2C1	14	1	-11.3036	-2.4099356173972777	3.5320495982810565	0.9093858800702577	2.2413999999999996	305.44100000000003
1984	CCC1CN(C)CCCC1CN1CCc2cc(F)ccc2C1	14	1	-9.84745	-2.099483394276056	3.1295637758095847	0.8423971506119512	3.5518000000000027	304.45300000000003
1985	CCc1cc2c(cc1F)CCN(CC1CCCN(C)CC1C(C)N)C2	14	1	-11.1947	-2.23894	3.726829685707668	0.9085392622233789	3.051400000000001	347.5220000000001
1986	CCN1CCCC(CN2CCc3cc(F)ccc3C2)C(C(C)N)C1	14	1	-11.0417	-2.2538775744074186	3.521805009177152	0.9195066549230319	2.8791	333.4950000000001
1987	CC(N)C1CN(C)CCCC1=CN1CCc2cc(F)ccc2C1	14	1	-9.96955	-2.07879487666271	3.844137013236562	0.9102178765520444	2.7567000000000013	317.45200000000006
1988	CN1CCCC(CN2CCc3cc(F)ccc3C2)CC1	14	1	-10.2555	-2.2931995143249093	2.5779591846131833	0.8192783848075144	2.915700000000001	276.39900000000006
1989	CS(=O)(=O)NC1CCCCC1I	14	3	-6.06933	-1.7520646546503358	3.512933010250446	0.6169250113312665	1.2817999999999998	303.16499999999996
1990	CN(C1CCCCC1)S(=O)(=O)c1ccccc1	14	3	-5.83686	-1.4156464883495703	1.7755127356867089	0.8301488183482394	2.639800000000001	253.36700000000002
1991	CS(=O)(=O)NC1CCCC(c2cccc(Cl)c2Cl)C1	14	3	-7.02707	-1.6121204210098083	2.9802925743197903	0.9245908449186291	3.568800000000002	322.25700000000006
1992	CS(=O)(=O)c1cccc(S(=O)(=O)NC2CCCCC2)c1	14	3	-6.06112	-1.3553076339783525	1.9676816695173116	0.9163309446539609	1.7010999999999998	317.4320000000002
1993	C[N+]1(NS(C)(=O)=O)CCc2ccccc2C1	14	3	-5.90667	-1.4766675	3.6078214763376213	0.7729483070629783	0.6534999999999997	241.33599999999996
1994	CC1CCCC(NS(=O)(=O)c2ccccc2F)C1	14	3	-6.62042	-1.5604479587676812	2.7004263940652926	0.918391995352085	2.6827000000000014	271.357
1995	O=S(=O)(Cc1ccccc1)NC1CCCC1	14	3	-6.26843	-1.5671075	1.7981916191610399	0.8737353309070585	2.0486	239.33999999999997
1996	NC1(c2ccc(S(N)(=O)=O)c(CO)c2)CCCC1	14	3	-6.56	-1.546206828194584	2.658203495065699	0.7453976607664112	0.5542999999999998	270.35400000000004
1997	Cc1ccc(Cc2cccc(Br)c2)cc1	14	1	-5.94589	-1.5352221965587478	1.4847477878557935	0.7535385069254678	4.348320000000003	261.162
1998	Cc1ccc(CCN2CCNC2)cc1	14	1	-8.36937	-2.2368082202245874	2.0281274900073356	0.7747936368453918	1.40022	190.29000000000002
1999	Cc1ccc(CN2CCNC2)c(S(C)(=O)=O)c1	14	1	-8.73852	-2.1194024100924964	2.4541166636736165	0.8650369223739695	0.7612200000000002	254.35500000000002
[truncated: 18,720 more rows]
