# Supplementary material for: A Reinforcement Learning-Guided Genetic Algorithm Integrating Medicinal Chemistry-Inspired Molecular Transformations
Source: J Chem Inf Model. 2026 Apr 16;66(8):4576–91. doi: 10.1021/acs.jcim.6c00397 (PMC13126637; doi:10.1021/acs.jcim.6c00397)
Supplement: Supplementary file 4 [file ci6c00397_si_004.csv]

title	smiles	generation	M	DS	LE	SA	QED	logP	MW
1	C	0	0	-2.78309	-2.78309	7.3284153846153846	0.3597849378839701	0.6361	16.043
2	Cc1ccc(S(N)(=O)=O)cc1	1	1	-5.224118886919432	-1.5751311098291676	1.4369801771460367	0.6737401345200019	0.6424200000000002	171.22100000000003
3	Cc1cccc(S(N)(=O)=O)c1	1	1	-5.7546217712518315	-1.7350837477866117	1.6014915829815788	0.6737401345200019	0.6424200000000002	171.22100000000003
4	CN1CCN(c2ccccc2)CC1	1	1	-6.78077665095733	-1.8806490694227413	1.4319296285513374	0.6385626154918538	1.4384	176.26299999999995
5	Cc1ccccc1Br	1	1	-5.950791848244342	-2.1039226346616005	1.383390148496737	0.5624635581750883	2.7575200000000013	171.03699999999998
6	Cc1cccc(S(C)(=O)=O)c1	1	1	-5.862661165288687	-1.7676588507500308	1.5447414503555876	0.6380641712579911	1.3985200000000002	170.233
7	Cc1ccc(S(C)(=O)=O)cc1	1	1	-5.535256810604723	-1.6689427235486534	1.3836581612309153	0.6380641712579911	1.39852	170.233
8	COc1ccc(C)cc1	1	1	-5.510709704042814	-1.836903234680938	1.0099726226101744	0.5532379862472909	2.0036199999999997	122.16699999999997
9	Cc1ccc(Br)cc1	1	1	-5.531619745389205	-1.955722916455055	1.2026789596855476	0.5624635581750883	2.7575200000000013	171.03700000000003
10	Cc1ccc(C(=O)O)cc1	1	1	-5.557353498437278	-1.7573894817766793	1.161566802572949	0.6374596390700277	1.69322	136.15
11	Cc1ccc2c(c1)OCCO2	1	1	-6.006273180000033	-1.81095950240317	1.7225748555279985	0.5607444578665844	1.76622	150.177
12	Cc1ccccc1S(N)(=O)=O	2	1	-5.767246630667443	-1.7388902861241178	1.6585043150770709	0.6737401345200019	0.6424200000000001	171.22099999999998
13	NS(=O)(=O)c1cccc(Cc2ccccc2Br)c1	2	1	-6.651247270843462	-1.5677140161873104	1.8575788106073006	0.9426161431060891	2.6873000000000014	326.215
14	Brc1ccccc1CN1CCCNCC1	2	1	-7.200937768146472	-1.8592741368738197	1.9327436083144072	0.8854577437449295	2.2443999999999997	269.186
15	Cc1cc(-c2ccc(S(N)(=O)=O)cc2)ccc1Br	2	1	-7.031838426987523	-1.6574202119770078	1.767870371046861	0.9218639284158371	3.0719200000000013	326.215
16	Cc1cccc(-c2ccc(S(N)(=O)=O)cc2)c1Br	2	1	-7.046377793363808	-1.660847173496617	1.9289067917689948	0.9218639284158371	3.0719200000000013	326.215
17	Cc1cccc(-c2ccc(=O)[nH]c2)c1Br	2	1	-6.37107391566352	-1.6450042115214194	2.2985023495731465	0.8429130792404315	3.112820000000001	264.12199999999996
18	O=S1(=O)Nc2cccc1c2	2	1	-6.131929161846468	-1.9390862602242096	3.855881213869772	0.6019802354397241	0.8008	155.178
19	NS(=O)(=O)c1ccccc1Cc1ccccc1Br	2	1	-6.978209380917921	-1.6447797245955473	1.9529289644534522	0.9426161431060891	2.6873000000000014	326.215
20	Cc1c(Br)cccc1-c1ccc(S(C)(=O)=O)cc1	2	1	-7.049905298827739	-1.661678614508023	1.8343997274047883	0.8408937507284779	3.828020000000003	325.2270000000001
21	O=C(O)c1ccc(Cc2ccccc2Br)cc1	2	1	-6.161510374473387	-1.494385769840753	1.5965771587636333	0.9350071608823214	3.738100000000002	291.144
22	Cc1c(Br)cccc1-c1ccc(C(=O)O)cc1	2	1	-6.837926854714428	-1.6584408636608898	1.7048246833135519	0.9031858093774329	4.122720000000003	291.144
23	OCc1cc(Br)cc(N2CCN(c3ccccc3)CC2)c1	2	2	-8.033288651104137	-1.7530073011006861	1.9177525737739085	0.9233121300852806	3.2680000000000016	347.2560000000001
24	NS(=O)(=O)c1ccc(-c2ccc(Br)cc2)cc1	2	2	-6.8688961615659245	-1.66595202385506	1.5774577438700152	0.9266942796486335	2.7635000000000014	312.188
25	NS(=O)(=O)c1cccc(Cc2ccccc2)c1	2	2	-6.899064563679353	-1.6732689361179875	1.5924867741482487	0.9004361788369214	1.9248000000000003	247.319
26	Cc1ccc(Br)c(-c2ccc(S(N)(=O)=O)cc2)c1	2	2	-7.183198440881843	-1.693096109385396	1.8222264150029037	0.9218639284158371	3.0719200000000004	326.2150000000001
27	Cc1ccccc1-c1ccc(S(N)(=O)=O)cc1	2	2	-6.749725049395953	-1.637048783678641	1.5440325392873646	0.8848241611229574	2.3094200000000003	247.319
28	Cc1ccccc1-c1cccc(S(N)(=O)=O)c1	2	2	-7.623640047857168	-1.8490043040590576	1.6391791841318817	0.8848241611229574	2.3094199999999994	247.319
29	Cc1ccc(Br)cc1-c1ccccc1S(N)(=O)=O	2	2	-6.344149923326806	-1.4953304772161666	1.8860628357250402	0.9218639284158371	3.0719200000000013	326.2150000000001
30	NS(=O)(=O)c1ccc(-c2cc(Cl)cc(Br)c2)cc1	2	2	-6.377199032870377	-1.5031202270396453	1.9094261010311602	0.9054883271155828	3.416900000000002	346.633
31	Cc1ccc(CO)cc1S(=O)(=O)c1ccccc1	2	2	-6.979028954743286	-1.6449728999987467	1.8042129644534555	0.9232101128319226	2.32012	262.33
32	CS(=O)(=O)c1ccc(-c2cccc(Br)c2)cc1	2	2	-7.062886283333596	-1.7130015392888565	1.615201770056597	0.8502090309063216	3.5196000000000023	311.20000000000005
33	CS(=O)(=O)c1cccc(N2CCN(O)CC2)c1	2	2	-6.557245716716957	-1.5903656884207642	2.2752567618732886	0.839421595257914	0.6013	256.32699999999994
34	O=C(O)c1ccc(CN2CCN(c3ccccc3)CC2)cc1	2	2	-6.837948973308257	-1.4578556195124315	1.5626858571867572	0.9419045620817446	2.7070000000000007	296.37000000000006
35	CC(C)c1cc(N2CCN(C)CC2)ccc1S(C)(=O)=O	2	2	-7.249949632438067	-1.621138021158113	2.19021066718631	0.8548523821708194	1.9653000000000003	296.43600000000004
36	CN1CCN(c2cccc(COc3cccc(O)c3)c2)CC1	2	2	-8.76377372491125	-1.8684428361295549	1.8851497994944513	0.9413034420378837	2.7230000000000008	298.386
37	COc1ccc(C2CN(c3ccccc3)CCN2C)cc1	2	2	-8.443615139144418	-1.84254788162878	2.2784727947563184	0.859637243528239	3.1883000000000017	282.387
38	CN1CCN(c2ccccc2)C(c2ccccn2)C1	2	2	-8.39666887244984	-1.9263279514411826	2.582464926531788	0.8197563697365939	2.574700000000001	253.349
39	Cc1ccc(CN2CCN(c3ccccc3C3COC(=O)N3)CC2)c(C)c1	2	2	-9.166451879696213	-1.76408448675212	2.8406272576094516	0.9019022827348281	3.4065400000000015	365.4770000000002
40	CS(=O)(=O)c1cccc(-c2ccsc2)c1	2	2	-6.418657856520931	-1.6572903322205972	1.9490320199028197	0.8058919219490106	2.818600000000001	238.33300000000003
41	c1ccc(CN2CCN(c3ccccc3)CC2)cc1	2	2	-7.762224096119038	-1.7807763374789072	1.3859396317836268	0.8282747872489319	3.0088000000000017	252.36100000000002
42	CN1CCN(c2ccccc2)CC1c1ccccc1	2	2	-8.16862371738584	-1.8740108048365482	2.2208231682900283	0.80969474643443	3.179700000000002	252.361
43	COc1ccc(Cc2ccc(C(=O)O)cc2)cc1	2	1	-6.558852027543948	-1.545936248491821	1.4169258332317334	0.8960801207017248	2.9842000000000013	242.274
44	COc1ccc(C)c(-c2cccc(S(N)(=O)=O)c2)c1	2	1	-8.019195444008703	-1.8397296078387217	1.764435038199073	0.935637050160365	2.3180199999999997	277.34499999999997
45	COc1ccc(C)c(-c2ccc(C(=O)O)cc2)c1	2	1	-6.695988080191747	-1.5782595260826255	1.5163652721457606	0.8971345241259614	3.3688200000000013	242.274
46	COc1ccc(Cc2cccc(S(N)(=O)=O)c2)cc1	2	1	-7.063227278663333	-1.6204154696291189	1.672870714206665	0.928051469769022	1.9334000000000002	277.34499999999997
47	Cc1ccc(OCc2cccc(S(N)(=O)=O)c2)cc1	2	1	-7.145182619369904	-1.6392173142619293	1.6353084500557227	0.9312335132492117	2.22142	277.345
48	COc1ccc(C)c(-c2ccc(S(N)(=O)=O)cc2)c1	2	1	-7.05528009965966	-1.6185922617257908	1.6784371092049906	0.935637050160365	2.3180199999999997	277.34499999999997
49	Cc1ccc(OCc2ccc(S(N)(=O)=O)cc2)cc1	2	1	-6.566423800517497	-1.5064409351008448	1.5381946619570286	0.9312335132492117	2.22142	277.345
50	COc1ccc(C)cc1-c1ccc(S(N)(=O)=O)cc1	2	1	-6.982156992764191	-1.6018166704944714	1.6719933222227432	0.935637050160365	2.3180199999999997	277.34499999999997
51	COc1ccc(C)cc1-c1cccc(S(N)(=O)=O)c1	2	1	-7.856183669805785	-1.802332142030417	1.7579912512168256	0.9356370501603651	2.3180199999999997	277.345
52	COc1ccc(C)cc1-c1ccc(=O)[nH]c1	2	1	-6.65193068097532	-1.66298267024383	1.9661669368867933	0.8351330690143051	2.3589199999999995	215.252
53	NS(=O)(=O)c1ccccc1Cc1ccc2c(c1)OCCO2	2	1	-7.586061946670019	-1.655414433201877	2.0820066973552454	0.9357849888905647	1.6960000000000002	305.3550000000001
54	Cc1ccc2c(c1)OCC(c1cccc(S(N)(=O)=O)c1)O2	2	1	-7.410892061685704	-1.617189230467718	2.672112793046443	0.9218282890886607	2.1549199999999997	305.3550000000001
55	Cc1ccc2c(c1)OC(c1cccc(S(N)(=O)=O)c1)CO2	2	1	-7.179923784744564	-1.5667878203621806	2.6994178777922055	0.9218282890886607	2.1549199999999997	305.3550000000001
56	Cc1ccc2c(c1)OCC(c1ccccc1S(N)(=O)=O)O2	2	1	-7.445042793175437	-1.624641531043424	2.7154676822250607	0.9218282890886605	2.1549199999999993	305.35500000000013
57	Cc1cc2c(cc1-c1ccc(S(N)(=O)=O)cc1)OCCO2	2	1	-6.989294118463631	-1.525189016769964	2.046621716911961	0.9210651067830268	2.0806199999999997	305.3550000000001
58	O=C(O)c1ccc(Cc2ccc3c(c2)OCCO3)cc1	2	1	-6.496198356418116	-1.4525941120273316	1.8013107556036392	0.9313466922997113	2.7468000000000012	270.28399999999993
59	Cc1ccc2c(c1)OC(c1ccc(S(N)(=O)=O)cc1)CO2	2	1	-7.412323693643928	-1.6175016381732363	2.585158946892598	0.9218282890886607	2.1549199999999997	305.3550000000001
60	Cc1ccc2c(c1-c1ccc(S(N)(=O)=O)cc1)OCCO2	2	1	-6.827928038190549	-1.48997605117712	2.180565654330474	0.9210651067830268	2.0806199999999997	305.35500000000013
61	Cc1cc2c(c(-c3ccc(S(N)(=O)=O)cc3)c1)OCCO2	2	1	-6.778590778080849	-1.479209778365957	2.168782342726825	0.9210651067830268	2.0806199999999997	305.3550000000001
62	Cc1cc2c(c(-c3ccc(S(C)(=O)=O)cc3)c1)OCCO2	2	1	-7.266097242084089	-1.585592410417153	2.1425732162600717	0.8558603769531413	2.8367200000000015	304.3670000000001
63	Cc1ccc(-c2ccc(C(=O)O)cc2)c(S(C)(=O)=O)c1	2	2	-6.519275428468711	-1.4577543022100106	1.7884875902632338	0.9431349935541065	2.763720000000001	290.34000000000003
64	Cc1ccc(-c2ccc(S(N)(=O)=O)cc2)c(Br)c1	2	2	-6.117919632919503	-1.4420074863972316	1.825628612805101	0.9218639284158372	3.0719200000000004	326.215
65	Cc1cccc(S(C)(=O)=O)c1N1CCC(O)CC1	2	2	-5.852092712217489	-1.379351480313787	2.2719325374518835	0.8804901556973895	1.35962	269.366
66	Cc1cc(C(C)C)ccc1-c1ccc(F)cn1	2	2	-7.310667172354555	-1.773097232079613	1.953486876439575	0.7469604204559643	4.319520000000003	229.29799999999997
67	CS(=O)(=O)c1cc(CCC(=O)O)cc(-c2ccsc2)c1	2	2	-7.2726067285659495	-1.6262043018695822	2.262340410776053	0.9215047131407226	2.8358000000000008	310.39599999999996
68	Cc1cccc(S(C)(=O)=O)c1-c1ccc(O)cc1	2	2	-6.790790554659062	-1.6006046836056598	1.922715582977787	0.9050376819723919	2.7711200000000016	262.33
69	CCCc1cc(C)cc(S(C)(=O)=O)c1CO	2	2	-6.694789085049689	-1.6736972712624223	2.378453969853826	0.876231175957438	1.8433199999999998	242.33999999999995
70	Cc1cccc(S(=O)(=O)Cc2ccccc2O)c1	2	2	-6.995197360822774	-1.6487838298586748	1.899452349068838	0.9248537909731931	2.674520000000001	262.33
71	Cc1cc(-c2ccc(CO)cn2)cc(S(C)(=O)=O)c1	2	2	-7.068858134728784	-1.6217072766056944	2.158930600329251	0.9308499211021641	1.9528199999999998	277.345
72	Cc1cc(S(C)(=O)=O)ccc1-c1ccccc1O	2	2	-8.166218510538203	-1.9247961618175573	1.8340860696339867	0.9050376819723919	2.771120000000002	262.33
73	Cc1ccc(C(=O)O)cc1-c1ccccc1Br	2	1	-6.1846276869448715	-1.4999925416701845	1.7224593805312285	0.9031858093774329	4.122720000000002	291.144
74	Cc1ccc(C(=O)O)cc1-c1ccc(C(=O)O)cc1	2	1	-6.638051857002945	-1.522873538245176	1.5932619612759975	0.8845547603421277	3.058420000000001	256.257
75	Cc1ccc(C(=O)O)cc1-c1ccc(F)cc1	2	1	-7.031472636966613	-1.7053826109325698	1.5290728011531574	0.85681826267657	3.4993200000000018	230.238
76	Cc1ccc(C(=O)O)c(-c2ccc(S(C)(=O)=O)cc2)c1	2	1	-7.157304188668775	-1.6004218701507362	1.7470952825709247	0.9431349935541063	2.763720000000001	290.34
77	Cc1ccc(C(=O)O)c(-c2ccccc2C#N)c1	2	1	-6.681100662055994	-1.5747505279765752	1.8396591182996058	0.8717181262356769	3.2319000000000013	237.258
78	Cc1ccc(C(=O)Oc2ccc3c(c2)OCCO3)cc1	2	1	-5.98108799750884	-1.3374119341837856	1.7740218961871932	0.6213481790774369	2.9854200000000013	270.284
79	Cc1ccc(C(=O)O)cc1-c1ccc(S(N)(=O)=O)cc1	2	1	-7.05211094443847	-1.5768999456634663	1.7488824620581056	0.9033847985992893	2.00762	291.32800000000003
80	Cc1cc(-c2cc(C(=O)O)ccc2C)ccn1	2	1	-6.509133006929751	-1.5786966422803326	1.8696705098274613	0.8573103691926615	3.0636400000000004	227.263
81	Cc1ccc(C(=O)Oc2ccc(Cl)cc2)cc1	2	1	-5.976441630435763	-1.4495000063308987	1.3811598510713257	0.5940157834227211	3.8676200000000023	246.69300000000004
82	O=C(O)c1ccc(Cc2ccc(Cl)cc2)cc1	2	1	-6.624803721246817	-1.6067509112756213	1.4222915818405575	0.898031904772989	3.6290000000000013	246.693
83	NS(=O)(=O)c1ccc(CC2CCC2)cc1	2	2	-5.506343654066116	-1.4217318180461975	1.7518899668339358	0.8503428861229887	1.6766	225.31299999999993
84	Cc1ccc(S(=O)(=O)CN)cc1-c1cccs1	2	2	-7.16442300415018	-1.7376278113362462	2.369625665310279	0.9286720509713463	2.4134200000000003	267.375
85	CCNS(=O)(=O)c1ccc(C)cc1N1CCCC1	2	2	-5.7995935419089895	-1.3669773072031846	2.0528815798380684	0.9069902668209151	1.8934199999999999	268.382
86	Cc1ccc(S(N)(=O)=O)cc1-c1ccccc1	2	2	-6.903630188913195	-1.6743762628877592	1.6136993150647783	0.8848241611229575	2.3094200000000003	247.31900000000005
87	Cc1ccc(S(N)(=O)=O)cc1-c1ccc(Cl)cc1F	2	2	-7.4508221524835685	-1.7093358320510563	1.9313973598141079	0.9259988619057898	3.1019200000000007	299.754
88	Cc1ccc(S(N)(=O)=O)c(-c2ccc(CC#N)cc2)c1	2	2	-7.070216541950913	-1.5809484803445735	2.0740377534333962	0.9397020901204172	2.3755000000000006	286.356
89	Cc1ccc(S(N)(=O)=O)c(-c2ccc(Cl)cc2)c1	2	2	-6.563587280410962	-1.5470523582961204	1.76678245895895	0.9198340752217722	2.9628200000000007	281.764
90	Cc1ccc(S(N)(=O)=O)cc1-c1cccc(F)c1	2	2	-7.065896349659823	-1.6654477413352446	1.7956163679071437	0.9062399404772	2.4485200000000003	265.309
91	Cc1ccc(S(N)(=O)=O)cc1-c1cccc(C)c1C	2	2	-7.049055512781274	-1.617164243559045	1.906957540809584	0.9156733856202236	2.926260000000002	275.37300000000005
92	COc1ccc(-c2cc(C)ccc2CO)cc1	2	2	-7.218391861207763	-1.7507171818152039	1.6409079279944017	0.873978202118628	3.1629200000000015	228.291
93	CN1CCN(c2ccc(S(C)(=O)=O)cc2)CC1	3	2	-7.569215432448939	-1.835804395943661	1.7379258289763992	0.784066704661764	0.8419000000000001	254.35499999999993
94	Cc1cccc(S(=O)(=O)NS(=O)(=O)c2ccccc2)c1	3	2	-5.715093131003359	-1.2779336738665623	1.9002559352515789	0.9309793264187165	1.66222	311.384
95	CS(=O)(=O)c1ccc(Cl)cc1	3	2	-5.732718569683059	-1.7284796840310528	1.4173425113635432	0.6763012329230996	1.7435	190.651
96	Cc1ccc(C(=O)O)c(S(C)(=O)=O)c1	3	2	-5.202721374565041	-1.3904857758905689	1.839238277999831	0.799666262154149	1.0967200000000001	214.242
97	Cc1ccc(C(=O)O)c(N2CCNCC2)c1	3	2	-7.145247415401106	-1.7863118538502765	1.9939453984252555	0.7834241560881499	1.10282	220.27199999999996
98	NS(=O)(=O)c1ccc(Cc2ccc(Cl)cc2)cc1	3	2	-7.009377130426753	-1.65212603360622	1.592042810607298	0.9398683535553469	2.5782000000000007	281.76399999999995
99	Cc1cc(C)cc(Cc2cccc(S(N)(=O)=O)c2)c1	3	2	-7.077022511040417	-1.6235803129888227	1.8986974642345764	0.9354006635275939	2.54164	275.373
100	NS(=O)(=O)c1ccc(Cc2ccccc2F)cc1	3	2	-7.761158672834738	-1.8293226424754099	1.6629877336842238	0.9230639431368818	2.0639000000000003	265.30899999999997
101	Cc1ccc(S(=O)(=O)Nc2ccncc2)cc1	3	2	-5.58543460152476	-1.3546668721803692	1.6830896587636328	0.905383572152839	2.1908199999999995	248.30700000000004
102	Cc1ccc(S(=O)(=O)Nc2ccc(O)cc2)cc1	3	2	-6.053751416902549	-1.4268828928364876	1.5600609644534522	0.836058362641345	2.5014200000000004	263.31800000000004
103	Cc1c(Br)cccc1-c1ccc(S(N)(=O)=O)cc1	3	3	-6.706243851928085	-1.5806768346629807	1.8659576551912878	0.9218639284158371	3.0719200000000004	326.2150000000001
104	Cc1ccccc1-c1cccc(S(=O)(=O)CN)c1	3	3	-7.7709366002316855	-1.8316273220648533	2.020412349068838	0.9222372018345648	2.35192	261.34599999999995
105	Cc1ccc(-c2ccccc2S(N)(=O)=O)cc1	3	3	-6.634779390604993	-1.6091703664785626	1.5913716554903115	0.8848241611229574	2.3094200000000003	247.319
106	NS(=O)(=O)c1cccc(-c2ccccc2Br)c1	3	3	-6.750537859405128	-1.637245919062252	1.7988901497619967	0.9266942796486335	2.7635000000000014	312.188
107	Cc1cccc(-c2ccc(C(=O)O)cc2)c1	3	3	-6.908183753071513	-1.7270459382678782	1.3704715522714075	0.828281262619544	3.360220000000001	212.248
108	CNS(=O)(=O)c1cccc(-c2ccc(C)cc2)c1	3	3	-6.669806819302758	-1.5720885437110863	1.6382889644534515	0.9226676474666882	2.570120000000001	261.346
109	Cc1cccc(-c2ccccc2S(N)(=O)=O)c1Br	3	3	-6.845564296942504	-1.6135149784721885	2.0635846567611456	0.9218639284158372	3.0719200000000004	326.215
110	Cc1cc(-c2ccccc2S(N)(=O)=O)ccc1Br	3	3	-6.935650678087643	-1.6347485421389498	1.8838078906700932	0.9218639284158372	3.0719200000000004	326.215
111	Cc1ccc(-c2ccc(O)cc2)cc1	3	3	-6.390133581064912	-1.7078350368616961	1.3188394318459835	0.7200216083845385	3.3676200000000014	184.23800000000003
112	Cc1cccc(C2CCN(S(C)(=O)=O)CC2)c1	3	3	-5.857052045876141	-1.4205437788169026	1.9341965327407191	0.8094695734233583	2.1340200000000005	253.36699999999996
113	NS(=O)(=O)c1cccc(-c2ccc(Br)cc2)c1	3	3	-6.84195623237295	-1.659418131289807	1.6654515245574153	0.9266942796486335	2.7635000000000014	312.188
114	CNS(=O)(=O)c1ccccc1-c1cccc(C)c1	3	3	-6.360027892913036	-1.4990729505381324	1.7539818875303759	0.9226676474666882	2.57012	261.346
115	NS(=O)(=O)c1ccc(Cc2ccc(Br)cc2)cc1	3	3	-6.532759118379942	-1.5397860908215697	1.6663218875303762	0.9426161431060891	2.6873000000000014	326.215
116	CS(=O)(=O)c1cc(Br)ccc1Cc1ccc(O)cc1	3	3	-6.644320891700195	-1.5243117534409054	2.0169808961872384	0.9331342317159506	3.149000000000002	341.22600000000006
117	Cc1ccc(Br)cc1N1CCC(N)CC1	3	3	-7.878793260084502	-2.0342956723012344	2.0395990528698515	0.8489143866178654	2.6850200000000006	269.18600000000004
118	Cc1ccc(CO)c(-c2cccc(O)c2)c1	3	3	-7.716209579620731	-1.9290523949051828	1.8609669368867934	0.806586140654519	2.8599200000000007	214.26400000000004
119	Cc1ccc(Br)cc1-c1cccc(S(N)(=O)=O)c1	3	3	-7.544591813143755	-1.7782773441194866	1.8476157399636577	0.9218639284158371	3.0719200000000004	326.2150000000001
120	O=S1(=O)Nc2cc1ccc2-c1ccc(Cl)cc1	3	2	-6.768990214799731	-1.6417212726112747	3.2558546652985516	0.8610847373164928	3.121200000000001	265.721
121	CS(=O)(=O)c1ccc(-c2cc3cc(c2)S(=O)(=O)N3)cc1	3	2	-7.085496144882827	-1.5843651034270698	3.431302427800482	0.9180859337976226	1.8713	309.368
122	CCN1c2ccc(-c3ccc(S(C)(=O)=O)cc3)c(c2)S1(=O)=O	3	2	-7.772671154152318	-1.6571390580618637	3.214195094490905	0.8613344160124177	2.2857000000000003	337.422
123	CCNS(=O)(=O)c1ccc(-c2c3cccc2S(=O)(=O)N3)cc1	3	2	-6.585624411240575	-1.4040598421254857	3.1677777552727466	0.8884164492490919	1.7659999999999998	338.41
124	NS(=O)(=O)c1ccc(-c2c3cccc2S(=O)(=O)N3)cc1	3	2	-6.861051848027741	-1.5341778329340583	3.139191378849432	0.8662560390222286	1.1152000000000002	310.356
125	O=S1(=O)Nc2cc1ccc2Cc1ccc2c(c1)OCCO2	3	2	-7.652599699805074	-1.6699341613120517	3.518535849539596	0.9231490732689089	2.1628	303.3390000000001
126	COc1ccc(N2c3cccc(c3)S2(=O)=O)cc1	3	2	-6.384058373886667	-1.5047369892220088	3.1149688375042075	0.8342114311573654	2.5356000000000005	261.302
127	CCc1cc(S(=O)(=O)c2ccc(C)cc2)c2cc1NS2(=O)=O	3	2	-6.502708068892995	-1.386382018539395	3.478875863721674	0.9329877584283259	2.5044200000000005	337.422
128	O=S1(=O)Nc2cccc1c2-c1ccc(Cl)cc1	3	2	-7.136842103339992	-1.730938460319182	3.021214280683166	0.8610847373164928	3.121200000000001	265.721
129	O=S1(=O)Nc2cccc1c2S(=O)(=O)c1ccc(C(F)(F)F)cc1	3	2	-7.308758211500024	-1.5239814359557615	3.3135478626353017	0.8895555638557296	2.652400000000001	363.338
130	c1ccc(N2CCNCC2c2ccccn2)cc1	3	3	-7.5518176170749225	-1.7799804824392373	2.6435595225523	0.8707771789728613	2.2325	239.32200000000006
131	CN1CCN(c2ccc(Cl)cc2)C(c2ccccn2)C1	3	3	-8.191457606049429	-1.8316656041934218	2.6474979114036348	0.8453052113287791	3.2281000000000013	287.79400000000004
132	CCN1CCN(c2ccccc2Cl)C(c2cc(CO)ccn2)C1	3	3	-8.903432747639862	-1.8564940624706971	2.895628158578507	0.9341217677182978	3.110500000000001	331.8470000000001
133	CN1CCN(c2ccccc2)C(c2ncccc2C(N)=O)C1	3	3	-8.362889984525333	-1.7829741355039608	2.780298955578644	0.9357120380322128	1.6736	296.3740000000001
134	OCCc1ccc(C2CNCCN2c2ccccc2)nc1	3	3	-7.2249867595134685	-1.5766213676440086	2.854931306736143	0.8976033417491169	1.7673	283.375
135	Cc1ccccc1N1CCN(C)CC1c1ccccn1	3	3	-8.176328777927415	-1.8282826953833482	2.6300398212179577	0.8337948911753128	2.8831200000000017	267.376
136	CC(C)c1ccnc(C2CCN(C)CCN2c2ccccc2N)c1	3	3	-8.882650412002773	-1.8131634227441304	2.9378711690270247	0.875114578468967	3.6704000000000017	324.472
137	CC(C)c1cccnc1C1CN(C)CCN1c1ccccc1O	3	3	-8.066591428814005	-1.6820005852169737	2.9906572817630135	0.9428090960489298	3.403700000000003	311.429
138	CN1CCN(c2ccccc2)C(c2cccc(O)n2)C1	3	3	-7.907931613190619	-1.7682672648513793	2.974236107690107	0.9076698053840736	2.2803000000000004	269.348
139	OCc1cccc(-c2ccccc2O)c1	3	2	-7.8789682437753195	-2.034340852895927	1.6613892905391587	0.7816892829798819	2.5515000000000008	200.237
140	Cc1cc(S(C)(=O)=O)ccc1-c1ccccc1CO	3	2	-7.3966863775064144	-1.6969162335060213	1.8820048606842796	0.9370280381490439	2.557820000000001	276.357
141	COc1ccccc1-c1ccc(S(C)(=O)=O)c(CO)c1	3	2	-7.17134659966526	-1.6035618487063492	1.9637040471396894	0.938544338308497	2.258	292.356
142	Cc1ccccc1-c1ccccc1O	3	2	-7.208218963133123	-1.9264775520636466	1.475692124153678	0.7200216083845385	3.367620000000002	184.238
143	CCS(=O)(=O)c1ccc(-c2ccccc2O)c(C)c1	3	2	-8.351710093134203	-1.9160137000905613	1.9515019021044004	0.9364991634064009	3.161220000000002	276.357
144	Cc1ccccc1-c1ccc(S(C)(=O)=O)cc1C	3	2	-7.451777382923143	-1.7564007731191662	1.7034122862744887	0.8292595846471544	3.373940000000002	260.358
145	CS(=O)(=O)c1ccc(-c2ccccc2O)cc1S(C)(=O)=O	3	2	-7.500809621802861	-1.6368108507316521	2.1353051588937078	0.9298956453942676	1.8662000000000003	326.3950000000001
146	COc1cccc(CO)c1-c1ccc(S(C)(=O)=O)cc1C	3	2	-8.094698555694427	-1.7664080409199723	2.0898144706345985	0.9426931669707633	2.566420000000001	306.38300000000004
147	CCS(=O)(=O)c1ccc(-c2ccccc2O)cc1	3	2	-7.188269929038416	-1.694291470607469	1.7602375798380692	0.924987670035279	2.852800000000001	262.33
148	CN1CCN(c2ccccc2P(=O)(O)O)CC1	3	1	-5.837558535152557	-1.4158159080094062	2.3887421955885095	0.742178549591462	0.24139999999999995	256.24199999999996
149	CC(=O)Nc1ccc(N2CCN(C)CC2)cc1	3	1	-6.469237751805818	-1.5690206216428655	1.6253252356867112	0.838344900957196	1.3967999999999996	233.31499999999994
150	CCCc1ccccc1N1CCN(C)CC1	3	1	-6.9820863019774775	-1.7455215754943694	1.7648133582914767	0.7683871203548898	2.3909000000000002	218.3439999999999
151	CC(=O)Nc1ccccc1N1CCN(C)CC1	3	1	-7.475792850236519	-1.813146091574263	1.7062156203020962	0.838344900957196	1.3967999999999998	233.3149999999999
152	CN1CCN(c2ccccc2)C(c2ccc(C(=O)O)cc2)C1	3	1	-8.295244823955048	-1.7685521388123857	2.3718352193149066	0.9456268107182307	2.8779000000000012	296.37
153	CN1CCN(c2cccc(-c3ccc(O)cc3)c2)CC1	3	1	-7.956408779165736	-1.7791070886990696	1.75451075560364	0.9070040092123647	2.811000000000001	268.36
154	CN1CCN(c2cccc(CO)c2)CC1	3	1	-7.574357885324975	-1.955690796538564	1.7714211331151866	0.7795686803531656	0.9307000000000001	206.28899999999993
155	CN1CCN(c2cccc(-c3ccc(S(N)(=O)=O)cc3)c2)CC1	3	1	-7.0250482769393825	-1.4648238251886785	1.8683445067016446	0.93044315606634	1.7528000000000001	331.4410000000001
156	CN1CCN(c2cccc(-c3ccccc3)c2)CC1	3	1	-7.41162321053994	-1.7003429780181092	1.5846571852827598	0.8100663549016549	3.1054000000000013	252.36099999999996
157	CN1CCN(c2ccccc2CO)CC1	3	1	-7.218042427466867	-1.8636905409198488	1.7924479667466713	0.7795686803531656	0.9307000000000001	206.28899999999993
158	CCc1cccc(Br)c1CN1CCCNCC1	3	1	-7.377800682166345	-1.7893794998426982	2.260949470380588	0.9226974824262103	2.806800000000001	297.23999999999995
159	Brc1ccccc1CCN1CCCNCC1	3	1	-7.121565370649436	-1.780391342662359	2.0223285080815554	0.9153116212907768	2.2869	283.213
160	OCc1ccc(CN2CCCNCC2)c(Br)c1	3	1	-7.557986605483172	-1.8330810053770936	2.1685080261105707	0.8922051557224976	1.7367	299.212
161	Brc1ccc(-c2ccccc2)cc1CN1CCCNCC1	3	1	-8.669841126571468	-1.891914439321665	1.961468930605868	0.9073839629949522	3.911400000000003	345.28400000000016
162	CS(=O)(=O)c1ccc(Br)c(CN2CCCNCC2)c1	3	1	-8.062200770577565	-1.8495957063938604	2.2238117882269837	0.9034272492115155	1.6479000000000001	347.2780000000002
163	BrCc1ccccc1CN1CCCNCC1	3	1	-7.217398336119399	-1.8043495840298498	2.1217203247754988	0.8568235582167628	2.3768000000000002	283.213
164	CC(C)(C)c1ccc(CN2CCCNCC2)c(Br)c1	3	1	-7.606899886537894	-1.745142519949984	2.2008872599250964	0.8946321232178032	3.541900000000002	325.2939999999999
165	Brc1ccccc1N1CCCNCC1	3	1	-7.006807657155977	-1.8726481162929909	1.9712164205889486	0.8275435716989028	2.2488	255.15899999999993
166	CC(C)(C)c1ccc(Br)c(CN2CCCNCC2)c1	3	1	-7.670044587069963	-1.759628907762585	2.209683486340193	0.894632123217803	3.541900000000002	325.29400000000004
167	CC(C)c1cccc(CN2CCCNCC2)c1Br	3	1	-7.765996443500279	-1.8304629159565529	2.325458864905942	0.9205884662794007	3.3678000000000017	311.26699999999994
168	CCNS(=O)(=O)c1cccc(-c2ccccc2C)c1	3	2	-6.8923593399224385	-1.5812156760679268	1.7462919043372889	0.9321288840847947	2.9602200000000014	275.37300000000005
169	Cc1ccccc1-c1cccc(CS(N)(=O)=O)c1	3	2	-7.470049292549572	-1.7607075035198583	1.8145117336842222	0.9221621039113783	2.45052	261.34599999999995
170	Cc1ccccc1-c1cc(S(N)(=O)=O)ccc1CO	3	2	-7.148296283197918	-1.6399316377340591	1.9530436180807307	0.8973583063756587	1.80172	277.345
171	CCc1ccccc1-c1cccc(S(N)(=O)=O)c1	3	2	-7.121175842440177	-1.6784772427370915	1.7374634259919155	0.9226689459029861	2.5633999999999997	261.34599999999995
172	Cc1ccccc1-c1ccccc1	3	2	-6.4366091193155235	-1.7851941707547103	1.1518802358387852	0.6092016568043108	3.662020000000002	168.239
173	CNS(=O)(=O)c1cccc(-c2ccccc2C)c1	3	2	-6.718306803099775	-1.583520099521189	1.7074089644534531	0.9226676474666882	2.57012	261.346
174	NS(=O)(=O)c1cccc(-c2ccccc2)c1	3	2	-6.913314577063014	-1.7283286442657535	1.488865398425256	0.8619961908267948	2.0010000000000003	233.292
175	CNS(=O)(=O)c1cccc(-c2c(C)cccc2NC(C)=O)c1	3	2	-7.106048878918373	-1.5150147114433794	2.023834895648296	0.9093642232206685	2.5285200000000003	318.398
176	CNS(=O)(=O)c1ccc(C(F)(F)F)c(-c2ccccc2C)c1	3	2	-7.099401877928606	-1.5135975660707448	2.067953865661334	0.9352707922082019	3.5889200000000017	329.343
177	COc1ccc(C)cc1-c1ccc(S(C)(=O)=O)cc1	3	1	-7.116796611603921	-1.6327051174586409	1.642256044116234	0.8649690017051096	3.0741200000000015	276.35699999999997
178	COc1ccc(Cc2ccc(S(N)(=O)=O)cc2)cc1	3	1	-7.184113721649137	-1.648148721661709	1.5802085951936018	0.928051469769022	1.9334000000000002	277.34499999999997
179	Cc1ccc(OCc2ccccc2S(N)(=O)=O)cc1	3	1	-7.388037888215343	-1.694932133988438	1.7522535879367087	0.9312335132492117	2.22142	277.345
180	COc1ccc(Cc2ccccc2S(N)(=O)=O)cc1	3	1	-7.301711658795293	-1.675127538713759	1.7426840668917158	0.928051469769022	1.9334	277.34499999999997
181	Cc1cc2c(cc1-c1ccc(C(=O)O)cc1)OCCO2	3	1	-6.498489540397511	-1.4531064363400201	1.9113263217072287	0.9104693104539383	3.131420000000001	270.28399999999993
182	Cc1cc2c(cc1-c1cccc(S(N)(=O)=O)c1)OCCO2	3	1	-7.165280323929567	-1.5635923552373783	2.122416501788102	0.9210651067830268	2.0806199999999997	305.3550000000001
183	Cc1ccc2c(c1)OC(c1ccccc1S(N)(=O)=O)CO2	3	1	-7.23945447162592	-1.5797784812577294	2.742772766970825	0.9218282890886607	2.1549199999999997	305.35500000000013
184	Cc1ccc2c(c1)OCC(c1ccc(S(N)(=O)=O)cc1)O2	3	1	-6.874419581310992	-1.5001213376306788	2.5578538621468336	0.9218282890886607	2.1549199999999997	305.3550000000001
185	Cc1cc2c(c(-c3cccc(S(N)(=O)=O)c3)c1)OCCO2	3	1	-7.850057810847984	-1.7130230537138196	2.244577127602966	0.9210651067830268	2.0806199999999997	305.3550000000001
186	NS(=O)(=O)c1cccc(Cc2ccc3c(c2)OCCO3)c1	3	1	-7.405321850899812	-1.615973710821851	2.0203382358167854	0.9357849888905647	1.6960000000000002	305.3550000000001
187	Cc1cc(CO)cc(F)c1-c1ccc(F)cn1	3	3	-7.047905627221189	-1.7093681964951795	2.28340831670144	0.8677869151856125	2.8275200000000007	235.233
188	Cc1cc(CO)ccc1-c1ccc(F)cn1	3	3	-6.653097386069608	-1.663274346517402	1.9825946291944874	0.8385095446668127	2.6884200000000007	217.243
189	Cc1cc(C(C)O)ccc1-c1ccc(F)cn1	3	3	-7.175053737575528	-1.7402061429121576	2.4954138426126153	0.8601937840952919	3.2494200000000015	231.26999999999998
190	Cc1cc(C(C)C)ccc1-c1ccc(S(N)(=O)=O)cc1	3	3	-7.2262966533428745	-1.6158490542453896	1.8161029748786177	0.9406167059330965	3.4328200000000013	289.4
191	Cc1cc(S(C)(=O)=O)ccc1-c1ccc(F)cn1	3	3	-7.072971717163719	-1.667115421449042	2.0093049079385406	0.8381600748450714	2.5996200000000007	265.30899999999997
192	Cc1cc(C(C)C)ccc1-c1ccc(CO)cn1	3	3	-6.821981189986986	-1.607956386855624	2.0137191182996066	0.888962912323673	3.6727200000000026	241.33399999999997
193	Cc1cc(C(=O)O)ccc1-c1ccc(F)cn1	3	3	-6.898881305480673	-1.6732244894762278	1.868011917356105	0.8640450084696665	2.8943200000000004	231.22599999999997
194	Cc1cc(C(C)C)cc(CO)c1-c1ccccn1	3	3	-7.387485962167728	-1.7412471399230756	2.2364123490688392	0.888962912323673	3.6727200000000018	241.334
195	CC(O)c1ccc(-c2ccccn2)cc1S(C)(=O)=O	3	3	-7.567474958222622	-1.7360978210877411	2.598188109118432	0.933639363979214	2.205399999999999	277.345
196	Cc1cc(C(C)C)c(CO)cc1-c1ccc(F)cn1	3	3	-7.358058469112298	-1.6880543835539	2.3337303044712634	0.9087861353124485	3.8118200000000027	259.324
197	Cc1ccc(CN2CCN(c3ccccc3)CC2)c(F)c1	3	3	-7.883613089616718	-1.720345415853014	1.6767250832316645	0.8514570570732848	3.4563200000000025	284.37800000000004
198	Cc1ccc(CN2CCN(c3ccccc3C(CO)NC(=O)O)CC2)c(C)c1	3	3	-9.019452577730496	-1.7045163201868114	2.687830966117561	0.7150910659726976	2.9266400000000017	383.4920000000002
199	CCc1ccccc1CN1CCN(c2ccccc2C2COC(=O)N2)CC1	3	3	-9.102991634864239	-1.7518715569399268	2.8333647679083054	0.882567260330173	3.352100000000002	365.47700000000015
200	Cc1ccc(CN2CCN(c3ccccc3C3COC(=O)N3)CC2)cc1	3	3	-8.923798144864445	-1.7501008029241116	2.712688835686663	0.9193562190663378	3.0981200000000015	351.45000000000016
201	Cc1ccc(Cl)cc1CN1CCN(c2ccccc2C2COC(=O)N2)CC1	3	3	-9.445581617891186	-1.8178030299140189	2.85977755346744	0.8700928217916715	3.751520000000002	385.8950000000002
202	Cc1ccc(N2CCN(c3ccccc3)CC2)c(C)c1	3	3	-7.6361743822073	-1.7075005006657984	1.5964569094497918	0.8187195736480531	3.630040000000003	266.38800000000003
203	Cc1ccc(CN2CCN(c3ccccc3)C2)c(Br)c1	3	3	-8.127821264900229	-1.8174360857285234	2.018177333852975	0.8375921854794364	4.037220000000003	331.25700000000006
204	Cc1ccc(F)cc1CN1CCN(c2ccccc2)CC1	3	3	-8.273452573510543	-1.8054153655590122	1.6765026368256137	0.8514570570732848	3.4563200000000025	284.3780000000001
205	Cc1ccccc1CN1CCN(c2ccccc2C2COC(=O)N2)CC1	3	3	-9.128183183885376	-1.7901840068569639	2.766275272933628	0.9193562190663378	3.0981200000000015	351.45000000000016
206	O=C1NC(c2ccccc2N2CCN(Cc3cccc(F)c3)CC2)CO1	3	3	-9.259296492691202	-1.8158974422451417	2.7770698073465834	0.9159730627247459	2.9288000000000016	355.4130000000001
207	CNC(=O)c1ccc(C)cc1S(=O)(=O)c1ccccc1	3	3	-7.058016906799752	-1.578220558994704	1.861189641545284	0.9417325099257934	2.1874200000000004	289.356
208	Cc1ccc(C(=O)O)c(S(=O)(=O)c2ccccc2)c1	3	3	-6.096729757055323	-1.3986857314253387	1.7837104819860574	0.9346588998641142	2.526020000000001	276.313
209	Cc1ccc(C(=O)O)c(S(=O)(=O)CCCN(C)C)c1	3	3	-7.197654292186593	-1.651255141588586	2.20399386660144	0.8552594173796001	1.41862	285.36499999999995
210	CS(=O)(=O)c1cc(C(=O)O)ccc1-c1cccc(Cl)c1	3	3	-6.108894006739602	-1.3659902266410806	1.8675363082119496	0.945202984927483	3.1087000000000016	310.75800000000004
211	Cc1ccc(C(=O)O)c(-c2ccccc2)c1	3	3	-6.5258937074966425	-1.6314734268741606	1.4532315522714079	0.8282812626195442	3.360220000000001	212.24800000000002
212	O=C(O)c1ccc(Cc2ccc(O)cc2)cc1	3	3	-6.899661616102099	-1.673413742600518	1.5251050433790176	0.8486735227449326	2.6812000000000005	228.247
213	Cc1ccc(C(=O)O)c(C(F)(F)F)c1S(C)(=O)=O	3	3	-5.974590678065175	-1.4082245277579397	2.4414615798380694	0.9014519377232371	2.1155200000000005	282.239
214	CNC(=O)c1ccc(C)cc1N1CCc2ccccc2C1	3	3	-7.221878481097299	-1.5759430856857657	1.995285928124476	0.9170778095105795	2.917320000000001	280.37100000000004
215	CS(=O)(=O)c1cc(C(=O)O)ccc1CN1CCCc2ccccc21	3	3	-7.692877286151321	-1.5703020004097796	2.1463588659877217	0.9221148054775768	2.741100000000001	345.4200000000001
216	Cc1ccc(C(=O)OS(=O)(=O)c2ccccc2)cc1	3	3	-6.568600600807537	-1.506940327336874	1.8264977098525286	0.808219667950622	2.540720000000001	276.313
217	Cc1ccccc1-c1cccs1	3	2	-5.914427027623171	-1.7073480182503185	1.6165863965726732	0.6177241717629185	3.7235200000000015	174.268
218	Cc1ccc(S(N)(=O)=O)cc1-c1cccs1	3	2	-6.576984213546319	-1.6442460533865797	1.9903037201035776	0.8928211989278527	2.370920000000001	253.34800000000004
219	CNCS(=O)(=O)c1ccc(C)c(-c2cccs2)c1	3	2	-7.723005976432837	-1.8203299656932979	2.391356349068838	0.9369269919010688	2.6741200000000003	281.402
220	CCNS(=O)(=O)c1ccc(C)c(-c2cccs2)c1	3	2	-6.283571085712941	-1.4810519082584461	2.054451733684223	0.936043557271783	3.021720000000001	281.402
221	Cc1ccc(S(=O)(=O)CCN)cc1-c1cccs1	3	2	-7.7750808366256345	-1.8326041279505205	2.268396964453453	0.9361429022547915	2.4559200000000008	281.402
222	Cc1ccc(CO)cc1S(C)(=O)=O	3	2	-5.878421092629196	-1.6303806667879706	1.9262424649409535	0.771025300209969	0.8908200000000002	200.259
223	Cc1ccc(S(=O)(=O)CN)cc1Cl	3	2	-5.803621373101717	-1.609634957238228	2.243531152723758	0.8167791455842879	1.3383200000000002	219.69299999999998
224	CNS(=O)(=O)c1ccc(C)c(-c2cccs2)c1	3	2	-6.270399881645071	-1.5207953545225354	2.0366433412513576	0.9289115553900211	2.6316200000000007	267.375
225	CNCS(=O)(=O)c1ccc(C)c(-c2sccc2F)c1	3	2	-8.225760178656403	-1.8871188080297017	2.8180501269564715	0.9440352096641852	2.813220000000001	299.392
226	CS(=O)(=O)c1ccc(-c2cccc(CO)c2)cc1	3	3	-7.595710089887713	-1.790326037495561	1.666637579838067	0.922664352468682	2.2494000000000005	262.33
227	CS(=O)(=O)c1ccc(-c2cccc(Br)c2)cc1O	3	3	-6.580323032417906	-1.5509970128735755	2.024408518613578	0.9213253956312112	3.2252000000000023	327.19900000000007
228	CS(=O)(=O)c1ccc(-c2ccccc2)cc1CO	3	3	-7.468192889257646	-1.7602699450677457	1.844380656761146	0.922664352468682	2.249400000000001	262.33
229	CS(=O)(=O)c1ccc(-c2cc(Br)ccc2CO)cc1	3	3	-7.352124745360046	-1.6866930939646918	1.9280273458913815	0.9337603119972553	3.0119000000000016	341.22600000000006
230	CS(=O)(=O)c1ccc(-c2cccc(Br)c2)c(CO)c1	3	3	-7.765151027033499	-1.7814478214826366	2.0097169908617953	0.9337603119972552	3.0119000000000016	341.2260000000001
231	CCc1cc(-c2cccc(CO)c2)ccc1S(C)(=O)=O	3	3	-8.111495106149084	-1.8137854456506228	2.009227683503326	0.94173262408535	2.8118000000000007	290.384
232	CS(=O)(=O)c1ccc(-c2cccc(Br)c2)cc1CO	3	3	-7.67968865995508	-1.7618414098210256	2.0595871092049904	0.9337603119972552	3.011900000000002	341.2260000000001
233	NS(=O)(=O)c1cccc(-c2cccc(Br)c2)c1	3	3	-6.999140701673301	-1.6975409647975723	1.7360963690745983	0.9266942796486335	2.7635000000000014	312.188
234	CS(=O)(=O)c1ccc(-c2ccccc2)c(CO)c1	3	3	-7.5046591803019105	-1.7688651322951197	1.7857920413765296	0.922664352468682	2.2494000000000005	262.33
235	Cc1ccccc1-c1ccc(Cl)cc1	3	2	-6.9641555196690215	-1.8612488530580078	1.2734586626152158	0.6464346155180369	4.315420000000002	202.684
236	NS(=O)(=O)c1cccc(Cc2ccc(Cl)cc2F)c1	3	2	-7.498062854365786	-1.720173592341926	1.9103841506251076	0.9470379415005039	2.7173000000000007	299.75399999999996
237	CCc1ccc(S(N)(=O)=O)cc1-c1ccccc1F	3	2	-7.1714881825610455	-1.6452522243463032	1.9215569316901977	0.9386643452434794	2.7025000000000015	279.336
238	Cc1ccc(S(N)(=O)=O)cc1-c1ccc(Cl)cc1	3	2	-7.518194555880108	-1.772055450914203	1.7047714699479606	0.9198340752217722	2.9628200000000007	281.764
239	COCc1ccc(-c2cc(S(N)(=O)=O)ccc2C)c(F)c1	3	2	-6.63040749889075	-1.4468735358128426	2.0453318795414823	0.9434927235601226	2.594920000000001	309.362
240	Cc1ccc(S(N)(=O)=O)cc1-c1ccccc1F	3	2	-6.904145336547591	-1.627322661923427	1.789261265866326	0.9062399404772	2.4485200000000003	265.309
241	Cc1ccc(-c2cc(S(N)(=O)=O)ccc2C)c(F)c1	3	2	-6.939844575664867	-1.5921095362737923	1.9099955498593584	0.9184895129957465	2.756940000000001	279.336
242	Cc1ccc(CS(N)(=O)=O)cc1-c1ccccc1F	3	2	-7.142909783306109	-1.638695889908386	1.9706069316901988	0.9383782685323151	2.589620000000001	279.33600000000007
243	Cc1ccc(S(C)(=O)=O)cc1-c1ccc(F)cc1	3	2	-7.5856810406441	-1.7879621679192235	1.678480732114366	0.8343473656079178	3.204620000000002	264.32099999999997
244	Cc1ccc(C(=O)O)cc1-c1ccc(S(C)(=O)=O)cc1	3	2	-6.932301930557997	-1.5501098357280707	1.720246564622208	0.9431349935541065	2.763720000000001	290.34000000000003
245	O=C(O)c1cc(F)cc(-c2ccc(F)cc2)c1	3	2	-6.673126016682346	-1.6184707894022679	1.6491189549993113	0.8648245937985397	3.330000000000001	234.201
246	Cc1ccc(C(N)=O)cc1-c1ccc(F)c(S(C)(=O)=O)c1	3	2	-7.9249930223208995	-1.7293752574658279	2.017560928124478	0.944869086228634	2.3035200000000007	307.34600000000006
247	Cc1ccc(C(=O)O)cc1-c1ccc(Cl)cc1	3	2	-6.978924872078928	-1.6926379059312728	1.5214662545083133	0.869234736944679	4.013620000000002	246.693
248	Cc1ccc(C(=O)O)c(CO)c1-c1ccc(F)cc1	3	2	-7.0696014204365065	-1.621877798041807	1.9718211328736306	0.8915087266339957	2.991620000000001	260.26399999999995
249	Cc1ccc(C(=O)O)cc1-c1cccc(S(C)(=O)=O)c1	3	2	-6.989782118435052	-1.562962796473326	1.8012183594940012	0.9431349935541065	2.763720000000001	290.34000000000003
250	NC(=O)c1cc(F)cc(-c2ccc(F)cc2)c1	3	2	-7.9893533253789615	-1.9377028024068919	1.7157307389600334	0.8510008179913948	2.7307000000000006	233.21699999999998
251	Cc1ccc(S(C)(=O)=O)cc1-c1ccc(I)cc1	3	2	-6.934212496038503	-1.6344095593791073	1.8979111873733903	0.7543131999955136	3.6701200000000025	372.227
252	Cc1cccc(-c2ccc(S(N)(=O)=O)cc2)c1	3	1	-7.06115683976533	-1.712582087612062	1.5499952234117504	0.8848241611229574	2.3094200000000003	247.319
253	CCc1ccc(Br)c(-c2ccc(S(N)(=O)=O)cc2)c1	3	1	-7.038933052436304	-1.614841991890428	1.8983273458913814	0.9316898083163839	3.3259000000000007	340.2420000000001
254	Cc1ccc(CO)c(-c2ccc(S(N)(=O)=O)cc2)c1	3	1	-7.607589410984181	-1.7453007077068508	1.8744267541754063	0.8973583063756587	1.8017199999999998	277.345
255	CNS(=O)(=O)c1ccc(-c2cc(C)ccc2Br)cc1	3	1	-6.8210292541070086	-1.5648514320835296	1.881080896187239	0.9315976111527541	3.332620000000002	340.24199999999996
256	Cc1ccc(Br)c(-c2ccc(CS(N)(=O)=O)cc2)c1	3	1	-7.321398489421228	-1.6796440074093932	1.994829712755287	0.9326456950771691	3.213020000000001	340.2420000000001
257	NS(=O)(=O)c1ccc(-c2ccccc2Br)cc1	3	1	-6.6645180317690835	-1.6163830464010267	1.7037435049174796	0.9266942796486335	2.7635000000000014	312.188
258	NS(=O)(=O)c1ccc(-c2ccc(Cl)cc2Br)cc1	3	1	-6.495581817250309	-1.5310233169099103	1.8523629927109084	0.9054883271155828	3.416900000000001	346.633
259	Cc1ccc(Br)c(-c2ccccc2)c1	3	1	-6.769092029513372	-1.8091159424272372	1.4991994318459838	0.6990424135294786	4.424520000000003	247.13500000000005
260	Cc1ccc(Br)c(-c2ccc(S(=O)(=O)CN)cc2)c1	3	1	-7.395244547518438	-1.696585455021213	2.170473499737536	0.9339319143574047	3.114420000000001	340.24200000000013
261	Cc1ccc(Br)c(-c2ccc(S(C)(=O)=O)cc2)c1	3	1	-7.27533065147145	-1.714811879676602	1.7906684872164043	0.8408937507284779	3.828020000000003	325.2270000000001
262	CCCc1cc(C)cc(S(=O)(=O)CC)c1CO	3	2	-6.064108663149641	-1.4707623849052398	2.476835812609787	0.8786498214259338	2.233420000000001	256.3669999999999
263	CCCc1cc(C)c(CO)c(S(C)(=O)=O)c1	3	2	-6.671317668671592	-1.667829417167898	2.351872651172508	0.8762311759574382	1.84332	242.33999999999997
264	CCCc1cc(C)cc(CS(C)(=O)=O)c1C(F)(F)F	3	2	-6.551371924975678	-1.5029877980272899	2.628438896428756	0.8512866551669868	3.510920000000003	294.3379999999999
265	CCc1cc(C)cc(S(=O)(=O)CC)c1CO	3	2	-6.056727158738748	-1.514181789684687	2.465981442381299	0.876231175957438	1.8433199999999998	242.33999999999995
266	CCCc1cc(C)cc(S(C)(=O)=O)c1O	3	2	-6.6101275006011475	-1.7067275817423935	2.219217142472557	0.8611342286881081	2.05662	228.31299999999996
267	CCCc1cccc(S(C)(=O)=O)c1CCO	3	2	-5.999853084547486	-1.4999632711368716	2.226378886797349	0.8525347413881382	1.5774	242.33999999999992
268	CCc1cc(C)c(S(C)(=O)=O)c(S(C)(=O)=O)c1CO	3	2	-5.9791506482195835	-1.3717112338839408	2.7331470204475945	0.8908794622358124	0.8567199999999999	306.40500000000003
269	CCCc1cc(C)ccc1CO	3	2	-5.953390770132531	-1.718595881863525	1.8563779250442014	0.7271288162759624	2.4398200000000005	164.24799999999996
270	Cc1cc(C(C)c2ccc(O)cc2)c(CO)c(S(C)(=O)=O)c1	3	2	-8.17478594621409	-1.7428702197866206	2.9146947462286708	0.908161531191863	2.7482200000000017	320.41
271	CCc1cc(C)ccc1S(N)(=O)=O	4	2	-6.011933794528753	-1.6674104277590929	1.94211260068756	0.7777318697341462	1.20482	199.27499999999995
272	CCNS(=O)(=O)c1cccc(C)c1	4	2	-5.5411791898646365	-1.5368465919685352	1.7103953544044312	0.7970433950409653	1.29322	199.275
273	CS(=O)(=O)c1ccc(Cc2ccc(S(N)(=O)=O)cc2)cc1	4	2	-7.134617733933591	-1.556901229539285	1.7804452398653687	0.9171965624341095	1.3283	325.41100000000006
274	Cc1cccc(C)c1-c1ccc(S(C)(=O)=O)cc1	4	2	-7.399018629403948	-1.7439654156590423	1.7045256300735474	0.8292595846471544	3.373940000000003	260.358
275	Cc1ccc(-c2ccc(S(N)(=O)=O)cc2)cc1Br	4	2	-6.967519517300486	-1.6422600995775982	1.7851243741865783	0.9218639284158371	3.0719200000000013	326.215
276	Cc1cc(S(N)(=O)=O)ccc1Br	4	2	-6.213991100000079	-1.7938247171634927	1.8679817599190027	0.8185231937417466	1.4049200000000002	250.11700000000002
277	Oc1ccc(Cc2ccccc2)c(Br)c1	4	3	-7.111900575316401	-1.836284832538891	1.7255098629899628	0.8744557321044276	3.7455000000000016	263.134
278	Cc1cccc(-c2ccc(C(N)=O)cc2)c1Br	4	3	-7.226167107774908	-1.7526029561011778	1.8259313936245167	0.9030690700143048	3.5234200000000016	290.15999999999997
279	Cc1ccc(-c2ccccc2S(N)(=O)=O)cc1Br	4	3	-6.972037425060892	-1.6433249806489842	1.9010618938098105	0.9218639284158371	3.0719200000000013	326.215
280	Cc1c(Br)cccc1-c1ccccc1S(N)(=O)=O	4	3	-6.883516125248358	-1.6224603101900208	1.9991463522085553	0.9218639284158371	3.0719200000000013	326.2150000000001
281	Cc1cccc(-c2ccccc2S(N)(=O)=O)c1	4	3	-6.580432670355981	-1.5959893507142935	1.670866254508315	0.8848241611229574	2.3094199999999994	247.319
282	CS(=O)(=O)c1c(CO)cccc1-c1ccccc1O	4	3	-6.8404731652174044	-1.569312171220235	2.2271548606842817	0.8996276475545143	1.9550000000000005	278.32900000000006
283	CS(=O)(=O)c1ccc(CO)cc1-c1ccccc1O	4	3	-7.236957466589692	-1.6602719081877155	2.0760640322819146	0.8996276475545143	1.9550000000000005	278.329
284	Oc1ccc(CBr)cc1-c1ccccc1	4	3	-7.594857245926543	-1.960983708686415	1.7913885749756542	0.8130581795872237	3.954100000000002	263.134
285	CS(=O)(=O)c1cccc(-c2ccccc2O)c1	4	3	-7.399529606180749	-1.7946495380098988	1.7359608535263185	0.8878150296578962	2.4627000000000008	248.30300000000003
286	CS(=O)(=O)c1c(CO)cccc1-c1ccccc1CO	4	3	-6.728615887260539	-1.5045642518399625	2.254377613573256	0.899893673214925	1.7417000000000002	292.3560000000001
287	OCc1cccc(-c2ccccc2F)c1	4	3	-6.888843164610497	-1.7786916567447502	1.5437935839201948	0.7932839477801938	2.985000000000001	202.22799999999998
288	CS(=O)(=O)c1cccc(O)c1-c1cccc(CO)c1	4	3	-7.43788240699197	-1.706367250843003	2.107870245299665	0.8996276475545143	1.9549999999999998	278.329
289	Oc1ccccc1Cc1cccc(Cl)c1	4	3	-6.89461452577406	-1.780181815789512	1.610219701988175	0.816231000088792	3.636400000000002	218.68300000000002
290	Cc1ccc(-c2ccccc2O)cc1CO	4	3	-7.16862455893195	-1.7921561397329875	1.8158377061175628	0.8065861406545188	2.859920000000002	214.26399999999998
291	COc1ccccc1-c1cccc(O)c1	4	3	-7.322480148499356	-1.8906562445381612	1.496983923812861	0.8068181977997064	3.067800000000001	200.237
292	Cc1ccc(Br)cc1N1CCC(N)C(c2ccccc2Cl)C1	4	1	-8.620875954727598	-1.837976929160781	2.9229036552849497	0.8168917196589527	4.732120000000004	379.72900000000016
293	Cc1ccc(Br)cc1N1CCC(NS(=O)(=O)c2ccccc2)CC1	4	1	-6.68393723630818	-1.3643529751452859	1.9866823515013294	0.8379554903421733	3.7048200000000024	409.3490000000002
294	CCNC1CCN(c2cc(Br)ccc2C)CC1	4	1	-8.066243042474012	-1.9563512980014064	2.026759851071324	0.9203079966499396	3.3358200000000027	297.2400000000001
295	Cc1ccc(CBr)cc1N1CCC(N)CC1	4	1	-8.074686820030976	-2.018671705007744	2.2329269368867948	0.8456486132633253	2.8174200000000003	283.2130000000001
296	CCCc1cc(Br)cc(N2CCC(N)CC2)c1C	4	1	-7.6204799332194995	-1.7961643455585057	2.4234655798380675	0.9232873513304918	3.637520000000002	311.2670000000001
297	Cc1ccc(Br)cc1N1CCC(NS(C)(=O)=O)CC1	4	1	-6.822538039349837	-1.5651975711572663	2.1313820796191916	0.9127109046258646	2.27552	347.2780000000002
298	Cc1ccc(Br)c(S(C)(=O)=O)c1N1CCC(N)CC1	4	1	-6.6818515716620555	-1.5329218819270172	2.6120525634340197	0.8898877925090537	2.08852	347.2780000000002
299	CNC1CCN(c2cc(Br)ccc2C)CC1	4	1	-8.08466576689981	-2.0211664417249526	2.0411392445791012	0.8974134325698763	2.9457200000000014	283.2130000000001
300	CCc1ccc(Br)cc1N1CCC(N)CC1	4	1	-7.9560204494595075	-1.9890051123648769	2.1603607830406393	0.9038699004499875	2.939	283.213
301	Cc1c(N2CCC(N)CC2)cc(Br)cc1S(C)(=O)=O	4	1	-7.516192066757353	-1.7243327189072322	2.5270018847009865	0.8898877925090539	2.0885200000000004	347.2780000000001
302	Cc1ccc(Br)cc1-c1ccc(S(N)(=O)=O)cc1	4	2	-6.912163061075108	-1.6292124577177913	1.7563526316434057	0.9218639284158371	3.0719200000000004	326.2150000000001
303	NS(=O)(=O)c1ccc(Cc2ccccc2)cc1	4	2	-7.2919610626151306	-1.7685603340619636	1.490172351071326	0.9004361788369214	1.9248	247.319
304	Cc1ccccc1S(C)(=O)=O	4	2	-5.771445917384856	-1.7401564187085525	1.5932220869603597	0.638064171257991	1.39852	170.23299999999998
305	NS(=O)(=O)c1ccc(-c2ccccc2)cc1	4	2	-6.820287937055059	-1.7050719842637647	1.3969607830406403	0.8619961908267948	2.0010000000000003	233.292
306	Cc1ccc(-c2ccc(S(C)(=O)=O)cc2)cc1CO	4	2	-8.032232223996683	-1.842720450286973	1.8079226121635692	0.9370280381490439	2.557820000000001	276.357
307	Cc1ccc(Br)cc1-c1ccc(N)nc1	4	2	-6.286652479894799	-1.6232066905350744	1.9637386133094115	0.8558672903653195	3.401720000000001	263.13800000000003
308	CN1CCN(c2cccc(CO)c2)C(c2cccc(F)c2F)C1	4	1	-9.096384645666307	-1.8967273144288816	2.7826560983310618	0.9424552352892371	2.9502000000000015	318.367
309	CN1CCN(c2cc(Cl)cc(CO)c2)CC1	4	1	-7.535174867656967	-1.8837937169142418	1.996136167656024	0.850607662733165	1.5841	240.73399999999995
310	Cc1ccc(N2CCN(C)CC2)cc1CO	4	1	-7.387683391794773	-1.8469208479486932	1.9289607830406403	0.8120657205105154	1.23912	220.316
311	CCc1ccc(CO)cc1N1CCN(C)CC1	4	1	-7.807352501102575	-1.8935611187338908	2.006345427994402	0.8582076292711524	1.4931	234.34299999999993
312	CN1CCN(c2cc(CO)cc(S(C)(=O)=O)c2)CC1	4	1	-7.196304067895584	-1.650945378891974	2.1953220204475947	0.8668058954163547	0.33420000000000005	284.3810000000001
313	CCCc1ccc(CO)cc1N1CCN(C)CC1	4	1	-6.884292092514607	-1.622643207428669	2.068533978028114	0.8811545983978745	1.8832	248.36999999999992
314	CN1CCN(c2cccc(CO)c2)CC1c1ccc(C#N)cn1	4	1	-8.555760292563326	-1.7839993442166282	2.975707179557528	0.9385993863213472	1.93868	308.385
315	CCc1ccc(N2CCN(C)CC2)cc1CO	4	1	-7.963010251705543	-1.9313136685681311	2.031776197225172	0.8582076292711524	1.4931	234.34299999999996
316	CN1CCN(c2cccc(CO)c2Br)CC1	4	1	-7.152057758576576	-1.788014439644144	2.1698377061175638	0.8955715183304958	1.6932	285.18500000000006
317	Cc1cccnc1OCc1cccc(N2CCN(C)CC2)c1	4	1	-8.604875350131165	-1.8345655887986985	2.0436579725713724	0.8673915561644729	2.7208200000000007	297.4020000000001
318	CS(=O)(=O)c1cccc(-c2cc3cc(c2)S(=O)(=O)N3)c1	4	2	-7.596683724767538	-1.6986701212146518	3.5046895606676127	0.9180859337976227	1.8713	309.36800000000005
319	O=S1(=O)Nc2cc(-c3ccc(Cl)cc3Cl)cc1c2	4	2	-7.061855500021	-1.6644953039414556	3.5461190094499084	0.8709656016860011	3.7746000000000004	300.166
320	O=S1(=O)c2cccc(c2)N1c1ccc(CO)cc1	4	2	-6.7977124804519455	-1.6022361971613321	3.249124493612806	0.8993881245579757	2.0193	261.30199999999996
321	O=S1(=O)Nc2cccc1c2-c1cccc(Br)c1	4	2	-6.798345728431006	-1.6488410304580985	3.1756162037600895	0.8787888682402624	3.2303000000000015	310.172
322	CCN1c2cccc(c2-c2ccc(S(N)(=O)=O)cc2)S1(=O)=O	4	2	-7.353418219094564	-1.567754031973358	3.1474197098755203	0.9173926049834225	1.5296	338.41
323	O=S1(=O)Nc2cc1ccc2N1CCN(c2ccccc2)CC1	4	2	-7.538088214479475	-1.6071258072788082	3.2210864406447506	0.9222549075590749	2.1273999999999997	315.3980000000001
324	CN1c2cccc(c2N2CCN(c3ccccc3)CC2)S1(=O)=O	4	2	-7.000942854758202	-1.459797497206971	3.02175241936889	0.8467626265177088	2.1517	329.42500000000007
325	O=S1(=O)c2cccc(c2)N1N1CCN(c2ccccc2)CC1	4	2	-7.2102112570915535	-1.5372222050872058	3.436184277183214	0.8493187855014696	1.9325	315.3980000000001
326	O=S1(=O)Nc2cc(N3CCc4ccccc43)cc1c2	4	2	-7.620653108976086	-1.7482977255687264	3.615953617891602	0.867389900935524	2.495000000000001	272.329
327	CS(=O)(=O)c1ccc(Cc2cc3cc(c2)S(=O)(=O)N3)cc1	4	2	-7.324351722816606	-1.598304580299396	3.5251136335983864	0.9337028130446716	1.7951000000000001	323.39500000000004
328	NC(=O)c1cc(CF)cc(-c2ccc(F)cc2)c1	4	2	-8.293188766245796	-1.9547233380908335	1.9858412721457626	0.8894846983533982	3.0611000000000015	247.244
329	CCNC(=O)c1cc(F)cc(-c2ccc(F)cc2)c1	4	2	-7.490775891777148	-1.718501848471966	1.7299508303169713	0.9012194899378279	3.3815000000000017	261.27099999999996
330	NC(=O)C1=CC(c2ccc(F)c(-c3ccccc3)c2)=CC(F)=CC1	4	2	-8.438618671463365	-1.7225258232506768	2.7763794103248607	0.8848322129924427	4.544900000000002	323.34200000000004
331	NC(=O)c1cc(Cl)cc(Cc2ccc(F)cc2)c1	4	2	-8.166957856769365	-1.9249704273954567	1.7953181952226842	0.9081155559729219	3.168800000000002	263.69899999999996
332	CNC(=O)c1cc(F)cc(-c2ccc(F)cc2)c1	4	2	-7.667626815206471	-1.8072769722134359	1.7233320413765298	0.8680040560624164	2.9914000000000014	247.244
333	NC(=O)c1cc(F)cc(-c2ccccc2)c1	4	2	-7.835876178274287	-1.9589690445685717	1.615966936886796	0.8215917716701447	2.5916000000000006	215.227
334	Cc1cc(-c2cc(F)cc(C(N)=O)c2)ccc1F	4	2	-8.18639558332948	-1.9295519434826263	1.909818879681083	0.8703836663812042	3.0391200000000005	247.24399999999997
335	CCCc1c(C(N)=O)cc(F)cc1-c1ccc(F)cc1	4	2	-7.568031093577636	-1.6922631981071665	2.0550282429438855	0.9082933517851364	3.683200000000002	275.29799999999994
336	NC(=O)c1cccc(-c2ccc(F)cc2)c1	4	2	-7.780465905796711	-1.9451164764491777	1.4587915522714088	0.8215917716701447	2.5916000000000006	215.22699999999998
337	Cc1ccc(CO)c(-c2cc(O)ccc2S(C)(=O)=O)c1	4	1	-7.607811922882758	-1.7011584619599236	2.231102974878617	0.909699769387906	2.26342	292.35600000000005
338	Cc1ccc(CCO)c(-c2cccc(O)c2)c1	4	1	-7.483769425768535	-1.81508069530657	1.9419002356867097	0.847621106363229	2.902420000000001	228.29100000000003
339	Cc1ccc(CO)c(-c2ccccc2)c1	4	1	-7.097055088794031	-1.8324517444010586	1.5700658558343292	0.7855043312845181	3.154320000000001	198.26500000000004
340	Cc1ccc(CO)c(-c2cccc(S(C)(=O)=O)c2)c1	4	1	-7.673469672165068	-1.760414676173248	1.9287755707434506	0.9370280381490439	2.5578200000000004	276.357
341	COc1cccc(-c2cc(C)ccc2CO)c1	4	1	-7.288443922601244	-1.7677073023103549	1.7200819664559415	0.873978202118628	3.1629200000000015	228.29099999999997
342	Cc1ccc(Br)c(-c2cccc(O)c2)c1	4	1	-7.051235013146259	-1.8206210517406733	1.8106957561665542	0.819663269074209	4.1301200000000025	263.134
343	Cc1ccc(CO)c(-c2cccc(CO)c2)c1	4	1	-7.69055523797755	-1.8652336215193295	1.866357927994402	0.8474859618488205	2.6466200000000004	228.29100000000003
344	Cc1ccc(S(C)(=O)=O)c(-c2cccc(O)c2)c1	4	1	-7.273910707421123	-1.7144771956543046	1.9220091465570626	0.9050376819723919	2.7711200000000016	262.33
345	CCOc1cccc(-c2cc(C)ccc2CO)c1	4	1	-7.692164452971271	-1.8130605488993652	1.7802217608335447	0.8880037062179746	3.553020000000002	242.31799999999998
346	CCOCc1ccc(C)cc1-c1cccc(O)c1	4	1	-7.1506686536064965	-1.6854287649944113	1.949823570788297	0.8805609373041419	3.9041200000000034	242.318
347	CCOCc1cccc(-c2ccccc2O)c1	4	3	-7.124263166298997	-1.7278876199616517	1.73751399157368	0.866019831765189	3.5957000000000026	228.291
348	Cc1ccccc1-c1c(O)cccc1S(C)(=O)=O	4	3	-6.4531495843433	-1.5210219437000994	1.9791570272478012	0.905037681972392	2.7711200000000007	262.33000000000004
349	Cc1ccccc1-c1c(C)cccc1O	4	3	-7.0944232486666925	-1.8317722062021877	1.705890261661061	0.7407426172036877	3.6760400000000026	198.265
350	Cc1cc(CS(C)(=O)=O)ccc1-c1ccccc1O	4	3	-7.399113076376032	-1.697472956408077	1.9742521979623877	0.9374446185963163	2.912220000000002	276.357
351	Cc1ccccc1-c1ccc(P(=O)(O)O)cc1S(C)(=O)=O	4	3	-5.647817164579522	-1.232454746093168	2.4259112028497523	0.8402588008055197	1.8685199999999995	326.31000000000006
352	OCc1ccc(F)cc1-c1ccccc1O	4	3	-7.217211523329721	-1.8043028808324302	1.8937823215021776	0.8131417510480633	2.690600000000001	218.227
353	Cc1ccccc1-c1ccc(S(C)(=O)=O)cc1O	4	3	-7.542627163781436	-1.7778142718239032	1.8536713129620885	0.9050376819723919	2.771120000000002	262.33
354	CCc1cccc(-c2cccc(S(C)(=O)=O)c2O)c1C	4	3	-7.18297264153675	-1.6061615106997404	2.2688260518016943	0.9429741909892165	3.333520000000002	290.384
355	Cc1cc(S(C)(=O)=O)ccc1Cc1ccccc1CO	4	3	-7.697088707698307	-1.721121357925942	2.0110553758110186	0.9409009575193688	2.481620000000001	290.38400000000007
356	CN1CCN(c2ccccc2)C(c2ncccc2-c2ccc(O)cc2)C1	4	1	-8.795025624981605	-1.7248464340126843	2.743097540140104	0.7802184021534923	3.947300000000003	345.4460000000001
357	CN1CCN(c2ccccc2)C(c2cc(CO)ccn2)C1	4	1	-9.07088342402318	-1.9794290433669726	2.8256864139240374	0.9358324759075778	2.067	283.375
358	CN1CCN(c2cccc(CO)c2)C(c2ccccn2)C1	4	1	-8.7646739308383	-1.9126086537939366	2.7884243710488796	0.9358324759075778	2.067	283.375
359	CN1CCN(c2ccccc2)C(c2cccc(P(=O)(O)O)n2)C1	4	1	-7.3684218722318775	-1.5364221692137638	3.223017045076624	0.8266203738824537	1.3777	333.32800000000003
360	CN1CCN(c2ccccc2)C(c2cccc(CO)n2)C1	4	1	-9.05348598928862	-1.975632611863679	2.8226447998004573	0.9358324759075778	2.067	283.375
361	CN1CC(c2ccc(O)cc2)N(c2ccccc2)C(c2ccccn2)C1	4	1	-8.17176279084704	-1.6026145358069421	3.0493514291969577	0.7781416668740816	4.021600000000003	345.4460000000001
362	CC(=O)Nc1cccc(C2CN(C)CCN2c2ccccc2)n1	4	1	-8.549799208158941	-1.7827563721949036	2.796321864872212	0.9462662494581968	2.533100000000001	310.40099999999995
363	CN1CCN(c2ccccc2S(N)(=O)=O)C(c2ccccn2)C1	4	1	-7.501353748541113	-1.5641403815118917	2.8469640273251446	0.9141391092775002	1.2221	332.42900000000003
364	CN1CCN(c2ccccc2CO)C(c2ccccn2)C1	4	1	-8.706065766692165	-1.8998193038633624	2.7757040684007084	0.9358324759075778	2.067	283.375
365	CN1CCN(c2ccccc2P(=O)(O)O)C(c2ccccn2)C1	4	1	-7.52121228231713	-1.5682811720462306	3.178832903064789	0.8266203738824537	1.3776999999999997	333.32800000000003
366	c1ccc(-c2cccc(CCN3CCCNCC3)c2)cc1	4	3	-8.466056324990758	-1.8474449498585623	1.8065513127398631	0.9250376820302244	3.1914000000000007	280.4149999999999
367	Brc1ccc(-c2ccccc2)cc1CN1CCCC1	4	3	-8.34666512587147	-1.9148563052236276	1.708597569898144	0.7923594956871823	4.711900000000004	316.24200000000013
368	OCc1ccc(Br)c(CN2CCCNCC2)c1	4	3	-7.530697499301425	-1.8264624249526207	2.196437696440242	0.8922051557224976	1.7367	299.212
369	c1ccc(-c2cccc(CN3CCCNCC3)c2)cc1	4	3	-8.653327564755772	-1.9349428666366617	1.7310727184683614	0.917827113071765	3.148900000000001	266.3879999999999
370	Brc1ccc(-c2ccccc2)cc1N1CCCNCC1	4	3	-8.919422466662787	-1.9944434955496844	1.9889642960433278	0.8973864493022937	3.9158000000000035	331.2570000000002
371	c1ccc(Cc2cccc(CN3CCCNCC3)c2)cc1	4	3	-8.277253463336905	-1.8062447877179406	1.8085820819706306	0.9256921962941934	3.072700000000001	280.4149999999999
372	c1ccc(-c2ccc(CN3CCCNCC3)cc2-c2ccccc2)cc1	4	3	-9.343619422499357	-1.8324345293426447	1.8822004953808218	0.7314050658048388	4.815900000000004	342.48599999999993
373	Brc1ccc(-c2ccccc2)cc1CN1CCCNC1	4	3	-8.828513195554828	-1.974115564551449	2.1590466950003027	0.9185056638833101	3.8689000000000036	331.2570000000001
374	Brc1ccc(CN2CCCNCC2)cc1-c1ccccc1	4	3	-8.071406094384018	-1.7613252091544114	1.9667706675785723	0.9073839629949523	3.911400000000002	345.284
375	CNCS(=O)(=O)c1ccc(C)c(-c2sccc2S(C)(=O)=O)c1	4	1	-8.102304664960698	-1.7274171587010247	2.7940414797421695	0.8839423737780364	2.0776199999999996	359.4940000000001
376	CCc1ccc(S(=O)(=O)CNC)cc1-c1sccc1F	4	1	-8.148185914115945	-1.8219897597269512	2.893372578608222	0.9225623821105357	3.0672000000000015	313.419
377	CNS(=O)(=O)c1ccc(C)c(-c2sccc2F)c1	4	1	-6.947261610442145	-1.6374852651402052	2.500769900089246	0.9422543364895898	2.7707200000000007	285.365
378	CNCS(=O)(=O)c1ccc(Cl)c(-c2sccc2F)c1	4	1	-7.923115585790706	-1.8176873766554604	2.838790067784874	0.9412914244252383	3.158200000000001	319.81
379	Cc1ccccc1-c1sccc1F	4	1	-5.625620165124447	-1.5602663047415684	2.2108592926283688	0.6431887470607628	3.8626200000000015	192.25799999999998
380	CNCS(=O)(=O)c1ccc(C)c(-c2sccc2Cl)c1	4	1	-8.022389268549444	-1.8404623214395899	2.681782671335169	0.9410584754663738	3.3275200000000016	315.847
381	CNCS(=O)(=O)c1ccc(C)c(Cl)c1	4	1	-6.448555678485038	-1.7234489991733273	2.263419463031015	0.8628361030894234	1.5990199999999997	233.72
382	CNCS(=O)(=O)c1cccc(-c2sccc2F)c1	4	1	-7.620099816854404	-1.7960747512720394	2.724165272145761	0.9385742727569093	2.5048000000000004	285.365
383	CNCS(=O)(=O)c1ccc(C)c(-c2sccc2CO)c1	4	1	-8.80464951288573	-1.9687794828872904	2.8116349562305984	0.8879103635302215	2.1664199999999996	311.42800000000005
384	CCN1CCN(c2ccccc2)CC1c1ccccc1	4	3	-8.310971871323604	-1.8583898063368214	2.27449943997442	0.8377148476595527	3.5698000000000025	266.38800000000003
385	CN1CCN(c2ccccc2C(C)(C)C)CC1c1ccccc1	4	3	-7.97463410482467	-1.6628261576870809	2.5325285243665654	0.807005771596275	4.477200000000004	308.46899999999994
386	CN1CCN(c2ccccc2)CC1c1cccc(CO)c1	4	3	-8.171736537085762	-1.7832191066872292	2.4730407644915022	0.9373660241917314	2.6720000000000006	282.38699999999994
387	CN1CCN(c2ccccc2)CC1c1cccc(Br)c1	4	3	-7.976498079729991	-1.7835991928672796	2.4190053384593373	0.8223495624555123	3.9422000000000033	331.25699999999995
388	CN1CCN(c2ccccc2C(F)(F)F)CC1c1ccccc1	4	3	-8.479280683137707	-1.768052243269932	2.5375408320588733	0.818162296811024	4.198500000000004	320.35799999999995
389	CN1CCN(c2ccccc2CCO)CC1c1ccccc1	4	3	-8.86971279425591	-1.8910291216038826	2.5396449377214996	0.9395579028842904	2.714500000000001	296.41399999999993
390	CN1CCN(Cc2ccccc2)CC1c1ccccc1	4	3	-8.052158071901395	-1.800517281434516	2.178838944537654	0.8416664413084509	3.175300000000002	266.388
391	CN1CCN(c2ccccc2)CC1c1ccc(O)cc1	4	3	-8.626076676251794	-1.9288493827224455	2.380930802650319	0.9069642953677042	2.8853000000000018	268.35999999999996
392	CN1CCN(c2ccccc2CO)CC1c1ccccc1	4	3	-8.561560691286235	-1.8682857111798874	2.474570650998439	0.9373660241917314	2.6720000000000006	282.38699999999994
393	CCc1cc(C2N(C)CCN2c2ccccc2)ccc1CO	4	3	-9.007617244952701	-1.9204304492810658	2.8099121423918287	0.938408694059907	3.1919000000000026	296.4140000000001
394	CCN1CCN(c2ccccc2Cl)C(c2ccccn2)C1	4	1	-8.47232978800567	-1.84881393172215	2.667463463104365	0.8630082495932669	3.6182000000000025	301.8210000000001
395	CCN1CCN(c2ccccc2)C(c2cc(CO)ccn2)C1	4	1	-9.11493567504811	-1.9433108154555665	2.8358293127215006	0.9408110773429831	2.4571000000000005	297.40200000000004
396	CN1CCN(c2ccccc2Cl)C(c2cc(CO)ccn2)C1	4	1	-8.636360135559153	-1.8412781676062482	2.88606159294128	0.9446158044257227	2.7204000000000006	317.82
397	CCN1CCN(c2ccccc2Cl)CC1	4	1	-7.449719497715743	-1.923509303237984	1.614086964957762	0.7618228158775442	2.4819000000000004	224.73499999999999
398	CCN1CCN(c2ccccc2Cl)C(c2cc(O)ccn2)C1	4	1	-7.411172438995717	-1.5800672730288436	2.9587934610731477	0.9423562669028932	3.323800000000002	317.82000000000005
399	CCN1CCNC(c2cc(CO)ccn2)C1	4	1	-7.615108865856212	-1.903777216464053	3.1397027168362523	0.7819140152226199	0.5400999999999999	221.30399999999997
400	Cc1cccc(S(C)(=O)=O)c1-c1cccc(S(N)(=O)=O)c1	4	1	-6.803335736481674	-1.4846095709821625	2.0917342797728278	0.9292102585897714	1.71292	325.41100000000006
401	Cc1cc(S(C)(=O)=O)ccc1-c1cccc(S(N)(=O)=O)c1	4	1	-7.283999755884366	-1.58949905920857	1.9571274116409594	0.9292102585897714	1.71292	325.41100000000006
402	Cc1ccccc1Cc1cccc(S(N)(=O)=O)c1	4	1	-7.222185665035318	-1.7022854862449166	1.7402575798380688	0.9206693725893742	2.23322	261.346
403	Cc1ccccc1-c1cc(S(N)(=O)=O)ccc1Cl	4	1	-6.807187292592871	-1.6044694317997716	1.7808094605288076	0.9198340752217722	2.9628200000000007	281.764
404	Cc1cccc(CO)c1-c1cccc(S(N)(=O)=O)c1	4	1	-7.370681775131445	-1.6909503685681553	2.037036517489014	0.8973583063756587	1.8017199999999998	277.345
405	COc1ccc(-c2ccc(S(N)(=O)=O)cc2)cc1	4	2	-7.0805080440102	-1.668891750721837	1.4878560413765296	0.9205090306138596	2.0096	263.318
406	Cc1c(CO)cccc1-c1ccc(S(C)(=O)=O)cc1	4	2	-7.811518042210454	-1.7920851442968453	1.8712181742937481	0.9370280381490438	2.5578200000000004	276.35699999999997
407	COc1cc(CO)c(C)cc1C	4	2	-5.9738497087478315	-1.724501868721964	1.8660636767924519	0.7255897251553542	1.8043399999999998	166.22
408	COc1ccc(C)c(-c2ccc(C(N)=O)cc2)c1	4	2	-7.706607625508319	-1.81646483731363	1.5685154259919152	0.8978732619862846	2.76952	241.29
409	NS(=O)(=O)c1ccc(-c2cc3ccc2CO3)cc1	4	2	-7.484468452475534	-1.7641061321074119	2.9806882945177833	0.8971218291496421	1.8934000000000002	261.30199999999996
410	CN1CCN(c2ccc(CS(C)(=O)=O)cc2)CC1	4	1	-6.8563599717634425	-1.6160595434299787	1.8731640413765316	0.8193186713474924	0.9830000000000001	268.382
411	CN1CCN(c2ccc(S(C)(=O)=O)cc2-c2ccccc2)CC1	4	1	-8.78345181729144	-1.8314763090810728	1.9380716072933595	0.8669652753046774	2.5089000000000006	330.45300000000003
412	CN1CCN(c2ccc(S(C)(=O)=O)cc2)CC1c1ccncn1	4	1	-8.155997164925896	-1.7006429698956864	2.9190471042482216	0.8457464567942387	1.3732000000000002	332.429
413	CN1CCN(c2ccc(S(C)(=O)=O)cc2)CC1c1ccc(O)cc1	4	1	-8.422641966626431	-1.7192645920322147	2.590777206711902	0.9239124653701147	2.2888	346.452
414	CN1CCN(c2ccc(S(C)(=O)=O)c(C(C)(C)C)c2)CC1	4	1	-7.646919048926289	-1.6686945416621162	2.210722191860741	0.8390122773299533	2.1394	310.463
415	CCCc1cc(S(C)(=O)=O)ccc1N1CCN(C)CC1	4	1	-7.505990986602109	-1.678390608454303	2.0757370541326967	0.8492741286052606	1.7944	296.43600000000004
416	Cc1cc(S(C)(=O)=O)ccc1N1CCN(C)CC1	4	1	-7.886885567992424	-1.8589567558565865	1.9062527886292777	0.8066172733953999	1.15032	268.382
417	CN1CCN(c2ccc(S(C)(=O)=O)c(-c3ccc(O)cc3)c2)CC1	4	1	-7.715777463632699	-1.5749764795638252	2.1033944572621195	0.9233017775177723	2.2145	346.45200000000006
418	CC(=O)N1CCN(C2CN(c3ccc(S(C)(=O)=O)cc3)CCN2C)CC1	4	1	-8.41752228613349	-1.650811938196031	2.926672944998403	0.7532182988688708	0.3321000000000016	380.51400000000024
419	NS(=O)(=O)c1ccc(-c2ccccc2F)cc1	4	1	-6.451804671193861	-1.5647924785403358	1.5682426865868742	0.8884789711237888	2.1401000000000003	251.28199999999998
420	NS(=O)(=O)Cc1ccc(Cc2ccccc2F)cc1	4	1	-7.361210840411634	-1.6887775871289699	1.841864328139902	0.9323719890823297	2.205000000000001	279.33599999999996
421	NCS(=O)(=O)c1ccc(Cc2ccccc2F)cc1	4	1	-7.501060426612541	-1.720861282578745	2.0141940814055044	0.932081668623129	2.1064	279.33599999999996
422	NS(=O)(=O)c1ccc(Cc2ccccc2Cl)cc1	4	1	-7.081231221032466	-1.669062205180651	1.6542175798380683	0.9398683535553469	2.5782000000000007	281.76399999999995
423	Cc1ccc(F)c(Cc2ccc(S(N)(=O)=O)cc2)c1	4	1	-7.028467594685099	-1.612441051220144	1.8002672867197838	0.9373038262240342	2.37232	279.336
424	Fc1ccccc1Cc1ccccc1	4	1	-6.352881760977845	-1.697879069161729	1.3016096663675611	0.6737701671675909	3.416500000000002	186.229
425	NS(=O)(=O)c1ccc(CCc2ccccc2F)cc1	4	1	-6.818572483695582	-1.5642878102966407	1.6963882758902642	0.932830595819762	2.2583	279.33599999999996
426	CNS(=O)(=O)c1ccc(Cc2ccccc2F)cc1	4	1	-6.845632704110229	-1.570495850621766	1.7302617156580453	0.9333151661037394	2.3246	279.33599999999996
427	CS(=O)(=O)C(c1ccccc1)c1ccccc1F	4	1	-6.9762628988180255	-1.6443209343647824	2.5106104969112746	0.853773770887888	2.9597000000000016	264.321
428	O=C1NC(c2ccccc2N2CCN(Cc3cccc(Cl)c3)CC2)CO1	4	1	-9.34321665213043	-1.832355539574543	2.771908471314193	0.8937411499157704	3.443100000000002	371.86800000000017
429	Cc1ccc(CO)cc1CN1CCN(c2ccccc2C2COC(=O)N2)CC1	4	1	-9.99305753814643	-1.8885103630782005	2.9459106155820223	0.8335134221012334	2.590420000000001	381.47600000000017
430	Cc1ccc(Cl)cc1N1CCN(c2ccccc2C2COC(=O)N2)CC1	4	1	-8.172411087814755	-1.6027416773026724	2.842703637306096	0.8919122301163404	3.7559200000000024	371.8680000000002
431	Cc1ccc(S(C)(=O)=O)cc1CN1CCN(c2ccccc2C2COC(=O)N2)CC1	4	1	-8.728391900829928	-1.5935790449433156	2.9893801805806266	0.7868906904026762	2.501620000000001	429.5420000000002
432	Cc1ccc(F)cc1CN1CCN(c2ccccc2C2COC(=O)N2)CC1	4	1	-9.677279373545895	-1.8623932837799786	2.86844027536093	0.8987534681203843	3.2372200000000015	369.44000000000017
433	Cc1ccc(Cl)cc1CN1CCN(c2ccccc2)CC1	4	1	-7.81116872236109	-1.7045367588710096	1.6654257137486894	0.8460759311842161	3.970620000000003	300.8330000000001
434	Cc1ccc(Cl)cc1CN1CCN(c2ccccc2CO)CC1	4	1	-8.496375951248377	-1.7716168530831764	1.9228985142325747	0.9296358396125193	3.462920000000002	330.85900000000015
435	CS(=O)(=O)c1cc(Cl)cc(CN2CCN(c3ccccc3C3COC(=O)N3)CC2)c1	4	1	-8.509471387295616	-1.553609810422196	3.0502462439290428	0.755753703547769	2.8466000000000014	449.9600000000002
436	O=C1NC(c2ccccc2N2CCN(Cc3cc(Cl)cc(CO)c3)CC2)CO1	4	1	-9.348239657777356	-1.766651237907889	2.990948222419629	0.8060268295118982	2.9354000000000013	401.8940000000002
437	Cc1cccc(Br)c1	5	1	-5.539622565250095	-1.9585523405511798	1.473717421224011	0.5624635581750883	2.7575200000000013	171.037
438	Cc1cccc(-c2cccc(S(N)(=O)=O)c2)c1Br	5	1	-6.978265868825458	-1.644793038923039	2.020169900089247	0.9218639284158371	3.0719200000000013	326.215
439	Cc1c(Br)cccc1-c1cccc(S(N)(=O)=O)c1	5	1	-7.381206388710868	-1.739767030264974	1.957220763511538	0.9218639284158371	3.0719200000000004	326.2150000000001
440	OCc1cccc(-c2ccccc2Br)c1	5	1	-6.749399526955752	-1.7426874643199897	1.6918991295373704	0.8770623314343267	3.6084000000000014	263.13399999999996
441	Oc1ccccc1-c1cccc(C(F)(F)F)c1	5	1	-7.8361144045863	-1.9005369049725502	1.722530084295549	0.7932329191901499	4.078000000000001	238.20799999999997
442	CCOc1ccccc1-c1cccc(CO)c1	5	1	-7.198462254412345	-1.7458835421743486	1.5982810245407126	0.8700530738083163	3.244600000000001	228.29099999999997
443	COc1ccccc1-c1cccc(CO)c1	5	1	-7.067601318574216	-1.766900329643554	1.5230474720038512	0.8508829790092038	2.8545000000000007	214.26399999999998
444	CS(=O)(=O)c1ccccc1-c1cccc(CO)c1	5	1	-7.090751678638645	-1.6713061985584272	1.7874535798380684	0.922664352468682	2.2494000000000005	262.33
445	OCc1cccc(Cc2ccccc2O)c1	5	1	-7.342140164294547	-1.8355350410736369	1.7455431241777646	0.8236238973906472	2.4753000000000007	214.264
446	OCc1cccc(-c2ccccc2C(F)(F)F)c1	5	1	-7.700282868364338	-1.8149740777583407	1.7981455798380672	0.8598915035927561	3.864700000000002	252.23499999999996
447	Cc1cc(S(C)(=O)=O)c(Br)cc1N1CCC(N)CC1	5	1	-8.20188680084188	-1.8816418795384136	2.4529466810810785	0.8898877925090537	2.08852	347.2780000000002
448	Cc1ccc(Br)cc1CN1CCC(N)CC1	5	1	-7.507971286773444	-1.876992821693361	1.9984469368867952	0.903861531732512	2.6806200000000002	283.2130000000001
449	CS(=O)(=O)c1cc(Br)cc(N2CCC(N)CC2)c1	5	1	-7.625306023608993	-1.7973018659721827	2.345051532742307	0.8961233606779017	1.7801000000000002	333.25100000000015
450	Cc1ccc(Br)c(-c2ccncn2)c1N1CCC(N)CC1	5	1	-7.219861832912287	-1.5755030169734838	2.640964389662937	0.9068697241060852	3.1420200000000014	347.2600000000002
451	c1ccc(-c2cccc(N3CCCNCC3)c2)cc1	5	1	-8.670125935639026	-1.9890633042748178	1.7460999556702657	0.882964610117908	3.1533000000000007	252.36099999999993
452	OCc1ccc(Br)c(N2CCCNCC2)c1	5	1	-7.0490385240834055	-1.7622596310208514	2.2657250639770936	0.8685915305302809	1.7411	285.18500000000006
453	OCc1cc(-c2ccccc2)cc(N2CCCNCC2)c1	5	1	-9.008497744325341	-1.965815371962372	2.049452305295693	0.9082412551490955	2.645600000000001	282.387
454	CS(=O)(=O)c1cc(-c2ccccc2)cc(N2CCCNCC2)c1	5	1	-7.916905357782212	-1.650788881823274	2.121439772973835	0.9395681004083783	2.556800000000001	330.45300000000015
455	CS(=O)(=O)c1ccc(Br)c(N2CCCNCC2)c1	5	1	-7.56755963397427	-1.783690911405598	2.2691834259919137	0.8942175921738282	1.6523	333.25100000000015
456	Brc1ccc(Cc2ccccc2)cc1N1CCCNCC1	5	1	-8.276358869211593	-1.8060495712752977	2.054731709762194	0.9093602997034417	3.8396000000000026	345.28400000000016
457	BrCc1ccc(-c2ccccc2)cc1N1CCCNCC1	5	1	-8.372714228738475	-1.827076034544184	2.1377416353205074	0.844692093009923	4.048200000000003	345.2840000000002
458	CN1CCN(Cc2ccccc2)C(c2cc(CO)ccn2)C1	5	3	-8.151013457699747	-1.7378019082058067	2.7509567165676536	0.937549860212629	2.0625999999999998	297.40200000000004
459	CN1CCN(c2ccccc2)C(c2cc(CCO)ccn2)C1	5	3	-8.83368763376627	-1.8833485315806662	2.8573168127215	0.9380644569384153	2.1094999999999997	297.402
460	CN1CC(c2cc(CO)ccn2)N(c2ccccc2)C1	5	3	-8.152789324587175	-1.823019113601152	3.0594329246662335	0.9251707040127183	2.0244999999999997	269.34800000000007
461	CCc1ccnc(C2CN(C)CCN2Cc2ccccc2)c1	5	3	-7.69488920750905	-1.640555891317985	2.6913987838753464	0.8636587840194193	3.1327000000000016	295.42999999999995
462	CN1CCN(Cc2ccccc2)C(Cc2cc(CO)ccn2)C1	5	3	-8.652873959113938	-1.8042489434943634	2.7295778611147767	0.9158233647565194	1.9325999999999999	311.42900000000003
463	CN1CC(c2cc(CCO)ccn2)N(c2ccccc2)C1	5	3	-8.255869876776442	-1.801578506573038	3.0780064643653997	0.9322026652678242	2.067	283.37500000000006
464	CN1CCN(c2ccccc2)C1c1cc(O)ccn1	5	3	-7.704384799526441	-1.7675070928045593	3.0043357906676524	0.8930284810862987	2.2378	255.321
465	Cc1ccccc1-c1sccc1CO	5	1	-6.574086209396969	-1.7569984447627767	2.2227405856921383	0.7960013518314253	3.215820000000002	204.29399999999998
466	CNCS(=O)(=O)c1ccc(C)c(-c2sccc2COC)c1	5	1	-8.052867306991708	-1.7572797140821281	2.7958383153923823	0.8871616737192454	2.820520000000001	325.4550000000001
467	CNS(=O)(=O)c1ccc(C)c(-c2sccc2CO)c1	5	1	-7.262977936680002	-1.6662414134291412	2.5087377009209675	0.9082094762671634	2.12392	297.401
468	CNCS(=O)(=O)c1cccc(-c2sccc2CO)c1	5	1	-8.093232676847894	-1.8567149139442702	2.6970341394606567	0.8838057125281018	1.8579999999999999	297.40100000000007
469	CNCS(=O)(=O)c1ccc(C)c(-c2sccc2O)c1	5	1	-8.065175962369123	-1.8502782622021263	2.811302789678363	0.9090621348410896	2.37972	297.401
470	Cc1ccc(S(=O)(=O)CN(C)C)cc1-c1sccc1CO	5	1	-7.805145496247156	-1.7032223831760123	2.8425958471528183	0.9175370060348517	2.508620000000001	325.45500000000004
471	CCN(C)CS(=O)(=O)c1ccc(C)c(-c2sccc2CO)c1	5	1	-7.914457799419805	-1.6873680724025502	2.895927972571373	0.879058730439304	2.8987200000000017	339.4820000000001
472	CNCCS(=O)(=O)c1ccc(C)c(-c2sccc2CO)c1	5	1	-7.942219707812585	-1.7331344284295822	2.6776709413870776	0.8544292467637837	2.20892	325.45500000000004
473	CNCS(=O)(=O)c1ccc(C)cc1	5	1	-5.985322745247053	-1.6600298506299336	2.039407662096739	0.7879031312889849	0.9456199999999997	199.275
474	NC(=O)c1cccc(-c2ccccc2)c1	5	1	-7.555241151511469	-1.9507548770923244	1.3453492189828076	0.7890687326247525	2.4525000000000006	197.237
475	CNC(=O)c1cc(F)cc(-c2ccccc2)c1	5	1	-7.316574319914365	-1.7745299258052134	1.6269204279944027	0.8424925979900901	2.8523000000000014	229.25400000000002
476	NC(=O)Cc1cc(F)cc(-c2ccccc2)c1	5	1	-7.690209581516883	-1.865149787513594	1.7321050433790184	0.8629859472554772	2.520500000000001	229.25400000000002
477	NC(=O)c1cc(F)cc(Cc2ccccc2)c1	5	1	-7.683649047719508	-1.8635586243484754	1.6985194664559398	0.8629652734340909	2.5154000000000005	229.254
478	NCC(=O)c1cc(F)cc(-c2ccccc2)c1	5	1	-7.953767682508077	-1.9290720162708819	1.8490271587636347	0.8220139717377519	2.634100000000001	229.25400000000002
479	NC(=O)c1cc(Br)cc(-c2ccccc2)c1	5	1	-7.777110117680273	-1.9442775294200683	1.6782746291944868	0.898724804235746	3.2150000000000007	276.133
480	CCNC(=O)c1cc(F)cc(-c2ccccc2)c1	5	1	-7.119810245797346	-1.678155368521588	1.6364172359466664	0.8805230421600916	3.2424000000000017	243.281
481	CC(C)c1ccccc1-c1cc(F)cc(C(N)=O)c1	5	1	-8.20475078257022	-1.8822989220084125	1.942347464234576	0.8943792062856601	3.7150000000000025	257.30799999999994
482	NC(=O)c1cc(F)cc(Br)c1	5	1	-6.250876590007469	-1.8847102054428182	1.9444894609656647	0.7650536208464566	1.6871	218.02499999999998
483	NC(=O)c1cc(CF)cc(-c2ccccc2)c1	5	1	-8.294394624948401	-2.011686184659861	1.9003675433790175	0.8634952906272496	2.9220000000000015	229.25400000000002
484	Cc1ccc(Br)cc1S(C)(=O)=O	5	1	-5.474468718576885	-1.5803429941702751	1.8477217102912125	0.7638261247621332	2.1610199999999997	249.12900000000002
485	Cc1ccc(Br)c(-c2cccc(S(N)(=O)=O)c2)c1	5	1	-7.5781154178291805	-1.786178933520447	1.913489523323154	0.9218639284158371	3.0719200000000013	326.2150000000001
486	Cc1ccc(Br)c(-c2ccc(C(=O)O)cc2)c1	5	1	-6.71655216533911	-1.6290031775096563	1.6592325392873644	0.9031858093774329	4.122720000000003	291.144
487	Cc1ccc(Br)c(-c2ccccc2S(N)(=O)=O)c1	5	1	-6.29093167878554	-1.4827868166835092	1.9527758655523542	0.9218639284158371	3.0719200000000013	326.2150000000001
488	NS(=O)(=O)c1cccc(Cc2ccc(Br)cc2)c1	5	1	-7.204251408153268	-1.6980583413593033	1.7645437336842225	0.9426161431060891	2.6873000000000014	326.215
489	Cc1ccc(Br)c(S(C)(=O)=O)c1	5	1	-5.321392143294573	-1.5361535931973405	1.9451405688520076	0.7638261247621332	2.1610200000000006	249.12900000000002
490	CS(=O)(=O)N1c2cccc(c2)S1(=O)=O	5	3	-6.050699948505309	-1.6171175826769713	3.8796730090669715	0.6921232253956469	0.15490000000000015	233.27
491	O=S1(=O)Nc2cccc1c2-c1cc(Cl)cc(Cl)c1	5	3	-6.997065473032357	-1.6492241481291459	3.274715009449908	0.8709656016860011	3.7746000000000013	300.166
492	O=S(=O)(O)c1cccc(-c2cc3cc(c2)S(=O)(=O)N3)c1	5	3	-6.582825666539827	-1.4719645674413417	3.567309420807473	0.8223681526575279	1.7145000000000001	311.34000000000003
493	O=S1(=O)c2cccc(c2)N1c1ccccc1	5	3	-6.182249672082646	-1.5455624180206615	3.1295588414150206	0.7559083408271304	2.527000000000001	231.276
494	O=S(=O)(c1cccc(F)c1)N1c2cccc(c2)S1(=O)=O	5	3	-6.454585540141652	-1.443289203434393	3.4138638264018804	0.8461829890056326	1.7232999999999998	313.331
495	CS(=O)(=O)Cc1ccc(-c2ccc3cc2NS3(=O)=O)cc1	5	3	-7.348385277700964	-1.6035491319411312	3.3940764983198726	0.9367725370617178	2.0124	323.3950000000001
496	CS(=O)(=O)N1c2cc(-c3ccccc3)cc(c2)S1(=O)=O	5	3	-7.460508786275711	-1.668220479284694	3.4601376725557262	0.8481242329423089	1.8219	309.36800000000005
497	Cc1c2cccc1S(=O)(=O)N2S(C)(=O)=O	5	3	-6.041370977048914	-1.5598752788247514	3.6786737910193077	0.722606123595921	0.4633200000000003	247.29699999999997
498	CCN1c2cccc(c2N2CCN(c3ccccc3)C2)S1(=O)=O	5	3	-7.699534532827661	-1.6054639316247727	3.287371999788471	0.8677550032642354	2.4993000000000007	329.42500000000007
499	CC(C)(C)c1cc(S(C)(=O)=O)c2cc1NS2(=O)=O	5	3	-6.441955021562565	-1.5183833599485408	3.8901746214900434	0.8493088400526551	1.5018	289.37800000000004
500	CCc1ccc(N2CCN(C)CC2)c(S(C)(=O)=O)c1CO	5	1	-7.372169587474469	-1.6087392938406249	2.47137317508804	0.8948221322285124	0.8966000000000001	312.43500000000006
501	CCc1ccc(N2CCN(C)CC2)cc1CCO	5	1	-7.035391231899163	-1.6582576161254259	2.1046778694308284	0.8752885238209407	1.5355999999999999	248.36999999999995
502	Cc1ccc(C(C)c2ccc(N3CCN(C)CC3)cc2CO)cc1	5	1	-8.830021484658605	-1.8024205879355284	2.641482028755531	0.9337187619474949	3.390920000000002	324.468
503	CCc1ccc(N2CCN(C)CC2)c(N)c1CO	5	1	-7.388803843300438	-1.7415577674849883	2.3906335798380685	0.7870352960839676	1.0753	249.35799999999995
504	CCCc1ccc(N2CCN(C)CC2)cc1CO	5	1	-7.6992616549515125	-1.814733375448592	2.06820004137653	0.8811545983978746	1.8832	248.36999999999995
505	CCc1cc(Cl)c(N2CCN(C)CC2)cc1CO	5	1	-8.173953090053642	-1.926619219692555	2.2411200413765293	0.9100470965036614	2.1465	268.78799999999995
506	CCc1ccc(N2CCN(C)C(c3ccc(Cl)cc3)C2)cc1CO	5	1	-8.65682223821071	-1.7670664397995373	2.7221032957238567	0.9111661657199306	3.8878000000000035	344.88600000000014
507	CCc1ccc(N2CCN(C)CC2N2CCCCC2)cc1CO	5	1	-8.587284587414823	-1.790572614086151	3.059581305431653	0.9228500933842163	2.305100000000001	317.47700000000003
508	CCc1ccc(N2CCN(C)CC2)c(Cl)c1CO	5	1	-7.721735064676294	-1.8200304089195176	2.2934280413765293	0.9100470965036614	2.1465	268.78799999999995
509	CCc1cc(C(C)C)c(N2CCN(C)CC2)cc1CO	5	1	-7.399108062227938	-1.6544908600008412	2.3821675436431864	0.9155470158884965	2.6165000000000016	276.424
510	COCc1ccc(C)cc1-c1cccc(O)c1	5	2	-7.424663952363024	-1.8007455123710963	1.8854771587636332	0.8706194261814099	3.514020000000002	228.291
511	CS(=O)(=O)c1ccc(-c2cccc(O)c2)c(CO)c1	5	2	-7.936166658152095	-1.8206814979990464	2.0370658074298422	0.8996276475545143	1.9549999999999998	278.329
512	CS(=O)(=O)c1ccc(-c2cccc(O)c2)c(C=O)c1	5	2	-7.894629282251213	-1.8111521704236881	2.1561240914535116	0.8729056694799245	2.2752	276.31300000000005
513	CCOc1cccc(-c2ccc(S(C)(=O)=O)cc2CO)c1	5	2	-7.114906637777333	-1.5525999157218275	1.9649783684427788	0.9221344735054565	2.6481000000000003	306.38300000000004
514	Cc1ccc(C=O)c(-c2cccc(S(C)(=O)=O)c2)c1	5	2	-7.299591441876017	-1.6746411275932584	2.0271152157138665	0.8086140816027777	2.878020000000001	274.341
515	CN1CCN(c2ccccc2)CC1c1ccc(CO)cc1	5	1	-8.612345000481103	-1.879367755989483	2.390635720355311	0.9373660241917314	2.6720000000000006	282.38699999999994
516	CN1CN(c2ccccc2)CC1c1ccc(O)cc1	5	1	-8.857903163996465	-2.0321423549226196	2.644330755702617	0.8923989108863369	2.8428000000000013	254.33299999999997
517	CN1CCN(c2ccccc2)CC1Cc1ccc(O)cc1	5	1	-8.462500915056065	-1.846669095803689	2.413776956168679	0.9374931861918957	2.755300000000001	282.38699999999994
518	CN1CCN(c2ccccc2CO)CC1c1ccc(O)cc1	5	1	-8.81824486864553	-1.880056122994413	2.618580274259962	0.9131554518757192	2.3776	298.38599999999997
519	CN1CCN(c2ccccc2)CC1c1ccc(O)c(Cl)c1	5	1	-8.28743697193468	-1.8084670114793466	2.529747460582298	0.9190059604020272	3.538700000000002	302.80499999999995
520	CCN1CCN(c2ccccc2)CC1c1ccc(O)cc1	5	1	-8.763028436485943	-1.9122495774879693	2.4276004114019702	0.9356548108655353	3.275400000000002	282.387
521	CN1CCN(Cc2ccccc2)CC1c1ccc(O)cc1	5	1	-8.130004032903274	-1.7741123276702624	2.335076325651654	0.9374831710928262	2.8809000000000013	282.387
522	CN1CCN(c2ccc(-c3ccccc3)cc2)CC1c1ccc(O)cc1	5	1	-8.945428371433746	-1.7543428393610458	2.4162098883182423	0.7548437769354585	4.552300000000005	344.4580000000001
523	CN1CCN(c2cccc(S(C)(=O)=O)c2)CC1c1ccc(O)cc1	5	1	-8.911526321904649	-1.8190576931706453	2.6661292158967473	0.9239124653701147	2.2888	346.452
524	CCOc1ccc(C2CN(c3ccccc3)CCN2C)cc1	5	1	-8.03941879560408	-1.7140098463055489	2.3269312357984226	0.8574769091794283	3.578400000000002	296.414
525	Cc1cc(S(C)(=O)=O)ccc1-c1c(O)cccc1Br	5	2	-7.839328911930652	-1.7984653953832828	2.1508860475969147	0.9091301674896818	3.5336200000000018	341.226
526	Cc1ccc(S(C)(=O)=O)cc1-c1ccccc1O	5	2	-7.15524663695911	-1.6865078060186756	1.8451093035429373	0.9050376819723919	2.771120000000002	262.33
527	Cc1ccccc1-c1cccc(CO)c1S(C)(=O)=O	5	2	-6.815124581025999	-1.563496807175384	2.1040199494416782	0.9370280381490439	2.5578200000000004	276.357
528	Cc1cccc(P(=O)(O)O)c1-c1ccccc1S(C)(=O)=O	5	2	-5.790753497308228	-1.263646011059296	2.458469444607994	0.8402588008055196	1.8685199999999995	326.3100000000001
529	Cc1c(-c2ccccc2CO)cccc1S(C)(=O)=O	5	2	-7.288606745561974	-1.6721210654270269	2.040876162459428	0.9370280381490439	2.5578200000000004	276.357
530	Cc1cccc(O)c1-c1ccccc1S(C)(=O)=O	5	2	-6.922803221175744	-1.6317203675044814	1.9657969016591057	0.905037681972392	2.7711200000000007	262.33000000000004
531	O=S(=O)(c1ccccc1)c1cccc(-c2ccccc2)c1O	5	2	-7.258886981036223	-1.547599904301337	1.8425914890548896	0.7981654626815298	3.8920000000000026	310.374
532	NC(=O)c1cc(Cl)cc(-c2ccc(F)cc2)c1	5	3	-7.73604587893175	-1.8762667225564598	1.7052783658012771	0.8723573905135154	3.245000000000001	249.672
533	CCNC(=O)c1cc(Cl)cc(Cc2ccccc2)c1	5	3	-7.112208967806394	-1.6316526397900946	1.7117950973706701	0.9045588865528968	3.680500000000002	273.763
534	NC(=O)c1cc(I)cc(Cc2ccc(F)cc2)c1	5	3	-7.741640426872877	-1.8247221477832434	2.010919425991915	0.8451771141623233	3.120000000000002	355.15000000000003
535	Fc1ccc(Cc2cccc(Br)c2)cc1	5	3	-6.64424922774577	-1.7155377738073907	1.5157792726500716	0.7637023433200909	4.179000000000002	265.125
536	NS(=O)(=O)c1cccc(-c2ccccc2F)c1	5	3	-6.919388590256759	-1.6781982366071937	1.663389331431393	0.8884789711237888	2.1401000000000003	251.28199999999998
537	NC(=O)c1cc(Cl)cc(Cc2ccccc2)c1	5	3	-7.973943547672311	-1.933965382339138	1.6944694664559403	0.8875527010288817	3.029700000000002	245.709
538	NC(=O)c1cc(Cc2ccccc2)ccc1CO	5	3	-7.692972848265593	-1.8132510894975302	1.8414217608335441	0.8578947859876519	1.8686000000000003	241.29
539	NC(=O)c1cccc(Cc2ccc(F)cc2)c1	5	3	-7.544222623914778	-1.8297427495044147	1.5598271587636319	0.8629652734340909	2.5154000000000005	229.254
540	CCNC(=O)c1cc(Cl)cc(Cc2ccc(F)cc2)c1	5	3	-7.418699209277074	-1.6588715736567476	1.8068157953914383	0.9114457691510864	3.819600000000003	291.75299999999993
541	Fc1ccc(Cc2cccc(Cl)c2)cc1	5	3	-6.430212404771469	-1.660273703750416	1.4308959095015936	0.7158608471724034	4.069900000000002	220.674
542	CCN1CCN(c2cccc(S(N)(=O)=O)c2Cl)CC1	5	1	-6.845613209489325	-1.5704913782490049	2.1245921387907902	0.9088252957676082	1.1293	303.81500000000005
543	CCN1CCN(c2c(Cl)cccc2C(=O)O)CC1	5	1	-7.0176165791705305	-1.6540680902995417	1.9972061952226845	0.912620379237495	2.1801000000000004	268.744
544	CCN1CCN(c2ccc(CO)cc2Cl)CC1	5	1	-7.350827873028485	-1.7828376327194615	1.8836627356867108	0.8936547581628204	1.9742	254.76099999999997
545	CCN1CCN(c2cccc(C(=O)O)c2Cl)CC1	5	1	-7.40206124933858	-1.7446825680551592	1.9618154259919152	0.912620379237495	2.1801000000000004	268.744
546	CCN1CCN(c2cccc(CO)c2Cl)CC1	5	1	-7.294129602477835	-1.7690862822329807	2.098552158763633	0.8936547581628204	1.9742	254.76099999999997
547	CCN1CCN(c2c(Cl)cccc2CO)CC1	5	1	-7.349496209922829	-1.7825146569757933	2.108382927994402	0.8936547581628204	1.9742	254.761
548	CCN1CCN(c2ccc(C(N)=O)cc2Cl)CC1	5	1	-7.377332530480098	-1.7388539531235299	1.856590195222683	0.9046920797947711	1.5807999999999998	267.76
549	CCN1CCN(c2ccccc2CCl)CC1	5	1	-6.852568263265658	-1.7131420658164145	1.8779183750138841	0.7472918773651235	2.5673000000000004	238.76199999999997
550	CCN1CCN(c2c(Cl)cccc2C(N)=O)CC1	5	1	-7.567649320234264	-1.7837120506598052	2.0574286567611466	0.9046920797947712	1.5808	267.76000000000005
551	CCN1CCN(c2ccccc2CO)CC1	5	1	-6.867597357370607	-1.7168993393426517	1.7940377730071955	0.8320161660070665	1.3207999999999998	220.31599999999997
552	CCc1cc(C2N(C)CCN2c2ccccc2)ccc1CCO	5	2	-9.382913378675228	-1.9564726853027532	2.855952634102982	0.9182778810942057	3.234400000000002	310.44100000000014
553	CCc1cc(C2N(C)CCN2c2ccccc2)ccc1O	5	2	-8.99276997892221	-1.9623832921779745	2.7425236144284515	0.9343336497248289	3.405200000000003	282.38700000000006
554	Cc1cc(C2N(C)CCN2c2ccccc2)ccc1O	5	2	-8.741448737156494	-1.9546473598111613	2.7039799999140346	0.9060724855438722	3.1512200000000026	268.36
555	CCc1cc(C2N(C)CCN2c2ccccc2)ccc1F	5	2	-9.028468343479775	-1.9701733139766016	2.7102920759669136	0.8447068145775269	3.838700000000003	284.37800000000004
556	Cc1cccc(C2N(C)CCN2c2ccccc2)c1	5	2	-8.328562819689372	-1.910703351366112	2.5294353710872315	0.807494861968353	3.4456200000000026	252.36100000000002
557	CCc1cccc(C2N(C)CCN2c2ccccc2)c1	5	2	-8.753051314889104	-1.9572417750635958	2.5786180705548283	0.8355313522719678	3.699600000000003	266.388
558	CN1CCN(c2ccccc2)C1c1ccc(CCO)cc1	5	2	-8.933167874246532	-1.949377046642023	2.597063715311176	0.9337302653828111	2.6720000000000006	282.38699999999994
559	CCc1cc(C2N(C)CCN2c2ccccc2)ccc1C(=O)O	5	2	-7.906778413240033	-1.6486772679158728	2.7375581101653808	0.9397985090145646	3.397800000000002	310.3970000000001
560	Cc1cc(C2N(C)CCN2c2ccccc2)ccc1CO	5	2	-8.954618504007025	-1.9540579578125912	2.7603574605822967	0.9373948766313687	2.9379200000000014	282.38700000000006
561	O=C1NC(c2ccccc2N2CCNCC2)CO1	5	1	-7.412483275732087	-1.7471390632340105	3.0153089178111285	0.8142347540124494	0.8770999999999998	247.29799999999992
562	Cc1ccc(O)cc1CN1CCN(c2ccccc2C2COC(=O)N2)CC1	5	1	-9.411755754391818	-1.8112932394483752	2.9317527013964337	0.8699897144921689	2.803720000000001	367.4490000000002
563	O=C1NC(c2ccccc2N2CCN(Cc3cccc(CO)c3)CC2)CO1	5	1	-9.90318079638136	-1.90586803287477	2.848819879884937	0.8488790479373007	2.282	367.4490000000002
564	Cc1ccc(CO)cc1CN1CCN(c2ccccc2)CC1	5	1	-8.508221587173871	-1.8139589372977385	1.7929192706482944	0.9396333885046536	2.809520000000001	296.41400000000004
565	Cc1ccc(CO)cc1CN1CCN(c2ccccc2C2=NC(=O)OC2)CC1	5	1	-8.97417717198415	-1.695960072750213	2.6980947241498416	0.8654083950731563	2.748820000000001	379.4600000000002
566	O=C1NC(c2ccccc2N2CCN(Cc3cc(F)cc(CO)c3)CC2)CO1	5	1	-9.665778585332058	-1.8266604546144525	2.9910593335307407	0.8276945853315368	2.421100000000001	385.4390000000002
567	Cc1ccc(CO)cc1N1CCN(c2ccccc2C2COC(=O)N2)CC1	5	1	-9.196719033382111	-1.7699094031948386	2.935333174769214	0.8696534232997203	2.5948200000000003	367.4490000000002
568	Cc1ccc(CO)cc1CN1CCN(c2ccccc2Cl)CC1	5	1	-8.740499245243665	-1.8225200786882871	1.9066733394074014	0.9296358396125193	3.462920000000002	330.85900000000004
569	CN1CCN(c2cccc(COc3cccc(Cl)c3)c2)CC1	5	3	-8.361550216373466	-1.7826884959742324	1.8032822514175262	0.8556790172650564	3.6708000000000025	316.83200000000005
570	CN1CCN(c2cccc(COc3cccc(O)c3)c2)C1	5	3	-8.51146204592137	-1.8573532904846846	2.146790657002157	0.9361538822259097	2.680500000000001	284.359
571	CN1CCN(c2cccc(Oc3cccc(O)c3)c2)CC1	5	3	-8.438754306346903	-1.8414871609509165	1.8854002408609212	0.9398134903834661	2.936300000000001	284.35900000000004
572	CN1CCN(c2cc(F)cc(COc3cccc(O)c3)c2)C1	5	3	-8.89734114698547	-1.8969195061975508	2.3339563242197237	0.9419199391498649	2.819600000000001	302.34900000000005
573	CN1CCN(c2cccc(CCOc3ccccc3)c2)CC1	5	3	-9.092910693719572	-1.9386150736586032	1.7413373216837975	0.8431852313531467	3.0599000000000016	296.41400000000004
574	CN1CCN(Cc2cccc(COc3ccccc3)c2)CC1	5	3	-8.067809065928795	-1.7200626722763075	1.6638457240506632	0.8433436768062814	3.0130000000000017	296.41400000000004
575	CN1CCN(c2cccc(COc3ccccc3)c2)CC1	5	3	-8.357890113011397	-1.8238411472856073	1.6651657047994153	0.8570875635947603	3.017400000000001	282.38700000000006
576	CN1CCN(c2cccc(Oc3ccccc3)c2)C1	5	3	-8.327750837966983	-1.9105170699833807	1.9377761413267152	0.8363075522012039	3.188200000000002	254.33299999999997
577	CN1CCN(c2cccc(CCOc3cccc(O)c3)c2)CC1	5	3	-8.098262350796551	-1.6886044289568118	1.9516408062688964	0.9207959393905739	2.765500000000001	312.413
578	CCc1cc(S(C)(=O)=O)cc(C)c1N1CCN(C)CC1	5	1	-6.6191992438504865	-1.4800979465864894	2.305115795391437	0.851316265393724	1.71272	296.43600000000004
579	Cc1cc(S(C)(=O)=O)cc(C)c1N1CCN(C)CC1	5	1	-7.171772950129807	-1.645317554507073	2.1515566358322094	0.823240824833531	1.45874	282.40900000000005
580	Cc1c(N2CCN(C)CC2)ccc(S(C)(=O)=O)c1C(N)=O	5	1	-8.209392243605631	-1.791436255519341	2.322594169882718	0.8648663934205092	0.24922000000000144	311.4070000000001
581	Cc1cc(CO)ccc1N1CCN(C)CC1	5	1	-7.371025204506895	-1.8427563011267238	1.8703823215021789	0.8120657205105153	1.23912	220.31599999999992
582	Cc1cc(F)ccc1N1CCN(C)CC1	5	1	-7.440678616461359	-1.9211749577357657	1.7439078440786417	0.6950603566428272	1.8859199999999998	208.27999999999994
583	Cc1cc(S(=O)(=O)Cc2ccc(O)cc2)ccc1N1CCN(C)CC1	5	1	-7.836481921028927	-1.5672963842057854	2.103558049363455	0.9073595572678612	2.4263200000000005	360.4790000000002
584	Cc1cc(S(C)(=O)=O)c(CO)cc1N1CCN(C)CC1	5	1	-8.134000207073731	-1.8188177392014229	2.3137363082119506	0.887330974586238	0.64262	298.4080000000001
585	Cc1c(N2CCN(C)CC2)ccc(S(C)(=O)=O)c1C(C)(C)C	5	1	-7.4737477267791785	-1.593408369210436	2.420821235170843	0.8377390385603397	2.447820000000001	324.4900000000001
586	Cc1ccccc1N1CCN(C)CC1	5	1	-7.400606572654089	-1.9778953035127824	1.5678590472305984	0.6653857455493047	1.74682	190.28999999999996
587	Cc1cc(S(C)(=O)=O)c(C(N)=O)cc1N1CCN(C)CC1	5	1	-8.148895133011868	-1.7782347036801958	2.2851774116409604	0.8648663934205092	0.24922000000000044	311.40700000000004
588	NS(=O)(=O)c1ccc(Cc2c(F)cccc2F)cc1	6	3	-7.814709182090235	-1.7928172419942485	1.8427643281399018	0.9384009281592396	2.2030000000000003	283.299
589	NS(=O)(=O)c1cccc(-c2cccc(Cl)c2Cl)c1	6	3	-6.952328144162993	-1.6386794585905793	1.857093290984066	0.9248508110296932	3.307800000000001	302.182
590	CN1CC(c2ccc(O)cc2)c2c1cccc2S(C)(=O)=O	6	3	-7.805676633169792	-1.703338286754696	2.9237228186724824	0.9251932553433316	2.3773999999999997	303.38300000000004
591	CS(=O)(=O)c1cccc(Cc2ccc(O)cc2)c1	6	3	-6.849870902277177	-1.614530055084202	1.7560505029149915	0.923655546983617	2.3865000000000007	262.33
592	CS(=O)(=O)c1cccc(-c2ccccc2S(N)(=O)=O)c1	6	3	-6.700498214351835	-1.4982769490406658	1.8801516928273347	0.926765668251923	1.4045000000000003	311.38400000000007
593	Cc1ccc(C(=O)O)cc1S(=O)(=O)c1ccccc1	6	3	-6.747505226431936	-1.5479838633173335	1.7057965766606138	0.9346588998641142	2.526020000000001	276.313
594	Cc1cc(S(C)(=O)=O)c(C(=O)O)cc1C(C)C	6	3	-6.375358329494153	-1.5462515172744558	2.211733129246639	0.8996925773950971	2.2201200000000005	256.323
595	Cc1cccc(S(N)(=O)=O)c1-c1cc(Cl)ccc1Cl	6	3	-6.629766085257626	-1.5209726518395394	2.1064236041580013	0.9197033826728639	3.616220000000002	316.20900000000006
596	Cc1ccc(S(N)(=O)=O)c(-c2ccccc2)c1	6	3	-6.226499087837074	-1.5101478480567216	1.6783490695655985	0.8848241611229575	2.3094200000000003	247.31900000000005
597	Cc1ccc(-c2ccc(CO)cc2)cc1Br	6	2	-7.089203083313503	-1.7723007708283758	1.6870069368867924	0.8817620456731085	3.9168200000000013	277.161
598	Cc1ccc(-c2ccc(C(=O)O)cc2)cc1CO	6	2	-7.285680139947665	-1.7172512775043831	1.6819569644534518	0.8696752024281058	2.8525200000000006	242.274
599	CS(=O)(=O)c1cc(Br)ccc1-c1ccc(S(N)(=O)=O)cc1	6	2	-6.201658897012135	-1.3533129204692593	2.0097477413112905	0.8692147942739203	2.167	390.2800000000001
600	Cc1c(Br)cccc1-c1ccc(CO)cc1	6	2	-6.6929789747262625	-1.6732447436815656	1.7750253984252566	0.8817620456731085	3.916820000000002	277.161
601	Cc1ccc(-c2ccc(S(N)(=O)=O)cc2)cc1	6	2	-6.957980289565845	-1.6875580985203376	1.4776534885508674	0.8848241611229574	2.3094200000000003	247.319
602	NS(=O)(=O)c1ccc(-c2ccc(Br)cc2F)cc1	6	2	-6.6460832197446456	-1.566496837670521	1.7803319095083996	0.920341298889218	2.9026000000000014	330.178
603	CCOc1ccccc1-c1cccc(S(C)(=O)=O)c1	6	3	-7.011737338101235	-1.608602867128114	1.6807786967901208	0.8612205476492908	3.155800000000001	276.35699999999997
604	COCc1cccc(-c2c(O)cccc2S(C)(=O)=O)c1	6	3	-7.201231645244691	-1.6102443480489779	2.109191879307522	0.9405293907913777	2.6091000000000006	292.35600000000005
605	CS(=O)(=O)c1c(CO)cccc1-c1ccccc1	6	3	-6.755970252370919	-1.5923974596486892	1.9653711182996076	0.922664352468682	2.2494000000000005	262.33000000000004
606	COCc1cccc(-c2ccccc2O)c1	6	3	-7.348202744990642	-1.8370506862476605	1.6780581743449883	0.8496997130940467	3.2056000000000013	214.264
607	CS(=O)(=O)c1ccc(CO)cc1-c1ccc(-c2ccccc2)cc1O	6	3	-8.166630060127497	-1.6333260120254998	2.109195412000819	0.7503052696222469	3.622000000000002	354.427
608	CCc1ccc(S(C)(=O)=O)cc1-c1ccccc1O	6	3	-7.560394285366989	-1.734473403328269	1.9741829671931583	0.9371560215638892	3.0251000000000023	276.357
609	CS(=O)(=O)c1ccc(-c2ccccc2Br)cc1CO	6	3	-7.318177008676072	-1.6789049490400931	2.1163430263647545	0.9337603119972552	3.011900000000002	341.2260000000001
610	Oc1cccc(-c2c(O)cccc2Br)c1	6	3	-7.167066982635714	-1.8505287376600772	2.01912982210062	0.8276011266469622	3.527300000000001	265.106
611	OCc1cccc(-c2ccccc2)c1	6	3	-7.167263753637602	-1.91553181191109	1.3524824618647457	0.7604868520880415	2.8459000000000003	184.238
612	Cc1c(N2CCC(N)CC2)cc(Br)c(Cl)c1-c1ccccc1	6	2	-8.109884315707825	-1.729033145670038	2.412719386963431	0.7948192603160356	5.005420000000004	379.72900000000004
613	Cc1ccccc1CN1CCC(N)CC1	6	2	-7.281033210080715	-1.8799546910550495	1.7790783781956865	0.7971671596188147	1.91812	204.31699999999995
614	Cc1ccccc1N1CCC(NS(=O)(=O)c2ccccc2)CC1	6	2	-6.460016591108689	-1.34700657429401	1.8203383743724348	0.9375448434989264	2.9423200000000014	330.4530000000001
615	NC1CCN(c2cc(Br)cc(CO)c2)CC1	6	2	-7.533257963546895	-1.8833144908867236	2.2990930907329474	0.8718345523558205	1.8688999999999998	285.18500000000006
616	CCNC1CCN(c2ccccc2C)CC1	6	2	-7.944805625777507	-1.9862014064443767	1.8135096793617098	0.8385743720030799	2.5733200000000007	218.344
617	CCNC1CCN(c2cc(Br)c(CO)cc2C)CC1	6	2	-7.887787176993293	-1.8095824838247228	2.3810884210281458	0.8926394889344605	2.828120000000001	327.26600000000013
618	CN1CN(c2ccccc2)CC1c1ccc(F)cc1	6	3	-8.745542522377765	-2.006365055867499	2.561102783674645	0.8133198079355729	3.2763000000000018	256.32399999999996
619	CN1CN(c2ccccc2)CC1c1ccc(O)cc1Cl	6	3	-8.876935280191805	-1.9849430718375014	2.8372965991043184	0.9161696249505398	3.4962000000000026	288.77799999999996
620	CCN1CN(c2ccccc2)CC1c1ccc(O)cc1	6	3	-9.307225457477724	-2.0811588804836765	2.6395172747988607	0.9254943953132897	3.2329000000000017	268.35999999999996
621	CN1CN(c2ccccc2)CC1c1ccc(F)cc1CO	6	3	-9.120641295972728	-1.9902871012064363	2.9067897682746047	0.9396258173072609	2.7686000000000015	286.34999999999997
622	Oc1ccc(C2CN(c3ccccc3)CN2)c(Cl)c1	6	3	-8.082366490959664	-1.8542220399343488	2.8650006857725465	0.8830451251670315	3.154000000000001	274.75100000000003
623	CN1CCN(c2ccc(F)cc2)C1	6	3	-7.1845518000538995	-1.9926361466401106	1.9922883986574753	0.6464236340608983	1.5350000000000001	180.22599999999997
624	CCN1CN(Cc2ccccc2)CC1c1ccc(O)cc1	6	3	-8.769205682917333	-1.913597563171695	2.600132567770192	0.9324038711869649	3.228500000000002	282.387
625	CN1CN(Cc2ccccc2)CC1c1ccc(O)cc1	6	3	-8.412682738270423	-1.8811330475911734	2.606606399467296	0.9269909105068803	2.838400000000001	268.35999999999996
626	OCc1ccc(C2CN(c3ccccc3)CN2)cc1	6	3	-8.51824579122068	-1.954219609482716	2.650684432026294	0.8818516351124129	2.2873	254.33300000000003
627	NCC(=O)c1cc(CF)cc(-c2ccccc2)c1	6	2	-8.129187312652252	-1.916067824770685	2.1065294531412366	0.8388002352246858	2.964500000000001	243.281
628	CS(=O)(=O)c1c(F)cc(-c2ccccc2)cc1C(N)=O	6	2	-7.71977729736786	-1.726194680807414	2.1053824620581043	0.939801099318814	1.9951	293.3190000000001
629	NC(=O)c1cc(CF)cc(Cc2ccccc2)c1	6	2	-7.976091647768623	-1.8799828305008592	1.9772715345891996	0.8811521112899261	2.8458000000000014	243.281
630	CS(=O)(=O)c1cccc(-c2cc(CF)cc(C(N)=O)c2)c1	6	2	-8.565601610575962	-1.8691675120619053	2.1904225678005904	0.9413673182470763	2.325500000000001	307.346
631	Cc1cc(C(N)=O)cc(-c2ccccc2)c1	6	2	-7.231082397715025	-1.8077705994287563	1.5684838599637168	0.8150422664976107	2.7609200000000014	211.26400000000004
632	CCNC(=O)c1cc(C)cc(-c2ccccc2)c1	6	2	-6.705038566205707	-1.5803927460937939	1.5945204033674791	0.8733516514563818	3.4117200000000025	239.318
633	CN1CCN(c2ccccc2)C(Cc2cc(CO)ccn2)C1	6	1	-8.824238014277352	-1.8813338659363403	2.7985420531061145	0.9359896109672077	1.937	297.402
634	CN1CCN(c2ccccc2)C(c2cc(OO)ccn2)C1	6	1	-8.009337960572553	-1.7477808319431885	3.121231432839548	0.6930753933723421	2.4265000000000008	285.34700000000004
635	CN1CCN(c2ccccc2)C(c2cc(O)ccn2)C1	6	1	-7.536200415875433	-1.685145642195965	2.8967740387245886	0.9076698053840736	2.2803000000000004	269.348
636	CN1CCN(c2ccccc2)C(c2cc(CO)cc(F)n2)C1	6	1	-8.942446056909198	-1.9065359053044453	3.047630823710511	0.882438581315523	2.2061	301.365
637	CCCc1cccc(N2CCN(C)CC2c2cc(CO)ccn2)c1	6	1	-9.360818578423247	-1.9107690909918296	2.9614495872839584	0.917155862300922	3.0195000000000016	325.45599999999996
638	CC(C)c1ccccc1N1CCN(C)CC1c1cc(CO)ccn1	6	1	-8.519496817772769	-1.7390350057340271	2.965980897533811	0.936991529843783	3.190400000000002	325.45599999999996
639	CC(=O)CNc1cccc(C)c1N1CCN(C)CC1	6	2	-7.720932507565159	-1.7713033973881371	2.22860830491784	0.8954375860085716	1.7477199999999997	261.36899999999997
640	Cc1c(-c2ccccc2S(N)(=O)=O)cccc1N1CCN(C)CC1	6	2	-8.234757341102267	-1.6809128034448735	2.105268854506665	0.924623943281606	2.06122	345.46800000000013
641	Cc1ccccc1N1CCNCC1c1ccc(S(N)(=O)=O)cc1	6	2	-7.906939268454798	-1.6487108085467277	2.6038234356091685	0.8990638675571833	1.79332	331.4410000000001
642	CN1CCN(c2ccccc2-c2ccccc2S(N)(=O)=O)CC1	6	2	-7.392886317906421	-1.5415233587688224	1.9874533824412879	0.93044315606634	1.7528000000000001	331.44100000000014
643	Cc1ccccc1N1CCN(N)CC1c1cccc(S(C)(=O)=O)c1	6	2	-7.781313750809867	-1.588354018165539	2.8909266900643704	0.8634869845003872	2.1355200000000005	345.4680000000001
644	Cc1cccc(CO)c1N1CCN(C)CC1	6	2	-7.086472281819162	-1.7716180704547906	2.0696592445791016	0.8120657205105153	1.23912	220.31599999999995
645	Cc1c(N2CCN(C)CC2)ccc(CO)c1S(=O)(=O)c1ccccc1	6	2	-7.846284254352148	-1.5692568508704297	2.304669477934885	0.90447939240967	2.0719200000000004	360.4790000000001
646	CCc1cc(C2N(C)CCN2c2ccccc2)cc(CO)c1F	6	1	-9.527831654538993	-1.9866902346806474	3.0569271042482216	0.9375441441564083	3.3310000000000026	314.40400000000005
647	CCc1cc(C2N(C)CCN2c2ccccc2)c(CO)cc1F	6	1	-8.988528253824905	-1.8742377020817618	3.0282485243665658	0.9375441441564083	3.331000000000002	314.404
648	CCc1cc(C2N(C)CCN2c2cccc(CO)c2)ccc1F	6	1	-8.764815462818708	-1.8275903605480317	2.9028236722955594	0.9375441441564083	3.331000000000002	314.404
649	CCc1c(F)ccc(C2N(C)CCN2c2ccccc2)c1CO	6	1	-8.738961264282397	-1.822199387489317	3.0615645006979264	0.9375441441564083	3.3310000000000026	314.404
650	CCc1cc(C2N(C)CCN2c2ccccc2CO)ccc1F	6	1	-8.88054687242819	-1.8517220276107524	2.9207853291002923	0.9375441441564083	3.331000000000002	314.404
651	Cc1ccccc1-c1sc(Cl)cc1CO	6	3	-6.8203728018279905	-1.7610126850937218	2.351668283639082	0.842292603776518	3.8692200000000017	238.73899999999998
652	CS(=O)(=O)c1cccc(-c2sccc2CO)c1Cl	6	3	-7.569162677795365	-1.784068752457743	2.643908047655966	0.9481272276578111	2.964300000000002	302.804
653	CN(C)CS(=O)(=O)c1cccc(-c2sccc2CO)c1	6	3	-6.965261137458442	-1.557479738439458	2.730904326859969	0.9195155880067857	2.2002000000000006	311.42800000000005
654	CNS(=O)c1ccc(C)c(-c2sccc2CO)c1	6	3	-7.457633339067767	-1.7577810352192311	3.5774843430651195	0.9041802218112414	2.457820000000001	281.402
655	CCNS(=O)(=O)c1ccc(C)c(-c2sccc2CO)c1	6	3	-6.989965003283936	-1.5630036907687423	2.5053580331536764	0.8914210889030657	2.5140200000000004	311.42800000000005
656	Cc1ccccc1-c1scc(N)c1S(C)(=O)=O	6	3	-6.792075707715538	-1.6473203270648817	2.531009056756943	0.9097253810018507	2.70922	267.375
657	c1cc(CON2CCNCC2)cs1	6	3	-6.563259351592071	-1.8203206251025963	2.8746622352159257	0.7864354370405893	1.0849	198.291
658	Cc1cc(Br)ccc1-c1ccc(C(=O)O)cc1	6	1	-5.764643589184934	-1.3981314360146577	1.595392932086055	0.9031858093774329	4.122720000000003	291.144
659	Cc1ccc(O)c(Br)c1	6	1	-6.35050384523656	-2.116834615078853	1.7673549303024814	0.6608123252102953	2.46312	187.036
660	Cc1cccc(Br)c1-c1cccc(S(N)(=O)=O)c1	6	1	-6.96077713660754	-1.6406709052078234	2.0162110303875203	0.9218639284158371	3.0719200000000013	326.2150000000001
661	Cc1cc(Br)ccc1S(C)(=O)=O	6	1	-5.212971528154254	-1.5048552575288567	1.9050715862217338	0.7638261247621332	2.1610199999999997	249.12900000000002
662	Cc1cc(Br)cc(-c2ccc(C(=O)O)cc2)c1	6	1	-6.8719395158890615	-1.6666901456980288	1.7169238649829435	0.9031858093774329	4.122720000000003	291.144
663	Cc1ccc(-c2ccc(C(=O)O)cc2)c(Br)c1	6	1	-6.298324614213232	-1.527568096989927	1.662779511464123	0.9031858093774329	4.122720000000002	291.144
664	NS(=O)(=O)c1cccc(Cc2cccc(Br)c2)c1	6	1	-7.27859467135993	-1.7155812165422923	1.8368843490688374	0.9426161431060891	2.6873000000000014	326.215
665	Cc1cccc(Br)c1C(N)=O	6	1	-6.191201121319558	-1.8667173746404178	1.9805276572521358	0.7610863895557818	1.8564200000000002	214.06199999999998
666	Cc1cc(Br)ccc1-c1ccc(S(N)(=O)=O)cc1	6	1	-6.362305838678007	-1.4996098675039946	1.7609925060547091	0.9218639284158371	3.0719200000000004	326.2150000000001
667	Cc1cccc(Br)c1-c1ccccc1S(N)(=O)=O	6	1	-6.33979183995723	-1.4943032671149654	2.025637717985637	0.9218639284158371	3.071920000000002	326.2150000000001
668	O=S1(=O)Nc2cc(-c3ccccc3)cc1c2	6	3	-7.134861669078253	-1.7837154172695633	3.3417300788732156	0.8190813228352153	2.4678000000000004	231.276
669	O=S1(=O)Nc2ccc(CN3CCc4ccccc4C3)c1c2	6	3	-7.535665238921708	-1.6444169699622007	3.3972094939279947	0.9260328519763025	2.3591000000000006	300.38300000000004
670	O=S(=O)(c1ccccc1)N1c2cccc(c2)S1(=O)=O	6	3	-6.349852262470831	-1.4567560167643927	3.29242728460225	0.8430947196178619	1.5842000000000003	295.341
671	O=S1(=O)Nc2cccc1c2CN1Cc2ccccc2C1	6	3	-6.807010078618467	-1.522093725931708	3.312810211740678	0.9214253529230333	2.3166	286.35600000000005
672	O=S1(=O)c2cccc(c2)N1N1CCCc2ccccc21	6	3	-7.81662770250264	-1.7478510897603907	3.589745225003277	0.8087050188139743	2.5631000000000004	286.356
673	O=S1(=O)Nc2cc(N3CCN(c4cccc(Cl)c4)CC3)cc1c2	6	3	-7.666447232150161	-1.5985647525112736	3.4176873844038553	0.9054381361594417	2.780800000000001	349.84300000000013
674	O=S1(=O)c2cccc(c2C(F)(F)F)N1c1ccccc1	6	3	-6.72129199614458	-1.5029265800004534	3.2231846655627177	0.8073268607021002	3.5458000000000025	299.27299999999997
675	O=S1(=O)Nc2cc1ccc2-c1ccc(Cl)c(Cl)c1	6	3	-6.885137276640082	-1.6228424192374935	3.38296424021914	0.8709656016860011	3.7746000000000013	300.166
676	O=S1(=O)Oc2cc1ccc2N1CCc2ccccc2C1	6	3	-7.648402082352726	-1.710234697539164	3.5963698934382915	0.7552683604565613	2.3304	287.34000000000003
677	CN1CCN(c2cccc(Oc3ccccc3)c2)CC1	6	3	-8.326339714506242	-1.8618261605392148	1.6586513886117764	0.8497120351055188	3.2307000000000023	268.36
678	CN1CCN(c2cccc(CC3COc4ccccc43)c2)CC1	6	3	-8.414280138512735	-1.754498692794065	2.6221222556578994	0.866101009772334	3.1571000000000016	308.42500000000007
679	CN1CCN(c2cccc(CCOc3ccccc3)c2)C1	6	3	-8.330284272815648	-1.8178170590798988	1.9913408909036345	0.8381692109860722	3.017400000000001	282.387
680	c1ccc(OCCc2cccc(N3CCNC3)c2)cc1	6	3	-8.272217773919078	-1.8497241267165043	2.0264227184683605	0.9020277050868774	2.675200000000001	268.35999999999996
681	CCNC(=O)c1c(CCOc2ccccc2)cccc1N1CCN(C)CC1	6	3	-8.08880072879545	-1.5566904260637646	2.1430590979326958	0.8173740333556948	2.8096000000000014	367.4930000000002
682	OCc1cccc(OCCc2cccc(N3CCNCC3)c2)c1	6	3	-8.72142720644431	-1.8185432836931663	2.0409454290824307	0.8583018518097719	2.21	312.413
683	c1ccc(OSCc2cccc(N3CCNC3)c2)cc1	6	3	-8.825318248344916	-1.9734011526368604	2.5516096415452854	0.8525887150349195	3.280900000000001	286.4
684	c1ccc(OCCc2cccc(N3CCNCC3)c2)cc1	6	3	-8.49829078940579	-1.8544790866760978	1.8355271369156867	0.9123416729691665	2.7177000000000007	282.38699999999994
685	CCc1ccc(N2CCN(CC)CC2)cc1CO	6	1	-7.174472104589349	-1.6910392921962838	2.0256489101548123	0.8811545983978746	1.8832	248.36999999999995
686	CCc1c(Cl)cc(N2CCN(C)CC2)cc1CO	6	1	-8.11996455695735	-1.9138940004063212	2.3174206567611453	0.9100470965036613	2.1465	268.7879999999999
687	CCc1ccc(CN2CCN(C)CC2)cc1CO	6	1	-7.3284310221359625	-1.727327757070067	1.983833525539426	0.8743103133112229	1.4887000000000001	248.36999999999995
688	CCc1c(Br)cc(N2CCN(C)CC2)cc1CO	6	1	-7.879676861716138	-1.8572576474927383	2.4189046567611445	0.9271488508047949	2.2556000000000007	313.23900000000003
689	CCc1cc(N2CCN(C)CC2)cc(CO)c1CC	6	1	-8.161367266536901	-1.8723460608397435	2.326202789678362	0.8994982296501254	2.0555000000000003	262.397
690	CCc1cc(C)c(N2CCN(C)CC2)cc1CO	6	1	-7.809956320288272	-1.8408243582821913	2.182883118299607	0.8834079145156349	1.80152	248.36999999999995
691	CC(c1ccccc1)c1ccc(N2CCN(C)CC2)cc1CO	6	1	-8.676617595874928	-1.8091998340011652	2.585807878858228	0.9399368963936274	3.082500000000002	310.441
692	CCc1ccc(N2CCN(C)CC2)cc1COC	6	1	-7.487033620459267	-1.7647107479994724	2.0531891816480226	0.8117698599621782	2.1471999999999998	248.36999999999995
693	CNC(=O)c1cccc(-c2ccc(F)c(C)c2)c1	6	2	-7.521745532687867	-1.772892424174404	1.6855597336842223	0.8620600073818445	3.1607200000000013	243.28099999999998
694	CCc1cc(-c2cc(F)cc(C(N)=O)c2)ccc1F	6	2	-8.274732556291346	-1.8983538419842079	2.001864623997891	0.9047083284370439	3.293100000000001	261.271
695	Cc1cccc(-c2cc(F)cc(C(N)=O)c2)c1	6	2	-8.230597726366154	-1.9962131639868366	1.7596819664559433	0.8449041895402665	2.9000199999999996	229.254
696	CCNC(=O)c1cc(F)cc(-c2cccc(C)c2)c1	6	2	-7.532070876038248	-1.7279755675913995	1.768926447152964	0.8947226079068242	3.5508200000000016	257.308
697	CCNC(=O)c1cccc(-c2ccc(F)c(C)c2)c1	6	2	-7.8434795144131915	-1.7994176088978193	1.694316577777057	0.8947226079068241	3.5508200000000016	257.30799999999994
698	CNC(=O)c1cc(F)cc(-c2ccc(F)c(C)c2)c1	6	2	-7.954990320907748	-1.8249999424042664	1.9089169908617958	0.8825678489190866	3.299820000000002	261.27099999999996
699	Cc1cc(-c2cc(F)cc(C(N)=O)c2)ccc1CF	6	2	-8.05634787829371	-1.8482529608152947	2.2170152157138663	0.9039732050555	3.3695200000000005	261.27099999999996
700	Cc1cc(-c2cc(S(C)(=O)=O)cc(C(N)=O)c2C(C)C)ccc1F	6	2	-7.753125087106751	-1.5826000312819104	2.3888459908032047	0.9184880306954023	3.4269200000000017	349.427
701	Cc1cc(-c2cc(F)cc(C(N)=O)c2)cc(CO)c1F	6	2	-8.178132184550902	-1.828685949363467	2.299713231288875	0.9051431097973237	2.5314200000000002	277.27
702	Cc1cc(-c2cccc(O)c2)c(CO)cc1S(C)(=O)=O	6	2	-8.09037269155789	-1.809062330163138	2.2610542569298993	0.909699769387906	2.26342	292.35600000000005
703	Cc1ccc(CO)c(-c2cccc(Br)c2)c1	6	2	-7.39637101217563	-1.8490927530439074	1.8293638599637152	0.8817620456731085	3.916820000000002	277.161
704	Cc1ccc(CO)c(-c2cccc(O)c2S(C)(=O)=O)c1	6	2	-6.9132898164584455	-1.545858597775813	2.3395081030837446	0.909699769387906	2.26342	292.35600000000005
705	Cc1cccc(-c2cccc(O)c2)c1	6	2	-7.300097561006975	-1.9510331402365846	1.4918748164613707	0.7200216083845385	3.3676200000000014	184.238
706	Cc1ccc(CO)c(-c2ccc(S(C)(=O)=O)c(O)c2)c1	6	2	-8.085227734278218	-1.8079118827412701	2.2190081030837447	0.909699769387906	2.26342	292.356
707	Cc1ccc(S(C)(=O)=O)c(-c2ccccc2)c1	6	2	-6.303698051743024	-1.5288713470198088	1.653104879712897	0.8157527599822286	3.065520000000001	246.33100000000002
708	Cc1c(-c2ccccc2O)cccc1S(C)(=O)=O	6	1	-7.789377544698447	-1.8359738943594974	2.002684185803533	0.9050376819723919	2.7711200000000007	262.33
709	Cc1ccccc1-c1cc(S(C)(=O)=O)ccc1O	6	1	-7.373269454666408	-1.737896276970085	1.8280531026010216	0.9050376819723919	2.771120000000001	262.33
710	Cc1c(-c2ccccc2O)cccc1S(=O)(=O)c1ccccc1	6	1	-7.53217177288746	-1.570566383800867	1.9667011930921792	0.7853289623924784	4.200420000000003	324.401
711	Cc1cccc(S(C)(=O)=O)c1-c1ccccc1O	6	1	-7.793824626744967	-1.8370220816500265	2.0245724118631863	0.9050376819723919	2.771120000000002	262.33
712	Cc1ccccc1-c1ccccc1S(C)(=O)=O	6	1	-6.890831040762628	-1.6712720134911287	1.644806025375745	0.8157527599822286	3.065520000000001	246.331
713	Cc1ccccc1-c1cccc(S(C)(=O)=O)c1O	6	1	-6.534111429706412	-1.5401048336579772	2.0095224903561224	0.9050376819723919	2.771120000000001	262.33
714	NC(=O)c1cc(Br)cc(Cc2ccc(F)cc2)c1	6	2	-8.039263507031125	-1.894872580522418	1.862056656761144	0.9288453364388295	3.2779000000000016	308.15
715	O=C1NCc2c(Cc3ccc(F)cc3)cc(Cl)cc21	6	2	-7.6433397921800585	-1.7535024076450552	2.2846181742937492	0.8950260573649774	3.3133000000000017	275.71000000000004
716	CCNC(=O)c1cc(F)cc(Cc2ccc(F)cc2)c1	6	2	-7.601489676021861	-1.6997447645847734	1.8102872239628667	0.9109780216423676	3.3053000000000017	275.29799999999994
717	Clc1cccc(Cc2ccccc2)c1	6	2	-6.479204161736617	-1.7316401508698769	1.3048719552981414	0.6924273342516304	3.9308000000000023	202.68400000000003
718	CNC(=O)C1=CC(Cl)=CC(Cc2ccc(F)cc2)=CC1	6	2	-7.088252351448756	-1.5849814099512147	2.8391182679189093	0.9072875475938513	3.493400000000002	291.753
719	Cc1ccc(C2CNCCN2c2ccccc2)nc1	6	2	-8.055702948992202	-1.8481050038862947	2.7492393770812384	0.8911922461758423	2.5409200000000007	253.34900000000005
720	CCc1cc(Cl)c(N2CCN(CC)CC2)c(C(N)=O)c1	6	2	-7.504416453331308	-1.6780385321116682	2.268369781405424	0.9257628942896846	2.1432	295.81399999999996
721	CCN1CCN(C2CN(c3ccccc3CO)CCN2CC)CC1	6	2	-9.143738627569027	-1.8664578315767226	2.9458676474846293	0.878481420534578	1.2844	332.4920000000002
722	CCN1CCN(c2ccccc2)CC1	6	2	-7.717454492326407	-2.062576472021774	1.4522152948853844	0.701716777836467	1.8285	190.29
723	CCN1CCN(c2ccccc2)CC1S(=O)(=O)c1ccc(Cl)cc1	6	2	-7.138550762778959	-1.4571505726470078	2.699369132827929	0.8343538622018799	3.281900000000002	364.898
724	CCN1CCN(C(=O)NC)C(c2cccc(Br)c2)C1	6	2	-7.284372905365654	-1.6711497558712975	2.72854824085897	0.906212424690665	2.4671000000000003	326.23800000000006
725	Oc1ccc(C2CNCCN2c2ccccc2Cl)cc1	6	2	-8.089694228708288	-1.808910621257946	2.549775099732546	0.8907298106361672	3.1965000000000012	288.778
726	CCN1CCN(c2c(S(C)(=O)=O)ccc(-c3ccc(O)cc3)c2Cl)CC1	6	2	-7.208799829371152	-1.4137619615210706	2.3691717971559676	0.8619503959714073	3.258000000000002	394.9240000000001
727	CCN1CCN(Cc2ccccc2CO)CC1	6	2	-7.609844534274207	-1.845658400549517	1.7990078691247007	0.850855835551265	1.3163999999999998	234.343
728	Cc1ccc(O)cc1	7	1	-6.043207069800099	-2.1365963495850675	1.2581831554897462	0.5359354364287862	1.7006199999999998	108.13999999999999
729	Cc1cc(Br)c(O)cc1S(=O)(=O)c1ccccc1	7	1	-7.107929288583856	-1.675355000050706	2.0720364620986658	0.9207482967575837	3.2959200000000015	327.19900000000007
730	Cc1cc(Br)c(O)c(S(C)(=O)=O)c1	7	1	-4.642568525166022	-1.2876168359493323	2.2612411486102246	0.842837479709068	1.86662	265.128
731	Cc1ccc(ON2CCCCC2)c(Br)c1	7	1	-5.7166783387817155	-1.4760400001150844	2.372057626854005	0.8146225081144293	3.5372200000000023	270.16999999999996
732	Cc1cc(Br)c(O)cc1C(C)C	7	1	-6.613672508915224	-1.909202801677116	2.2150423058247117	0.7796618132651245	3.586520000000001	229.11700000000002
733	Cc1ccc(O)c(Br)c1S(=O)(=O)c1ccccc1	7	1	-6.612075510719674	-1.5584811437824624	2.147964248597882	0.9207482967575837	3.2959200000000015	327.199
734	Cc1ccc(O)c(Br)c1S(C)(=O)=O	7	1	-6.091192947181172	-1.689392961523564	2.4673726171416934	0.842837479709068	1.8666199999999997	265.128
735	COc1ccc(-c2c(C)ccc(O)c2Br)cc1	7	1	-6.655301637089968	-1.6141477423569457	1.9454708371597036	0.9014121345044058	4.138720000000002	293.15999999999997
736	Cc1cc(Br)c(O)cc1S(C)(=O)=O	7	1	-5.654826473254227	-1.56836667716687	2.3315712185402937	0.842837479709068	1.8666199999999997	265.12800000000004
737	Cc1cc(Br)c(O)c(-c2ccc(S(C)(=O)=O)cc2)c1	7	1	-6.93896878036451	-1.5919086150522408	1.9966561833435215	0.9091301674896817	3.5336200000000026	341.2260000000001
738	Cc1cccc(-c2cc(C)cc(Br)c2O)c1	7	1	-7.227788152010336	-1.806947038002584	1.90220127255113	0.8166513389674196	4.438540000000002	277.16099999999994
739	NS(=O)(=O)c1ccc(Cc2ccccc2Br)cc1	7	2	-6.325722048460105	-1.4909869854557996	1.7593569644534544	0.9426161431060891	2.6873000000000014	326.215
740	Cc1cc(-c2cccc(F)c2)ccc1Br	7	2	-6.657132760546391	-1.7188642876725322	1.635914437485237	0.7084039392846738	4.563620000000002	265.125
741	CNS(=O)(=O)c1cccc(-c2cccc(Br)c2C)c1	7	2	-6.9834690180687575	-1.6021176697425754	2.0074643281399016	0.931597611152754	3.332620000000002	340.2420000000001
742	CNS(=O)(=O)c1ccccc1-c1cccc(C)c1Br	7	2	-6.342749152310701	-1.4551264515342428	2.1238332630511447	0.9315976111527541	3.332620000000002	340.242
743	CCN1CN(c2cccc(C(C)(C)C)c2)CC1c1ccc(O)cc1	7	1	-9.168686192537594	-1.8715502319515496	2.8530233605580566	0.8983265608536767	4.530400000000005	324.46799999999996
744	CCN1CCN(c2ccccc2)C1	7	1	-7.392942890003698	-2.050433435883482	1.8823814504136838	0.6775049858461514	1.786	176.263
745	CCCN1CN(c2ccccc2)CC1c1ccc(O)cc1	7	1	-8.49741403313431	-1.8542877627722845	2.664399150367922	0.9274726791205358	3.623000000000003	282.387
746	CCN1CN(c2ccccc2)CC1c1ccccc1	7	1	-8.442980567372114	-1.9369525829185652	2.4886448715867324	0.8242787042909253	3.527300000000002	252.361
747	CCN1CN(c2ccccc2)CC1c1ccc(CO)cc1	7	1	-8.574115819391379	-1.8710254647466336	2.636504825021138	0.9335369849562983	3.0196000000000014	282.38699999999994
748	CCN1CN(c2ccccc2)CC1c1ccc(O)c(S(C)(=O)=O)c1	7	1	-8.522868666127907	-1.7397232813973715	2.970994657917414	0.9221099604204795	2.636400000000001	346.45200000000006
749	CCN1CN(c2ccccc2F)CC1c1ccc(O)cc1	7	1	-9.083479504458982	-1.9821777334649167	2.7775982298130675	0.9368270829401257	3.3720000000000026	286.34999999999997
750	CCN1CCN(c2ccccc2C)CC1	7	1	-7.619765716884239	-1.967415048232992	1.5811459989470311	0.7279648812350903	2.13692	204.31699999999998
751	CCCN1CCN(c2ccccc2)CC1	7	1	-6.97026607008279	-1.7997149605376843	1.48432018174098	0.7446258051331733	2.2186000000000003	204.31699999999998
752	CCCc1cccc(N2CCN(CC)CC2)c1	7	1	-7.179016076016863	-1.7411671511426325	1.7333799256396158	0.7873858990411913	2.7810000000000015	232.37099999999992
753	CCN1CCN(c2ccccc2Br)CC1	7	1	-7.319768088495085	-1.8899559936561305	1.754432224349534	0.8138902541294739	2.591	269.18600000000004
754	CCN1CCN(c2cccc(C)c2)CC1	7	1	-7.21723820542637	-1.8634828916818822	1.6099942994837022	0.7279648812350903	2.13692	204.31699999999998
755	CCN1CCN(c2ccccc2S(C)(=O)=O)CC1	7	1	-7.268116335715887	-1.7131114491458088	1.877622502914992	0.8266153905728442	1.232	268.382
756	CCN1CCN(c2ccccc2-c2cccc(O)c2)CC1	7	1	-8.800345466836431	-1.9203928211209256	1.865484477935322	0.9362339267250865	3.201100000000002	282.3870000000001
757	CCN1CCN(c2ccccc2)CC1c1ccc(S(N)(=O)=O)cc1	7	1	-8.683234417023387	-1.7724578032233882	2.517650580791729	0.9225882431204928	2.2172	345.4680000000001
758	CCN1CCN(c2ccccc2P(=O)(O)O)CC1	7	1	-6.16965099102352	-1.4542006844356783	2.3605348106073	0.7888239175673005	0.6314999999999998	270.26900000000006
759	OCCc1cccc(-c2ccccc2O)c1	7	2	-7.433628563633576	-1.858407140908394	1.7300866024386323	0.8240579095065798	2.5940000000000003	214.264
760	OCc1ccccc1-c1cccc(Br)c1	7	2	-7.215572491530911	-1.8630528062034382	1.658549218982806	0.8770623314343267	3.6084000000000014	263.13399999999996
761	N#Cc1ccc(-c2ccccc2-c2cccc(CCO)c2)nc1	7	2	-8.094070807991866	-1.6877304318648982	2.0738982115501816	0.7965258915375522	3.8220800000000033	300.36099999999993
762	CS(=O)(=O)c1ccc(-c2ccccc2CO)cc1CO	7	2	-7.866720808932379	-1.7590522488784934	2.115875795391437	0.899893673214925	1.7417000000000002	292.35600000000005
763	CS(=O)(=O)c1cccc(Cc2ccccc2O)c1	7	2	-7.610973593222852	-1.7939236797332074	1.818718195222683	0.923655546983617	2.3865000000000007	262.33
764	CCCc1ccc(Br)cc1N1CCC(NCC)CC1	7	3	-8.016442998559848	-1.839098153546134	2.195736123011695	0.8808206057503997	3.9799000000000033	325.2940000000001
765	CCCc1ccccc1N1CCC(N)CC1	7	3	-7.147129100437444	-1.786782275109361	1.9688785756827798	0.8445727263134137	2.566600000000001	218.3439999999999
766	NC1CCN(c2cc(Cl)cc(Br)c2)CC1	7	3	-7.487162904406812	-1.9331771492739693	2.2411825693533665	0.8608971948521964	3.030000000000001	289.60400000000004
767	O=S(=O)(NC1CCN(c2ccccc2)CC1)c1ccccc1	7	3	-6.300611630161765	-1.3432949130289789	1.7260185494944498	0.9431702449192161	2.6339000000000015	316.426
768	NC1CCN(c2ccccc2)CC1	7	3	-7.305874643550312	-2.026285049187142	1.6789559443408084	0.7041240342301892	1.6140999999999999	176.26299999999995
769	NC1CCN(c2cc(Br)cc(P(=O)(O)O)c2)CC1	7	3	-6.352585446775952	-1.4973187491607498	2.8331312815649135	0.7068210211958504	1.1795999999999995	335.1380000000001
770	Cc1cc(C)cc(-c2ccccc2C)c1	7	3	-7.101547471408819	-1.8336116726045164	1.5376924594632584	0.6383105029349652	4.278860000000003	196.293
771	CNC(=O)c1ccc(-c2ccc(C)c(N3CCCCC3)c2)cc1	7	3	-7.863620762948818	-1.6396782757533201	1.8074572554913146	0.9288432909165018	4.0119200000000035	308.42499999999995
772	CCc1cc(Br)cc(N2CCC(N)CC2)c1C	7	3	-7.228927709743562	-1.7532725004251222	2.415971982822553	0.9076973026760886	3.2474200000000017	297.24000000000007
773	CC(C)(C)c1cc(Br)cc(CN2CCC(N)CC2)c1	7	3	-7.681659019264674	-1.762293441248025	2.218349239382505	0.8988632624645784	3.6697000000000024	325.29400000000004
774	Cc1cc(C(N)=O)cc(-c2ccccc2S(C)(=O)=O)c1	7	3	-8.011173272606943	-1.7913528017078577	1.9566850261606668	0.9402428244258964	2.16442	289.35600000000005
775	CCc1ccccc1-c1cc(CF)cc(C(N)=O)c1	7	3	-8.7985991983728	-2.018537092127632	2.1041287693590593	0.8948019779456695	3.4844000000000017	257.30799999999994
776	CCNC(=O)c1cc(C)cc(-c2ccccc2Br)c1	7	3	-7.1904484712380965	-1.6496020128875466	1.8730077243663157	0.9038348913458352	4.174220000000004	318.214
777	CCNC(=O)c1cc(CF)cc(-c2ccccc2)c1	7	3	-7.436718602557638	-1.7061002557946185	1.8948156101911842	0.8909095312337993	3.5728000000000018	257.308
778	NC(=O)c1cc(CF)cc(-c2cccc(C(F)(F)F)c2)c1	7	3	-9.04274367587154	-1.9732884468935499	2.1793480738734647	0.8566878049704796	3.940800000000002	297.251
779	c1ccc(Cc2cccc(N3CCCNCC3)c2)cc1	7	2	-8.592355671265963	-1.9213091367806527	1.820184256929899	0.91819296448587	3.0771000000000006	266.3879999999999
780	Brc1ccc(-c2ccccc2)cc1N1CCNCC1	7	2	-8.22120326290755	-1.8860733798589924	1.9524332841838579	0.911514006168738	3.5257000000000023	317.23000000000013
781	Cc1cccc(-c2cccc(N3CCCNCC3)c2)c1	7	2	-8.92786731092672	-1.9963318201330391	1.8654988462388964	0.8952074736736665	3.4617200000000015	266.3879999999999
782	OCc1cc(-c2ccccc2)ccc1Br	7	2	-7.179829129641643	-1.8538239098477984	1.6700479667466706	0.8770623314343267	3.6084000000000014	263.134
783	Brc1ccc(Br)c(N2CCCNCC2)c1	7	2	-6.936314321748255	-1.7909486568127322	2.2302279309684963	0.8494919530181618	3.011300000000001	334.0550000000001
784	Brc1ccc(-c2ccccc2)cc1N1CCCCC1	7	2	-7.293913473775559	-1.673338512374598	1.7568341083596817	0.7442956024279925	5.106400000000004	316.2420000000002
785	CN1CCN(c2ccc(F)cc2-c2ccc(C(=O)O)cc2)C1	7	1	-8.680958973184136	-1.8507866717365218	2.1692950693455657	0.9463541879285872	2.9002000000000008	300.333
786	CN1CCN(c2ccc(F)cc2-c2cccnc2)C1	7	1	-8.08534984816905	-1.8549064690179375	2.3115686638042376	0.8240620118418068	2.5970000000000004	257.312
787	CN1CCN(c2ccc(F)c(-c3cccc(O)c3)c2)C1	7	1	-8.759250432406507	-1.9586279398805377	2.2569457549056082	0.9102994417957371	2.9076000000000013	272.32300000000004
788	CN1CC(c2ccc(O)cc2)N(c2ccc(F)cc2)C1	7	1	-8.564846055476758	-1.9151577996866969	2.707458542424156	0.910144836395708	2.9819000000000013	272.32300000000004
789	CN1CCN(c2ccc(F)c(-c3ccc(C(=O)O)cc3)c2)C1	7	1	-8.236682682318444	-1.756066648264143	2.133598791429934	0.9463541879285872	2.9002000000000008	300.333
790	CC(C)c1cc(N2CCN(C)C2)ccc1F	7	1	-7.854664461770544	-1.963666115442636	2.3629383354881934	0.7587429524375882	2.658400000000001	222.30699999999996
791	Cc1cc(O)cc(C)c1-c1cc(F)ccc1N1CCN(C)C1	7	1	-8.047014122763263	-1.7156291754968414	2.512432562735306	0.9189627378561777	3.524440000000003	300.37700000000007
792	CN1CCN(c2ccc(F)c(C(C)(C)C)c2)C1	7	1	-8.298274602333619	-2.0126272174001114	2.4034197590980817	0.7395312625530465	2.8325000000000014	236.33399999999995
793	CN1CCN(c2ccc(F)c(-c3ccc(=O)[nH]c3)c2)C1	7	1	-8.233617633876175	-1.8410928730088107	2.5246744998448793	0.9079556262672166	1.8903	273.31100000000004
794	CC(=O)N1CCN(C2CN(C)CN2c2ccc(F)cc2)CC1	7	1	-8.25686477855514	-1.760369485639365	3.0518569491979273	0.8161627339613181	1.0252000000000001	306.38500000000005
795	CN1CN(c2ccccc2)CC1c1ccccc1CO	7	1	-8.6775488884471	-1.9403589192645452	2.788181996284271	0.9267406546597586	2.6295000000000015	268.35999999999996
796	CN1CN(c2ccccc2)CC1c1ccc(F)cc1O	7	1	-8.866529761118668	-1.9826163270386317	2.834498218537517	0.9101448363957079	2.9819000000000018	272.3229999999999
797	CN1CN(c2ccccc2)CC1c1ccc(F)cc1Br	7	1	-8.395783624133797	-1.877354290794271	2.843558947282455	0.8173227712097972	4.038800000000004	335.2199999999999
798	CN1CN(Cc2ccccc2)CC1c1ccc(F)cc1CO	7	1	-8.720431756481172	-1.859202297412	2.8651121423918298	0.9403602133932097	2.764200000000002	300.377
799	CN1CCN(c2ccccc2)C1c1ccc(F)c(CO)c1	7	3	-9.043311426475395	-1.9734123402325034	2.7678366913515298	0.9396258173072609	2.768600000000001	286.34999999999997
800	CCc1cc(CO)cc(C2N(C)CCN2c2ccccc2)c1	7	3	-8.727894031034472	-1.8607932596924055	2.8793341204138088	0.938408694059907	3.191900000000002	296.414
801	Cc1cc(CO)cc(C2N(C)CCN2c2ccccc2)c1	7	3	-8.651168460795866	-1.8878397295910314	2.8038851528899897	0.9373948766313687	2.937920000000001	282.38699999999994
802	CN1CCN(c2ccccc2)C1c1cccc(CO)c1	7	3	-8.552105312995423	-1.9123088830594879	2.6443371686980655	0.9267406546597586	2.629500000000001	268.35999999999996
803	Cc1cc(C2N(C)CCN2c2ccccc2)cc(O)c1F	7	3	-8.639709401811288	-1.8853391579153276	3.00178736931763	0.9174198415584797	3.2903200000000026	286.35
804	CCc1cc(CCO)cc(C2N(C)CCN2c2ccccc2)c1	7	3	-9.677137927034986	-2.017822744605196	2.918006480256828	0.9182778810942058	3.2344000000000017	310.441
805	CN1CCN(c2ccccc2)C1c1ccc(CO)c(O)c1	7	3	-8.794378141123431	-1.9190906438934838	2.8467389990438363	0.9079515466976095	2.3351000000000015	284.359
806	CCc1cc(CO)cc(C2N(CC)CCN2c2ccccc2)c1	7	3	-9.540506890601634	-1.9893332041012841	2.947630955781305	0.9141740116534676	3.5820000000000025	310.441
807	CCNC1CCN(c2ccc(F)cc2)CC1	7	2	-7.210774158317625	-1.8026935395794061	1.7970056659837823	0.8445245983118539	2.404000000000001	222.307
808	CCNC1CCN(c2ccccc2)C(c2ccc(S(C)(=O)=O)cc2)C1	7	2	-9.354691026669192	-1.8709382053338384	2.890903634369197	0.8898103097249098	3.4097000000000026	358.5070000000002
809	Cc1ccccc1N1CCC(N)C(c2ccc(Cl)cc2)C1	7	2	-8.777204246827488	-1.915342992913087	2.7123961269670858	0.9090926184215817	3.9696200000000026	300.8330000000001
810	CCNC1CCN(c2cc(CC)ccc2C)CC1	7	2	-8.625906783407654	-2.0331457268101976	2.0025231182996066	0.8777847703368586	3.135720000000002	246.39799999999997
811	CCNC1CCN(c2ccc(S(C)(=O)=O)cc2C)CC1	7	2	-8.003541839292865	-1.7896463613422544	2.0980922988879414	0.9227966106532569	1.9768199999999998	296.4360000000001
812	CNC1CCN(c2ccccc2C)C1	7	2	-7.520190335282142	-2.0098554084253166	2.300902118149958	0.764621604594257	1.79312	190.29
813	Cc1ccccc1N1CCC(N)C(c2ccccc2)C1	7	2	-8.576903497525368	-1.9178539256922424	2.6436399199634906	0.9032377819096482	3.316220000000002	266.38800000000003
814	CNC1CCN(c2cccc(C)c2C)CC1	7	2	-8.070391012226665	-2.017597753056666	1.9358223215021777	0.820189893820924	2.4916400000000003	218.34399999999997
815	Cc1ccccc1N1CCC(N(C)c2ccccc2O)CC1	7	2	-7.936286579367579	-1.6920219839245847	2.0914464341098338	0.9328486503900282	3.8058200000000033	296.4140000000001
816	OCc1ccnc(C2CNCCN2c2ccccc2)c1	7	2	-8.322509100357085	-1.860969609175906	2.884910652490717	0.8906083368475896	1.7247999999999999	269.348
817	OCc1ccnc(C2NCCN2c2ccccc2)c1	7	2	-7.805802986951524	-1.7907740207005067	3.016497344114205	0.8758514913368207	1.6823	255.321
818	OCCc1ccnc(C2CNCCN2c2ccccc2)c1	7	2	-8.345042596775514	-1.82103758939784	2.912082423361454	0.8976033417491168	1.7672999999999996	283.375
819	c1ccc(-c2ccnc(C3CNCCN3c3ccccc3)c2)cc1	7	2	-9.0830429546373	-1.8540683792202564	2.646330105678608	0.7943435524610241	3.8995000000000024	315.41999999999996
820	CCc1c(CO)ccnc1C1CN(C)CN1c1ccccc1	7	2	-8.306451493952098	-1.770941408883718	3.202320933600621	0.9413771934914537	2.586900000000001	297.402
821	c1ccc(OSc2cccc(N3CCNC3)c2)cc1	7	2	-8.242951158584932	-1.8910626893059592	2.546006838261359	0.8642429927162698	3.139800000000001	272.373
822	c1cc(C2SOc3ccccc32)cc(N2CCNC2)c1	7	2	-8.46928416050689	-1.8937895103655644	3.44120425092618	0.8560954629581066	3.1837000000000018	284.384
823	CC(C)c1ccc(N2CCNC2)cc1CSO	7	2	-7.823296767497359	-1.8974281713496954	3.1061454279944023	0.807768652054276	2.883300000000001	252.38299999999998
824	CS(=O)(=O)c1cccc(Oc2ccccc2)c1	7	2	-6.7537185864396685	-1.6380173586816442	1.5620800433790176	0.8384575398443251	2.8824000000000014	248.30300000000003
825	c1ccc(CSOc2ccccc2)cc1	7	2	-6.502236820868183	-1.6788703280212758	1.9149885034193037	0.7164278458751745	3.913800000000003	216.30500000000004
826	CSOc1ccccc1	7	2	-5.796886926499932	-1.9322956421666437	2.140103155154552	0.5830006978368178	2.3434	140.207
827	c1ccc(N2CCNC2)cc1	7	2	-6.513261796944904	-1.9638223219838389	1.9942297069265997	0.6401573245212019	1.0536999999999999	148.20900000000003
828	Brc1cccc(CSOc2ccccc2)c1	7	2	-6.797631599069354	-1.6994078997673385	2.154208704480901	0.7576067163809053	4.676300000000003	295.20099999999996
829	SOc1ccccc1	7	2	-4.80059961223337	-1.6972682697858628	2.176831407237996	0.44643065117743463	1.9101999999999997	126.17999999999996
830	CNCS(=O)(=O)c1ccc(S(C)(=O)=O)c(-c2sccc2O)c1	7	2	-7.081309564540508	-1.509740271895872	2.9418761603158323	0.8364468347205999	1.4748	361.46600000000007
831	CNCS(=O)(=O)c1ccc(F)c(-c2sccc2CO)c1	7	2	-8.272705308006024	-1.8498331426524806	2.844266564622208	0.8283303142516998	1.9970999999999999	315.3910000000001
832	Cc1ccc(S(=O)(=O)N(C)C)cc1-c1sccc1CO	7	2	-6.968996995820641	-1.558315101764677	2.4757311800068216	0.9434361908156654	2.4661200000000014	311.42800000000005
833	Cc1c(-c2sccc2CO)cccc1S(C)(=O)=O	7	2	-7.483091406457712	-1.7637815592483426	2.590563620654395	0.9412078032024476	2.619320000000001	282.386
834	CNCS(=O)(=O)c1ccc(C)c(-c2sccc2CCO)c1	7	2	-8.079852955922146	-1.7631684654583772	2.8018828777266	0.8544292467637837	2.20892	325.4550000000001
835	CNCS(=O)(=O)c1ccc(S(C)(=O)=O)c(-c2cccs2)c1	7	2	-7.257503850963098	-1.5837171787367574	2.5985464544402674	0.8931598213104758	1.7692	345.46700000000004
836	Cc1cc(Br)cc(-c2ccccc2S(N)(=O)=O)c1	7	3	-6.586834042544807	-1.5525316726779446	1.9953513757564352	0.9218639284158371	3.0719200000000004	326.2150000000001
837	Cc1cc(Br)ccc1-c1ccc(S(C)(=O)=O)cc1	7	3	-7.132527653533105	-1.6811528902712776	1.7294345782682115	0.8408937507284779	3.828020000000003	325.2270000000001
838	Cc1cccc(Cc2cccc(S(N)(=O)=O)c2)c1	7	3	-7.265638415214464	-1.7125273976825428	1.7433425029149916	0.9206693725893742	2.23322	261.346
839	CCc1cccc(Br)c1-c1ccc(S(N)(=O)=O)cc1	7	3	-6.917437712330467	-1.5869690492781938	1.9967335589091313	0.9316898083163839	3.3259000000000016	340.242
840	Cc1ccc(S(C)(=O)=O)cc1-c1ccc(C(=O)O)cc1	7	3	-7.317960739583665	-1.636345767038371	1.7317337441093859	0.9431349935541063	2.76372	290.34
841	CN1CN(c2ccccc2)CC1Cc1ccc(CO)cc1	7	2	-8.365134534857363	-1.8254220097368135	2.6719963760930163	0.9331437069752763	2.4995000000000003	282.38699999999994
842	CN1CN(c2ccccc2)CC1c1ccc(CO)cc1	7	2	-8.925575289056942	-1.9958193084623657	2.6376719167086744	0.9267406546597586	2.629500000000001	268.35999999999996
843	c1ccc(C2CN(c3ccccc3)CN2)cc1	7	2	-8.449428303688158	-2.0492873748346896	2.502156983076656	0.8434945333095996	2.795000000000001	224.30700000000002
844	CCOc1ccc(C2CN(c3ccccc3)CN2)cc1	7	2	-8.196617901387935	-1.8328194813095087	2.5624196485793735	0.9213170207332866	3.1937000000000015	268.36
845	OCCc1ccc(C2CN(c3ccccc3)CN2)cc1	7	2	-8.244794271725056	-1.8435920452078096	2.685474407379896	0.8931040284177635	2.3298000000000005	268.36
846	OCc1ccc(C2CN(c3cccc(Cl)c3)CN2)cc1	7	2	-9.009105668509987	-2.0144972691267014	2.768928680634403	0.9114551056796674	2.9407000000000005	288.77799999999996
847	CCCc1ccccc1C1CN(c2ccccc2)CN1	7	2	-8.122439056355281	-1.8162325873109653	2.750354198774941	0.9064225109202748	3.7475000000000023	266.3879999999999
848	CC(C)(C)c1ccccc1C1CN(c2ccccc2)CN1	7	2	-8.894043550490775	-1.940839419255132	2.833769768274605	0.8909523217698835	4.092500000000003	280.415
849	CS(=O)(=O)c1cc(-c2c3cccc2S(=O)(=O)N3)ccc1F	7	3	-7.225742500201666	-1.5767862837825528	3.3334447099630395	0.9147955175032383	2.0104	327.358
850	O=S1(=O)Nc2ccc(N3CCN(c4ccccc4)CC3)c1c2	7	3	-7.050180449915949	-1.5031035223584002	3.152718892567828	0.9222549075590749	2.1273999999999997	315.3980000000001
851	Cc1ccc(S(=O)(=O)c2cc3cc(c2)S(=O)(=O)N3)cc1	7	3	-6.546572081900573	-1.4638580194732	3.55800228794034	0.9190620536221145	1.94202	309.368
852	CS(=O)(=O)c1cccc(CN2c3cccc(c3Cl)S2(=O)=O)c1	7	3	-7.670223300764745	-1.6352971023305385	3.1997881714139806	0.8454735742835975	2.452400000000001	357.84000000000003
853	COc1ccc(-c2ccc3cc2NS3(=O)=O)cc1	7	3	-6.682695885405573	-1.5751265257259066	3.18149281940466	0.9031493142934934	2.4764	261.30199999999996
854	Cc1ccc(Cc2c3cccc2S(=O)(=O)N3)cc1	7	3	-6.79301091145777	-1.601128026722	3.1137824121648414	0.9009561062870592	2.7000200000000003	259.33000000000004
855	O=S1(=O)Nc2cc(N3CCN(c4ccccc4)CC3)cc1c2C(F)(F)F	7	3	-7.089652872456109	-1.390395320817417	3.369737528137672	0.8657942157562505	3.146200000000002	383.3950000000001
856	O=S(=O)(c1ccc(Cl)cc1)N1c2cccc(c2)S1(=O)=O	7	3	-6.752554217266787	-1.5099170251561418	3.3237782319962843	0.8467419366776967	2.2376000000000005	329.78600000000006
857	CN1CCN(c2cc(O)cc(COc3ccccc3)c2)CC1	7	3	-8.274751565277784	-1.7641829613819322	1.9449500398790658	0.9413034420378837	2.7230000000000008	298.3860000000001
858	CN1CCN(c2cccc(COc3ccc(CO)cc3)c2)CC1	7	3	-8.862506287393574	-1.8479603055930123	1.8291746753848557	0.9201305085641128	2.5097000000000005	312.413
859	CN1CCN(c2cc(CO)cc(CCOc3ccccc3)c2)CC1	7	3	-8.095233696026332	-1.6524326586541045	2.0346822545394687	0.8849279691660095	2.552200000000001	326.44000000000005
860	CN1CCN(c2cc(N)cc(CCOc3ccccc3)c2)CC1	7	3	-8.784986501027664	-1.8317963127610946	2.0213468912287134	0.862092943764906	2.642100000000001	311.4290000000001
861	CN1CCN(c2ccc(C(N)=O)c(COc3ccccc3)c2)CC1	7	3	-8.26394970748148	-1.6868716702793276	1.9648843090067416	0.9146621728671172	2.1163	325.41200000000003
862	ON1CCN(c2cccc(CCOc3ccccc3)c2)CC1	7	3	-7.724658788397685	-1.6469027872890483	2.052198386772556	0.9205878896826243	2.819300000000001	298.386
863	CN1CCN(c2cccc(CCOc3ccc(N)cc3)c2)CC1	7	3	-7.434968012733567	-1.5502979987082335	1.900790289621364	0.8620929437649061	2.642100000000001	311.42900000000003
864	Cc1cccc(S(N)(=O)=O)c1-c1ccccc1Cl	8	2	-6.361089906595513	-1.4993232695636631	1.9511001983624023	0.9198340752217722	2.9628200000000007	281.764
865	Cc1ccc(S(N)(=O)=O)c(-c2cc(F)ccc2F)c1	8	2	-6.676649129995723	-1.5317283599542164	2.0106788077779107	0.9205049501732163	2.587620000000001	283.29900000000004
866	Cc1cc(F)cc(-c2cccc(S(N)(=O)=O)c2)c1F	8	2	-8.06152115683421	-1.8494397923081805	2.133100527234925	0.9205049501732163	2.5876199999999994	283.299
867	Cc1ccc(S(=O)(=O)NS(=O)(=O)c2ccccc2)cc1	8	2	-5.969585606154002	-1.3348399212864637	1.8142914597271016	0.9309793264187165	1.6622200000000003	311.384
868	Cc1cccc(Cl)c1Cl	8	2	-5.68496776678574	-1.894989255595247	1.6447414687640176	0.5470499369527474	3.301820000000001	161.031
869	Cc1c(F)cccc1-c1ccc(S(N)(=O)=O)cc1	8	2	-6.9534777223371735	-1.638950416764735	1.78582233337025	0.9062399404772	2.4485200000000003	265.30899999999997
870	Cc1ccc(S(C)(=O)=O)cc1-c1ccc(O)cc1	8	2	-7.615428739271222	-1.7949737677272004	1.771899884390658	0.9050376819723919	2.7711200000000016	262.33
871	Cc1ccc(O)cc1-c1ccccc1	8	2	-6.607398189045832	-1.765901445814293	1.4697071241536754	0.7200216083845385	3.3676200000000014	184.23800000000003
872	Cc1ccc(Oc2ccc(Cl)cc2F)c(S(C)(=O)=O)c1	8	2	-7.571260913207932	-1.692985407732007	1.9602311800068222	0.8602410090991714	3.9833200000000017	314.76500000000004
873	COc1ccc(Cc2ccc(O)cc2)cc1	8	2	-6.561610672468709	-1.6404026681171773	1.4366504820372938	0.8506611003046431	2.991600000000001	214.264
874	CS(=O)(=O)c1ccc(Cc2ccc(O)cc2)cc1	8	2	-7.450651528694855	-1.7561354067326829	1.6598169644534533	0.923655546983617	2.3865000000000007	262.33
875	Cc1ccc(S(=O)(=O)c2ccc(Cl)cc2)cc1CO	8	2	-7.262223384893913	-1.6660683073773919	1.8797282334653467	0.9471691700261807	2.973520000000002	296.7750000000001
876	Clc1cccc(N2CCN(c3ccccc3)CC2)c1	8	2	-7.616237432722767	-1.7472846999605367	1.5355577347333096	0.8231031223226477	3.6666000000000016	272.77900000000005
877	Cc1ccc(O)c(S(=O)(=O)c2ccccc2)c1	8	2	-6.222357844702002	-1.5091434490645297	1.769583439451031	0.8881293734658957	2.5334200000000004	248.30300000000003
878	Cc1c(S(C)(=O)=O)cc(O)cc1S(=O)(=O)c1ccccc1	8	2	-6.85932828093326	-1.4968281459013326	2.3514164226299723	0.9308908985487152	1.93692	326.39500000000004
879	CS(=O)(=O)c1cc(Cc2ccc(Cl)cc2)ccc1O	8	2	-7.005212498167507	-1.6071059661863296	1.9312039731103177	0.9469531924042929	3.0399000000000016	296.77500000000003
880	CS(=O)(=O)c1ccc(-c2cccc(O)c2)cc1	8	2	-7.484931668409764	-1.8153625805520048	1.6454600351957112	0.8878150296578962	2.4627000000000008	248.30300000000003
881	Cc1ccc(O)c(Br)c1C(C)(C)C	8	1	-6.592659727686427	-1.8284748222969136	2.5018537360228112	0.7350389136958714	3.760620000000002	243.14399999999998
882	Cc1cc(Br)c(O)cc1-c1cccc(S(N)(=O)=O)c1	8	1	-7.389523142818324	-1.6952728747631658	2.1569267715788154	0.880645743351888	2.777520000000001	342.2140000000001
883	Cc1cc(Br)c(O)c(S(=O)(=O)c2ccccc2)c1	8	1	-5.840167113850635	-1.3765405898221506	2.0257253161018056	0.9207482967575837	3.2959200000000015	327.199
884	Cc1cc(Br)c(O)cc1-c1ccncc1	8	1	-6.788091170087028	-1.7526776036189784	2.1200056462764447	0.854267638149251	3.525120000000001	264.122
885	CCc1c(C)ccc(O)c1Br	8	1	-6.552364556749524	-1.975612247669231	2.3180109463768055	0.7627921882797973	3.0255200000000024	215.08999999999995
886	Cc1c(Br)cccc1N1CCCNCC1	8	1	-6.721690205904278	-1.7355329483888517	2.134209684099087	0.8425302243069444	2.55722	269.18600000000004
887	Cc1ccc(-c2ccc(S(C)(=O)=O)cc2)cc1Br	8	1	-6.944450765037246	-1.6368227425246482	1.7535664464000789	0.840893750728478	3.828020000000002	325.227
888	Cc1cc(-c2ccc(C(=O)O)cc2)ccc1Br	8	1	-6.7635879982825795	-1.6404110426517056	1.6025634721842543	0.9031858093774329	4.122720000000002	291.144
889	CS(=O)(=O)c1ccc(Cc2ccccc2Br)cc1	8	1	-6.8730605639680284	-1.6199959107625432	1.7284301952226837	0.866190339763892	3.4434000000000022	325.227
890	CCc1cccc(N2CC(c3ccc(O)cc3)N(CC)C2)c1	8	1	-9.25136855792253	-1.9723984038188536	2.784556098435786	0.9294925820077288	3.795300000000003	296.41400000000004
891	CCN1CN(c2cccc(Cl)c2)CC1c1ccc(O)cc1	8	1	-9.592984069960966	-2.0933607448143654	2.75639515288999	0.9316823922880689	3.886300000000003	302.805
892	CCN1CN(c2ccccc2)CC1c1ccc(O)cc1CO	8	1	-9.134935345688206	-1.947574759562911	2.991907746787435	0.9109342567039856	2.7252000000000014	298.386
893	CCN1CN(c2ccccc2CO)CC1c1ccc(O)cc1	8	1	-9.119055849664456	-1.9441892396352811	2.893841812721499	0.9109342567039856	2.725200000000001	298.38599999999997
894	CCN1CCN(c2cccc(C(C)(C)C)c2)CC1	8	1	-7.8433966464447495	-1.8487063187456365	1.8002169644534547	0.7908370584330556	3.126000000000002	246.39799999999997
895	CCN1CCN(c2cccc(-c3ccccc3F)c2)CC1	8	1	-8.189491863923816	-1.7870936366502796	1.7509949445179203	0.848880534458831	3.6346000000000025	284.3780000000001
896	CCN1CCN(c2ccc(NC(C)=O)cc2)CC1	8	1	-6.385191440869208	-1.5050040556709734	1.6431068287068484	0.8842007320459739	1.7868999999999997	247.34199999999998
897	CCN1CCN(c2ccc(N)cc2)CC1	8	1	-7.585156959129319	-1.9584791054051427	1.7060962672833462	0.7409603873614791	1.4107	205.30499999999998
898	CCN1CCN(c2cccc(Br)c2)CC1	8	1	-7.280993281664933	-1.879944381582425	1.7265402744389782	0.8138902541294739	2.591	269.18600000000004
899	CCN1CCN(c2ccccc2C(C)(C)C)CC1	8	1	-6.656903996294009	-1.5690473191624406	1.8587391182996065	0.7908370584330556	3.126000000000002	246.39799999999997
900	CCN1CCN(c2ccc(C)cc2)CC1	8	1	-7.360729062211221	-1.9005320715925997	1.5324590579810202	0.7279648812350903	2.13692	204.31699999999998
901	CCN1CCN(c2cccc(C(C)C)c2)CC1	8	1	-7.661865880744168	-1.8582754303308406	1.766541581840558	0.7903284889952668	2.951900000000001	232.37099999999998
902	Fc1ccc(-c2ccccc2C2CN(c3ccccc3)CN2)cc1	8	2	-9.501002034531277	-1.9393839191455393	2.6197386918107846	0.7589784310337967	4.601100000000004	318.39500000000004
903	Clc1ccc(C2CN(c3ccccc3)CN2)cc1	8	2	-8.729299831349904	-2.057515701919368	2.568206160191389	0.8876979595531185	3.4484000000000012	258.752
904	c1ccc(CCC2CN(c3ccccc3)CN2)cc1	8	2	-8.312398272260848	-1.9069949498551122	2.5241204354965063	0.8994005226526026	3.0551000000000013	252.36100000000005
905	O=S(=O)(c1ccccc1CO)N1CN(c2ccccc2)CC1c1ccccc1	8	2	-7.835966192740744	-1.4808584162786878	2.753722581393987	0.7206508093842984	3.388600000000002	394.49600000000004
906	Cc1ccccc1C1CN(c2cccc(S(N)(=O)=O)c2)CN1	8	2	-8.675805689265456	-1.8496879879134758	2.910518983937381	0.9041839346077665	1.7508199999999998	317.41400000000004
907	COc1ccc(C2=CCC(N3CNC(c4ccccc4)C3)=CC=C2)cc1	8	2	-9.784163332269879	-1.9188322982855046	3.2860550379054967	0.8820214601147008	4.526400000000003	344.4580000000001
908	CS(=O)(=O)c1ccc(-c2cnccn2)cc1	8	2	-6.491688626708133	-1.6229221566770333	1.8821177061175636	0.7905650224205274	1.5471	234.28000000000003
909	c1ccc(CC2CN(c3ccccc3)CN2)cc1	8	2	-8.24430779005793	-1.9432019815130137	2.504703112295889	0.8840868844303806	2.665000000000001	238.33400000000003
910	CS(=O)(=O)N1CN(c2cccc(CO)c2)CC1c1ccccc1	8	2	-8.93356271307733	-1.862776594559451	2.8170073409346124	0.9296838418980482	1.9593	332.42500000000007
911	CS(=O)(=O)c1ccc(-c2ccccc2O)cc1CO	8	3	-8.244534926137062	-1.8914260305012116	2.0911137364239263	0.8996276475545143	1.9550000000000005	278.32900000000006
912	CS(=O)(=O)c1ccc(O)c(-c2cccc(CO)c2)c1	8	3	-8.229357741469604	-1.8879441455426373	1.9679575234061737	0.8996276475545143	1.955	278.329
913	CCOc1c(-c2cccc(CO)c2)cccc1S(C)(=O)=O	8	3	-6.463836259831631	-1.4105247114513664	2.099037784888404	0.9221344735054565	2.6481000000000003	306.38300000000004
914	Oc1ccccc1-c1cccc(Br)c1	8	3	-6.6178492454633115	-1.7686946081317254	1.6125821241536773	0.8139498458223684	3.8217000000000017	249.107
915	CS(=O)(=O)c1cc(-c2ccccc2)cc(CO)c1Cl	8	3	-7.708518558362892	-1.7684554421216674	2.127041842932801	0.9473143043663106	2.9028000000000023	296.775
916	Cc1ccc(Br)c(CO)c1N1CCC(N)CC1	8	1	-7.789358439462689	-1.8891969177471186	2.552368382167888	0.8797788891390208	2.17732	299.2120000000001
917	Cc1ccc(Br)c(C(C)C)c1N1CCC(N)CC1	8	1	-6.992824795235569	-1.6482246107868341	2.5574063208113813	0.8997453035785841	3.8084200000000017	311.2670000000001
918	Cc1cc(CO)c(Br)cc1N1CCC(N)CC1	8	1	-7.708198058584374	-1.8695126340426096	2.423587367437939	0.8797788891390208	2.17732	299.21200000000005
919	CCc1ccccc1-c1cc(CCF)cc(C(N)=O)c1	8	1	-8.079417176382107	-1.80661260249698	2.1675995866002307	0.8878673928378449	3.5269000000000013	271.3349999999999
920	CCc1ccccc1Cc1cc(CF)cc(C(N)=O)c1	8	1	-8.405847209966735	-1.8796045769962566	2.193929531655174	0.8893957024984246	3.408200000000001	271.335
921	CCc1ccccc1-c1cc(F)cc(C(N)=O)c1	8	1	-8.186406205075427	-1.9295544470521553	1.8536686567611458	0.8836667305078505	3.1540000000000017	243.28099999999995
922	CCc1ccccc1-c1cc(C)cc(C(N)=O)c1	8	1	-7.882782587973802	-1.8579896741918396	1.8109338875303784	0.8767951619892465	3.3233200000000007	239.31799999999996
923	CCc1ccccc1-c1cccc(C(N)=O)c1	8	1	-8.123314948548048	-1.9701932684130878	1.6134463895328643	0.8568516951151907	3.014900000000001	225.29099999999997
924	CCc1ccccc1-c1cc(CF)cc(S(C)(=O)=O)c1	8	1	-8.074231144676892	-1.805452970554347	2.182465725461368	0.8588995393759229	3.7890000000000024	292.375
925	Cc1ccccc1-c1cc(CF)cc(C(N)=O)c1	8	1	-8.606140006402038	-2.0284866527892396	2.03008804137653	0.8831761409842971	3.2304200000000014	243.28099999999995
926	CCc1ccccc1-c1cc(Cl)cc(CF)c1	8	1	-7.744234620639526	-1.8782527841448162	2.008898312609789	0.7139712905228152	5.0389000000000035	248.72799999999995
927	CS(=O)(=O)c1ccc(-c2cc(CF)cc(C(N)=O)c2)cc1	8	1	-7.706034811448483	-1.6815946586394015	2.119610422051604	0.9413673182470763	2.325500000000001	307.346
928	NC(=O)c1cc(CF)cc(-c2ccc(Br)cc2)c1	8	1	-7.5117142612351575	-1.7705280308183593	2.0529701952226844	0.9231478782657743	3.6845000000000017	308.15
929	Cc1cc(CCO)cc(C2N(C)CCN2c2ccccc2)c1	8	1	-8.45272980941264	-1.802128050527197	2.8449473072269935	0.9394070493231246	2.9804200000000014	296.414
930	CCc1cc(Br)cc(C2N(C)CCN2c2ccccc2)c1	8	1	-8.564966448490706	-1.8690289083317027	2.8312659221207586	0.8102957698953641	4.462100000000004	345.28400000000005
931	CCCc1cc(CCO)cc(C2N(C)CCN2c2ccccc2)c1	8	1	-9.031848677789245	-1.8436183912178805	2.925297078922755	0.8789238151555857	3.624500000000003	324.46799999999996
932	CCc1cc(C2N(C)CCN2c2ccccc2)cc(C(F)(F)F)c1	8	1	-9.253277519469767	-1.8888173642556139	2.884745518996633	0.8013629510463274	4.718400000000004	334.385
933	CCc1cc(CCCO)cc(C2N(C)CCN2c2ccccc2)c1	8	1	-9.01901875210136	-1.8409994936034522	2.913260958521416	0.8789238151555857	3.624500000000003	324.468
934	CCc1cc(CCO)cc(CC2N(C)CCN2c2ccccc2)c1	8	1	-9.782200159525805	-1.9967832460508694	2.9997412260799443	0.884358282568717	3.104400000000002	324.46799999999996
935	CN1CCN(c2ccccc2)C1c1cccc(CCO)c1	8	1	-9.181196529317697	-2.0035013364697236	2.683325253772713	0.9337302653828111	2.6720000000000006	282.38699999999994
936	CCc1cccc(N2CCC(N(C)S(=O)(=O)c3ccccc3)CC2)c1C	8	2	-7.065052624016751	-1.3855708151700508	2.169225695996854	0.8004374085970476	3.8469200000000034	372.5340000000001
937	CNC1CCN(c2cccc(C)c2F)CC1	8	2	-8.22237279946816	-2.05559319986704	2.146763859963716	0.8258316100209364	2.3223200000000004	222.30699999999996
938	Cc1cccc(N2CCC(N(C)S(C)(=O)=O)CC2)c1CO	8	2	-7.2305554059570225	-1.5778365459223909	2.409607183185207	0.9114702183078488	1.34752	312.4350000000001
939	CCc1c(N2CCC(NC)CC2)cccc1S(C)(=O)=O	8	2	-8.449768877200208	-1.8894257603581734	2.324114396790039	0.9209153665411706	1.8407000000000002	296.43600000000004
940	CNC1CCN(c2cccc(C)c2)CC1	8	2	-8.290864352782261	-2.1406919709326946	1.846058342417514	0.7940817940545764	2.1832200000000004	204.31699999999998
941	CNC1CCN(c2cccc(C)c2C)CC1c1ccc(=O)[nH]c1	8	2	-8.613792836607587	-1.7960999661342592	3.2249583150117083	0.9157533818665324	2.57364	311.42900000000003
942	CNC1CCN(c2cccc(C)c2CS(C)(=O)=O)CC1	8	2	-7.593381880109277	-1.6979318063039497	2.3790760751117173	0.9190957240461258	1.7278199999999997	296.4360000000001
943	Cc1ccc(S(C)(=O)=O)c(N2CCC(N)CC2)c1C	8	2	-6.341008622097147	-1.4547271465179765	2.424143966148952	0.895334522513874	1.6344400000000001	282.409
944	CNC1CCN(c2cccc(-c3ccc(C(=O)O)cc3)c2C(F)(F)F)CC1	8	2	-8.206037430712636	-1.5792526398673616	2.311638577222638	0.8348584012334056	4.258800000000003	378.3940000000001
945	CCc1ccccc1N1CCC(NC)CC1	8	2	-7.895245677909966	-1.9738114194774914	1.9113989770205748	0.838015902897322	2.4372000000000007	218.34399999999994
946	CN1CCN(c2ccc(F)c(CO)c2)C1	8	3	-8.239439040714416	-2.1274140124518763	2.389923228694027	0.7893838772455954	1.0273	210.25199999999995
947	O=S(=O)(c1ccccc1)N1CCN(c2ccccc2)C1	8	3	-6.561772252343736	-1.4672568809112498	1.8531407290784383	0.8687248488495699	2.1550000000000002	288.372
948	CC(C)(C)c1cccc(N2CCNC2)c1	8	3	-7.941821318892264	-2.050569447108318	2.250607844078642	0.7551389505545838	2.3512000000000004	204.31699999999995
949	CN1CCN(c2ccc(S(C)(=O)=O)c(C(C)(C)C)c2)C1	8	3	-8.080230643438332	-1.8067944992604972	2.5365224717339636	0.8378142880136029	2.0969	296.436
950	CCC(C)(C)c1c(F)ccc(N2CCN(C)C2)c1CO	8	3	-8.192932921883266	-1.8319954948426955	2.9035722056478477	0.9184036422400312	2.7149000000000014	280.387
951	CN1CCN(c2cc(CO)cc(C(C)(C)C)c2)C1	8	3	-7.991173150013061	-1.8835375746700336	2.4544163679071413	0.8688292302289006	2.1856999999999998	248.36999999999998
952	CCc1c(N2CCN(C)C2)ccc(CO)c1C(C)(C)C	8	3	-7.732771134178165	-1.7291001910470523	2.7995850261606687	0.9193692333728964	2.748100000000001	276.42400000000004
953	CC(C)(c1ccccc1O)c1ccccc1F	8	3	-7.186300731123681	-1.7429339395221382	2.052569364164615	0.8302205941396958	3.8572000000000024	230.28199999999998
954	CN1CCN(c2ccc(CO)c(C(C)(C)C)c2)C1	8	3	-7.967013025984044	-1.8778429788249575	2.519363306682653	0.8688292302289006	2.1856999999999998	248.36999999999995
955	CN1CCN(c2cc(CO)c(F)c(C(C)(C)C)c2)C1	8	3	-8.408071309127116	-1.9289438498194122	2.7372570883208986	0.8897059750490448	2.3248000000000006	266.36
956	CS(=O)(=O)c1ccc(-c2cccc(N3CCCNCC3)c2)cc1	8	1	-9.352816498551036	-1.9501970519787106	1.981757255491317	0.9395681004083783	2.556800000000001	330.45300000000003
957	CCc1cccc(-c2cccc(N3CCCNCC3)c2)c1	8	1	-9.145928747217921	-1.995805275466608	1.9180724045512765	0.9216357243120074	3.715700000000002	280.4149999999999
958	OCc1ccc(-c2cccc(N3CCCNCC3)c2)cc1	8	1	-8.963205387749435	-1.9559317694665614	1.920785804054999	0.9082412551490955	2.645600000000001	282.38699999999994
959	Cc1cc(-c2cccc(N3CCCNCC3)c2)cc(S(C)(=O)=O)c1	8	1	-8.837635256956965	-1.803974742697922	2.1956859714108337	0.9301166763140369	2.8652200000000008	344.48
960	Cc1cccc(Cc2cccc(N3CCCNCC3)c2)c1	8	1	-9.231480511744262	-2.014474201027512	1.9434845633602098	0.9269141064745853	3.3855200000000014	280.41499999999996
961	Cc1cccc(-c2cccc(N3CCCNCC3)c2S(C)(=O)=O)c1	8	1	-7.838660667444163	-1.6000599085052019	2.2969054284244077	0.9301166763140369	2.8652200000000008	344.48
962	Cc1cc(-c2cccc(N3CCCNCC3)c2)ccc1-c1ccccc1	8	1	-9.196168916721161	-1.8035171060252546	1.9636608580950288	0.7097811946822914	5.128720000000004	342.486
963	Cc1cccc(-c2cccc(CN3CCCNCC3)c2)c1	8	1	-8.616155093024847	-1.880199186345983	1.8477696750227413	0.9260420849452292	3.457320000000002	280.4149999999999
964	Cc1cccc(-c2cccc(N3CCCNCC3)c2C)c1	8	1	-8.686249207705325	-1.8954949761695166	2.017724074404427	0.9005657288715202	3.7701400000000023	280.41499999999996
965	Cc1cccc(-c2cc(N3CCCNCC3)ccc2F)c1	8	1	-8.029293817325058	-1.752135556901572	2.0152885132442755	0.9061680916205351	3.6008200000000024	284.37799999999993
966	CCNCC(=O)c1cc(F)cc(-c2cccc(C)c2)c1	8	3	-8.166813205785513	-1.8261549487679383	2.0391987624244052	0.8419193735913173	3.593320000000002	271.335
967	CCCc1cc(F)c(CO)c(-c2cc(C)cc(S(C)(=O)=O)c2)c1	8	3	-7.999420721880862	-1.66799452461901	2.4004606166462903	0.9066139098010281	3.649420000000002	336.42800000000005
968	CCNC(=O)c1cccc(-c2cccc(C)c2)c1	8	3	-7.529929422573334	-1.7748213855192365	1.543922213322233	0.8733516514563818	3.4117200000000025	239.31799999999998
969	Cc1cccc(-c2cccc(C(N)=O)c2Cl)c1	8	3	-7.818403816990619	-1.8962414565402714	1.8234714918241899	0.865713715143189	3.414320000000002	245.70899999999997
970	Cc1cccc(-c2cc(CF)cc(C(N)=O)c2)c1	8	3	-8.293607333161136	-1.9548219952589059	2.027155425991916	0.8831761409842971	3.2304200000000014	243.28099999999998
971	Cc1cccc(-c2cccc(C(N)=O)c2)c1	8	3	-7.703295827413922	-1.9258239568534805	1.504696167656025	0.8150422664976106	2.7609200000000005	211.26399999999998
972	CS(=O)(=O)c1ccc(-c2cccc(C(N)=O)c2)cc1	8	3	-7.429742945877194	-1.704499930398046	1.6588661032878314	0.9282968182356742	1.856	275.329
973	Cc1cc(-c2cccc(F)c2)ccc1S(C)(=O)=O	8	3	-7.324149670999201	-1.7263186329295857	1.8169111873733907	0.8343473656079178	3.204620000000001	264.32099999999997
974	Cc1cccc(-c2cccc(C(=O)NS(=O)(=O)c3ccccc3)c2)c1	8	3	-6.843517097083484	-1.3687034194166967	1.7525058407270215	0.777913093663467	3.7807200000000023	351.427
975	NC(=O)c1cc(F)cc(-c2ccccc2Br)c1	8	3	-7.667529561618855	-1.859649074711789	1.9225127356867109	0.9064693344717244	3.3541000000000016	294.123
976	Cc1ccc(C2CN(c3ccccc3)CN2C)c(CO)c1	8	3	-8.412222331824816	-1.8356974094469116	2.88125515288999	0.9373948766313687	2.937920000000001	282.387
977	CN1CN(c2ccccc2C(N)=O)CC1c1ccccc1	8	3	-9.328725945996515	-2.0356948945251214	2.7173605375053747	0.9383532846357254	2.2361000000000004	281.3589999999999
978	OCCc1ccccc1C1CN(c2ccccc2)CN1	8	3	-7.9137688767532515	-1.7695725166642424	2.8372212131165337	0.8931040284177635	2.3297999999999996	268.35999999999996
979	OCc1ccc(N2CNC(c3ccc(F)cc3)C2)cc1	8	3	-9.105877795885736	-2.036136174640646	2.7195289458863936	0.9005050741689639	2.4264	272.323
980	CN1CN(c2ccccc2)CC1c1ccccc1CCO	8	3	-8.413554047135435	-1.8359880135523903	2.827568128930343	0.9337302653828111	2.672000000000001	282.387
981	CC(C)c1ccc(CO)c(C2CN(c3ccccc3)CN2C)c1	8	3	-8.781972796067711	-1.831167911837229	3.0005178734789917	0.9314012759906785	3.752900000000003	310.44100000000003
982	CC(C)c1cccc(N2CC(c3ccccc3Cl)N(C)C2)c1	8	3	-9.146628735256305	-1.9500677985954553	2.8200879665676553	0.7935851985937739	4.914000000000005	314.86000000000007
983	CN1CCN(c2cccc(-c3ccccc3)c2)C(c2cc(CO)ccn2)C1	8	1	-9.553036340045292	-1.8384827008344755	2.818540619904409	0.7703930441265777	3.7340000000000027	359.4730000000001
984	Cc1cccc(N2CCN(C)CC2c2cc(CO)ccn2)c1	8	1	-8.986479825015849	-1.91592393620862	2.91393192261161	0.9439902273519246	2.37542	297.402
985	CCCc1ccccc1N1CCN(C)CC1c1cc(CO)ccn1	8	1	-8.84690595462861	-1.8058671159358501	2.96426898527727	0.917155862300922	3.0195000000000016	325.45599999999996
986	CN1CCN(c2ccccc2-c2ccccc2)C(c2cc(CO)ccn2)C1	8	1	-9.255475229048166	-1.7812170383229575	2.812372947070914	0.7703930441265777	3.7340000000000027	359.4730000000001
987	CN1CCN(c2ccccc2)C(c2cc(CO)c(C(F)(F)F)cn2)C1	8	1	-9.26457915236106	-1.852915830472212	3.149650790612485	0.9225430219696839	3.0858000000000017	351.372
988	Cc1ccc(CO)cc1N1CCN(C)CC1c1ccc(S(C)(=O)=O)cc1	8	2	-8.748495899145675	-1.7157212040127023	2.738026791152249	0.8903861555631173	2.3839200000000007	374.5060000000001
989	Cc1cc(S(=O)(=O)c2ccccc2)ccc1N1CCN(C)C1	8	2	-8.502036190405184	-1.81264020627571	2.1802357641346486	0.8723854889510972	2.5371200000000007	316.42600000000016
990	COc1ccc(N2CCN(c3ccccc3C)CC2)c(CO)c1	8	2	-7.47130336058053	-1.557874442474103	1.8962971156311763	0.9415964938112737	2.822520000000001	312.41300000000007
991	Cc1c(CN2CCN(C)CC2)cccc1-c1ccc(O)cc1	8	2	-7.82534063321163	-1.6683682287273855	1.9260442363076358	0.942527108831012	3.1150200000000012	296.414
992	CN1CCN(c2ccccc2S(=O)(=O)c2ccccc2)CC1	8	2	-7.339864371448222	-1.5648643419457833	1.8710706099340104	0.8708848536702095	2.2712000000000003	316.42600000000004
993	Cc1ccccc1-c1ccc(C(=O)O)cc1	8	2	-6.976665666905918	-1.7441664167264794	1.3642438599637163	0.828281262619544	3.3602200000000018	212.248
994	Cc1c(CO)ccc(Cl)c1N1CCN(C)CC1	8	2	-7.522836165685252	-1.8245557714904028	2.2644449779125697	0.8733464369605412	1.8925199999999998	254.7609999999999
995	Cc1ccc(C(F)(F)F)cc1N1CCN(C)CC1	8	2	-8.216503370420103	-1.9366484169553926	1.9178044369809264	0.763943202860416	2.765620000000001	258.28700000000003
996	CN1CCN(c2cccc(S(C)(=O)=O)c2Cc2ccccc2)CC1	8	2	-7.621035875718737	-1.5556374339129717	2.0645730754832314	0.854126741442537	2.4327000000000005	344.48
997	CN1CCN(c2ccccc2-c2ccc(C(=O)O)cc2)CC1	8	2	-8.55258006550356	-1.823416196654073	1.7638288516922511	0.945659373500777	2.803600000000001	296.37000000000006
998	c1ccc(-c2cccc(CN3CCCNC3)c2)cc1	8	1	-8.174565475206586	-1.8753739375674763	1.9262748544556914	0.902676319031968	3.1064000000000007	252.36099999999993
999	Brc1ccc(-c2ccccc2)cc1N1CCCNC1	8	1	-8.393679782525696	-1.92564220718263	2.2368728446234183	0.9043225316539077	3.873300000000003	317.23000000000013
1000	Brc1ccccc1CN1CCCNC1	8	1	-6.801118577413298	-1.817675397393139	2.241658822089887	0.8711046493052488	2.2019	255.15899999999993
1001	CS(=O)(=O)c1ccc(Br)c(CN2CCCNC2)c1	8	1	-7.95848842118357	-1.8758337102045077	2.4818271182996074	0.9130284172795152	1.6054000000000002	333.25100000000015
1002	OCc1cc(CN2CCCNC2)cc(-c2ccccc2)c1	8	1	-8.552673822467979	-1.8663464374155627	2.2200324541790692	0.9045879124663653	2.598700000000001	282.387
1003	OCc1ccc(Br)c(CN2CCCNC2)c1	8	1	-8.128444479822065	-2.032111119955516	2.481836435214552	0.8869476173495042	1.6942	285.18499999999995
1004	CS(=O)(=O)c1cc(CN2CCCNC2)cc(-c2ccccc2)c1	8	1	-8.253517387035043	-1.720977341867491	2.2782810317150926	0.9357281106168446	2.509900000000001	330.453
1005	Fc1ccc(CSOc2ccccc2)cc1Cl	8	3	-7.282519178751393	-1.7662703408575515	2.186977099893932	0.743122534905637	4.706300000000002	268.74
1006	Clc1cccc(CSOc2ccccc2)c1	8	3	-6.817266478003662	-1.7043166195009154	2.0765494573450596	0.7355992509955008	4.567200000000003	250.75
1007	CS(=O)(=O)c1cccc(CSOc2ccccc2)c1	8	3	-7.114769977075428	-1.632240175610999	2.219689969165543	0.7934869042048776	3.317300000000002	294.397
1008	c1ccc(COSCc2cccc(N3CCNC3)c2)cc1	8	3	-8.372156184898337	-1.8269542593947297	2.555204059992608	0.652449984806373	3.418700000000001	300.4270000000001
1009	c1ccc(OSCCc2cccc(N3CCNC3)c2)cc1	8	3	-8.183739340526316	-1.7858383331309444	2.59722384021239	0.653177940069546	3.3234000000000012	300.427
1010	CN1CCN(c2cccc(CSOc3ccccc3)c2)C1	8	3	-8.73620711039031	-1.9063966842940494	2.499586300332915	0.7833458942024814	3.6231000000000027	300.427
1011	Cc1cc2c(cc1-c1ccccc1S(N)(=O)=O)OCCO2	9	3	-7.583884637807963	-1.654939305455607	2.154347140640775	0.9210651067830268	2.0806199999999997	305.3550000000001
1012	Cc1cc(Cl)cc(-c2ccc(O)cc2)c1	9	3	-6.8152488782510625	-1.7596896937150097	1.6998342177050176	0.7666562514246023	4.021020000000002	218.68300000000002
1013	Cc1cc(S(C)(=O)=O)ccc1-c1ccc(C(=O)O)cc1	9	3	-7.311044144000895	-1.634799169248776	1.7297491287247695	0.9431349935541063	2.76372	290.34
1014	O=S(=O)(Nc1ccc(Cl)cc1)c1ccccc1	9	3	-6.339456510404124	-1.5375440471415143	1.4029704279944042	0.9286051887563116	3.1408000000000014	267.737
1015	Cc1cc(-c2ccc(Cl)cc2)ccc1S(N)(=O)=O	9	3	-7.164227202734309	-1.68862454567152	1.771563620654394	0.9198340752217722	2.9628200000000007	281.76400000000007
1016	Cc1cccc(S(=O)(=O)Nc2ccc(C#N)cc2)c1	9	3	-6.431867851063961	-1.4755716832103114	1.7610445893880886	0.9334094472621842	2.6675000000000013	272.329
1017	Cc1cc(-c2ccccc2)ccc1Br	9	3	-7.080185317244615	-1.892259120856908	1.4326132779998293	0.6990424135294786	4.424520000000002	247.135
1018	Cc1cccc(S(N)(=O)=O)c1-c1cccc(Cl)c1	9	3	-7.294489730163259	-1.7193277178313568	1.9355133851755895	0.9198340752217722	2.9628200000000007	281.764
1019	Cc1cccc(S(N)(=O)=O)c1-c1cccc(F)c1	9	3	-7.844600175571107	-1.8489899932811702	1.9495771214393258	0.9062399404772	2.4485200000000003	265.309
1020	CS(=O)(=O)c1cccc(-c2ccc(C(=O)O)cc2)c1	9	3	-7.327872368789864	-1.6811292171957382	1.620331192045228	0.9343205049275215	2.4553000000000003	276.313
1021	Cc1ccccc1-c1ccc(S(C)(=O)=O)cc1	9	2	-7.038353301822531	-1.7070514172840654	1.511131720956758	0.8157527599822286	3.065520000000001	246.331
1022	CN(C1CCN(c2cccc(CO)c2)CC1)S(=O)(=O)c1ccccc1	9	2	-8.2636454542281	-1.6527290908456205	2.0663591451690593	0.889809659466905	2.468400000000001	360.47900000000004
1023	CNC1CCN(c2ccccc2)CC1	9	2	-7.843480384698005	-2.096258308530129	1.6997946569866969	0.7656517054997344	1.8748	190.29
1024	CNC1CCN(c2cccc(C)c2)C(c2ccccc2C#N)C1	9	2	-8.254296905341532	-1.7211398826704152	3.090632838949311	0.9372987288916997	3.7962000000000025	305.4250000000001
1025	COc1ccc(CNC2CCN(c3cccc(C)c3)C2)cc1	9	2	-8.556462981040314	-1.8242440370280568	2.2501153704138073	0.9152778040298393	3.3721200000000024	296.41400000000004
1026	Cc1cccc(N2CCC(N(C)S(C)(=O)=O)CC2)c1	9	2	-6.057068903049915	-1.3895869074977547	2.0701314879032164	0.849368055582119	1.85522	282.40900000000005
1027	Clc1ccc(-c2cccc(N3CCCCC3)c2)cc1	9	2	-7.635088727894726	-1.7516094836768223	1.583482734733309	0.7431182736481476	4.997300000000004	271.79099999999994
1028	CNC1CCN(c2cccc(C)c2S(C)(=O)=O)CC1	9	2	-7.823866465189237	-1.7949180668166664	2.3276566358322093	0.9144077776731737	1.58672	282.40900000000005
1029	Cc1cccc(N2CCC(NS(C)(=O)=O)CC2)c1	9	2	-6.753945275184844	-1.591920167948682	1.9590794259919146	0.9038377221134153	1.5130199999999998	268.382
1030	CNC1CCN(c2cc(C)ccc2C(F)(F)F)CC1	9	2	-7.920553903896764	-1.817099686523819	2.205701310388422	0.8890811222213254	3.202020000000002	272.314
1031	CCS(=O)(=O)c1ccc(C)cc1	9	2	-5.451538823942965	-1.5737237037505833	1.5588607921770699	0.7018570762908584	1.78862	184.26
1032	CCS(=O)(=O)c1cccc(-c2cccc(O)c2)c1	9	2	-7.501414068310939	-1.7681002520636109	1.8565098875303772	0.924987670035279	2.852800000000001	262.33
1033	Cc1ccc(Oc2ccc(S(N)(=O)=O)cc2)cc1S(C)(=O)=O	9	2	-7.409382362931976	-1.5796856275297226	1.9605710755700692	0.9135956212112183	1.8382199999999997	341.4100000000001
1034	O=S(=O)(c1ccccc1)c1cc(O)cc(Cl)c1	9	2	-7.300748384665618	-1.7706915727078738	1.9458773838045484	0.9111415246685907	2.878400000000002	268.72099999999995
1035	Cc1ccccc1S(=O)(=O)c1ccccc1	9	2	-6.410522502067995	-1.6026306255169986	1.5348223215021761	0.7975109996418319	2.827820000000001	232.304
1036	Oc1ccc(CCc2ccc3c(c2)OCCO3)cc1	9	2	-6.74567444008254	-1.5475638521234265	1.8442849325355066	0.9172349927189052	2.9486000000000008	256.301
1037	Cc1ccc(O)cc1-c1ccc(S(C)(=O)=O)cc1	9	2	-7.9927325624242505	-1.8839051317002395	1.7665931339981942	0.9050376819723919	2.7711200000000016	262.33
1038	O=S(=O)(c1ccccc1)c1cccc(O)c1	9	2	-7.11263672119419	-1.7781591802985475	1.6936007830406403	0.8664426828616274	2.2250000000000005	234.27599999999998
1039	Cc1ccc(Oc2ccc(S(N)(=O)=O)cc2)cc1	9	2	-6.426686728460928	-1.5147845887521036	1.5434095798380696	0.9242073239948323	2.4347200000000004	263.318
1040	CN1CCN(c2ccc(F)c(CO)c2-c2ccccc2)C1	9	1	-8.419101376406312	-1.8371985400423254	2.3774628512014004	0.9395320961663497	2.694300000000001	286.35
1041	CC(C)c1cc(F)c(CO)cc1N1CCN(C)C1	9	1	-8.151539255982986	-1.9213362283379718	2.71577523760887	0.8926546702198886	2.1506999999999996	252.33299999999997
1042	Cc1ccc(-c2cc(F)c(CO)cc2N2CCN(C)C2)cc1	9	1	-7.898959775788548	-1.6840638826622705	2.4385781958964348	0.9437469592750416	3.002720000000002	300.37700000000007
1043	CN1CCN(c2cc(CO)c(F)cc2C(C)(C)C)C1	9	1	-7.160492339592801	-1.642729604962218	2.747573830402347	0.8897059750490448	2.3248000000000006	266.36
1044	CCc1c(N2CCN(C)C2)ccc(F)c1CO	9	1	-8.238701064305118	-1.9981785121187434	2.705651197225171	0.8659880477113011	1.5897000000000001	238.30599999999998
1045	CC(C)c1cc(N2CCN(C)C2)cc(CO)c1F	9	1	-8.337770874649992	-1.9652314418149006	2.7707557713608324	0.8926546702198886	2.1507	252.33299999999994
1046	CN1CCN(c2cc(CO)c(F)c(S(C)(=O)=O)c2)C1	9	1	-8.085997897209195	-1.8550551416640666	2.800067043072028	0.8738540685340483	0.4307999999999999	288.34400000000005
1047	CC(C)c1c(N2CCN(C)C2)ccc(F)c1CO	9	1	-7.851327663814098	-1.8505756774668278	2.727945724265071	0.8926546702198886	2.150700000000001	252.33299999999997
1048	CN1CCN(c2cccc(CO)c2)C1	9	1	-7.497958206796627	-2.003913622155921	2.1939509703075224	0.7535016275384457	0.8882000000000001	192.26199999999994
1049	COc1ccc(Cc2ccc(O)c(S(C)(=O)=O)c2)cc1	9	2	-7.181300561218496	-1.6057876221741947	1.9041605506361918	0.9395349086519559	2.3951000000000002	292.356
1050	CCc1cccnc1-c1ccc(Br)c(O)c1	9	2	-7.218601638897565	-1.8046504097243912	2.20683155227141	0.9064171392533047	3.7791000000000015	278.149
1051	NS(=O)(=O)c1ccc(Cc2cccc(Br)c2)cc1	9	2	-7.246111791158525	-1.7079249282546647	1.7386625029149894	0.9426161431060891	2.6873000000000014	326.215
1052	CNC(=O)Cc1ccc(S(C)(=O)=O)c(Br)c1	9	2	-6.119393141596042	-1.5298482853990105	2.135938585238442	0.9106984597832519	1.1410999999999998	306.1809999999999
1053	Cc1ccc(O)cc1S(=O)(=O)c1ccccc1	9	2	-7.034538160140377	-1.7061261095115825	1.7961857307767275	0.8881293734658957	2.5334200000000004	248.303
1054	Oc1ccc(Cc2ccccc2F)cc1Br	9	2	-7.215979785194113	-1.8039949462985283	1.8324469368867948	0.8851365310319209	3.8846000000000016	281.124
1055	CCc1cc(C)cc(Br)c1O	9	2	-6.635153484339925	-2.0005740485431645	2.0469462248913946	0.7627921882797974	3.0255200000000015	215.08999999999997
1056	CCOc1c(Br)cc(C)cc1S(C)(=O)=O	9	2	-5.404067432901618	-1.3953242112939888	2.2192952489814317	0.8599312016263322	2.5597200000000004	293.1820000000001
1057	Cc1ccc(O)c(S(C)(=O)=O)c1	9	2	-6.309119266907712	-1.8212858535493104	1.928292926172107	0.7142489978788955	1.10412	186.232
1058	Cc1ccc(-c2ccc(C(=O)O)cc2)cc1Br	9	2	-6.80946381512696	-1.65153756256411	1.6205516882235358	0.9031858093774329	4.122720000000002	291.144
1059	CCc1ccc(-c2ccc(C(=O)O)cc2)cc1Br	9	2	-7.298869464851755	-1.7203600311973677	1.7567151182996064	0.9135856228307913	4.376700000000002	305.17099999999994
1060	Brc1ccccc1Cc1ccccc1	9	2	-6.483199848835948	-1.7327080431663375	1.419133118525158	0.7507934834097767	4.039900000000003	247.135
1061	Cc1cc(-c2ccc(C(=O)O)cc2)ccc1S(C)(=O)=O	9	2	-7.038155983614374	-1.5737795215608639	1.7877593851350273	0.9431349935541065	2.763720000000001	290.34000000000003
1062	CCNS(=O)(=O)c1ccc(-c2cccc(Br)c2C)cc1	9	2	-6.620538076426141	-1.480397318651455	1.9508976135732556	0.9096379673768547	3.7227200000000025	354.26900000000006
1063	CCNS(=O)(=O)c1ccc(Cc2ccccc2Br)cc1	9	2	-6.927733261288353	-1.5490882502227068	1.8551858503364915	0.8952866515059793	3.3381000000000016	354.269
1064	CCN1CCN(c2cccc(Cl)c2)C1	9	2	-7.124465710168006	-1.9040935536619839	2.0484382779998302	0.740110567356887	2.4394	210.708
1065	CCN1CN(c2cccc(Cl)c2)CC1c1ccc(CO)cc1	9	2	-9.431980484913678	-2.010904996035734	2.7504791753588638	0.9319662592701407	3.6730000000000027	316.83200000000005
1066	CCN1CN(c2cccc(CO)c2)CC1c1ccccc1	9	2	-8.977171486648464	-1.958979422103135	2.7084753168244156	0.9335369849562983	3.0196000000000014	282.38699999999994
1067	CCN1CN(c2ccccc2S(C)(=O)=O)CC1c1ccc(O)cc1	9	2	-8.707943430387145	-1.777501509455789	2.9431638886866445	0.9221099604204795	2.636400000000001	346.452
1068	CCN1CN(c2cccc(Cl)c2)CC1c1ccccc1	9	2	-8.492813279527784	-1.899050781323705	2.612476691244485	0.8350336176858961	4.180700000000003	286.806
1069	CCN1CN(c2cccc(Cl)c2)CC1c1ccccc1CO	9	2	-8.850020616727763	-1.8868307352482803	2.9071539006335883	0.9319662592701407	3.673000000000003	316.83200000000005
1070	CCN1CCN(c2ccccc2-c2ccncc2)CC1	9	1	-8.436120335231834	-1.8863738535946697	1.8663577771385054	0.8521651077467736	2.890500000000001	267.37600000000003
1071	CCN1CCN(c2ccccc2C(F)(F)F)CC1	9	1	-7.8160429042587545	-1.8422589798821207	1.8652551182996078	0.8045157815580615	2.8473000000000015	258.287
1072	CCN1CCN(c2ccc(C(=O)O)cc2)CC1	9	1	-7.228569075519444	-1.753185518849416	1.6177617741482493	0.8609962270484943	1.5267	234.29899999999998
1073	CCN1CCN(c2ccccc2C(=O)O)CC1	9	1	-6.908532001639201	-1.675565127101072	1.688080043379017	0.8609962270484943	1.5267	234.29899999999998
1074	c1ccc(N2CCN(CCN3CCCNCC3)CC2)cc1	9	1	-8.015241778144834	-1.7490691505581495	1.919496367684916	0.8955462006277009	1.1039000000000003	288.43899999999996
1075	CCN1CCN(c2ccccc2)CC1c1cccnn1	9	1	-8.179549395334314	-1.8290028473284823	2.8499127385402616	0.855166147922475	2.3598	268.36400000000003
1076	CCN1CCN(c2ccc(Br)cc2)CC1	9	1	-6.993207097550053	-1.8056383083593908	1.6415474300740414	0.8138902541294739	2.591000000000001	269.18600000000004
1077	CCN1CCN(c2cccc(CO)c2)CC1	9	1	-7.951739552447849	-1.9879348881119623	1.7743822546125472	0.8320161660070665	1.3208	220.31599999999997
1078	CS(=O)(=O)c1ccc(N2CNC(c3ccc(Cl)cc3)C2)cc1	9	2	-8.107442868368175	-1.72851262734828	2.747866874756239	0.9360176850379794	2.8519000000000014	336.84400000000005
1079	FC(F)(F)c1ccc(C2CN(c3ccccc3)CN2)cc1	9	2	-8.822388087931543	-1.9252029153915717	2.7079636144284507	0.9050826500300101	3.813800000000003	292.304
1080	CS(=O)(=O)c1cccc(C2CN(c3ccccc3)CN2)c1	9	2	-8.140959155566089	-1.776502931425018	2.7892497682746047	0.9441229861863472	2.1985	302.39900000000006
1081	CS(=O)(=O)c1cccc(N2CNC(c3ccccc3)C2)c1	9	2	-8.758984402376141	-1.9113670968964862	2.77263438365922	0.9441229861863472	2.1985	302.39900000000006
1082	Fc1cc(C2CN(c3ccccc3)CN2)ccc1Cl	9	2	-8.712606507362269	-1.998809015811946	2.765086839618702	0.9017647346292613	3.587500000000002	276.742
1083	FC(F)(F)c1cccc(C2CN(c3ccccc3)CN2)c1	9	2	-8.823743765034997	-1.9254987483889296	2.7587420759669126	0.9050826500300101	3.8138000000000023	292.30400000000003
1084	Clc1ccc(C2CN(Cc3ccccc3)CN2)cc1	9	2	-8.45475476993889	-1.9396537702411634	2.529322893564757	0.9207592959206354	3.444000000000001	272.779
1085	c1ccc(-c2cccc(N3CNC(c4ccccc4)C3)c2)cc1	9	2	-9.148205419332076	-1.9075326926857838	2.5219291315186094	0.767893195208262	4.462000000000002	300.40500000000003
1086	CC(=O)N1CCN(C(C)(C)c2cccc(N3CCNC3)c2)CC1	9	2	-9.81954168138133	-2.0475159800022507	2.665282258180934	0.9161061253278977	1.4529000000000003	316.4490000000001
1087	CC(C)(C(=O)O)c1cccc(N2CCNC2)c1	9	2	-7.522457890565025	-1.8244640262976832	2.4780734558176434	0.8301169674388332	1.4159	234.29899999999995
1088	CC(c1ccc(C#N)cc1)c1cccc(N2CCNC2)c1	9	2	-8.925669323306423	-1.9477407286760453	2.838765354655438	0.9367946379969532	3.077180000000001	277.37100000000004
1089	CC(C)(C)c1cc(N2CCNC2)cc(S(C)(=O)=O)c1	9	2	-6.6755463216355455	-1.5314753583649476	2.56224441863764	0.8977031533112532	1.7547000000000001	282.409
1090	C1=CC2=CC=C1C2	9	2	-5.429905135387182	-2.0523112329867126	4.744147521630423	0.4252573175421935	1.8127	90.12499999999999
1091	CC(C)CCC(C)(C)c1cc(N2CCNC2)ccc1C(C)C	9	2	-7.0266376445226815	-1.4980841793835344	2.7936741264175247	0.8044955631907742	4.890900000000005	302.50600000000003
1092	CC(C)(C)c1cccc(N2CCN(S(=O)(=O)c3ccccc3)C2)c1	9	2	-8.264286665980482	-1.6869404516449151	2.116289979650178	0.8561388485574695	3.4525000000000023	344.48
1093	Cc1ccc(N2CCN(S(C)(=O)=O)C2)cc1C(C)(C)C	9	2	-7.454780019378011	-1.6669394880636432	2.490433066799275	0.8408169754380894	2.33162	296.43600000000004
1094	CC(C)(C)Cc1cccc(N2CCN(S(C)(=O)=O)C2)c1	9	2	-6.491616572188186	-1.4515695939276958	2.4674875902632323	0.8592345388376188	2.3143000000000002	296.43600000000004
1095	CN1CN(c2ccccc2C(N)=O)CC1c1cccc(C(C)(C)C)c1	9	3	-9.863181123385615	-1.9726362246771234	2.9348379191361342	0.9319251540135387	3.5336000000000025	337.46700000000004
1096	CN1CN(c2ccccc2F)CC1c1ccccc1	9	3	-8.858631642740324	-2.032309479408251	2.6389458605977225	0.8133198079355729	3.2763000000000018	256.32399999999996
1097	CCNC(=O)c1ccccc1N1CC(c2ccccc2)N(CC)C1	9	3	-8.873256924119357	-1.8112459850591816	2.720965975243825	0.9170847484507679	3.277000000000002	323.4400000000001
1098	CN1CN(c2ccccc2C(N)=O)CC1c1ccc(Cl)cc1	9	3	-9.316093903581592	-1.9861978938797302	2.775804840016786	0.9472002371437256	2.8895000000000017	315.804
1099	CCN1CN(c2ccccc2C(=O)NC)CC1c1ccccc1	9	3	-9.280674767775967	-1.9351544612570843	2.728362424312772	0.9431008592641543	2.8869000000000016	309.41299999999995
1100	CCN1CN(c2ccccc2C(N)=O)CC1c1ccccc1	9	3	-9.007465350814295	-1.9203980653419477	2.7150022522819395	0.9430532350002686	2.6262000000000008	295.38599999999997
1101	CN1CCN(Cc2ccccc2C(N)=O)C1	9	3	-8.131086503084514	-2.0327716257711286	2.1047146291944863	0.8046285985634066	0.49040000000000006	219.28799999999995
1102	CCN1CN(c2c(C(N)=O)cccc2C(F)(F)F)CC1c1ccccc1	9	3	-9.063900509312786	-1.7775771371634415	3.0340210219214807	0.9022236929313651	3.6450000000000022	363.3830000000001
1103	CN1CN(c2ccccc2CC(N)=O)CC1c1ccccc1	9	3	-9.237595624428401	-1.9694620045315876	2.8401231314028195	0.9401758948933945	2.165	295.3859999999999
1104	CN1CN(c2ccccc2)CC1c1ccccc1	9	3	-8.468072510275094	-1.9959438318649703	2.4880891790593154	0.792776616090421	3.1372000000000018	238.33399999999997
1105	OCCc1cccc(-c2ccc(Br)cc2CO)c1	9	3	-7.839943051636161	-1.8478922986427617	1.9818434802905571	0.9108099479433456	3.143200000000002	307.18700000000007
1106	CS(=O)(=O)c1ccc(CCO)cc1-c1ccccc1O	9	3	-6.801883585683718	-1.5209474072628808	2.122635235950879	0.9035362513157551	1.9975	292.356
1107	OCc1cc(-c2ccccc2O)ccc1Br	9	3	-7.275105106074484	-1.818776276518621	1.9538623215021786	0.8849504541641379	3.314000000000001	279.133
1108	OCc1cccc(-c2ccccc2O)c1Cl	9	3	-7.1620170259734985	-1.7905042564933746	2.0287115522714103	0.8378589211590179	3.2049000000000016	234.682
1109	OCc1cccc(-c2ccccc2CO)c1	9	3	-7.3699332044856485	-1.8424833011214121	1.704991953609202	0.8228983868954183	2.3381999999999996	214.26399999999998
1110	CCc1cccc(O)c1-c1cccc(CO)c1	9	3	-7.699271710857982	-1.8673476767174972	1.9294560049174798	0.8469959453586967	3.113900000000001	228.29099999999997
1111	Fc1ccccc1-c1cccc(Br)c1	9	3	-6.166835702307091	-1.6481561684684711	1.4861667395382927	0.7100410782900879	4.255200000000002	251.09799999999998
1112	OCc1cccc(-c2ccccc2Cl)c1	9	3	-6.785686181402243	-1.7520566382107126	1.549480167104452	0.8182179425392303	3.4993000000000016	218.683
1113	CNC1CCN(c2ccccc2C)CC1	9	2	-7.243442351854034	-1.870248773196277	1.8172100418808412	0.7940817940545764	2.1832200000000004	204.31699999999998
1114	CCCc1cc(Br)cc(N2CCC(N)CC2)c1	9	2	-7.5165001733509085	-1.8230190676293674	2.2348386972251717	0.9269816313919582	3.3291000000000013	297.24000000000007
1115	Cc1ccccc1N1CCC(NS(C)(=O)=O)CC1	9	2	-6.847980049543712	-1.6140843768208495	1.934269887530375	0.9038377221134153	1.5130200000000003	268.382
1116	CCCc1ccc(Br)cc1N1CCC(N)CC1	9	2	-7.684891039399108	-1.8638598515767772	2.2130483126097875	0.9269816313919582	3.3291000000000013	297.24000000000007
1117	Cc1ccc(Br)cc1C(F)F	9	2	-5.7480748502515775	-1.7331097768329804	2.156951529931181	0.6777250485397943	3.695120000000001	221.044
1118	CNCC1CCN(c2cc(Br)ccc2C)CC1	9	2	-7.748396542937714	-1.8792621985707598	2.064652158763634	0.9214855661836164	3.1933200000000017	297.2400000000001
1119	Cc1ccccc1N1CCC(N)CC1	9	2	-7.773939863872804	-2.077672822571149	1.8025340472305995	0.732796209232644	1.92252	190.28999999999996
1120	CNC(=O)C1CCN(c2cc(Br)ccc2C)CC1	9	2	-6.716388232917601	-1.583067888192523	1.9565151182996061	0.9106789374267176	2.719920000000001	311.2230000000001
1121	CNC1CCN(c2cc(Br)ccc2C)C1	9	2	-7.878204299958877	-2.0341436034506923	2.5340834424705285	0.8872625121100589	2.5556200000000002	269.18600000000004
1122	CCOCCc1ccc(Br)c(CN2CCCNC2)c1	9	3	-7.03509896064549	-1.6139623909085112	2.4834271253426987	0.8134057259089241	2.780900000000001	327.2660000000001
1123	OCc1ccc(C(F)(F)F)c(CN2CCCN2)c1	9	3	-7.1248422075707545	-1.679341413285804	2.8498385029149915	0.8710881336192451	1.9080000000000001	260.25899999999996
1124	CCOCc1cccc(CN2CCCNC2)c1	9	3	-6.18976174607662	-1.5012377339106766	2.221525966455941	0.8428094570242537	1.9759000000000002	234.34299999999993
1125	CN1CCCN(Cc2cccc(O)c2)C1	9	3	-7.49126744046753	-1.9342369359277738	2.14705118678245	0.7938316092561989	1.4871999999999999	206.28900000000002
1126	CCN1CCCN(Cc2cc(CO)ccc2CBr)C1	9	3	-8.072810429546708	-1.8520297290923828	2.5566463794219523	0.8422884136539976	2.5589000000000004	327.2660000000001
1127	O=S(=O)(c1ccccc1)N1CCCN(Cc2ccccc2Br)C1	9	3	-7.277304622169543	-1.5174229092065243	2.0623355771696392	0.7978589452167368	3.303200000000002	395.322
1128	Oc1ccc(Br)c(CN2CCCC2)c1	9	3	-6.485517734540793	-1.7333275241784254	1.923975201076754	0.878983130630462	2.7505000000000006	256.1429999999999
1129	CCCc1cccc(CN2CCCNC2)c1	9	3	-7.155327455817697	-1.7888318639544243	2.1380204884416223	0.8345271376726853	2.3919000000000006	218.34399999999994
1130	CS(=O)(=O)N1CCCN(Cc2cccc(CO)c2)C1	9	3	-8.156237012748003	-1.8711690999018216	2.2666199159483202	0.8795516104392398	0.6036999999999995	284.38100000000003
1131	OCc1cc(CN2CCCNC2)ccc1-c1ccc(F)cc1	9	3	-9.61758898560168	-2.050476861344107	2.2534077321867585	0.9111778756122613	2.737800000000001	300.377
1132	Cc1ccccc1Cc1cc(CF)cc(C(N)=O)c1	9	1	-8.244169408228123	-1.8913421749418895	2.1050953876464327	0.8978939666315858	3.1542200000000005	257.30799999999994
1133	Cc1ccccc1-c1cc(Cl)cc(CF)c1	9	1	-7.4650749962682115	-1.8662687490670529	1.9277546291944851	0.7012709740145069	4.784920000000002	234.70099999999996
1134	Cc1cc(C(N)=O)cc(-c2ccccc2C)c1	9	1	-7.892547585095176	-1.9142239616800591	1.7173392495983304	0.8381847877253726	3.0693400000000013	225.29100000000003
1135	Cc1ccccc1-c1cc(CF)cc(S(C)(=O)=O)c1	9	1	-7.969818278270661	-1.8284017091244802	2.112766990861795	0.8603116464497278	3.535020000000002	278.34799999999996
1136	Cc1ccccc1-c1cc(CCF)cc(C(N)=O)c1	9	1	-7.443595210491281	-1.7076778578502556	2.097850975454852	0.8970671756022054	3.272920000000001	257.30799999999994
1137	Cc1ccccc1-c1cc(C(N)=O)cc(S(C)(=O)=O)c1	9	1	-8.415053723155529	-1.8816632159288458	1.9313696415452846	0.9402428244258964	2.16442	289.356
1138	Cc1cc(S(C)(=O)=O)ccc1-c1cc(CF)cc(C(N)=O)c1	9	1	-7.976765479327663	-1.7006521143933617	2.2834117535361695	0.9401112560846935	2.63392	321.37300000000005
1139	Cc1c(-c2cc(CF)cc(C(N)=O)c2)cccc1S(C)(=O)=O	9	1	-8.311609943968467	-1.7720411941224918	2.413206538412311	0.9401112560846935	2.6339200000000007	321.37300000000005
1140	Cc1ccccc1-c1cc(F)cc(C(N)=O)c1	9	1	-8.180186569479249	-1.9839866625424665	1.7628017700565959	0.8449041895402664	2.9000200000000005	229.25399999999996
1141	CCc1cc(F)cc(C2N(C)CCN2c2ccccc2)c1	9	1	-9.039252684590387	-1.972526650141345	2.7762713067361435	0.8447068145775268	3.838700000000003	284.378
1142	CCc1cc(CCO)cc(C2N(C)CCN2Cc2ccccc2)c1	9	1	-9.179122799154053	-1.873680595356256	2.8833653063475033	0.8836122104987626	3.230000000000002	324.46799999999996
1143	CCc1cc(CCO)cc(C2N(C)CCN2c2ccccc2)c1F	9	1	-8.501513057281858	-1.7353640859957642	3.1001216215157115	0.9114635932926457	3.3735000000000026	328.431
1144	Cc1cccc(-c2cc(F)cc(C(N)=O)c2)c1CO	9	2	-8.31082843299001	-1.9066348040267338	2.136656931690199	0.8885565322675759	2.3923200000000002	259.28
1145	Cc1ccc(Br)c(Cc2cc(F)cc(C(N)=O)c2)c1	9	2	-7.129192494440542	-1.6355489280165776	2.083716695003808	0.9219712093669623	3.5863200000000015	322.1770000000001
1146	Cc1cccc(-c2cc(F)cc(CO)c2)c1	9	2	-7.432853723055743	-1.8582134307639357	1.7571915522714097	0.8162437653186877	3.293420000000001	216.255
1147	Cc1cccc(-c2cc(F)cc(C(N)=O)c2S(C)(=O)=O)c1	9	2	-7.052470592026106	-1.538975253543317	2.2928694446079945	0.8838875758708533	2.30352	307.34600000000006
1148	CNCC(=O)c1cc(F)cc(-c2cccc(C)c2)c1	9	2	-8.17956523388061	-1.8765209608728526	2.0307075792284355	0.8521235534631969	3.2032200000000017	257.308
1149	CNC(=O)c1cc(F)cc(-c2cccc(C)c2)c1	9	2	-7.389250081463138	-1.7416629468286113	1.7646461952226833	0.8620600073818445	3.1607200000000013	243.281
1150	CCc1cccc(-c2cc(N3CCCNCC3)ccc2F)c1	9	2	-8.644938990187953	-1.8431071855586187	2.061729366802142	0.9255391028437325	3.8548000000000027	298.4049999999999
1151	CCCc1cccc(-c2cccc(N3CCCNCC3)c2)c1	9	2	-8.482097088552171	-1.8083891754771604	1.9538928246423772	0.912795124627543	4.105800000000003	294.442
1152	CCN1CCCN(c2cccc(-c3cccc(C)c3)c2)CC1	9	2	-9.446698473122204	-2.0140428816651053	1.7942973956482948	0.8370878913093596	4.194020000000004	294.4420000000001
1153	CCCc1cccc(-c2cccc(N3CCNCC3)c2)c1	9	2	-8.779627500080867	-1.915871790125547	1.9130900224172827	0.9180609785704255	3.715700000000002	280.41499999999996
1154	Fc1cccc(-c2cccc(N3CCCNCC3)c2)c1	9	2	-9.004578144653498	-2.0134848840154156	1.8941768123405893	0.9005165499452876	3.2924000000000015	270.35099999999994
1155	CCc1cccc(-c2ccccc2O)c1	9	2	-7.664353025561701	-1.9789274418303267	1.5727449256017714	0.7809514859067577	3.6216000000000017	198.265
1156	CCc1cccc(-c2cccc(N3CCCCC3)c2)c1	9	2	-8.050553162186095	-1.8001584127123995	1.6909481291593629	0.7621416849024116	4.906300000000004	265.3999999999999
1157	OCc1ccccc1C1CN(c2ccccc2)CN1	9	3	-8.699353956634788	-1.9957686721611445	2.799807508949371	0.8818516351124129	2.2872999999999997	254.333
1158	CCN1CN(c2ccccc2)CC1c1ccccc1CO	9	3	-8.959881730186753	-1.955206487925366	2.7983164265343774	0.9335369849562983	3.019600000000002	282.387
1159	CN1CN(c2ccccc2)CC1c1ccc(F)c(CO)c1	9	3	-9.121028162878718	-1.9903715224864629	2.8451720759669143	0.9396258173072609	2.768600000000001	286.34999999999997
1160	CCN1CN(c2ccccc2)CC1c1ccc(F)cc1CO	9	3	-8.888866299839036	-1.8951126627149266	2.913520933600621	0.9393679769942471	3.158700000000002	300.377
1161	CN1CN(c2ccccc2)CC1c1ccc(F)cc1CCO	9	3	-8.868479381861679	-1.8907661571978711	2.9452484061280924	0.9403790220353105	2.811100000000002	300.377
1162	CC(=O)Nc1ccccc1N1CC(c2ccc(F)cc2)N(C)C1	9	3	-9.12322806719201	-1.9023245547396008	2.7483197669701145	0.9447548186485007	3.234700000000002	313.37600000000003
1163	CN1CN(c2ccccc2)CC1c1ccc(Cl)cc1CO	9	3	-8.735127323397037	-1.906161055454473	2.895528229813067	0.942363294408431	3.282900000000002	302.805
1164	O=Cc1cc(F)ccc1C1CN(c2ccccc2)CN1	9	3	-8.692788527009455	-1.9437666060423409	3.0489289458863933	0.8703937111322642	2.7466	270.30699999999996
1165	CCNC1CCN(c2cccc(CC)c2C)CC1	9	1	-7.2205214344041995	-1.7018932233233421	2.110485109249833	0.8777847703368586	3.135720000000002	246.39799999999997
1166	CCNC1CCN(c2ccc(Cl)cc2C)CC1	9	1	-7.483541058344206	-1.8150253080705725	1.9517454279944015	0.8887403175996573	3.226720000000002	252.789
1167	CCNC1CCN(c2ccccc2S(C)(=O)=O)CC1	9	1	-6.950448867364654	-1.594542327636277	2.0717235443953452	0.9124262248038921	1.6683999999999999	282.4090000000001
1168	CCN(C1CCN(c2ccccc2C)CC1)S(=O)(=O)c1ccccc1	9	1	-8.135966811943272	-1.6271933623886545	2.0237987984735	0.8186457129352124	3.6746200000000027	358.50700000000006
1169	CCNC1CCN(c2cc(CO)ccc2C)CC1	9	1	-8.143533654765436	-1.9194492900351692	2.077262484815444	0.8559758237991744	2.06562	248.36999999999998
1170	CCNC1CCN(c2c(C)cccc2Br)CC1	9	1	-7.439642854787486	-1.8043784298329713	2.2283223510713253	0.9203079966499396	3.3358200000000027	297.2400000000001
1171	CCNC1CCN(c2c(C)cccc2S(C)(=O)=O)CC1	9	1	-6.944749735121605	-1.5528932494455567	2.307088662524304	0.9227966106532569	1.9768200000000002	296.4360000000001
1172	CCNC1CCN(c2cc(C(C)C)ccc2C)CC1	9	1	-8.010587235844206	-1.837754749445353	2.063034429736419	0.8878098626050883	3.6967200000000027	260.425
1173	CNC1CCN(c2ccc(S(C)(=O)=O)c(C)c2)CC1	10	1	-8.333656522639867	-1.9118719269666185	2.1874696535836886	0.9144077776731737	1.58672	282.40900000000005
1174	CNC1CCN(Cc2cccc(C)c2)CC1	10	1	-7.517585119995002	-1.8793962799987505	1.7851220539436508	0.8362854180672985	2.17882	218.344
1175	CCc1c(C)cccc1N1CCC(NC)CC1	10	1	-7.765717469993108	-1.883463140440349	2.178507927994403	0.8618029365779789	2.7456200000000015	232.37099999999992
1176	CNC1CCN(c2cccc(C)c2C(C)C)CC1	10	1	-7.967117460668243	-1.8778675943160874	2.226119118299607	0.8800059879621963	3.3066200000000023	246.39799999999997
1177	CNC1CCN(c2cc(C)ccc2S(C)(=O)=O)CC1	10	1	-7.595272737932464	-1.7424750691198472	2.2074986476665295	0.9144077776731737	1.58672	282.40900000000005
1178	CNC1CCN(c2cc(C)ccc2Cl)CC1	10	1	-8.205931352383784	-2.051482838095946	1.9930746291944867	0.8526137077712594	2.836620000000001	238.76199999999997
1179	CNC1CCN(c2cccc(C)c2C(C)(C)C)CC1	10	1	-7.016707790454895	-1.6097431671024975	2.3288175825777717	0.8755379102171714	3.4807200000000025	260.425
1180	CNC1CCN(c2cc(C)cc(C)c2)CC1	10	1	-7.836205625659296	-1.959051406414824	2.011966936886793	0.820189893820924	2.4916400000000003	218.34399999999997
1181	CCNC1CCN(c2cccc(C)c2)CC1	10	1	-8.05087996128431	-2.0127199903210773	1.8404765689938163	0.8385743720030799	2.5733200000000007	218.344
1182	Cc1ccc(O)cc1-c1ccc(C(=O)O)cc1	10	2	-7.199223944557767	-1.7460682791698525	1.6341327029534867	0.8300236513585865	3.0658200000000013	228.247
1183	CCOc1ccc(-c2cc(C)ccc2O)cc1	10	2	-6.821559262832267	-1.6544711395334106	1.5950829279944045	0.8661514399569656	3.766320000000002	228.291
1184	CCOc1cccc(-c2cccc(S(C)(=O)=O)c2)c1	10	2	-7.232915408146149	-1.6593445963835425	1.6741508303169716	0.8612205476492907	3.155800000000002	276.35699999999997
1185	Cc1ccc(Oc2cccc(S(C)(=O)=O)c2)cc1	10	2	-6.965978253450257	-1.6418968202042332	1.6164923490688388	0.8528211863952381	3.1908200000000013	262.33
1186	Cc1ccc(Oc2ccc(S(C)(=O)=O)cc2)cc1CO	10	2	-7.294819411662167	-1.6311712088061625	1.851230480706123	0.9407174222915267	2.683120000000001	292.35600000000005
1187	Cc1cc(S(C)(=O)=O)c(O)cc1S(=O)(=O)c1ccccc1	10	2	-6.938334828704805	-1.514068788070868	2.1920447193332695	0.9308908985487152	1.93692	326.39500000000004
1188	Cc1ccc(O)c(-c2cccc(S(C)(=O)=O)c2)c1	10	2	-7.592115342190112	-1.7894787473376852	1.8378866975774741	0.9050376819723919	2.7711200000000007	262.33
1189	Cc1ccc(O)c(-c2ccc(C(=O)O)cc2)c1	10	2	-6.97887182400328	-1.6926250398830884	1.615428611300457	0.8300236513585865	3.0658200000000013	228.247
1190	Cc1cccc(S(=O)(=O)c2ccccc2)c1	10	2	-6.532016964874313	-1.6330042412185783	1.5446869368867944	0.7975109996418319	2.827820000000001	232.30400000000003
1191	CN1CCN(c2ccc(F)c(CO)c2F)C1	10	3	-7.9139924024918455	-1.9784981006229614	2.648143929893786	0.8226819683725497	1.1664	228.24199999999993
1192	CCc1cc(N2CCN(C)C2)cc(CO)c1F	10	3	-7.826142071976065	-1.898118259049857	2.75594219558851	0.8659880477113011	1.5897000000000001	238.30599999999998
1193	COCc1cccc(N2CCN(C)C2)c1	10	3	-7.023229130220572	-1.8133899638628717	2.1705445678200164	0.745857852475258	1.5423	206.28899999999996
1194	CCN1CCN(c2ccc(F)c(CO)c2)C1	10	3	-8.106697292499613	-2.026674323124903	2.35681001380987	0.8407862693939964	1.4174	224.27899999999997
1195	OCc1cc(N2CCNC2)ccc1F	10	3	-7.614888326928101	-2.0351645112792283	2.4871121241536773	0.7300037206684402	0.6850999999999998	196.225
1196	Cc1c(N2CCN(C)C2)ccc(F)c1CO	10	3	-7.768951848675518	-1.9422379621688795	2.648304419404276	0.8208110317230675	1.3357200000000002	224.279
1197	Cc1cc(Br)c(O)c(-c2ccccc2)c1	10	1	-7.051277002250897	-1.820631893280872	1.750606745177544	0.819663269074209	4.1301200000000025	263.134
1198	COc1ccc(-c2cc(C)cc(Br)c2O)cc1	10	1	-7.334353159153971	-1.7788419276926115	1.8026286113004595	0.9014121345044058	4.138720000000002	293.15999999999997
1199	CCCc1cc(C)cc(Br)c1O	10	1	-6.723911567568979	-1.9410260767715946	2.0706146383309143	0.8232468405139642	3.4156200000000028	229.11699999999996
1200	Cc1ccc(Oc2cccc(S(N)(=O)=O)c2)c(Br)c1	10	1	-7.076323670308859	-1.6234199879295337	1.893734150625109	0.931281582458193	3.1972200000000006	342.214
1201	Cc1ccc(-c2ccc(O)cc2)cc1Br	10	1	-6.491133457021047	-1.6760034518034859	1.6755638880346844	0.8196632690742092	4.130120000000002	263.134
1202	Cc1c(Br)cccc1-c1cccc(O)c1	10	1	-6.881687924909905	-1.7768441817981826	1.8617155363863347	0.819663269074209	4.1301200000000025	263.134
1203	CN1CN(c2cccc(Cl)c2)CC1c1ccc(O)cc1	10	1	-8.72937425042674	-1.9519474224990467	2.764385667930229	0.9161696249505398	3.4962000000000018	288.77799999999996
1204	CCN1CN(c2cccc(CCl)c2)CC1c1ccc(O)cc1	10	1	-9.926711728835441	-2.1163820516433565	2.90738247206216	0.8645612478184446	3.971700000000003	316.832
1205	CCN1CN(c2cccc(Cl)c2)CC1Cc1ccc(O)cc1	10	1	-9.442014982232541	-2.013044358052384	2.7694396149193032	0.9301684220872835	3.756300000000002	316.832
1206	CCN1CN(c2cccc(F)c2)CC1c1ccc(O)cc1	10	1	-9.040895024835455	-1.9728850381646728	2.775320537505374	0.9368270829401257	3.3720000000000026	286.34999999999997
1207	CCCN1CN(c2cccc(Cl)c2)CC1c1ccc(O)cc1	10	1	-8.959811249466442	-1.9102381767973022	2.7774879665676533	0.9118681379875667	4.276400000000004	316.832
1208	CCN1CN(c2cccc(CO)c2)CC1c1ccc(O)cc1	10	1	-10.084465203749344	-2.150015205502587	2.8450593951390832	0.9109342567039856	2.725200000000001	298.38599999999997
1209	O=S(=O)(NC1CCN(c2cccc(N3CCCCC3)c2)CC1)c1ccccc1	10	3	-7.739454852198823	-1.4626194872950173	2.05043306061013	0.8342896616402065	3.6242000000000028	399.5600000000002
1210	Cc1ccccc1[N+]1(C)CCC(NS(C)(=O)=O)C1	10	3	-7.8548726062869045	-1.85141122842064	3.848018795949123	0.8396258633869788	1.25362	269.39000000000004
1211	O=S(=O)(NC1CCN(c2cc(Cl)cc(Br)c2)CC1)c1ccccc1	10	3	-6.273853752734089	-1.2806450345869915	2.1111898175646786	0.7974806958977481	4.049800000000003	429.7670000000001
1212	CCS(=O)(=O)NC1CCN(c2ccccc2C)CC1	10	3	-6.4640274212441735	-1.4829495946041666	2.0281551844534	0.9174145761241962	1.90312	282.40900000000005
1213	CC(C)c1cccc(N2CCC(NS(C)(=O)=O)CC2)c1	10	3	-7.154645930739707	-1.5998274656076237	2.0803440471396897	0.9274785468847447	2.3280000000000003	296.43600000000004
1214	CC(=O)Nc1cccc(N2CCC(N)CC2c2cc(C)ccn2)c1	10	3	-8.161729004270182	-1.6660059566113146	3.2175065774932614	0.9102265798151459	3.017220000000002	324.428
1215	Cc1cccc(C(C)C)c1N1CCC(NS(=O)(=O)c2ccccc2)CC1	10	3	-6.837444282925854	-1.3409331469900903	2.134479436776621	0.8607673831673032	4.065720000000003	372.53400000000016
1216	CNC1CCN(c2cccc(S(N)(=O)=O)c2C)CC1	10	3	-7.926502853129498	-1.8184644690778053	2.246885629915049	0.8613820998166088	0.8306200000000002	283.39700000000005
1217	CCN1CCN(c2ccccc2)C(c2ccc(O)cc2)C1	10	1	-8.607294875262816	-1.8782657283189212	2.4381371074927642	0.9356548108655353	3.275400000000002	282.38700000000006
1218	CCc1cccc(N2CCN(CC)CC2)c1	10	1	-7.793235186673819	-1.9483087966684547	1.6915190439102066	0.7683871203548898	2.3909000000000002	218.34399999999994
1219	CCN1CCN(c2ccccc2)C(c2ccccc2S(N)(=O)=O)C1	10	1	-8.123735392759917	-1.6582505431375074	2.680428408846028	0.9225882431204928	2.2172	345.46800000000013
1220	CCN1CCN(c2cccc(Cl)c2)CC1	10	1	-7.835163766787978	-2.0230305855718407	1.6301227431330751	0.7618228158775442	2.4819000000000004	224.73499999999999
1221	CCc1ccc(N2CCN(CC)CC2)cc1	10	1	-7.151542250750161	-1.7878855626875403	1.598388609127598	0.7683871203548898	2.3909000000000002	218.34399999999997
1222	CCN1CCN(c2ccc(-c3ccc(C)cc3)cc2)CC1	10	1	-6.932591652473469	-1.5128155242704127	1.610640341743645	0.8434396947582847	3.8039200000000024	280.4150000000001
1223	CCN1CCN(c2ccccc2)CC1N1CCCC1	10	1	-7.951901680475223	-1.8242913596927763	2.679182783674646	0.8241447877069109	2.2504	259.397
1224	CCN1CCN(c2ccccc2C(N)=O)CC1	10	1	-7.7583596756480535	-1.8816786131899823	1.7428588895328634	0.8445576669229619	0.9274000000000001	233.31499999999997
1225	CCN1CCN(c2ccccc2N)CC1	10	1	-7.2706747415083655	-1.8772801459701878	1.7604697914336143	0.7409603873614791	1.4106999999999998	205.30499999999998
1226	CCc1ccccc1N1CCN(CC)CC1	10	1	-7.472865681753008	-1.868216420438252	1.690730415147664	0.7683871203548898	2.3909000000000002	218.3439999999999
1227	Cc1cc(C2CN(c3ccccc3)CN2)ccc1Cl	10	1	-8.6440126338024	-1.983072501970185	2.7338750913669525	0.8955623206502662	3.756820000000002	272.779
1228	Clc1ccc(CC2CN(c3ccccc3)CN2)cc1	10	1	-7.931702882002204	-1.8196574375177854	2.5785583331251942	0.9221467219804141	3.3184000000000005	272.779
1229	OCc1cccc(C2CN(c3ccccc3)CN2)c1	10	1	-8.832444265210716	-2.0263016829741507	2.7428652012570627	0.8818516351124129	2.2873	254.333
1230	OCc1cccc(N2CNC(c3ccc(Cl)cc3)C2)c1	10	1	-8.679195569276226	-1.9407271282916623	2.786575364984536	0.9114551056796674	2.9407000000000005	288.7780000000001
1231	OCc1ccc(N2CNC(c3ccc(Cl)cc3)C2)cc1	10	1	-9.000757837131031	-2.012630637283897	2.7133650201569495	0.9114551056796674	2.9407000000000014	288.7780000000001
1232	ClCc1ccc(C2CN(c3ccccc3)CN2)cc1	10	1	-8.221792919466985	-1.8862086563513067	2.736832234224096	0.8601637282132791	3.533800000000001	272.779
1233	CS(=O)(=O)c1ccccc1N1CNC(c2ccc(Cl)cc2)C1	10	1	-7.776631617590641	-1.6579834317040143	2.849881763093709	0.9360176850379794	2.8519000000000014	336.84400000000005
1234	CC(C)(C)c1cc(C2CN(c3ccccc3)CN2)ccc1Cl	10	1	-8.147410377767565	-1.7370337289831796	2.8889614156991676	0.8605201669647983	4.745900000000004	314.86
1235	NS(=O)(=O)c1ccc(C2=CC3=CC=C2C3)cc1	10	1	-7.59609419586151	-1.8423234536281325	3.5810344729908588	0.8657424421789933	1.9875	245.30299999999997
1236	CS(=O)(=O)c1ccc(C2C3=CC=C2C=C3)cc1	10	1	-7.615333420678502	-1.8469896510443364	3.3801613960677814	0.8010470073224256	2.6099000000000006	244.31500000000003
1237	CS(=O)(=O)c1ccc(C2=CC3=CC=C2C3)cc1	10	1	-7.525506064884808	-1.8252033171615516	3.548819088375474	0.801284229058446	2.7436000000000016	244.315
1238	NS(=O)(=O)c1cccc(C2=CC3=CC=C2C3)c1	10	1	-7.677808547516629	-1.8621420949812455	3.6791633191447044	0.8657424421789933	1.9875	245.30299999999997
1239	CS(=O)(=O)c1cccc(C2=C3C=CC(=C2)C3)c1	10	1	-6.945465838132379	-1.6845228982199352	3.7745113960677807	0.801284229058446	2.7436000000000016	244.315
1240	NS(=O)(=O)c1ccccc1C1=C2C=CC(=C1)C2	10	1	-6.350317942951566	-1.5401783314731983	3.81677966529855	0.8657424421789933	1.9875	245.30299999999997
1241	NS(=O)(=O)c1cccc(C2=C3C=CC(=C2)C3)c1	10	1	-7.891091411527027	-1.9138707877135468	3.808797934529319	0.8657424421789933	1.9875	245.30299999999997
1242	NS(=O)(=O)c1ccc(C2=C3C=CC(=C2)C3)cc1	10	1	-7.752342424326615	-1.8802192153797366	3.6883710114523964	0.8657424421789933	1.9875	245.30299999999997
1243	NS(=O)(=O)c1cccc(C2C3=CC=C2C=C3)c1	10	1	-7.242456393908296	-1.7565536882949344	3.529232549913935	0.864035634811337	1.8538000000000001	245.303
1244	O=C(O)c1ccc(C2C3=CC=C2C=C3)cc1	10	1	-7.290667875441927	-1.8226669688604817	3.2884284066324128	0.814428932412767	2.904600000000001	210.232
1245	CCCc1ccc(C(C)(C)C)cc1N1CCNC1	10	1	-8.19404358917448	-1.9313545957478107	2.5182286567611456	0.8800315763692481	3.303700000000002	246.39799999999994
1246	CC(C)(C)c1cccc(N2CCNC2)c1CO	10	1	-6.979140871801225	-1.6926902935589279	2.7020600351957107	0.8194276179874552	1.8435000000000001	234.34299999999993
1247	CCC(C)(C)c1cccc(N2CCNC2)c1	10	1	-7.973822448095834	-1.9934556120239586	2.4039515522714083	0.8389295088197888	2.7413000000000007	218.34399999999994
1248	COc1ccc(C2NCCN2c2cccc(C(C)(C)C)c2)cc1	10	1	-8.458636857292152	-1.7637477080198496	2.7374409504020694	0.9234407355334204	4.101100000000003	310.44100000000003
1249	Cc1ccccc1C1NCCN1c1cccc(C(C)(C)C)c1	10	1	-8.29611340891614	-1.7687373217483058	2.7901512420018975	0.8828102651846151	4.400920000000004	294.442
1250	CCCc1c(N2CCNC2)cccc1C(C)(C)C	10	1	-8.018847014497917	-1.8900603670829932	2.6248274259919153	0.8800315763692481	3.303700000000002	246.398
1251	CCc1ccc(N2CCNC2)cc1C(C)(C)C	10	1	-8.262098157263793	-2.0038531406835083	2.50842599264252	0.8431769997036901	2.9136000000000015	232.37099999999998
1252	CC(C)(C)c1cccc(CN2CCNC2)c1	10	1	-8.664270490391605	-2.166067622597901	2.19573001380987	0.8194497674346438	2.3468	218.34399999999994
1253	CC(C)c1ccc(C(C)(C)C)cc1N1CCNC1	10	1	-8.218533711789279	-1.937126973005482	2.5431447823498434	0.8592554573438421	3.4746000000000024	246.39799999999994
1254	OCc1cc(CN2CCCNC2)ccc1-c1ccccc1	10	3	-8.632831977937183	-1.8838383809872614	2.184718062119515	0.9045879124663653	2.598700000000001	282.387
1255	COCc1cc(N2CCCNC2)ccc1-c1ccc(F)cc1	10	3	-8.26792472694038	-1.7627274745579538	2.3014257610329114	0.936406289271338	3.396300000000002	300.377
1256	OCc1cc(CN2CCCNC2)ccc1-c1ccc(I)cc1	10	3	-8.393776837489074	-1.7895592346818012	2.4214091744944497	0.7633722038336107	3.2033000000000014	408.283
1257	Fc1ccc(-c2ccc(CN3CCCNC3)cc2)cc1	10	3	-8.69486081286348	-1.9442299832461822	1.9436404368516733	0.9207564770149378	3.2455000000000016	270.35099999999994
1258	CCOCc1cc(CN2CCCNC2)ccc1-c1ccccc1	10	3	-8.35208023081721	-1.7415291154865284	2.2454673747837894	0.8813371387922573	3.642900000000002	310.441
1259	COCc1cc(CN2CCCNC2)ccc1-c1ccc(Cl)cc1	10	3	-8.395194290794798	-1.750519018440377	2.258659635201159	0.8993126612508328	3.906200000000003	330.85900000000004
1260	OCc1cc(CN2CCCNC2)ccc1-c1ccc(Cl)cc1	10	3	-9.221433632632692	-1.966016256303009	2.2478216744944497	0.9086253308986965	3.2521000000000013	316.832
1261	CCN1CCCN(Cc2ccc(-c3ccccc3)c(CO)c2)C1	10	3	-9.239024832153218	-1.9264698493351917	2.149454813157531	0.917443892567258	3.331000000000002	310.44100000000014
1262	CN1CCN(Cc2ccc(-c3ccc(F)cc3)c(CO)c2)C1	10	3	-9.3185228273307	-1.9867157421630133	2.16317170883511	0.9402614635346356	2.6899000000000006	300.377
1263	CN1CCN(c2ccccc2C(=O)c2cccc(Br)c2)C1	10	3	-9.243133558619773	-2.017017104331507	2.171602851201399	0.7970753042373507	3.389400000000002	345.24
1264	CCNC(=O)c1ccc(Cl)cc1N1CC(c2ccccc2)N(C)C1	10	3	-8.9536711982472	-1.827660480029974	2.841575241425213	0.9219036409267238	3.540300000000003	343.85800000000006
1265	NC(=O)c1ccccc1N1CNC(c2ccccc2)C1	10	3	-8.902783128950174	-1.9907228265270864	2.6909628981410343	0.8925885916321549	1.8939	267.332
1266	CN1CN(c2ccccc2C(N)=O)CC1c1ccccc1C(C)(C)C	10	3	-9.288428609319716	-1.857685721863943	3.006380394052523	0.9319251540135387	3.5336000000000025	337.46700000000004
1267	CN1CN(c2cccc(Cl)c2)CC1c1ccccc1	10	3	-8.319780248099622	-1.9086884912595787	2.615815231227092	0.8206810523056202	3.790600000000002	272.77899999999994
1268	CN1CN(c2ccccc2C(N)=O)CC1Cc1ccccc1	10	3	-9.003433948883599	-1.9195385675624053	2.741692362172051	0.9395758069337851	2.1060999999999996	295.3859999999999
1269	CN1CN(Cc2ccccc2)CC1c1cccc(S(=O)(=O)c2ccccc2)c1	10	3	-9.830086780893822	-1.857711784887752	2.7300456583170636	0.6588850372382382	3.965600000000003	392.52400000000006
1270	CN1CN(c2ccccc2CO)CC1c1ccccc1	10	3	-8.641564768773927	-1.9323126254945757	2.766352818565439	0.9267406546597586	2.629500000000001	268.35999999999996
1271	CCCNC(=O)c1ccccc1N1CC(c2ccccc2)N(C)C1	10	3	-9.189068407514426	-1.8757107341616284	2.696243567217069	0.9170847484507679	3.277000000000002	323.44000000000005
1272	CS(=O)(=O)c1ccc(O)c(-c2cccc(O)c2)c1	10	3	-8.32937634566949	-1.9632528323592402	1.9629231182996065	0.8713326865860449	2.1683000000000003	264.302
1273	CS(=O)(=O)c1ccc(-c2cccc(Br)c2)c(O)c1	10	3	-7.723058095710882	-1.8203422503249431	1.9654182517375958	0.9213253956312112	3.225200000000002	327.19900000000007
1274	CS(=O)(=O)c1ccccc1-c1ccc(F)c(CO)c1	10	3	-7.341739803459373	-1.684310624897346	1.9651696535836898	0.9388793366220993	2.3885000000000005	280.32
1275	CS(=O)(=O)c1cccc(-c2cccc(Cl)c2O)c1	10	3	-7.457338496484915	-1.7577115401559924	1.9442421135900307	0.9206447509886014	3.116100000000002	282.748
1276	Oc1cccc(Cc2ccccc2O)c1	10	3	-7.782081756038905	-2.009324869330883	1.7302594157627738	0.7820224254390318	2.6886	200.23700000000002
1277	CCc1ccc(C)c(N2CCC(NC)CC2)c1	10	1	-8.70481863805662	-2.1112286292089832	2.0107271587636344	0.8618029365779789	2.7456200000000015	232.37099999999995
1278	CCNC1CCN(c2cc(CC)ccc2S(C)(=O)=O)CC1	10	1	-7.040431119497264	-1.536348025248519	2.260810994437474	0.9059124256755269	2.2308000000000003	310.46300000000014
1279	CCNC1CCN(c2cc(CC)cc(S(C)(=O)=O)c2C)CC1	10	1	-8.25480719588237	-1.759930807539569	2.4792602802636807	0.9041306056744953	2.539220000000001	324.4900000000001
1280	CCNC1CCN(c2cc(CC)c(S(C)(=O)=O)cc2C)CC1	10	1	-8.501771585289887	-1.8125837922755779	2.3878872033406022	0.9041306056744953	2.539220000000001	324.4900000000001
1281	CCNC1CCN(c2cc(CC)ccc2CC)CC1	10	1	-8.635833244694838	-1.9811960214154607	2.1152463794219525	0.8727632430900814	3.389700000000002	260.425
1282	CCNC1CCN(c2cc(S(C)(=O)=O)ccc2C)CC1	10	1	-8.541303449316985	-1.9098935129126202	2.1044464247620667	0.9227966106532569	1.9768199999999998	296.4360000000001
1283	CCCNC1CCN(c2cc(CC)ccc2C)CC1	10	1	-8.44817067333523	-1.9381432748869596	1.986479712755287	0.8710780180195289	3.525820000000002	260.425
1284	CCNC1CCN(c2c(C)ccc(CC)c2CC)CC1	10	1	-8.061088263424487	-1.8025141329642882	2.4028556305562727	0.8805309497596812	3.698120000000003	274.45200000000006
1285	CCNC1CCN(c2cc(CC)c(C)cc2C)CC1	10	1	-8.142922961434738	-1.8681146470489987	2.1991342845985375	0.8918321737991299	3.4441400000000026	260.425
1286	CCc1ccc(C)c(N2CCC(N(CC)S(C)(=O)=O)CC2)c1	10	1	-7.607389451692839	-1.6219008806970279	2.3057495110329125	0.8360709692788155	2.8077200000000015	324.49000000000007
1287	CCCc1cccc(C(N)=O)c1CN1CCN(C)C1	10	3	-8.070905472875987	-1.851592702059778	2.4059540233503522	0.8723606891201661	1.4429	261.3689999999999
1288	CNC(=O)c1ccccc1CN1CCN(C)C1	10	3	-8.074988726923156	-1.9584724380456502	2.118268504917479	0.8366228379107685	0.7511000000000001	233.3149999999999
1289	CN1CCN(Cc2cc(Cl)ccc2C(N)=O)C1	10	3	-8.649983541981985	-2.0979291649085945	2.2642888404330286	0.8791310980917048	1.1438	253.73299999999995
1290	CN1CCN(Cc2cccc(-c3ccc(CO)c(F)c3)c2)C1	10	3	-9.434596511301336	-2.011462734735588	2.20218929125269	0.9402614635346356	2.6899000000000006	300.377
1291	CCCc1ccc(C(N)=O)c(CN2CCN(C)C2)c1	10	3	-8.55120306889031	-1.9617805275256706	2.3094306561515126	0.8723606891201661	1.4429	261.3689999999999
1292	O=C(O)c1ccc(N2CCN(CN3CCCC3)C2)c(F)c1	10	3	-8.162727856147402	-1.7812532513390515	2.327238235816786	0.9145683861590883	1.6566999999999998	293.3419999999999
1293	CCN1CCN(Cc2ccccc2C(N)=O)C1	10	3	-8.49956949243839	-2.061448399388292	2.1042492741482484	0.8396059712919727	0.8805000000000002	233.315
1294	CCc1cccc(CN2CCN(C)C2)c1	10	3	-8.35699983230204	-2.1577680783175985	1.9945696125427368	0.7423188232058917	1.9539	204.31699999999995
1295	CN1CCN(Cc2c(C(N)=O)ccc(C(C)(C)C)c2C(C)(C)C)C1	10	3	-7.8700102521237785	-1.606459115681304	2.7667646721218873	0.9258032504620254	3.0854000000000017	331.50400000000013
1296	CS(=O)(=O)c1cccc(-c2cccc(CF)c2)c1	10	3	-7.399057173534717	-1.7439745005977894	1.909227733684224	0.8525915578618372	3.226600000000002	264.32099999999997
1297	Cc1cc(C(N)=O)c(S(C)(=O)=O)c(-c2ccccc2C)c1	10	3	-6.973053554489831	-1.5216450351633588	2.2395592797728288	0.9458779946405467	2.4728400000000006	303.38300000000004
1298	CCc1cc(C(N)=O)cc(-c2ccc(Br)cc2C)c1	10	3	-7.168419180637922	-1.6445481470178596	2.0127445056546946	0.9100251775619969	4.085820000000003	318.21400000000006
1299	CS(=O)(=O)c1cc(C(N)=O)cc(-c2cccc(S(=O)(=O)CF)c2)c1	10	3	-7.880564141330037	-1.6086134192944046	2.39603689052848	0.8571359410891303	1.5567000000000004	371.41100000000006
1300	Cc1cc(C(N)=O)cc(-c2ccc(S(C)(=O)=O)cc2C)c1	10	3	-7.397843905936984	-1.614341889448762	2.0227260380145875	0.9458779946405467	2.4728400000000006	303.38300000000004
1301	CCc1cc(C2N(C)CCN2c2ccccc2)cc(S(C)(=O)=O)c1	10	2	-9.048830278563594	-1.8470847459606146	2.9348871952308464	0.8544796793766705	3.103100000000002	344.4800000000001
1302	CN1CCN(c2ccccc2)C1c1ccccc1	10	2	-8.069794974398905	-1.9020689163941957	2.3988624736892117	0.792776616090421	3.1372000000000018	238.334
1303	CCc1cc(O)cc(C2N(C)CCN2c2ccccc2)c1	10	2	-9.259181804540814	-2.0205191186983855	2.8423936144284507	0.9343336497248289	3.4052000000000024	282.38699999999994
1304	CCc1cc(CO)cc(C2NCCN2c2ccccc2)c1	10	2	-8.575691459265105	-1.8713692975556504	2.935027901944215	0.9049161636839788	2.8497000000000012	282.387
1305	CCc1cc(CCO)cc(C2NCCN2c2ccccc2)c1	10	2	-8.362480735746274	-1.7828868833710978	2.9697454184907315	0.8903541922396976	2.8922000000000017	296.414
1306	CCc1cc(CCO)c(F)c(C2N(C)CCN2c2ccccc2)c1	10	2	-8.854267609361203	-1.8073698074156332	3.1051204902939933	0.9114635932926457	3.3735000000000026	328.431
1307	Fc1ccc(N2CCCNCC2)cc1-c1ccccc1	10	2	-8.942741279576866	-1.999657740632733	1.8970704238138634	0.9005165499452877	3.2924000000000024	270.351
1308	Fc1cccc(-c2cccc(N3CCCNCC3)c2)c1-c1ccccc1	10	2	-9.689039037006106	-1.9001768891406299	2.0485539649881357	0.7210105133720127	4.959400000000004	346.449
1309	Fc1cccc(-c2cc(Br)cc(N3CCCNCC3)c2)c1	10	2	-8.76900276432185	-1.9135532827039	2.140795953345158	0.8798953039154098	4.054900000000003	349.2470000000001
1310	c1ccc(N2CCNCCC2C2CCOCC2)cc1	10	2	-7.5350476160216475	-1.728658478579233	2.7444200306382083	0.8826902113242514	2.2815000000000003	260.381
1311	FCC(F)C1CCNCCN1c1ccccc1	10	2	-7.852900536333171	-1.90460813992772	3.454206529505772	0.8706832627092809	2.1625000000000005	240.297
1312	CCc1ccc(-c2cccc(N3CCCNCC3)c2)cc1F	10	2	-9.30689273482977	-1.9842361981105328	2.072758693725218	0.9255391028437325	3.854800000000002	298.4049999999999
1313	Cc1ccc(Cc2ccc(S(N)(=O)=O)cc2)cc1	11	2	-7.133074195234795	-1.6812817113857665	1.572505887530376	0.9206693725893742	2.23322	261.346
1314	CS(=O)(=O)c1ccc(Cl)c(C2CCNCC2)c1	11	2	-8.241872108787879	-1.9989476033743883	2.234236794606515	0.8986811022289432	2.2105000000000006	273.785
1315	Cc1ccc(-c2cccc(C)c2S(N)(=O)=O)o1	11	2	-6.609129080911532	-1.6029492525846836	2.2556542072586154	0.8888586663811903	2.2108399999999997	251.30699999999996
1316	CCc1ccc(S(N)(=O)=O)cc1	11	2	-5.647884208752698	-1.6304037341376039	1.5178502152539917	0.7436331049330447	0.8964000000000002	185.24800000000002
1317	Cc1ccc(S(N)(=O)=O)cc1-c1ccccc1O	11	2	-7.175651383043374	-1.691317250793533	1.8786961167297491	0.8693610957193111	2.0150200000000003	263.31800000000004
1318	Cc1ccc(S(C)(=O)=O)cc1S(C)(=O)=O	11	2	-6.115194582293826	-1.5789364517361208	1.9384695560508813	0.7760983060351858	0.8020200000000001	248.325
1319	Cc1ccc(S(=O)(=O)CC(=O)O)cc1	11	2	-4.991670456923988	-1.3340800455350639	1.774234847646401	0.8093630925365196	0.8533200000000001	214.242
1320	Cc1ccc(S(N)(=O)=O)c(C2(C)CCCC2)c1	11	2	-6.6369906818406275	-1.6097066833805347	2.417067250736878	0.8798162816284514	2.474120000000001	253.36699999999996
1321	CC(C)(C)c1cccc(CCN2CCNC2)c1	11	2	-8.387567128735359	-2.034283836102031	2.235239658763634	0.8605993946205608	2.3893000000000004	232.37099999999992
1322	CC(C)(C)Cc1cccc(CN2CCNC2)c1	11	2	-8.777460944418658	-2.128846976386581	2.335947351071326	0.8616194025387666	2.6379	232.37099999999995
1323	NS(=O)(=O)c1ccccc1-c1cc2ccc1S(=O)(=O)C2	11	2	-6.982012128224836	-1.561225373843871	3.3742789312969848	0.9040042094300801	1.2883	309.36800000000005
1324	CC(C)c1c(CN2CCNC2)cccc1C(C)(C)C	11	2	-8.348397610491261	-1.915253764454097	2.680254268968305	0.8949745771158223	3.470200000000003	260.425
1325	Cc1cc(CN2CCNC2)cc(C(C)(C)C)c1CO	11	2	-8.79106101432456	-2.016807714102154	2.699710777844043	0.8759223656634125	2.1475200000000005	262.397
1326	CCC(C)(C)c1cccc(CN2CCNC2)c1	11	2	-8.508916929727496	-2.0637154859336935	2.346626197225172	0.8584513907967936	2.7369000000000003	232.37099999999992
1327	CC(C)(C)c1cc(CN2CCN(S(C)(=O)=O)C2)cc(C(N)=O)c1	11	2	-7.961155158469694	-1.660015603085767	2.4854169482575674	0.8907724196300334	1.1177000000000006	339.46100000000007
1328	CC(C)(c1cccc(CN2CCNC2)c1)N1CCC(O)CC1	11	2	-9.232976414916013	-1.9684771857545496	2.735743137406537	0.8886198490226052	1.7411	303.45
1329	CC(C)c1ccc(CN2CCNC2)cc1C(C)(C)C	11	2	-8.679377153670826	-1.9911856792487799	2.4935708370156426	0.8949745771158222	3.470200000000003	260.42499999999995
1330	CN1CCN(Cc2cccc(CO)c2)C1	11	2	-8.22590665616467	-2.123919965785501	2.083213977480124	0.7951687411472871	0.8837999999999999	206.28899999999996
1331	CCc1cccc(CN2CCN(C)C2)c1S(=O)(=O)c1ccccc1	11	2	-8.891416880820659	-1.814952870698284	2.3951846139447692	0.8362378233611162	2.7867000000000015	344.48
1332	CCc1cc(-c2ccc(N)nc2)cc(C(C)(C)C)c1	11	2	-7.4239940795436725	-1.703181050009217	2.137445097370671	0.8723372388792588	4.190700000000002	254.37699999999995
1333	CCc1cc(CN2CCN(C)C2)cc(C(N)=O)c1	11	2	-8.766988021662943	-2.0663988935663675	2.316661887530376	0.8650289293723238	1.0528	247.34199999999998
1334	CN1CCN(Cc2cccc(N3CCCC3)c2)C1	11	2	-8.944604980025579	-2.108263612137017	2.0575236988511314	0.8061560897837531	1.9916999999999998	245.36999999999992
1335	CCc1cc(CN2CCN(C)C2)ccc1C(N)=O	11	2	-8.945532152559476	-2.108482148799033	2.255832964453454	0.8650289293723238	1.0528	247.34199999999998
1336	CCc1cccc(CN2CCN(C)C2)c1C(N)=O	11	2	-8.11158335134723	-1.9119185312991762	2.452201887530375	0.8650289293723237	1.0528	247.34199999999993
1337	CCc1cccc(CN2CCN(C)C2c2ccc(CO)cc2)c1	11	2	-9.553752935697924	-1.9920951954331105	2.6807715152218634	0.9186090927214348	3.1875000000000018	310.441
1338	CCc1ccc(O)c(CN2CCN(C)C2)c1	11	2	-8.839215127254523	-2.2098037818136307	2.2491177061175627	0.8389451882978294	1.6595000000000002	220.31599999999995
1339	CCc1cccc(CN2CCN(c3ccc(C(=O)O)cc3)C2)c1	11	2	-8.836059631041701	-1.842445796540033	1.9870964163304787	0.920653994460968	3.2269000000000014	310.397
1340	COCc1cccc(N2CC(c3ccc(O)cc3)N(C)C2)c1	11	3	-8.950173009148077	-1.9081832970570194	2.8462681863478743	0.9411149668169131	2.989200000000001	298.3860000000001
1341	COc1ccc(C2CN(c3cccc(CO)c3)CN2C)cc1	11	3	-9.053764256755976	-1.930269025255195	2.7347582962379846	0.9411311330819588	2.6381000000000006	298.386
1342	CCN1CN(c2cccc(C)c2)CC1c1ccc(O)cc1	11	3	-9.668163173068423	-2.109766170084309	2.741969768274606	0.9324697659114168	3.5413200000000025	282.38699999999994
1343	Oc1ccc(C2CN(c3cccc(-c4ccccc4)c3)CN2)cc1	11	3	-9.738591721099203	-1.9878817108321398	2.653821682059972	0.7611519537033281	4.167600000000004	316.40400000000005
1344	CCN1CN(c2ccccc2)CC1c1ccc(OC)cc1	11	3	-9.021341211613525	-1.9686180462973146	2.5243418994221454	0.8528575854597099	3.5359000000000025	282.38699999999994
1345	CCOCc1cccc(N2CC(c3ccc(O)cc3)N(CC)C2)c1	11	3	-9.243752525451447	-1.886873082993285	2.8694729986551977	0.8764501079807547	3.7694000000000027	326.4400000000001
1346	CCOc1ccc(C2CN(c3ccccc3)CN2CC)cc1	11	3	-8.56063418364092	-1.8251333404105707	2.5612752261830387	0.8313071940576543	3.926000000000003	296.414
1347	CCN1CN(c2cccc(COC)c2)CC1c1ccccc1	11	3	-9.051130545786787	-1.9297075161898902	2.708204553106116	0.836971116472367	3.673700000000003	296.41399999999993
1348	CNC1CCN(c2cccc(C)c2Br)CC1	11	1	-7.970456852981172	-1.992614213245293	2.259317706117562	0.8974134325698763	2.9457200000000014	283.2130000000001
1349	CCc1cccc(N2CCC(NC)CC2)c1	11	1	-8.031658147813143	-2.007914536953286	1.9121876057831155	0.838015902897322	2.4372000000000007	218.34399999999997
1350	CCc1ccc(C)cc1N1CCC(NC)CC1	11	1	-8.500076338436877	-2.0615713275993324	2.0524185049174797	0.8618029365779789	2.7456200000000015	232.37099999999992
1351	CCc1cc(C)cc(N2CCC(NC)CC2)c1	11	1	-7.586522464413508	-1.8400019677587116	2.1103185049174797	0.8618029365779789	2.7456200000000015	232.37099999999995
1352	CNC1CCN(c2ccc(-c3ccccc3)c(C)c2)CC1	11	1	-8.406089099602	-1.834359028450921	1.8806040239630644	0.9184085960171476	3.850220000000003	280.4150000000001
1353	CNC1CCN(c2cc(C)cc(C(C)(C)C)c2)CC1	11	1	-8.37537382510864	-1.9214425325275926	2.1732746831694882	0.8755379102171714	3.4807200000000025	260.425
1354	CNC1CCN(c2cccc(S(C)(=O)=O)c2)CC1	11	1	-7.925681701189902	-1.8681010921458372	2.0527541952226844	0.8969321301051466	1.2783	268.382
1355	Cc1ccc(Oc2ccc(S(C)(=O)=O)cc2)c(Br)c1	11	2	-6.982981202905541	-1.6020057572689128	1.7620758666014407	0.8489315088106124	3.9533200000000024	341.226
1356	Oc1ccc(CCc2ccc(Cl)cc2)cc1	11	2	-6.65436648181778	-1.663591620454445	1.4680662011008394	0.8529002113999261	3.8308000000000026	232.71000000000004
1357	Cc1ccc(O)cc1-c1cccc(S(C)(=O)=O)c1	11	2	-7.470566208766303	-1.7608293418405767	1.855827356918132	0.9050376819723919	2.7711200000000007	262.33
1358	CS(=O)(=O)Cc1cccc(Cc2ccc(O)cc2)c1	11	2	-7.091446042199569	-1.6268892979747045	1.8730678114490455	0.9332719261568038	2.5276000000000005	276.357
1359	Cc1ccc(O)cc1-c1ccccc1S(C)(=O)=O	11	2	-6.585144619375726	-1.5521334718182276	1.9036474511096557	0.905037681972392	2.7711200000000007	262.33000000000004
1360	Cc1c(C(C)(C)C)cc(O)cc1S(C)(=O)=O	11	2	-6.956193983423136	-1.739048495855784	2.5515777061175626	0.8223905715818004	2.4016200000000003	242.33999999999997
1361	O=S(=O)(c1cccc(Cl)c1)c1ccc(F)c(CO)c1	11	3	-7.74354008142458	-1.7764899305361297	2.0142888843529203	0.8869044070436204	2.8042000000000007	300.73800000000006
1362	OCc1cc(N2CCNC2)c(-c2ccc(Cl)cc2)cc1F	11	3	-8.436946310930251	-1.8410926240055385	2.5237220819706323	0.914852907325426	3.0055000000000014	306.76800000000003
1363	Cc1ccc(C(C)C)c(CO)c1F	11	3	-6.451937534441985	-1.7894455081939449	2.3138940486513597	0.7452279694861117	2.749820000000001	182.23799999999997
1364	Cc1ccccc1-c1cccc(CO)c1F	11	3	-7.222463954403406	-1.8056159886008516	1.8072592445791003	0.8162437653186877	3.2934200000000016	216.25499999999997
1365	CN1CCN(c2ccc(F)c(-c3cccc(F)c3)c2)C1	11	3	-8.626635119440428	-1.9289742544155812	2.1807846213023687	0.8284190856172619	3.3411000000000017	274.314
1366	CN1CCN(c2ccc(CF)cc2)C1	11	3	-7.659301036137396	-2.0470343070991994	2.3106048164613675	0.7087716033036732	1.8654	194.25299999999996
1367	CN1CCN(c2ccc(Cl)c(CO)c2)C1	11	3	-7.671999851522336	-1.9809018438034518	2.37548037155117	0.829029730762663	1.5415999999999999	226.70699999999997
1368	O=S(=O)(c1ccc(Cl)cc1)c1ccc(CO)cc1N1CCNC1	11	3	-8.047179993651316	-1.6779530211880185	2.480610778890993	0.8807823186930125	2.0321999999999996	352.84300000000013
1369	CCCc1cc(O)c(Br)c(S(C)(=O)=O)c1C	11	2	-6.558502662036679	-1.6396256655091697	2.77752633651156	0.9339915905120776	2.8191200000000007	307.20900000000006
1370	Cc1ccc(O)c(-c2cccc(S(N)(=O)=O)c2)c1	11	2	-7.27538333405035	-1.714824297079532	1.8714735107642841	0.869361095719311	2.01502	263.318
1371	Cc1ccc(CO)c(Br)c1S(=O)(=O)c1ccccc1	11	2	-7.011984311317535	-1.6086595266697779	2.2227560441162346	0.9334816990067449	3.0826200000000012	341.22600000000006
1372	Cc1cc(Br)c(O)c(-c2cccc(S(N)(=O)=O)c2)c1	11	2	-6.994993446230405	-1.6047615548867182	2.1146607082303994	0.880645743351888	2.77752	342.2140000000001
1373	Cc1ccc(-c2ccc(S(C)(=O)=O)cc2)cc1	11	2	-7.102117332501324	-1.7225164663195822	1.4447526702202627	0.8157527599822286	3.065520000000001	246.331
1374	NS(=O)(=O)c1ccc(-c2ccc(Br)c(O)c2)cc1	11	2	-7.307895876564442	-1.7224875768413088	1.9424421135900314	0.8885896972124235	2.469100000000001	328.187
1375	CS(=O)(=O)c1cccc(O)c1Br	11	2	-6.13239233178716	-1.7702691817668565	2.3421455316311626	0.823494574224194	1.5582	251.101
1376	CCNS(=O)(=O)c1ccc(-c2c(C)ccc(O)c2Br)cc1	11	2	-6.576842022737542	-1.4351845906172032	2.215309207476704	0.8667548774616307	3.428320000000001	370.26800000000003
1377	Cc1ccc(O)c(-c2ccc(S(C)(=O)=O)cc2)c1	11	2	-7.697925220547962	-1.8144183748388045	1.7486524746575345	0.9050376819723919	2.7711200000000007	262.33
1378	Cc1ccc(-c2ccc(=O)[nH]c2)cc1Br	11	1	-6.64833468678648	-1.7165926347958091	2.1174737781445767	0.8429130792404316	3.112820000000001	264.122
1379	Cc1cc(-c2ccc(S(C)(=O)=O)cc2)ccc1Br	11	1	-7.357831920274945	-1.7342576152190834	1.7363124432603616	0.840893750728478	3.828020000000002	325.227
1380	CCNC(=O)c1ccc(Cl)cc1CN1CCN(C)C1	11	1	-8.318564376422874	-1.9084095511665655	2.245064328139902	0.914052350261814	1.7946000000000002	281.787
1381	CNC(=O)c1ccc(Cl)cc1CN1CCN(C)C1	11	1	-8.127039457862624	-1.9155615705417681	2.2707978875303763	0.8994389909865381	1.4045	267.76
1382	CCCc1ccc(Cl)cc1CN1CCN(C)C1	11	1	-8.543533678142998	-2.072111280647373	2.258530043379018	0.8130111349546096	2.9974000000000016	252.78899999999993
1383	CN1CCN(Cc2cc(Cl)c(C(F)(F)F)cc2C(N)=O)C1	11	1	-9.612158474564032	-2.097544942933378	2.623589774278324	0.9279225779474545	2.1626000000000003	321.7300000000001
1384	Cc1c(Cl)ccc(C(N)=O)c1CN1CCN(C)C1	11	1	-8.358263315182683	-1.970061556369476	2.5015130712038456	0.9019345238477757	1.4522199999999998	267.75999999999993
1385	CN1CCN(Cc2cc(Cl)cc(-c3ccccc3)c2C(N)=O)C1	11	1	-9.403885496162921	-1.9608456740922353	2.370725571790402	0.9380293454806629	2.8108000000000004	329.83100000000013
1386	CN1CCN(Cc2c(C(N)=O)ccc(Cl)c2C(C)(C)C)C1	11	1	-8.796641605300831	-1.9195845722709002	2.6903405984541457	0.9327612246514609	2.4413	309.84100000000007
1387	CN1CCN(Cc2cc(Cl)c(CO)cc2C(N)=O)C1	11	1	-8.852012974289414	-2.0307910527283393	2.6100143281399024	0.850627810012793	0.6361000000000001	283.759
1388	CN1CCN(Cc2c(C(N)=O)ccc(Cl)c2-c2ccccc2)C1	11	1	-8.681679382024921	-1.8102552893743131	2.3343357493051933	0.938029345480663	2.8108000000000013	329.831
1389	CN1CCN(Cc2cc(C(F)(F)F)ccc2C(N)=O)C1	11	1	-9.38314826022058	-2.0981357352812093	2.391508103083744	0.9165018815321461	1.5092	287.285
1390	Cc1c(CO)ccc(C(C)(C)C)c1N1CCC(N)CC1	11	2	-7.475319914329866	-1.6715323481999487	2.560402974878617	0.8729533250084942	2.712320000000001	276.42400000000004
1391	CCc1cc(-c2ccccc2)ccc1N1CCC(N)CC1	11	2	-8.303490588940598	-1.8119701979130352	1.9590867477966096	0.9251820345190612	3.8435000000000015	280.415
1392	Cc1ccc(Cl)c(C(C)(C)C)c1N1CCC(N)CC1	11	2	-6.999412123876782	-1.6057752690616993	2.503756635832209	0.8459989135205637	3.873420000000002	280.8430000000001
1393	Cc1ccccc1N1CCC(N)CC1c1ccc(Cl)cc1	11	2	-8.360825157458004	-1.8244816264924943	2.781513819274778	0.8948653850843267	4.317220000000003	300.83299999999997
1394	COc1ccc(C2CCN(c3cc(CO)ccc3C)CC2)cc1	11	2	-7.4568880806840365	-1.554868648833017	1.9333523603864222	0.9298694603596371	3.879920000000003	311.42500000000007
1395	Cc1ccccc1-c1cccc(CO)c1	11	2	-6.771176937624431	-1.7483103675762106	1.5173313298951516	0.785504331284518	3.154320000000001	198.265
1396	Cc1cc(N2CCCC2)ccc1N1CCC(N)CC1	11	2	-7.594692893738272	-1.7423420437385055	2.0500576148531895	0.8855733079781566	2.5227200000000005	259.39700000000005
1397	Cc1cccc(CO)c1N1CCC(N)CC1	11	2	-7.875327840707335	-1.9688319601768338	2.2782592445791003	0.7921091995018136	1.41482	220.31599999999995
1398	Oc1ccccc1CN1CCN(c2ccccc2)CC1	11	2	-8.052586614124152	-1.800613106388647	1.6422519101241626	0.9269210562115036	2.7144000000000013	268.36
1399	CCN1CCN(c2c(F)cccc2CO)CC1	11	2	-7.787079226197224	-1.888644127333188	2.103848312609788	0.8633469441012847	1.4598999999999998	238.30599999999998
1400	CC(c1ccc(S(N)(=O)=O)cc1)N1CCN(c2ccccc2)CC1	11	2	-7.734561226215617	-1.5788106990453032	2.3275673228731772	0.9225882431204928	2.2172	345.4680000000001
1401	CCN1CCN(c2ccccc2S(=O)(=O)c2ccccc2)CC1	11	2	-7.877804277942904	-1.6426357430715819	1.887848863882926	0.8640835557830452	2.6613000000000007	330.4530000000001
1402	CCN1CCN(c2cccc(-c3ccc(O)cc3)c2)C1	11	2	-8.590182622377561	-1.9208232282773632	2.0496343630306963	0.9259996986849509	3.1586000000000016	268.36000000000007
1403	CCN1CCN(c2ccc(Cl)cc2)CC1	11	2	-7.395811422311436	-1.9095902980201853	1.5551764103960473	0.7618228158775442	2.4819000000000004	224.73499999999999
1404	CS(=O)(=O)c1cccc(N2CNC(c3ccc(Cl)cc3)C2)c1	11	1	-9.071347061376994	-1.9340176917959364	2.8292956588753473	0.9360176850379794	2.8519000000000014	336.84400000000005
1405	CS(=O)(=O)c1cc(Cl)ccc1C1CN(c2ccccc2)CN1	11	1	-8.347280782871763	-1.7796462425296806	2.938758438031673	0.9360176850379796	2.8519000000000005	336.84400000000005
1406	OCc1ccccc1N1CNC(c2ccc(Cl)cc2)C1	11	1	-8.395496909458874	-1.8772901794439438	2.8001326594142455	0.9114551056796674	2.9407000000000014	288.778
1407	CS(=O)(=O)c1cc(C2CN(c3ccccc3)CN2)ccc1Cl	11	1	-8.126460102094018	-1.7325671152017317	2.8982629045329134	0.9360176850379794	2.8519000000000014	336.84400000000005
1408	NS(=O)(=O)c1ccccc1C1=CC2=CC=C1C2	11	1	-6.010658201133959	-1.4577987436917854	3.6781940883754736	0.8657424421789933	1.9875	245.30299999999997
1409	O=C(O)c1ccc(C2=CC3=CC=C2C3)cc1	11	1	-7.164484001505779	-1.7911210003764448	3.464419042083918	0.8141260302052886	3.0383000000000013	210.23199999999997
1410	O=C(O)c1ccc(C2=C3C=CC(=C2)C3)cc1	11	1	-7.311242602314691	-1.8278106505786726	3.5764223865655236	0.8141260302052887	3.0383000000000013	210.232
1411	CS(=O)(=O)c1ccc(C2=C3C=CC(=C2)C3)cc1	11	1	-7.815341724345999	-1.8954987899867894	3.6561556268370117	0.801284229058446	2.7436000000000016	244.315
1412	Cc1cc(N2CCCNC2)ccc1-c1ccc(F)cc1	11	2	-8.320778030565364	-1.8605825302030974	2.1313887396885196	0.8973341338015931	3.558320000000002	270.351
1413	O=Cc1cc(CN2CCCNC2)ccc1-c1ccc(F)cc1	11	2	-8.798532005522654	-1.8758533264551953	2.337380328340604	0.8805703934775085	3.0580000000000016	298.36100000000005
1414	COCc1cc(CN2CCCNC2)ccc1-c1ccccc1	11	2	-7.849171321781405	-1.673448948601709	2.1962835938731473	0.9163880780529672	3.2528000000000015	296.414
1415	OCc1cc(CN2CCCNC2)ccc1Cc1ccc(F)cc1	11	2	-8.48091730627472	-1.768393502784378	2.321312448059942	0.890514708052971	2.661600000000001	314.404
1416	OCc1cc(N2CCCNC2)ccc1-c1ccc(Cl)cc1	11	2	-8.55488004389323	-1.8668278744003743	2.289446899120694	0.9133624075356149	3.2565000000000017	302.80500000000006
1417	OCc1cc(N2CCCNC2)ccc1-c1ccc(F)cc1	11	2	-9.07345380952512	-1.9799899474682996	2.2953076809618054	0.9104679903896048	2.7422000000000013	286.35
1418	Fc1ccc(-c2ccc(CN3CCCNC3)cc2)c(-c2ccccc2)c1	11	2	-8.76520296915107	-1.7189977300116432	2.07852998896416	0.7217815353048846	4.912500000000004	346.449
1419	CC(=O)N1CCN(C(C)(C)c2cccc(Cl)c2)CC1	11	1	-7.547052795954522	-1.7314126557437817	2.275576458317417	0.8316312224321187	2.739200000000001	280.7990000000001
1420	CC(=O)N1CCN(CC(C)(C)c2cccc(N3CCNC3)c2)CC1	11	1	-8.824975250267196	-1.8013905296537422	2.552305880913096	0.907951541300071	1.4954000000000003	330.47600000000017
1421	CCc1c(N2CCNC2)cccc1C(C)(C)N1CCN(C(C)=O)CC1	11	1	-8.02717162464866	-1.605434324929732	2.916481565846972	0.9069399658868581	2.0153	344.5030000000002
1422	CCC(C)(c1cccc(N2CCNC2)c1)N1CCN(C(C)=O)CC1	11	1	-9.761194481798507	-1.9924954800397667	3.245768906583585	0.914325695493077	1.8429999999999997	330.47600000000006
1423	CC(=O)N1CCN(C(C)(C)Cc2cccc(N3CCNC3)c2)CC1	11	1	-8.674264533733	-1.770626833463908	2.683268098107666	0.908888678091557	1.5389	330.47600000000017
1424	CC(=O)N1CCN(C(C)(C)c2ccccc2)CC1	11	1	-7.915637568168915	-1.8657336672890776	2.1104594259919143	0.7974606965936597	2.0858000000000003	246.354
1425	CCc1ccc(C(C)(C)N2CCN(C(C)=O)CC2)cc1N1CCNC1	11	1	-8.945673549013819	-1.7891347098027641	2.8311279394733457	0.9069399658868582	2.0153	344.50300000000004
1426	CCC(=O)N1CCN(C(C)(C)c2cccc(N3CCNC3)c2)CC1	11	1	-8.406247452117023	-1.7159180757714898	2.6866522610035926	0.9143256954930769	1.843	330.47600000000017
1427	CC(=O)N1CCN(C(C)(C)c2ccc(Br)c(N3CCNC3)c2)CC1	11	1	-8.874731576090875	-1.8115469971323825	2.8946690841277896	0.8521767651757383	2.2154000000000007	395.34500000000025
1428	CC(=O)CN1CCN(C(C)(C)c2cccc(N3CCNC3)c2)CC1	11	1	-8.626502855062167	-1.7608775216303818	2.7370176456189785	0.8856535222518781	1.4954000000000003	330.47600000000017
1429	Cc1cccc(C(N)=O)c1N1CC(c2ccccc2)N(C)C1	11	1	-9.179067519268418	-1.956983770584543	2.8750281650788203	0.9464430362666448	2.5445200000000003	295.3860000000001
1430	CN1CN(c2c(F)cccc2C(N)=O)CC1c1ccccc1	11	1	-9.381276376679747	-2.0000948438380877	2.9180070732674057	0.9463978585495829	2.3752000000000004	299.349
1431	CCc1ccc(N2CC(c3ccccc3)N(C)C2)c(C(N)=O)c1	11	1	-9.570617861430843	-1.9956117755404266	2.8596556249582807	0.9445848588428443	2.7985000000000007	309.41300000000007
1432	CN1CN(c2ccccc2C(N)=O)CC1c1ccccc1Br	11	1	-8.963207264524666	-1.91096220964047	2.9323758077587208	0.9156558851821291	2.9986000000000015	360.25499999999994
1433	CCNC(=O)c1ccccc1N1CC(c2ccccc2)N(C)C1	11	1	-8.504224513357698	-1.7732533914125925	2.717539347389696	0.9431008592641543	2.8869000000000016	309.41300000000007
1434	CN1CN(Cc2ccccc2C(N)=O)CC1c1ccccc1	11	1	-8.998442383050016	-1.9184743621509495	2.704558296237984	0.9407892731531792	2.2317	295.38599999999997
1435	CNC(=O)c1ccccc1N1CC(c2ccccc2)N(C)C1	11	1	-8.884530803987657	-1.8941883318936559	2.728200054479741	0.9447877645735637	2.4968000000000004	295.386
1436	CCCc1ccc(N2CC(c3ccccc3)N(C)C2)c(C(N)=O)c1	11	1	-9.110512133699538	-1.8596755019165592	2.8751501283030425	0.9191535980090815	3.188600000000001	323.4400000000001
1437	CS(=O)(=O)c1cc(Cl)cc(O)c1-c1cccc(CO)c1	11	2	-8.034533131422284	-1.7965762249334476	2.2741260518016944	0.9132864306968435	2.6084000000000005	312.77400000000006
1438	CS(=O)(=O)Cc1cccc(-c2ccccc2O)c1	11	2	-7.517737150951628	-1.7719476395386442	1.8612535798380687	0.9246700233838	2.6038000000000014	262.33000000000004
1439	CS(=O)(=O)c1ccccc1-c1cccc(O)c1	11	2	-5.8087333978240405	-1.4088247853106757	1.773987694770181	0.8878150296578962	2.4627000000000008	248.30300000000003
1440	CS(=O)(=O)c1cccc(O)c1-c1cccc(CCO)c1	11	2	-7.533812366697443	-1.6846116581664052	2.152706564622207	0.9035362513157551	1.9974999999999998	292.35600000000005
1441	CCc1ccc(C)c(N2CCC(NC)CC2)c1O	11	3	-8.198428280870903	-1.9323880774917952	2.4273563490688392	0.8622375729331619	2.4512200000000006	248.36999999999995
1442	CCc1cc(N2CCC(NC)CC2)c(C)c(S(C)(=O)=O)c1	11	3	-7.662191286627602	-1.672027217152479	2.499670341079943	0.9256096030084701	2.14912	310.463
1443	CCc1ccc(C)c(N2CCC(NS(C)(=O)=O)CC2)c1	11	3	-7.565249405507594	-1.6916411937454852	2.108892298887941	0.9251997389688053	2.0754200000000003	296.43600000000004
1444	CCc1ccc(C)c(N2CCC3C(CCN3S(C)(=O)=O)C2)c1	11	3	-7.8400420776767	-1.671502587218801	3.1143338712878794	0.8579530623158501	2.4176200000000003	322.47400000000005
1445	Cc1ccc(F)cc1N1CCC(NC(C)c2ccccn2)CC1	11	3	-8.776024062499822	-1.8299275151429395	2.6107141725645207	0.9291047363390561	3.848720000000002	313.42000000000013
1446	CCCNC1CCN(c2cc(CC)ccc2Cl)CC1	11	3	-8.552708632399195	-1.9621259274829501	2.040243815319389	0.8807527955577418	3.8708000000000036	280.8430000000001
1447	CNC1CCN(c2cc(S(C)(=O)=O)ccc2C)CC1	11	3	-8.26845566959729	-1.8969138254168696	2.1118803044712635	0.9144077776731737	1.58672	282.40900000000005
1448	Cc1ccccc1-c1cc(CO)cc(CF)c1	11	2	-7.736577969204505	-1.8763957734033383	2.0526723510713243	0.8533525921551276	3.623820000000002	230.28199999999995
1449	Cc1c(Cc2cc(CF)cc(C(N)=O)c2)cccc1C(F)(F)F	11	2	-8.465498262709088	-1.7651784099499699	2.470930839971352	0.8423594389486534	4.173020000000003	325.305
1450	NC(=O)c1cc(CF)cc(-c2cccc(Cl)c2)c1	11	2	-8.340150585598677	-1.9657923450645933	2.047212964453454	0.9037215449159421	3.575400000000002	263.699
1451	CCNC(=O)c1cc(CF)cc(-c2ccccc2C)c1	11	2	-7.684404990658676	-1.718285192575144	2.0164317294573717	0.8979291984697828	3.8812200000000026	271.335
1452	Cc1cccc(CO)c1-c1cc(F)cc(C(N)=O)c1	11	2	-8.388581600634863	-1.9244726040427387	2.1483116654180083	0.8885565322675759	2.39232	259.28
1453	Cc1ccccc1-c1cc(CF)c(S(C)(=O)=O)c(C(N)=O)c1	11	2	-8.111046712472758	-1.7292809694930107	2.4808907626626375	0.9401112560846935	2.63392	321.37300000000005
1454	COCc1ccc(NS(=O)(=O)c2ccccc2C)cc1	12	3	-6.067349358488313	-1.3567005608819607	1.6892520591277016	0.9211650674424066	2.9422200000000016	291.372
1455	Cc1cccc(S(N)(=O)=O)c1-c1ccc(Cl)cc1	12	3	-7.858986595528837	-1.8523809049842062	1.8578986285036905	0.9198340752217722	2.9628200000000007	281.764
1456	Cc1c(CO)cc(S(C)(=O)=O)cc1-c1ccc(S(C)(=O)=O)cc1	12	3	-7.219648278535569	-1.5054007304970127	2.226684539682534	0.906600380048235	1.9613200000000002	354.44900000000007
1457	CN1CCN(c2cccc(C3CCCCC3)c2)CC1	12	3	-7.50299658609554	-1.7213054680274273	1.8980747677003418	0.8010140648324493	3.486100000000002	258.40899999999993
1458	CCc1cc(S(N)(=O)=O)ccc1-c1ccc(C)cc1	12	3	-7.321602645206035	-1.679690843958589	1.8056992393825055	0.9359310449982204	2.8718200000000014	275.373
1459	CCCc1cccc(S(N)(=O)=O)c1S(C)(=O)=O	12	3	-6.310238692605046	-1.5304576854394172	2.3579553930293677	0.8756458976493515	0.6900000000000003	277.36699999999996
1460	O=C(O)c1cccc(-c2ccc(F)c(Cl)c2)c1	12	3	-7.801072250492223	-1.8920379342267242	1.6106796751302461	0.879155866928172	3.8443000000000023	250.65599999999998
1461	CCc1ccc(CO)c(CN2CCN(C)C2)c1	12	3	-8.324744251515526	-2.019047050308938	2.350503120302095	0.8538795714323214	1.4462000000000002	234.34299999999993
1462	Cc1ccc(O)c(N2CCN(C)C2)c1	12	3	-7.5774527686047435	-2.0251594374700423	2.332949224745393	0.7284740455740434	1.4099199999999998	192.262
1463	CCCc1cc(CN2CCN(C)C2)c(O)cc1Br	12	3	-8.296556896383825	-1.955517213977673	2.57278804137653	0.9258393916941859	2.812100000000001	313.239
1464	CCCc1c(CC)ccc(O)c1CN1CCN(C)C1	12	3	-8.797964878241729	-2.0183915691092538	2.564672746136999	0.8833871549459015	2.612000000000001	262.397
1465	CN1CCN(Cc2ccccc2Cl)C1	12	3	-7.620987188462527	-2.0367945005871704	1.9674348164613686	0.7374602863016595	2.0449	210.70799999999997
1466	CN1CCN(Cc2cccc(F)c2O)C1	12	3	-7.458055751936986	-1.9256617148225588	2.3339089429797397	0.7951454452765246	1.2361999999999997	210.25199999999995
1467	CCc1cc(CN2CCN(C)C2)c(O)c(Cl)c1Cl	12	3	-8.279295154544775	-1.9514485824078451	2.7399014542493703	0.926424807187972	2.9663000000000017	289.206
1468	CCCc1ccc(O)c(CN2CCN(C)C2)c1	12	3	-8.697879356888398	-2.1095456063135463	2.2564473510713263	0.8634720724306961	2.0496	234.34299999999993
1469	CN1CCN(Cc2ccccc2F)C1	12	3	-7.823350423662752	-2.090878350144199	1.9849190472305995	0.7041673654048491	1.5306	194.25299999999996
1470	CC(C)(C)c1cccc(CN2CCN(S(C)(=O)=O)C2)c1	12	3	-7.573594199764433	-1.6935071464671392	2.2476696415452846	0.8566134420192697	2.0188	296.436
1471	CC(Cc1ccccc1S(N)(=O)=O)c1cccc(CN2CCNC2)c1	12	3	-9.276685152558143	-1.8553370305116288	2.9181848596420465	0.8276095656343607	2.0429	359.4950000000001
1472	Clc1ccc(C(c2ccccc2)N2CCNC2)cc1	12	3	-9.272921651042799	-2.127354125698205	2.5064866298284922	0.9223883319220215	3.2921000000000022	272.779
1473	CC(C)(C)c1cccc(CN2CCN(S(=O)(=O)c3ccccc3)C2)c1	12	3	-7.709531708304499	-1.5419063416608998	2.072675192220597	0.8404610193151312	3.448100000000002	358.507
1474	c1ccc(CCc2cccc(CN3CCNC3)c2)cc1	12	3	-9.326487621692907	-2.0854660313415687	1.9654742569299	0.8949894102040404	2.834500000000001	266.388
1475	CC(C)(C)c1cccc(CN2CCN(S(=O)(=O)c3ccc(F)cc3)C2)c1	12	3	-7.700095496056901	-1.5101129688816175	2.1303294894636604	0.8188197350310495	3.587200000000003	376.497
1476	CC(C)(C)c1cc(CN2CCNC2)cc2c1CCC2	12	3	-8.885389169749436	-2.038448077103608	2.670577148652722	0.8772985887611622	2.8355000000000015	258.409
1477	CC(C)(C)c1cc(S(C)(=O)=O)cc(CN2CCNC2)c1Cl	12	3	-8.987129311520965	-1.961152397638152	2.784600763289312	0.9242803606869266	2.4037000000000006	330.881
1478	CN1CN(c2cccc(CO)c2)CC1c1ccc(O)cc1	12	2	-9.138843318414684	-1.994259108141748	2.853920537505374	0.9079515466976095	2.3351000000000006	284.359
1479	CCN1CN(c2cccc(CCO)c2)CC1c1ccc(O)cc1	12	2	-9.4221157674698	-1.9646469484318902	2.8773260606764097	0.8910870346696574	2.7677000000000005	312.41299999999995
1480	CN1CN(c2cccc(C=O)c2)CC1c1ccc(O)cc1	12	2	-9.03297734107504	-1.971157257918919	2.960752845197682	0.8790199750431509	2.6553000000000013	282.34299999999996
1481	CN1CN(c2cccc(CO)c2)CC1c1ccccc1	12	2	-8.930640247592605	-1.9969518676212608	2.7133650201569495	0.9267406546597586	2.629500000000001	268.35999999999996
1482	CCN1CN(c2cccc(O)c2)CC1c1ccc(O)cc1	12	2	-9.559818881517256	-2.0861235073629	2.8586005375053745	0.909485147193764	2.9385000000000012	284.359
1483	CCN1CN(c2cccc(O)c2)CC1c1ccc(O)cc1F	12	2	-9.516510442513654	-2.0289268435495584	3.0746249392723684	0.9145132929588953	3.0776000000000012	302.349
1484	CCCN1CN(c2cccc(CO)c2)CC1c1ccc(O)cc1	12	2	-9.271460057665676	-1.9332330613777313	2.864069417319767	0.8903782503703366	3.1153000000000013	312.413
1485	CN1CN(c2cccc(S(C)(=O)=O)c2)CC1c1ccc(O)cc1	12	2	-9.222964063419075	-1.923120947553286	2.8952772188931917	0.9339920601667442	2.2463000000000006	332.42499999999995
1486	CCc1cccc(N2CCC(CNC)CC2)c1	12	2	-7.223677393810822	-1.7519991117687364	1.9436577906317662	0.8583765119237156	2.684800000000001	232.37099999999995
1487	CCc1cc(C)cc(N2CCC(NC)CC2)c1Br	12	2	-7.991065864220358	-1.8835122871661845	2.4568846567611455	0.9188318919469262	3.5081200000000017	311.26699999999994
1488	CNC1CCN(c2cc(-c3ccccc3)cc(C)c2C(F)(F)F)CC1	12	2	-8.37765706474613	-1.6755314129492256	2.359905741671149	0.8513103847119758	4.869020000000004	348.4120000000001
1489	CN(C1CCN(c2ccccc2)CC1)S(C)(=O)=O	12	2	-6.050663590144448	-1.4261550850898934	1.948539733684223	0.834833739589821	1.5468000000000002	268.382
1490	CNC1CCN(c2ccc(-c3ccccc3C)c(C)c2)CC1	12	2	-8.665484045992605	-1.8474874061737363	1.980679401142801	0.9142008051040451	4.158640000000004	294.44200000000006
1491	CNC1CCN(c2cc(C)ccc2-c2ccccc2Br)CC1	12	2	-8.316254742029539	-1.7730314683964399	2.1522090714724715	0.8608524547012262	4.612720000000004	359.3110000000001
1492	CNC1CCN(c2cccc(Br)c2)C(c2ncon2)C1	12	2	-8.190169190121097	-1.831377505633517	3.6112473470191926	0.9334109818803499	2.7616000000000014	337.2210000000001
1493	CNC1(c2ccc(S(C)(=O)=O)cc2)CCN(c2cccc(C)c2Cl)CC1	12	2	-7.595143803007706	-1.4895302484646	2.5367025663867384	0.8600016485256532	3.767020000000003	392.9520000000001
1494	CNC1CCN(c2ccc(Cl)c(C)c2)CC1	12	2	-7.687220025354276	-1.921805006338569	1.9783884753483338	0.8526137077712594	2.836620000000001	238.76199999999997
1495	Cc1ccc(O)cc1S(=O)(=O)Cc1ccccc1	12	2	-6.5522678278297946	-1.5443843377362996	1.8480665029149925	0.9248537909731931	2.674520000000001	262.33
1496	Cc1cc(S(C)(=O)=O)c(O)cc1C(C)(C)C	12	2	-7.020241548922161	-1.7550603872305401	2.4154215522714093	0.8223905715818004	2.4016200000000003	242.33999999999997
1497	CCNS(=O)(=O)c1ccc(Oc2ccc(C)cc2)cc1	12	2	-6.911730452415829	-1.5455099133757169	1.6623756855013276	0.9206922926883976	3.0855200000000016	291.372
1498	Cc1ccc(O)cc1-c1ccc(Br)cc1	12	2	-7.297790878873269	-1.8842815025320374	1.661688063858863	0.8196632690742092	4.130120000000002	263.134
1499	Cc1ccc(O)cc1-c1cccc(S(=O)(=O)CN)c1	12	2	-7.87621959488889	-1.8069286984871331	2.2445344464830974	0.8995111622390176	2.0575200000000002	277.345
1500	Cc1ccc(Oc2ccc(N3CCC(O)CC3)cc2)cc1	12	2	-7.395315156635719	-1.6137900711113045	1.748155348048817	0.9309102618804794	3.748420000000002	283.371
1501	Cc1ccc(O)c(S(=O)(=O)c2ccc(Cl)cc2)c1	12	2	-6.633538335477186	-1.563539980092281	1.8335859126481164	0.9202303046937389	3.1868200000000018	282.748
1502	COc1ccc(-c2cc(O)cc(S(C)(=O)=O)c2C)cc1	12	2	-7.476379480138107	-1.6717692743173345	2.1242183594940016	0.9445028257571481	2.779720000000001	292.356
1503	CCc1cc(F)c(CO)cc1N1CCN(C)C1	12	1	-7.654918113805516	-1.8565903493337679	2.664230575293912	0.8659880477113011	1.5897	238.30599999999995
1504	CCCc1cc(N2CCN(C)C2)cc(CO)c1F	12	1	-8.40158004544755	-1.9802714076058483	2.7320160413765304	0.8873586724096434	1.9798000000000004	252.33299999999994
1505	CN1CCN(c2ccc(CF)c(CO)c2)C1	12	1	-8.266236591753739	-2.0665591479384346	2.717717706117563	0.8394246998290731	1.3577000000000001	224.27899999999994
1506	Cc1cc(N2CCN(C)C2)cc(CO)c1F	12	1	-8.025754390721655	-2.0064385976804138	2.6518666571665133	0.8208110317230675	1.33572	224.279
1507	CN1CCN(c2cc(CO)c(F)cc2-c2ccccc2)C1	12	1	-7.991907444258385	-1.7439771814473866	2.3969582358167845	0.9395320961663497	2.694300000000001	286.35
1508	CCCc1cc(F)c(CO)cc1N1CCN(C)C1	12	1	-8.216679529800114	-1.9366899381194513	2.652406195222685	0.8873586724096435	1.9797999999999998	252.33299999999997
1509	CN1CCN(c2cc(CO)c(F)c(-c3ccccc3)c2)C1	12	1	-8.974789191826803	-1.9584595627532324	2.4130774665860155	0.9395320961663497	2.694300000000001	286.35
1510	Cc1cc(Br)c(CO)cc1S(C)(=O)=O	12	3	-5.864150890033187	-1.5672602496321186	2.3442113549229084	0.8952573197432888	1.6533199999999997	279.15500000000003
1511	Oc1ccc(Cc2ccc(O)cc2)cc1	12	3	-6.018671912321739	-1.554014405513896	1.5187498607261887	0.7820224254390318	2.688600000000001	200.23700000000002
1512	Cc1cc(Br)c(O)c(-c2ccc(F)cc2)c1	12	3	-7.5644261825692425	-1.8911065456423106	1.8476128110126666	0.8272263364938669	4.269220000000002	281.124
1513	CS(=O)(=O)c1cc(-c2ccc(F)cc2)cc(Br)c1O	12	3	-6.425230168690207	-1.4740488944373367	2.10900550461049	0.9081050083818005	3.3643000000000014	345.189
1514	OCc1ccc(-c2cccnn2)cc1Br	12	3	-6.109491352197247	-1.577463884057211	2.280837233294079	0.906389658918484	2.3984000000000005	265.11
1515	CS(=O)(=O)c1cnccc1-c1ccc(Br)c(Cl)c1	12	3	-6.8394553932885565	-1.6120750960724146	2.2430336363529815	0.8349538919428499	3.5680000000000023	346.63300000000004
1516	CCc1c(C)ccc(O)c1S(C)(=O)=O	12	3	-6.335030656681919	-1.6931081608580911	2.4065228933844462	0.8143103074539567	1.6665200000000002	214.28599999999994
1517	Cc1c(Br)cccc1-c1ccc(Br)cc1	12	2	-6.967096689940687	-1.7988966301038065	1.7407957561665537	0.6767361915215191	5.187020000000002	326.03100000000006
1518	Cc1ccc(Cc2ccc(S(N)(=O)=O)cc2)cc1Br	12	2	-7.522350945742816	-1.725745662649502	1.8545362216310242	0.9337416719448534	2.9957200000000013	340.242
1519	CC(C)c1cc(C(F)(F)F)c(CO)cc1CN1CCN(C)C1	12	2	-9.378828394602866	-1.9995729323056706	2.769930397603966	0.9248272523576466	3.0260000000000016	316.3670000000001
1520	CNC(=O)c1cc(C(F)(F)F)c(Cl)cc1CN1CCN(C)C1	12	2	-9.264484374511262	-1.9751947053111607	2.622105104253249	0.9212281332939105	2.4233000000000002	335.7570000000001
1521	CN1CCN(Cc2c(C(N)=O)cc(C(F)F)c(Cl)c2-c2ccccc2)C1	12	2	-8.633242783644107	-1.6931182084379	2.822604489463661	0.8603502903688517	3.748400000000002	379.8380000000001
1522	CN1CCN(c2cc(Cl)c(C(F)F)cc2C(N)=O)C1	12	2	-8.664442651748264	-1.987759469530224	2.80853220144307	0.9267959114154719	2.0858	289.713
1523	CCNC(=O)c1cc(C(F)(F)F)c(Cl)cc1CN1CCN(C)C1	12	2	-9.433784608503855	-1.9670800699828321	2.593866820120237	0.9076253806155474	2.8134000000000006	349.78400000000016
1524	CCNC(=O)c1cc(C(F)(F)F)ccc1CN1CCN(C)C1	12	2	-9.256032511513617	-1.973392762065523	2.383151818725219	0.9247547927545449	2.16	315.3390000000001
1525	CNC(=O)c1cc(C(F)(F)F)c(Cl)c(C(C)(C)C)c1CN1CCN(C)C1	12	2	-8.3817684577095	-1.6438000355491247	2.9663729283776874	0.8525571058746667	3.720800000000003	391.86500000000024
1526	CCNC(=O)c1cc(C(F)F)c(Cl)cc1CN1CCN(C)C1	12	2	-9.285031370299725	-1.9795753395322166	2.726497203340603	0.9008560084966337	2.7322000000000006	331.7940000000001
1527	NC(=O)c1cc(C(F)(F)F)ccc1CN1CCNC1	12	2	-9.562012014336231	-2.1936760035480742	2.4951471683765885	0.8687646348242519	1.167	273.258
1528	Cc1ccccc1N1CCC(N)(c2ccncc2)CC1	12	3	-7.178812414797389	-1.6052312557206379	2.3347027980439563	0.9094644526618496	2.8444200000000013	267.37600000000003
1529	CS(=O)(=O)c1cccc(-c2cccc(-c3ccccc3)c2)c1	12	3	-8.262665065157801	-1.7616061108981196	1.623013467076868	0.7173147951993689	4.424100000000004	308.40200000000004
1530	Cc1ccccc1N1CCC(NS(C)(=O)=O)C1	12	3	-7.1568163786706025	-1.7357829336711397	2.4373719440856103	0.8792175189758822	1.1229200000000001	254.355
1531	CNCC1CCN(c2ccccc2)CC1	12	3	-7.74335353166201	-1.9993252847948901	1.7418617901325888	0.8110642143619207	2.1224	204.317
1532	Cc1ccccc1N1CCC(N(C)C)CC1c1ccccc1S(N)(=O)=O	12	3	-7.521761484918793	-1.475138791853522	3.1195473806139624	0.8948100695328048	2.9141200000000005	373.5220000000001
1533	NC1(c2ccccc2)CCN(c2ccccc2)CC1	12	3	-7.389028623438889	-1.695159424236819	1.9693082841838567	0.8893723239400451	3.141000000000002	252.36099999999996
1534	CS(=O)(=O)NC1CCN(c2cccc(Br)c2)CC1	12	3	-7.062049546254933	-1.6645410410774146	2.059308964453452	0.9200753692571124	1.9671	333.2510000000001
1535	CCN1CCN(c2ccc(C(C)(C)C)cc2)CC1	12	1	-7.754072568843972	-1.8276524317473888	1.7356218875303764	0.7908370584330556	3.126000000000002	246.39799999999997
1536	CCN1CCN(c2cccc(NC(C)=O)c2)CC1	12	1	-7.792155860638639	-1.8366287497066935	1.7145828468063957	0.8842007320459739	1.7869	247.34199999999998
1537	CCN1CCN(c2ccccc2)C(c2nc(C)cs2)C1	12	1	-8.64660463380945	-1.93343957357626	2.776766081164906	0.8629222584156705	3.3347200000000017	287.4320000000001
1538	CCCc1ccccc1N1CCN(CC)CC1	12	1	-7.331583126845423	-1.7781700961752873	1.7716376964402443	0.7873858990411913	2.7810000000000015	232.3709999999999
1539	CCN1CCN(c2ccccc2-c2ccc(F)cc2)CC1	12	1	-8.788691260685965	-1.9178496648423955	1.727204528376685	0.848880534458831	3.6346000000000025	284.3780000000001
1540	Cc1ccc(C(C)N2CCN(c3ccccc3)CC2)c(C)c1	12	1	-7.9314101675639135	-1.6909823294347988	2.2785407138204015	0.8373851100471597	4.186640000000003	294.44200000000006
1541	OCc1cc(C2CN(c3ccccc3)CN2)ccc1Cl	12	1	-9.04804810805346	-2.0232050633295895	2.854488362332015	0.9114551056796674	2.9407000000000005	288.778
1542	Oc1ccccc1N1CNC(c2ccc(Cl)cc2)C1	12	1	-8.647966982755591	-1.9839796918372619	2.7636468396187013	0.8830451251670315	3.154000000000001	274.75100000000003
1543	OCc1cc(Cl)ccc1C1CN(c2ccccc2)CN1	12	1	-8.926075610094355	-1.9959311836473883	2.908175630236526	0.9114551056796674	2.9407000000000005	288.778
1544	CS(=O)(=O)c1cccc(C2C3=CC=C2C=C3)c1	12	1	-7.660746563523486	-1.8580039560291088	3.494946011452397	0.8010470073224256	2.6099000000000006	244.31500000000003
1545	c1ccc(-c2ccc(CN3CCCNC3)cc2)cc1	12	2	-8.24267432847555	-1.8909991801232577	1.8632238423099423	0.9026763190319681	3.1064000000000007	252.36099999999996
1546	OCc1cc(N2CCCNC2)ccc1-c1ccc(Br)cc1	12	2	-8.105712163063071	-1.7688114070838459	2.350331388401905	0.8937871323411543	3.3656000000000015	347.25600000000003
1547	Oc1cc(CN2CCCNC2)ccc1-c1ccc(F)cc1	12	2	-9.110432064681945	-1.98805926429323	2.210215121062687	0.9103578601022093	2.951100000000001	286.35
1548	Cc1ccc(-c2ccc(F)cc2)c(CO)c1	12	2	-7.579335332993354	-1.8948338332483385	1.650062321502178	0.8162437653186877	3.293420000000002	216.255
1549	O=C1CCCN1c1ccc(CN2CCCNC2)cc1CO	12	2	-9.260492505349603	-2.0208051370636095	2.5318544653249813	0.8700542660615282	1.0584999999999998	289.379
1550	OCc1cc(-c2nncs2)ccc1-c1ccccc1	12	2	-7.441154020326815	-1.707117810417157	2.2301426248431984	0.7918873619058836	3.3644000000000016	268.341
1551	CC(=O)N1CCN(C(C)(C)c2cccc(C(=O)O)c2)CC1	12	2	-7.975491899902877	-1.7403950159910526	2.2612590050475543	0.9216130021283587	1.7840000000000003	290.3630000000001
1552	CC(=O)N1CCN(C(C)(C)c2cccc(N3CCNC3)c2)C1	12	2	-9.440280752575768	-2.012674619047235	2.944476458923731	0.9162085009366484	1.4104	302.4220000000001
1553	CC(=O)N1CCN(C(C)(C)c2cccc(F)c2)CC1	12	2	-8.168164948996765	-1.8739055561498927	2.278998055950554	0.8175085261599642	2.2249	264.34400000000005
1554	CC(=O)N1CCN(C(C)(C)c2cccc(C)c2)CC1	12	2	-7.321573442297814	-1.679684144351968	2.2532122571339848	0.8149445182314607	2.3942200000000007	260.38100000000003
1555	CC(=O)N1CCN(C(C)(C)c2cc(C(F)(F)F)ccc2N)CC1	12	2	-8.142863665653186	-1.6979044459903183	2.564966506895649	0.848908425169456	2.6868000000000007	329.3660000000001
1556	CC(=O)Nc1cccc(C(C)(C)N2CCN(C(C)=O)CC2)c1	12	2	-8.490199822033388	-1.8101166840597944	2.256127203340604	0.9295350797720612	2.0442	303.40600000000006
1557	CCCc1cccc(C(C)(C)N2CCN(C(C)=O)CC2)c1	12	2	-8.303469596464081	-1.811965616979099	2.274719217249146	0.8499807332498309	3.0383000000000013	288.435
1558	CC(=O)N1CCN(C(C)(C)c2cccc(CO)c2)CC1	12	2	-8.18625920325438	-1.830503205991006	2.3266495016851447	0.9113020330538567	1.5781	276.3800000000001
1559	CC(C)c1ccc(C2CN(c3ccccc3C(N)=O)CN2C)cc1	12	2	-9.127961113047933	-1.8632372599112197	2.8311092388588612	0.9384208780921256	3.3595000000000015	323.44000000000005
1560	N#Cc1ccccc1C(N)=O	12	2	-6.593582284450624	-1.98803986016883	1.850481874758767	0.63183614359187	0.6571800000000001	146.14899999999994
1561	CCCc1cccc(N2CC(c3ccccc3)N(C)C2)c1C(N)=O	12	2	-9.370076580399395	-1.9126588727317662	2.988279313823405	0.9191535980090815	3.188600000000001	323.4400000000001
1562	CNC(=O)c1ccccc1N1CC(c2ccccc2C(C)C)N(C)C1	12	2	-8.901900258978538	-1.7803800517957078	2.9941505708322644	0.925447009642899	3.6202000000000023	337.4670000000001
1563	CN1CN(c2ccccc2)CC1c1cccc(-c2ccccc2)c1	12	2	-9.430311580686077	-1.9249542906783306	2.522372927997134	0.6846796887522514	4.804200000000004	314.43199999999996
1564	CN1CCN(c2ccccc2C(N)=O)C1	12	2	-7.474919536622271	-1.9300159253052345	2.1436990528698505	0.7643302733905974	0.49480000000000024	205.26099999999994
1565	OCc1cccc(-c2cccc(Br)c2O)c1	12	1	-7.601229479365729	-1.9003073698414323	1.9383453984252554	0.8849504541641379	3.314000000000001	279.133
1566	Oc1ccccc1-c1cccc(Cl)c1	12	1	-6.694583941241893	-1.789202818223281	1.522377893384446	0.7509633308761207	3.712600000000001	204.656
1567	CC(C)(C)c1ccc(-c2ccccc2O)cc1CO	12	1	-8.525493260123858	-1.9558822928798425	2.0920723163055825	0.8564716672633679	3.8490000000000033	256.34499999999997
1568	CCc1ccc(C)c(N2CCC(N(CC)S(=O)(=O)c3ccccc3)CC2)c1	12	2	-8.575249219227528	-1.6503074816963805	2.1770257594088704	0.7456136339103734	4.237020000000004	386.5610000000001
1569	CCNC1CCN(c2cc(CN3CCOCC3)ccc2C)CC1	12	2	-7.643745958992889	-1.5938312098405356	2.1353296696443262	0.9024402750049907	2.40552	317.4770000000001
1570	CCNC1CCN(c2cc(CC)ccc2C)C1	12	2	-8.0579595014571	-1.9543422442033556	2.5104244604522243	0.8584602640921498	2.7456200000000015	232.37099999999998
1571	CCSC1CCN(c2cc(CC)ccc2O)CC1	12	2	-7.483673468044778	-1.7639187524801034	2.4653348830054895	0.8981278434428603	3.6765000000000025	265.422
1572	CCCc1ccc(C)c(N2CCC(N(CC)S(C)(=O)=O)CC2)c1	12	2	-7.363286250564289	-1.535351318070928	2.3250188938529543	0.7996285552055883	3.197820000000002	338.5170000000001
1573	CCNC1CCN(c2cc(CC)cc(-c3ccccc3F)c2C)CC1	12	2	-9.298027630187223	-1.8596055260374444	2.310905624042297	0.8290137094108518	4.941820000000005	340.48600000000016
1574	CCNC1CCN(c2cc(CC)c(CO)c(-c3ccccc3)c2C)CC1	12	2	-8.874889182900938	-1.7405089663302082	2.4404980965322665	0.8137403732568993	4.295020000000004	352.5220000000001
1575	CCc1ccc(F)c(N2CCC(N(CC)S(=O)(=O)c3ccccc3)CC2)c1	12	2	-7.752905748002539	-1.4920474068703544	2.2070573383562397	0.7465953382370797	4.067700000000004	390.52400000000017
1576	Cc1ccccc1-c1cc(F)c(O)c(C(N)=O)c1	12	3	-7.782430407747817	-1.8343364384769565	2.0108731967925433	0.853742352872442	2.60562	245.25299999999996
1577	CNC(=O)c1cc(-c2ccccc2)cc(S(C)(=O)=O)c1	12	3	-7.203809327263244	-1.610820735270764	1.8112100611257027	0.9410296008585092	2.1167	289.35600000000005
1578	NC(=O)c1cc(CF)cc(-c2cccc(Br)c2)c1	12	3	-8.17966440396675	-1.927965389291703	2.119376349068837	0.9231478782657743	3.6845000000000017	308.15
1579	Cc1ccccc1-c1cccc(F)c1S(C)(=O)=O	12	3	-6.857813328076421	-1.6164021027981077	1.9605692721457615	0.8343473656079178	3.204620000000001	264.32099999999997
1580	CNC(=O)c1cc(CF)cc(Cc2ccccc2C)c1	12	3	-7.573311262237879	-1.6934438797128633	2.097589971215612	0.9067500235242721	3.414920000000002	271.335
1581	Cc1cc(C(N)=O)cc(-c2c(C)cccc2S(C)(=O)=O)c1	12	3	-7.3645859439453725	-1.6070844071494035	2.156905158893707	0.9458779946405467	2.4728400000000006	303.38300000000004
1582	Cc1ccc(Cl)c(-c2ccc(S(N)(=O)=O)cc2)c1	13	2	-7.059529625382306	-1.663947090031719	1.6953504338412078	0.9198340752217722	2.9628200000000007	281.764
1583	CN1CCN(c2ccccc2)C(c2cccc(C#N)c2)C1	13	2	-8.741740443114145	-1.9076041564870176	2.5578155438105448	0.8449028032133503	3.0513800000000018	277.37100000000004
1584	Cc1ccc(S(C)(=O)=O)c(-c2ccc(C(=O)O)cc2)c1	13	2	-6.529113205883967	-1.459954096114813	1.7965081030837453	0.9431349935541063	2.763720000000001	290.34
1585	c1ccc(N2CCN(CN3CCCc4ccccc43)CC2)cc1	13	2	-8.756758553842731	-1.8259103788937945	1.947599304746408	0.8618894992263172	3.2189000000000023	307.4410000000001
1586	Cc1ccc(NS(=O)(=O)c2ccc(C)cc2)cc1	13	2	-5.991200283624916	-1.4121394493326482	1.441823118299606	0.9224151091127474	3.1042400000000017	261.346
1587	Cc1ccc(S(N)(=O)=O)c(-c2cccc(F)c2)c1	13	2	-6.71907224734248	-1.5837005164594016	1.8576273569181314	0.9062399404772	2.4485200000000003	265.309
1588	NS(=O)(=O)c1ccc(Cc2cccc(O)c2)cc1	13	2	-7.57046540552187	-1.7843758083275603	1.768896964453452	0.8828023953711532	1.6304	263.318
1589	CCc1ccc(O)c(CN2CCN(C)C2)c1-c1ccccc1	13	1	-9.347066895712738	-1.9928013579897677	2.339101379164779	0.9372926445513059	3.326500000000002	296.41399999999993
1590	CCc1cc(CN2CCN(C)C2)c(O)cc1Cl	13	1	-8.57032512953697	-2.0786091620568405	2.4854178093364645	0.8969117825888152	2.3129	254.761
1591	CCc1ccc(O)c(CCN2CCN(C)C2)c1	13	1	-8.799665280317964	-2.1342323188724355	2.318354081840557	0.8587734143876271	1.7020000000000002	234.34299999999993
1592	CCc1cc(CN2CCN(C)C2)c(O)c(C(C)(C)C)c1	13	1	-9.153223644486173	-2.046723028232945	2.517710667186309	0.9192386392009305	2.9570000000000016	276.424
1593	CCc1ccc(OC)c(CN2CCN(C)C2)c1	13	1	-7.963787871177519	-1.9315022689928072	2.0991636972251726	0.7918471300846832	1.9625000000000001	234.34299999999993
1594	CCOc1ccc(CC)cc1CN1CCN(C)C1	13	1	-8.288189712429306	-1.9535450498064484	2.1407566024625027	0.795310367091882	2.3526000000000007	248.36999999999995
1595	CCc1ccc(O)c(N2CCN(C)C2)c1	13	1	-7.797611001355662	-2.0133345032302814	2.3895671847379827	0.7969633569151204	1.6639000000000002	206.28899999999996
1596	CCc1cc(F)c(O)c(CN2CCN(C)C2)c1	13	1	-8.139728441750735	-1.9741741252460312	2.5130747651466105	0.8695246169817406	1.7986	238.30599999999995
1597	CCc1ccc(O)c(CN2CCN(C)C2)c1C(F)(F)F	13	1	-8.831986637881457	-1.9748922498672756	2.743892718468361	0.9260968603257445	2.678300000000001	288.31299999999993
1598	CC(C)(C)c1cc(CN2CCNC2)c(C(N)=O)cc1C(F)F	13	2	-9.27155406810243	-1.976701969049212	2.9863457822193524	0.8974175308013929	2.3833	311.376
1599	CN1CCN(Cc2ccc(C(F)(F)F)cc2C(N)=O)C1	13	2	-9.39487214293161	-2.1007572751514196	2.3965337441093872	0.9165018815321461	1.5092	287.285
1600	NC(=O)c1cc(C(F)F)ccc1CN1CCNC1	13	2	-8.872928824578404	-2.091369380281657	2.6910369644534544	0.8462646131181408	1.0857999999999999	255.26799999999994
1601	CC(C)c1c(C(F)(F)F)ccc(CN2CCNC2)c1C(N)=O	13	2	-9.398114058250412	-2.003684649610721	2.919602627069418	0.8961253809115781	2.2904000000000004	315.3390000000001
1602	CN1CCN(c2ccc(C(F)(F)F)cc2C(N)=O)C1	13	2	-9.08374978659279	-2.083955123587743	2.4035322014430687	0.8883465981701306	1.5136	273.258
1603	NC(=O)c1cc(C(F)(F)F)ccc1Br	13	2	-7.286928592479962	-1.9475135853533492	1.9897613549229085	0.8352083904492499	2.5668000000000006	268.032
1604	CNC(=O)c1cc(C(F)(F)F)ccc1CN1CCNC1	13	2	-9.369278237668077	-2.0950343039535246	2.494756914272557	0.883687417376561	1.4277	287.285
1605	NC(=O)c1cc(C(F)(F)F)ccc1N1CCNC1	13	2	-8.407413356313773	-1.981646332162607	2.4973083616277076	0.8378849867040332	1.1714	259.231
1606	CCN1CCN(c2ccc(C(F)(F)F)cc2C(N)=O)C1	13	2	-9.189088921778263	-2.054742748038644	2.3871029748786157	0.9235080282660446	1.9037	287.285
1607	CCN1CN(c2cccc(CCO)c2)CC1c1ccc(Cl)cc1	13	2	-9.173048027361506	-1.9127127345426902	2.802552634102984	0.9048666902549379	3.7155000000000022	330.8589999999999
1608	CCN1CN(c2ccccc2)CC1c1ccc(Cl)cc1	13	2	-8.926073298572204	-1.9959306667753227	2.554430272146339	0.8350336176858961	4.180700000000003	286.806
1609	CCN1CN(Cc2cccc(CO)c2)CC1c1ccc(O)cc1	13	2	-9.103012867866525	-1.8981093942972003	2.8072456410959905	0.8910395448817727	2.7208000000000014	312.413
1610	CCN1CN(c2cccc(CCO)c2)CC1c1ccccc1	13	2	-8.9109830058524	-1.8998279602804022	2.745599985798423	0.9183929328353821	3.062100000000001	296.41399999999993
1611	CN1CN(c2cccc(O)c2)CC1c1ccc(O)cc1	13	2	-9.502169154834034	-2.1247496163910626	2.8719702833148446	0.8801309722131697	2.548400000000001	270.332
1612	CNCC1CCN(c2cccc(C)c2)CC1	13	1	-7.513591699486904	-1.878397924871726	1.8800163683249203	0.8379838223632249	2.4308200000000006	218.344
1613	CCCc1ccc(N2CCC(NC)CC2)cc1C	13	1	-8.001041490573012	-1.8858635648463662	2.0643285481638607	0.8777847703368586	3.135720000000002	246.39799999999997
1614	CCCc1c(C)cccc1N1CCC(NC)CC1	13	1	-7.935915061802907	-1.870513118373765	2.1992878241819582	0.8777847703368585	3.135720000000001	246.39799999999994
1615	CNC1CCN(c2cc(C)ccc2-c2cccnc2C)CC1	13	1	-8.612277874074644	-1.836143812206288	2.2653563242197237	0.9382890176211479	3.5536400000000024	295.4300000000001
1616	Cc1cccc(S(=O)(=O)c2cccc(CO)c2)c1	13	3	-7.105954237591608	-1.6748894760674369	1.8418911182996087	0.9232101128319226	2.32012	262.33
1617	Cc1ccccc1S(=O)(=O)c1cccc(Br)c1	13	3	-6.383493720302206	-1.5482246393690018	1.7862076620369542	0.8491710292154492	3.590320000000002	311.2
1618	Cc1ccc(S(=O)(=O)c2cc(C)cc(C(C)C)c2O)cc1	13	3	-7.074977197916855	-1.5438865975971694	2.0939966424101915	0.9333109008412637	3.965240000000003	304.411
1619	CC(C)(O)CCc1ccc(O)c(S(C)(=O)=O)c1	13	3	-6.915331233835646	-1.677214183131604	2.340477770651745	0.85791093735073	1.4992	258.339
1620	Cc1ccc(Oc2ccc(C)c(S(N)(=O)=O)c2)cc1	13	3	-7.489096812440685	-1.7181166412537645	1.7507486476665282	0.9374279706149955	2.7431400000000004	277.34499999999997
1621	Cc1ccc(O)c(S(=O)(=O)Cc2ccccc2)c1	13	3	-6.489667098526681	-1.5296292043371478	1.8809428106072978	0.9248537909731931	2.674520000000001	262.33
1622	Cc1ccc(O)c(CS(=O)(=O)c2ccccc2)c1	13	3	-7.470107965860056	-1.7607213329517644	1.828103118299607	0.9248537909731931	2.674520000000001	262.33
1623	Cc1ccc(Oc2ccc(CO)c(Cl)c2)c(S(C)(=O)=O)c1	13	3	-7.461509085684458	-1.628234770654751	2.1164865354119264	0.935605630104756	3.336520000000002	326.80100000000004
1624	CC(C)(C)c1cc(CN2CCNC2)cc(-c2ccccc2)c1	13	3	-9.241315614663462	-1.9702551091145386	2.1988046758680753	0.9197359977383576	4.013800000000003	294.442
1625	CC(C)(C)Cc1cccc(CN2CCNC2)c1C(F)(F)F	13	3	-9.076295533470605	-1.9806100624723164	2.8393966568694164	0.9162811379375201	3.6567000000000025	300.36799999999994
1626	CC(C)(C)Cc1ccc(Cl)c(N2CCNC2)c1	13	3	-8.086597452834443	-1.9612879676404198	2.5797454689109323	0.8690413904359294	3.295700000000002	252.78899999999996
1627	CC(C)(C)Cc1cccc(N2CCNC2)c1	13	3	-7.819890682206009	-1.9549726705515023	2.4014377061175622	0.8206763832351549	2.6423000000000005	218.34399999999997
1628	CC(C)(C)Cc1cccc(CCN2CCNC2)c1	13	3	-8.575310400477843	-2.021220044985804	2.368425380743046	0.878475670038372	2.6804000000000006	246.39799999999994
1629	CC(C)(Cc1cccc(CN2CCNC2)c1)n1ncnn1	13	3	-8.762305636779997	-1.9120918496610755	3.075163923080341	0.8888654141605766	1.0135999999999996	286.383
1630	Cc1ccc(CN2CCNC2)cc1CC(C)(C)C	13	3	-8.756906684932472	-2.0640226997111872	2.4650815798380687	0.8818903684514592	2.946320000000002	246.398
1631	ClC(c1ccccc1)N1CCNC1	13	3	-6.980440352006142	-1.9360258164981576	3.065350918094177	0.5733213821917896	1.7866999999999995	196.68099999999993
1632	Cc1ccnc(C)c1	13	3	-5.305169243057306	-1.8756605735540621	1.8067174212240094	0.4913877769176362	1.69844	107.15599999999999
1633	Cc1cccc(C)c1OCc1cccc(N2CCN(C)C2)c1	13	2	-9.00583984001007	-1.9200515052740432	2.147784895648295	0.8572676354913569	3.5917400000000024	296.41400000000004
1634	OCc1cccc(N2CCNC2)c1	13	2	-6.866227250962769	-1.904348801718032	2.2891450131667206	0.6937686518275594	0.546	178.23499999999999
1635	CN1CCN(c2ccc(F)c(CCO)c2C(F)(F)F)C1	13	2	-8.043488668019133	-1.7985787437940017	2.840449128724771	0.8642586582823588	2.0886	292.27599999999995
1636	Cc1ccc(-c2ccc(CO)cc2N2CCN(C)C2)cc1	13	2	-8.002819472333515	-1.746358381192138	2.237535928124478	0.9374993853302164	2.863620000000001	282.387
1637	OCc1cc(N2CNC(c3ccc(F)cc3)C2)ccc1F	13	2	-9.40130701341053	-2.0515333819272845	2.9393420759669127	0.9117359200123375	2.565500000000001	290.313
1638	CN1CC(C2CCCCC2)N(c2ccc(F)c(CO)c2)C1	13	2	-9.087609543328282	-1.9830789818335677	3.10384592212076	0.9275849243292336	2.9762000000000013	292.398
1639	CN1CCN(c2ccc(F)c(CCO)c2)C1	13	2	-7.74968483957357	-1.9374212098933925	2.4195730907329462	0.83166242555621	1.0698	224.27899999999994
1640	Brc1cccc(C(c2ccccc2)N2CCNC2)c1	13	3	-8.61279864875769	-1.9759115226841282	2.632479212246073	0.9332729441204125	3.401200000000002	317.23000000000013
1641	O=S(=O)(c1ccccc1)N1CCN(C(c2ccccc2)c2ccccc2)C1	13	3	-6.797420888162118	-1.3081642598585281	2.0249409569694716	0.6790655860546374	3.740000000000003	378.49700000000007
1642	Clc1cccc(C(c2ccccc2)N2CCNC2)c1	13	3	-8.702037629355349	-1.996384348907801	2.5699440474109085	0.9223883319220215	3.2921000000000022	272.77900000000005
1643	NC(=O)c1cccc(CN2CCNC2)c1	13	3	-8.359664463776136	-2.1584560832057957	2.1531531545820926	0.7380957669729256	0.14819999999999994	205.26099999999994
1644	c1ccc(C(c2ccccc2N2CCN(c3ccccc3)CC2)N2CCNC2)cc1	13	3	-9.984804943653945	-1.8229676333094549	2.725187872888318	0.7020738357565819	3.965300000000002	398.55400000000014
1645	CS(=O)(=O)N1CCN(C(c2ccccc2)c2ccccc2C(=O)O)C1	13	3	-6.68643062954756	-1.337286125909512	2.758583977425671	0.8824740401880574	2.0088999999999997	360.4350000000002
1646	CS(=O)(=O)c1ccc(C(c2ccc(Cl)cc2)N2CCNC2)cc1	13	3	-8.93566109393546	-1.8632141372145523	2.702946985905026	0.9206904655257291	2.6956000000000007	350.87100000000015
1647	CS(=O)(=O)c1cccc(C(c2ccccc2)N2CCNC2)c1	13	3	-9.368953323726108	-1.997467560120684	2.7054659885456758	0.9376976838727662	2.0422000000000002	316.42600000000016
1648	CS(=O)(=O)c1cc(Cl)ccc1C(c1ccccc1)N1CCNC1	13	3	-8.049211069104254	-1.678376529695994	2.910277163419819	0.9206904655257291	2.6955999999999998	350.87100000000015
1649	O=S(=O)(c1ccc(Cl)cc1)c1ccc(Br)cc1	13	2	-6.428453071814876	-1.5591288837893553	1.6075804934608513	0.8351744458913082	3.9353000000000016	331.618
1650	Cc1cc(Br)c(CO)c(S(C)(=O)=O)c1	13	2	-5.834770189648656	-1.5594079271590917	2.4475652010767543	0.8952573197432888	1.6533200000000001	279.15500000000003
1651	Cc1ccc(-c2ccc(F)cc2)c(Br)c1	13	2	-6.952169324486258	-1.795042400916623	1.6138298221006213	0.7084039392846738	4.563620000000002	265.125
1652	OCc1ccc(Br)c(O)c1	13	2	-5.992958610384932	-1.8951399131934006	2.110623212829358	0.7278447020190139	1.6469999999999998	203.035
1653	CS(=O)(=O)c1cc(-c2ccc(O)cc2)ccc1Br	13	2	-7.23053131963422	-1.7042525758983575	1.9589105594299046	0.9213253956312112	3.225200000000002	327.199
1654	Cc1ccc(-c2ccccc2S(N)(=O)=O)c(Cl)c1Cl	13	2	-6.686898799992008	-1.5340797955183452	2.138619984248498	0.9197033826728639	3.616220000000002	316.20900000000006
1655	Cc1ccc(Oc2ccc(C#N)cc2)c(S(C)(=O)=O)c1	13	2	-7.383304747341339	-1.6509571313652143	1.9609046065802485	0.8697334504795491	3.062500000000001	287.34000000000003
1656	NS(=O)(=O)c1ccc(-c2ccc(Br)cc2Cl)cc1	13	2	-6.095224185510094	-1.436658118142146	1.7941102454581621	0.9054883271155828	3.416900000000002	346.63300000000004
1657	NS(=O)(=O)c1ccccc1Cc1ccccc1	13	2	-6.814310698138359	-1.6527131043647578	1.6695723510713254	0.9004361788369214	1.9248000000000003	247.319
1658	Cc1cc(-c2ccccc2S(=O)(=O)CN)ccc1Br	13	2	-7.275448219670963	-1.669102292553086	2.225312257133984	0.9339319143574049	3.114420000000001	340.24199999999996
1659	CNS(=O)(=O)c1ccc(-c2ccc(Br)c(C)c2)cc1	13	2	-6.8093821777906385	-1.5621794095229633	1.8298607778440434	0.931597611152754	3.3326200000000012	340.2420000000001
1660	CCc1cc(C(F)(F)F)ccc1N1CCC(N)CC1	13	2	-8.652832316194866	-1.9850958758787571	2.225698351808541	0.8955087374559105	3.1953000000000005	272.3140000000001
1661	CCCc1ccc(C)c(N2CCC(N)CC2)c1	13	2	-8.467694421831245	-2.053717559215511	2.026001197225172	0.8679951836448384	2.875020000000001	232.37099999999992
1662	CS(=O)(=O)c1ccc(C2CCN(c3cccc(CO)c3)CC2)cc1	13	2	-7.743405351973899	-1.5806159986560357	2.013440043809023	0.9254887462411919	2.966400000000002	345.4640000000001
1663	CS(=O)(=O)NC1CCN(c2cccc(C(F)(F)F)c2)CC1	13	2	-7.045565296634958	-1.5374683945516043	2.118009612335003	0.9282427027222122	2.2234	322.3520000000001
1664	Cc1cccc(CO)c1N1CCC(c2ccccc2F)CC1	13	2	-8.170106250265402	-1.7418725052580342	2.1370662143296144	0.9253648738697071	4.010420000000003	299.38900000000007
1665	Cc1cc(S(C)(=O)=O)cc(-c2ccccc2)c1N1CCC(N)CC1	13	2	-7.190486804626878	-1.4677519727959438	2.295616271269008	0.9295996491685026	2.9930200000000005	344.4800000000002
1666	CS(=O)(=O)c1cccc(N2CCC(N)CC2)c1	13	2	-8.136713513488619	-1.9734428977355394	2.045065927176072	0.8555245197162714	1.0176000000000003	254.35499999999996
1667	Cc1c(N2CCC(N)CC2)cccc1S(C)(=O)=O	13	2	-8.313505256557423	-1.9595119807805874	2.235110245458163	0.8785649842404941	1.3260200000000002	268.382
1668	CCN1CCN(c2cccc(-c3ccc(C(=O)O)cc3)c2)CC1	13	1	-8.064945664219026	-1.6816574195767757	1.758083129617189	0.9416739759657681	3.1937000000000015	310.3970000000001
1669	CCN1CCN(c2cccc(-c3ccc(Cl)cc3)c2)CC1	13	1	-8.220781019792978	-1.7939214902313136	1.6916993581370896	0.840041822953516	4.148900000000003	300.8330000000001
1670	CCN1CCN(c2ccccc2NC(C)=O)CC1	13	1	-7.758787819758906	-1.8287638270463704	1.7192389554036822	0.8842007320459739	1.7869	247.34199999999998
1671	CCNC(=O)c1ccccc1CN1CCN(CC)C1	13	1	-8.507887455476961	-1.9518432442863936	2.10416945634503	0.8729161517563895	1.5312999999999999	261.36899999999997
1672	CCN1CCN(Cc2cccc(C(C)(C)C)c2C(N)=O)C1	13	1	-8.480877105394816	-1.8506791092899866	2.5267407864240727	0.9240136857945305	2.178	289.42300000000006
1673	CCN1CCN(Cc2ccc(Cl)cc2C(N)=O)C1	13	1	-8.485449094329907	-2.000039532004642	2.2521443490688373	0.9002237410548379	1.5339	267.76000000000005
1674	CCN1CCN(Cc2cccc(-c3ccc(C(=O)O)cc3)c2C(N)=O)C1	13	1	-9.930378519346984	-1.9475074556735728	2.3185479299273073	0.8316630688779179	2.2457000000000003	353.42200000000014
1675	CCN1CCN(Cc2ccccc2C(=O)CN)C1	13	1	-8.45619233469091	-1.9931436476258821	2.328857959928566	0.7862286303260267	0.9229999999999999	247.34199999999998
1676	CCCN1CCN(Cc2ccccc2C(N)=O)C1	13	1	-8.39844207178271	-1.9795317801199839	2.110493254046215	0.8521972778697017	1.2706000000000002	247.34199999999998
1677	CCCc1cccc(C(N)=O)c1CN1CCN(CC)C1	13	1	-8.475738204306557	-1.895232678432146	2.398726509677152	0.8614921474778521	1.8330000000000002	275.39599999999996
1678	CCN1CCN(Cc2c(C(N)=O)cccc2-c2ccccc2)C1	13	1	-9.324745377367796	-1.9443438185932629	2.202328584162645	0.9232099485967965	2.5475000000000003	309.41300000000007
1679	CCN1CCN(Cc2cccc(C(C)C)c2C(N)=O)C1	13	1	-8.822351227140937	-1.972737706526582	2.4637667044823477	0.8939613815197518	2.0039	275.3960000000001
1680	CCN1CCN(Cc2ccccc2C(=O)NS(C)(=O)=O)C1	13	1	-8.341632790915956	-1.8202935087570526	2.3011009148618786	0.8559423820095725	0.47100000000000036	311.40700000000015
1681	CCN1CN(c2ccccc2)CC1c1ccc(Cl)c(CO)c1	13	3	-9.733790841613688	-2.0752511802877183	2.827098955578643	0.9319662592701407	3.6730000000000027	316.83200000000005
1682	CCCc1ccccc1N1CNC(c2ccccc2)C1	13	3	-8.833638340740405	-1.9752615818543995	2.7072504178101457	0.9064225109202749	3.7475000000000023	266.38800000000003
1683	NC(=O)c1ccccc1C1CN(c2ccccc2)CN1	13	3	-8.730092363320441	-1.9521079974236297	2.7808125002630497	0.8925885916321548	1.8939000000000001	267.33199999999994
1684	CS(=O)(=O)c1cccc(CC2CN(c3ccccc3)CN2)c1	13	3	-8.774570038214936	-1.8707446178599003	2.778334120413808	0.9379996905375522	2.0685000000000002	316.42600000000004
1685	Fc1cccc(C2CN(c3cccc(-c4ccccc4)c3)CN2)c1	13	3	-9.366097338393308	-1.911846613358603	2.6471657774012503	0.7589784310337967	4.601100000000004	318.39500000000004
1686	Brc1cccc(C2CN(c3ccccc3)CN2)c1	13	3	-8.302536270845176	-1.956926566053964	2.7055417189722313	0.9123892580648505	3.557500000000002	303.20300000000003
1687	CS(=O)(=O)NS(=O)(=O)c1ccc(C2C3=CC=C2C=C3)cc1	13	2	-7.248937085529139	-1.5818477572576122	3.634261909460455	0.9091130305846088	1.4443	323.39500000000004
1688	NS(=O)(=O)c1ccc(C2C3=CC=C2C=C3)cc1C(F)(F)F	13	2	-8.300478845352147	-1.8113129815812317	3.7165726451857104	0.9124079199028887	2.872600000000001	313.29999999999995
1689	CCNS(=O)(=O)c1ccc(C2C3=CC=C2C=C3)cc1	13	2	-6.8997517100453525	-1.582911602084718	3.3956860654440497	0.9158724281275296	2.504600000000001	273.357
1690	NS(=O)(=O)c1ccc(C2C3=CC=C2C=C3)cc1	13	2	-7.158779443612925	-1.736259046853913	3.4123767806831653	0.864035634811337	1.8538000000000001	245.303
1691	NS(=O)(=O)c1ccc(CC2=CC3=CC=C2C3)cc1	13	2	-7.630777204760615	-1.798591435736653	3.6275072990426693	0.9029713828534457	2.073	259.3299999999999
1692	NS(=O)(=O)Cc1ccc(C2=CC3=CC=C2C3)cc1	13	2	-8.069588448871828	-1.9020202378606346	3.689907299042668	0.9035459912583098	2.1286000000000005	259.33
1693	CC(C)(C)c1cccc(N2CCN(S(C)(=O)=O)C2)c1	13	2	-7.5033023937526595	-1.721375625115509	2.334537631307322	0.8330641592391899	2.0232	282.409
1694	CC(C)(C)c1cc(C(F)(F)F)ccc1-c1ccc(S(N)(=O)=O)cc1	13	2	-6.979873420757608	-1.4247606958392245	2.0918262105834238	0.8701678763854485	4.317300000000003	357.39700000000005
1695	CC(C)(C)c1cc(Br)cc(S(C)(=O)=O)c1	13	2	-5.964503780979007	-1.5400282541415242	2.1217452645529047	0.7962309541373158	3.150100000000002	291.21000000000004
1696	CC(C)(C)c1cc(-c2cc(F)cc(S(C)(=O)=O)c2)cc(N2CCNC2)c1	13	2	-8.012167055186383	-1.5713152369446386	2.61575625002704	0.8898825195729858	3.560800000000002	376.4970000000001
1697	Cc1cccc(CC(C)c2cccc(N3CCNC3)c2)c1C	13	2	-8.652433674287819	-1.8447050575775699	2.844927527007215	0.9160674872548867	4.016740000000003	294.442
1698	COc1ccc(-c2cccc(C(C)(C)C)c2)cc1	13	2	-7.390243752770901	-1.741897157401941	1.5115495798380678	0.7414882945722436	4.6597000000000035	240.34599999999998
1699	CCN1CCCN(Cc2ccc(-c3ccc(F)cc3)c(CO)c2)C1	13	3	-9.82366013541422	-2.0052462281904284	2.218535814023465	0.9103086478559438	3.470100000000002	328.43100000000015
1700	OCc1cc(CCN2CCCNC2)ccc1-c1ccccc1	13	3	-8.858170241500588	-1.8885682410878764	2.2295314045240353	0.8901859594033521	2.6412000000000004	296.414
1701	Fc1ccc(-c2ccc(CN3CCCN3)cc2)cc1	13	3	-7.5994388742078005	-1.743430846330858	2.160805536931111	0.906862199468349	3.203000000000001	256.32399999999996
1702	CC(C)c1cccc(-c2ccc(CN3CCCNC3)cc2CO)c1	13	3	-9.431362153758245	-1.9251687380086906	2.3787097270669424	0.8796841192347998	3.722100000000002	324.468
1703	O=Cc1cc(CN2CCCNC2)ccc1-c1ccccc1	13	3	-8.279559417409764	-1.8067479881507014	2.271399451697677	0.8740280730628969	2.9189000000000007	280.37100000000004
1704	OCc1ccc(-c2ccc(CN3CCCNC3)cc2)cc1	13	3	-8.099352316712926	-1.767423574831092	2.02846421596567	0.9045879124663653	2.598700000000001	282.38699999999994
1705	Clc1ccc(-c2ccc(CN3CCCNC3)cc2)cc1	13	3	-8.14645168657516	-1.8216019746599865	1.9375809844396787	0.9241365479560116	3.759800000000002	286.8059999999999
1706	CN1CN(c2ccccc2C(=O)CN)CC1c1ccccc1	13	1	-9.327756615942556	-1.988684392509738	2.9211143401940287	0.8792560757655402	2.2786	295.3859999999999
1707	CN1CN(c2cc(F)ccc2C(N)=O)CC1c1ccccc1	13	1	-9.198912234426798	-1.9612146780721822	2.8696705968406064	0.9463978585495829	2.3752000000000004	299.349
1708	CCc1cccc(N2CC(c3ccccc3)N(C)C2)c1C(N)=O	13	1	-9.241257667338886	-1.926935427655617	2.9790542048399367	0.9445848588428442	2.7984999999999998	309.41300000000007
1709	CCCc1cccc(C2CN(c3ccccc3C(N)=O)CN2C)c1	13	1	-9.581872605121408	-1.9558915552416682	2.8815010332804185	0.9191535980090815	3.188600000000001	323.44000000000005
1710	CN1CN(c2cccc(F)c2C(N)=O)CC1c1ccccc1	13	1	-9.449920862166929	-2.0147298973178174	2.9302988846817986	0.9463978585495829	2.3752000000000004	299.34899999999993
1711	CN1CN(c2c(Cl)cccc2C(N)=O)CC1c1ccccc1	13	1	-9.005472416796298	-1.919973170381661	2.9215177432425925	0.9472002371437256	2.8895000000000017	315.804
1712	O=S(=O)(c1ccccc1)c1cccc(CO)c1	13	2	-6.787923063546308	-1.6463131629157437	1.6911463895328662	0.9036316774703035	2.0117000000000003	248.30299999999997
1713	CS(=O)(=O)Cc1ccccc1-c1cccc(CO)c1	13	2	-7.468738994778839	-1.7134462375748691	1.9391427025956354	0.9325541484711158	2.3905000000000003	276.357
1714	CCOc1ccccc1Cc1cccc(CO)c1	13	2	-7.115125511548183	-1.6770511660697078	1.690425485163514	0.8722843310983579	3.168400000000002	242.31799999999996
1715	COCc1cc(-c2ccccc2O)cc(S(C)(=O)=O)c1	13	2	-7.651433421749194	-1.7109125256345012	2.0973874037830473	0.9405293907913777	2.6091000000000006	292.35600000000005
1716	Cc1ccc2c(c1)OCO2	14	1	-5.795349261778747	-1.8326503503396239	1.6820370059328074	0.5403108910158981	1.72372	136.15
1717	CCOc1ccc(CC)cc1CCN1CCN(C)C1	14	2	-8.81947409648325	-2.023326122197114	2.2147566358322095	0.7827253040492589	2.3951000000000002	262.397
1718	CN1CCN(Cc2ccccc2O)C1	14	2	-8.13691515818795	-2.174682050513342	2.1149552010767536	0.7597345841553649	1.0970999999999997	192.26199999999997
1719	CCc1ccc(CC)c(CN2CCNC2)c1	14	2	-8.541071632369672	-2.135267908092418	2.385783257957028	0.8330018375908738	2.1741	218.34399999999997
1720	CCc1cc(CN2CCNC2)c(O)cc1S(C)(=O)=O	14	2	-8.551865761510896	-1.961932559639553	2.7436590026961145	0.8524513741300023	0.7208000000000002	284.38100000000003
1721	CCc1ccc(S(C)(=O)=O)c(CN2CCN(C)C2)c1	14	2	-8.983229349258721	-2.0608941536877583	2.4181971683765884	0.8358674377382359	1.3574	282.409
1722	CN1CCN(Cc2cccc(C(N)=O)c2O)C1	14	2	-7.4787481345294236	-1.8138628532974033	2.333893750416662	0.7847107231865961	0.19600000000000034	235.28699999999995
1723	CCc1ccc(O)c(CN2CCN(C)C2)c1C(C)C	14	2	-8.658261059273098	-1.9863413149560452	2.6649169908617942	0.903616845140053	2.7829000000000015	262.39699999999993
1724	CCCc1c(C(F)(F)F)ccc(CN2CCNC2)c1C(N)=O	14	1	-9.39257889810692	-2.0025045495029854	2.8389487418021417	0.8748974958985389	2.1195	315.3390000000001
1725	CCN1CCN(Cc2ccc(C(F)(F)F)cc2C(N)=O)C1	14	1	-9.74292418948265	-2.12608036135812	2.3922290455333837	0.9238516511691209	1.8993	301.31200000000007
1726	CCCc1cc(C(F)(F)F)cc(C(N)=O)c1CN1CCNC1	14	1	-9.28002280163973	-1.978507509105989	2.7719079725713716	0.8748974958985389	2.1194999999999995	315.33900000000006
1727	CCNC(=O)c1cc(C(F)(F)F)ccc1CN1CCNC1	14	1	-9.393791445330239	-2.049893350516878	2.465593222554187	0.8914270361434424	1.8177999999999999	301.31200000000007
1728	CCc1cc(CN2CCNC2)c(C(N)=O)cc1C(F)(F)F	14	1	-9.757917054964661	-2.1293520728321966	2.7783229726588896	0.8902356372127104	1.7294000000000005	301.31199999999995
1729	Cc1c(C(F)(F)F)ccc(CN2CCNC2)c1C(N)=O	14	1	-9.185839422207959	-2.0540161378454385	2.803338872314516	0.8849645096315535	1.47542	287.285
1730	CCCc1cc(CO)cc(N2CCN(CC)C2)c1	14	3	-8.101391188300827	-1.9095162154308192	2.422007281195535	0.865386219612897	2.2308000000000003	248.36999999999992
1731	CCN1CCN(c2cccc(COc3cc(F)ccc3F)c2)C1	14	3	-9.052002549925213	-1.8874730077408028	2.19940410863817	0.8368978461823139	3.643200000000003	318.367
1732	CCc1ccccc1N1CCN(CC)C1	14	3	-7.454927493708579	-1.9248540020211415	2.0926325821312872	0.7454366345970908	2.3484000000000007	204.31699999999992
1733	CCN1CN(c2cccc(CO)c2)CC1c1ccc(OC)cc1	14	3	-8.891296870968429	-1.8539635572574844	2.7346225641729127	0.9204424783887695	3.028200000000002	312.413
1734	CCN1CN(c2cccc(Br)c2)CC1c1ccc(O)cc1	14	3	-9.474765383659262	-2.0675633125031374	2.825494383659221	0.9093838273309032	3.9954000000000027	347.25600000000003
1735	CCN1CN(c2cccc(COC)c2)CC1c1ccc(O)cc1	14	3	-9.131845697687742	-1.9041214549129786	2.8410638229141725	0.9179762906498865	3.3793000000000024	312.41299999999995
1736	CCN1CC(N2CCC(C)CC2)N(c2cccc(CCO)c2)C1	14	3	-8.436397202583546	-1.7591104194494525	3.19405473200508	0.9029756252640544	2.378800000000001	317.4770000000001
1737	CNC1CCN(c2cccc(Cl)c2)CC1	14	3	-8.000240926883636	-2.065653325031154	1.866186786066887	0.8308023437332358	2.528200000000001	224.73499999999999
1738	Cc1cccc(N2CCC(N)(c3ccc(Cl)cc3)CC2)c1	14	3	-7.669113219220057	-1.6735377066791604	2.156434389662939	0.9044105839300436	4.102820000000002	300.8330000000001
1739	Cc1ccc(-c2cc(S(C)(=O)=O)ccc2C)cc1	14	3	-7.413172856903629	-1.7473015990748693	1.6512490209683683	0.8292595846471544	3.373940000000002	260.358
1740	CCNC1CCN(c2ccccc2)CC1	14	3	-7.093182707670176	-1.8314518998942015	1.7005247271955248	0.8122047510315549	2.264900000000001	204.317
1741	CCNC1CCN(c2cccc(Br)c2)CC1	14	3	-8.03987754619559	-2.0099693865488977	1.9494217194954881	0.9169647979139836	3.027400000000002	283.2130000000001
1742	CNCC1CCN(c2cccc(Cl)c2)CC1	14	3	-7.389134186516028	-1.847283546629007	1.898832087388465	0.8714003441842838	2.775800000000001	238.762
1743	CNC1CCN(c2cccc(C)c2)CC1N1CCc2ccccc21	14	3	-9.044039540611104	-1.846106840671032	2.9647459698655947	0.936262008025585	3.224420000000002	321.468
1744	COc1ccc(-c2cc(C)ccc2O)cc1	14	1	-6.920885875125328	-1.730221468781332	1.5296130907329477	0.8300097405396235	3.3762200000000018	214.264
1745	Cc1ccc(O)cc1-c1ccccc1Br	14	1	-6.848737374613677	-1.7683363862951387	1.7981814704522687	0.8196632690742092	4.130120000000002	263.134
1746	Cc1ccc(O)cc1N1CCN(c2ccccc2)CC1	14	1	-7.900911312017532	-1.766697477786825	1.7296163258954174	0.9066420643391522	3.0272200000000016	268.36
1747	Cc1ccc(-c2cc(O)ccc2C)cc1	14	1	-7.056184191009386	-1.8218989239700936	1.5500023495731483	0.7407426172036877	3.676040000000002	198.26500000000001
1748	Cc1ccc(O)cc1S(C)(=O)=O	14	1	-6.176170292008044	-1.782906790325907	1.954806077536869	0.7142489978788955	1.10412	186.23199999999997
1749	Oc1ccccc1Br	14	2	-6.017737818905338	-2.127591609575354	1.7194803582869476	0.6366834808262343	2.1547	173.009
1750	OCC(c1ccccc1)N1CCNC1	14	2	-7.552586878150002	-2.01851374870585	2.776438816086168	0.7351956625079813	0.5826999999999998	192.26199999999994
1751	CCCc1cc(CN2CCNC2)c(C(C)(C)C)c(CC(C)(C)C)c1	14	2	-8.37531414456754	-1.7096038408087546	2.9383797862385386	0.8268343040893704	4.8879000000000055	330.5600000000001
1752	CC(C)(C)c1cccc(CN2CCNC2c2ccc(F)cc2)c1	14	2	-9.128785363030957	-1.9034833310252008	2.742896335017452	0.9123073460480077	4.227200000000003	312.43199999999996
1753	Cc1ccc(-c2ccccc2O)c(CN2CCNC2)c1	14	2	-9.648506156642386	-2.1574715647577603	2.2759998802720744	0.8982014431698131	2.73032	268.35999999999996
1754	CC(C)(C)CCC(N)=O	14	2	-4.921393194451913	-1.640464398150638	2.179505629603179	0.5996080354176558	1.298	129.203
1755	CC(C)(C)C(c1cccc(S(C)(=O)=O)c1)C1CCCCC1	14	2	-7.440294235537963	-1.62360531081411	2.814065719691609	0.8034598745565097	4.800100000000005	308.48700000000014
1756	Cc1cccc(C(C)(C)Cc2cccc(CN3CCNC3)c2)c1	14	2	-9.705304552350407	-2.0236958919788055	2.3987677450018055	0.9015930403320017	3.878020000000002	308.469
1757	CN1CCN(Cc2cccc(CC(C)(C)C)c2)C1	14	2	-8.614244410973104	-2.0303968792658	2.230655118299607	0.8087809051141989	2.980100000000001	246.39799999999994
1758	CN1CCN(c2ccc(-c3cccnc3N)c(CO)c2C(C)(C)C)C1	14	2	-7.912218069063755	-1.582443613812751	2.856782339855572	0.8993365000581185	2.829900000000001	340.4710000000001
1759	CN1CCN(c2cc(CO)c(F)c(-c3ccccc3O)c2)C1	14	2	-9.793001100829448	-2.08787484996812	2.60588886587162	0.9138290018745887	2.3999000000000006	302.34900000000005
1760	CN1CCN(c2cc(CO)c(CF)cc2-c2ccccc2)C1	14	2	-8.183883458450032	-1.744809815912377	2.6143980824614825	0.9400127599294944	3.024700000000002	300.377
1761	CC1CCN(c2ccc(N3CCN(C)C3)cc2CO)CC1	14	2	-8.122301219016665	-1.772431435875046	2.4597390050475543	0.9230506436404686	2.1245000000000003	289.423
1762	CCN1CCN(c2cccc(CO)c2)C1	14	2	-7.941404064521324	-2.0504617124929987	2.169494836156332	0.8067134237515183	1.2782999999999998	206.289
1763	CCCc1c(N2CCN(C)C2)ccc(F)c1CO	14	2	-7.877928314547659	-1.8568455109727198	2.694678502914991	0.8873586724096435	1.9798000000000004	252.33299999999997
1764	Cc1cc(F)c(CO)cc1N1CCN(C)C1	14	2	-8.042856304729906	-2.0107140761824764	2.5739096641595207	0.8208110317230675	1.3357199999999998	224.27899999999997
1765	Clc1ccc(C(Cc2ccccc2)N2CCNC2)cc1	14	1	-9.211320401965597	-2.0597138581325765	2.5734261674841985	0.9255431111272135	3.486500000000002	286.80600000000004
1766	c1ccc(C(c2ccccc2)N2CCNC2)cc1	14	1	-8.545773205770574	-2.0142580614275585	2.0119513234278124	0.8840261764391323	2.6387	238.33399999999995
1767	Fc1cccc(C(c2ccccc2)N2CCNC2)c1	14	1	-9.033004761193153	-2.0723134163454056	2.581367124333985	0.9081106752570354	2.7778	256.32399999999996
1768	CN1CCN(C(c2ccccc2)c2ccc(Cl)cc2)C1	14	1	-8.95739242212766	-2.0029338357018935	2.4350692641887797	0.8499958373119664	3.6343000000000023	286.80600000000004
1769	CCCc1cccc(C(c2ccc(Cl)cc2)N2CCNC2)c1	14	1	-8.936129357217158	-1.9051891804050987	2.6972552742599625	0.8875005521793353	4.244600000000004	314.86000000000007
1770	CS(=O)(=O)c1ccccc1C(c1ccc(Cl)cc1)N1CCNC1	14	1	-8.564445838374253	-1.78581040571216	2.900271719632837	0.9206904655257291	2.6956000000000007	350.87100000000015
1771	Fc1cc(Cl)ccc1C(c1ccccc1)N1CCNC1	14	1	-9.164800219020481	-2.0493116289934754	2.718998972411592	0.9315516066265752	3.4312000000000022	290.76900000000006
1772	CCN1CCN(C(c2ccccc2)c2ccc(Cl)cc2)C1	14	1	-9.347505270868798	-2.039792879178808	2.4534064643654006	0.8411380797096295	4.0244000000000035	300.8330000000001
1773	COc1ccc(Oc2ccc(C)cc2Br)cc1	14	1	-6.365209535098607	-1.543790073082367	1.551409851071325	0.8256622976085813	4.558420000000003	293.15999999999997
1774	CCCc1c(C)ccc(O)c1Br	14	1	-6.1577372281504426	-1.777585623135819	2.3048093498693767	0.8232468405139642	3.4156200000000028	229.11699999999996
1775	CCNS(=O)(=O)c1ccc(-c2ccc(C)c(Br)c2)cc1	14	2	-6.5085797542655355	-1.4553626767516612	1.8788825086781493	0.9096379673768547	3.7227200000000025	354.269
1776	Cc1ccc(-c2ccccc2)cc1Br	14	2	-6.738244997969504	-1.8008717264675111	1.453749431845985	0.6990424135294786	4.424520000000002	247.135
1777	CS(=O)(=O)NC1CCN(c2ccccc2)CC1	14	2	-6.59839712717312	-1.6003463714768766	1.8304675433790187	0.8816458873589732	1.2046	254.355
1778	CS(=O)(=O)c1ccc(-c2cccc(N3CCC(N)CC3)c2)cc1	14	2	-9.013891083633613	-1.8795262176781542	1.9889700688318221	0.9396589996381622	2.6846000000000014	330.4530000000001
1779	Cc1ccccc1N1CCC(CNS(=O)(=O)c2ccccc2)CC1	14	2	-7.232617558472941	-1.4763518769127486	1.8734154126856701	0.906125222626859	3.1899200000000016	344.4800000000001
1780	CCc1ccccc1N1CCC(NS(C)(=O)=O)CC1	14	2	-6.704489857609544	-1.5381154609112313	2.018601338299554	0.9153605459728937	1.7670000000000001	282.40900000000005
1781	NC1CCN(c2cccc(-c3ccc(O)cc3)c2)CC1	14	2	-8.721993293403447	-1.9502969903347378	1.9163555831898478	0.8800090843696808	2.9867000000000017	268.36
1782	CNC1CCN(Cc2ccccc2C)CC1	14	2	-7.788665006393705	-1.9471662515984263	1.7981434586259244	0.8362854180672985	2.17882	218.344
1783	CN1CCN(c2cccc(-c3ccc(F)c(F)c3)c2)CC1	14	3	-8.644685307844597	-1.886424989631929	1.829999774278324	0.8356001144523512	3.383600000000002	288.341
1784	CCN1CCN(c2ccc(-c3ccccc3)cc2)C1	14	3	-8.357959437616678	-1.9174473980412179	1.819468174293748	0.8252084935042184	3.453000000000002	252.36100000000002
1785	CN1CCN(c2ccccc2)CC1c1ccc(S(N)(=O)=O)cc1	14	3	-8.043968796886467	-1.6772834403761745	2.4721912462600564	0.9316466388133745	1.8271	331.44100000000003
1786	CCN1CCN(c2cc(CO)ccc2C(F)(F)F)CC1	14	3	-8.496063859399296	-1.8997776330796041	2.1560145366501793	0.9245807621745078	2.3396	288.31300000000005
1787	CCN1CCN(c2cccc(S(C)(=O)=O)c2)CC1	14	3	-7.875679143106498	-1.856315376180021	1.849739118299608	0.8266153905728442	1.232	268.382
1788	CCN1CCN(Cc2cccc(Br)c2)CC1	14	3	-6.881737440923761	-1.7204343602309402	1.6954471375556892	0.8410079083066817	2.5866000000000007	283.2130000000001
1789	CCCN1CCN(c2ccccc2S(=O)(=O)c2ccccc2)CC1	14	3	-7.672234756845532	-1.5660883617598103	1.9127685899431945	0.8358269474065653	3.051400000000002	344.4800000000001
1790	CCN1CCN(c2cccc(C)c2Cl)CC1	14	3	-7.255477753416453	-1.8138694383541132	1.8904684753483334	0.7820006221834466	2.7903200000000012	238.76199999999997
1791	CCN1CCN(c2cccc(Cl)c2C)CC1	14	3	-7.3541000473412215	-1.8385250118353054	1.7641330907329493	0.7820006221834466	2.7903200000000012	238.76199999999997
1792	CCN1CCN(c2cccc(C(N)=O)c2)CC1	14	3	-8.002111843163666	-1.9407971974923424	1.7427694664559432	0.8445576669229619	0.9273999999999999	233.31499999999997
1793	CCCc1cccc(CN2CCN(CC)C2)c1C(N)=O	14	1	-8.581663613022371	-1.9189183198754474	2.4426880481386917	0.8614921474778521	1.8330000000000002	275.39599999999996
1794	CCN1CCN(Cc2cccc(C(F)(F)F)c2C(N)=O)C1	14	1	-9.412440529671896	-2.053962914356748	2.5045359281244775	0.9238516511691209	1.8993	301.31200000000007
1795	CCN1CCN(Cc2cc(F)ccc2C(N)=O)C1	14	1	-8.799150707917999	-2.073979711417076	2.270853272145761	0.868881218510841	1.0195999999999998	251.30499999999998
1796	CCN1CCN(Cc2ccc(Br)cc2C(N)=O)C1	14	1	-8.862912896560436	-2.0890086034078634	2.321267118299607	0.9194581031956397	1.643	312.2110000000001
1797	CCN1CCN(Cc2ccccc2C(=O)NS(=O)(=O)c2ccccc2)C1	14	1	-8.923477429807795	-1.7500379055267203	2.1738791776133493	0.8375342966070629	1.9002999999999999	373.4780000000002
1798	CCN1CCN(Cc2cccc(Br)c2C(N)=O)C1	14	1	-8.313871281122676	-1.9595982535979777	2.4848289644534525	0.9194581031956397	1.643	312.2110000000001
1799	CCN1CCN(Cc2cccc(Cl)c2C(N)=O)C1	14	1	-8.533936153769096	-2.0114680415143904	2.378047425991914	0.9002237410548379	1.5339	267.76000000000005
1800	NS(=O)(=O)c1cc(Cl)ccc1C1CN(c2ccccc2)CN1	14	1	-7.675358548148149	-1.636391940751343	3.006180274259962	0.8989646786498748	2.0958000000000006	337.83200000000005
1801	NS(=O)(=O)c1cc(C2CN(c3ccccc3)CN2)ccc1Cl	14	1	-8.38720654858039	-1.7881584443798062	2.9134244429944527	0.898964678649875	2.0958	337.832
1802	CC(C)(C)c1ccccc1N1CNC(c2ccc(Cl)cc2)C1	14	1	-7.870188992497922	-1.6779299310545968	2.8346532271135594	0.8605201669647983	4.745900000000004	314.86
1803	O=P(O)(O)c1cc(C2CN(c3ccccc3)CN2)ccc1Cl	14	1	-7.110907590806386	-1.5160505922984693	3.284943549694204	0.7486715448755703	2.2514000000000003	338.731
1804	O=C(O)c1ccc(C2=CC3=CC=C2C3)c(S(=O)(=O)c2ccccc2F)c1	14	3	-7.443806216907772	-1.4598505059775393	3.586644166704584	0.8850922113630539	4.010200000000002	368.38500000000005
1805	CCNS(=O)(=O)c1ccc(C2=CC3=CC=C2C3)cc1	14	3	-6.985653527404588	-1.6026188305550018	3.5456040141619987	0.9163459971963148	2.638300000000001	273.35699999999997
1806	CNS(=O)(=O)c1ccc(CC2=C3C=CC(=C2)C3)cc1	14	3	-7.542508734797317	-1.7303701766186488	3.7238681167261003	0.9148970419204041	2.3337000000000003	273.35699999999997
1807	CCc1cccc(N2CCN(C3C4=CC=C3C=C4)CC2)c1	14	3	-7.326356351873746	-1.5987420262229508	3.384590419771058	0.8376753999777746	3.1758000000000015	278.399
1808	CCNS(=O)(=O)c1cccc(C2=C3C=CC(=C2)C3)c1	14	3	-7.115285367578432	-1.6323584143014755	3.747268116726101	0.9163459971963149	2.638300000000001	273.357
1809	CCNS(=O)(=O)c1ccccc1C1=CC2=CC=C1C2	14	3	-5.8876535076158	-1.3507203502252656	3.6461245269825104	0.9163459971963149	2.638300000000001	273.3570000000001
1810	CCCc1cc(C2=C3C=CC(=C2)C3)ccc1S(N)(=O)=O	14	3	-7.611258916688118	-1.7019292332066038	3.9236897304977827	0.9251937250224881	2.9400000000000004	287.384
1811	CNS(=O)(=O)c1ccccc1C1=CC2=C(c3ccc(F)c(Cl)c3)C=C1C2	14	3	-7.376043858344158	-1.4465612141081954	3.644285894839463	0.8349168421536269	4.568100000000003	387.8630000000001
1812	CS(=O)(=O)c1cc(C2=CC3=CC=C2C3)c(S(C)(=O)=O)cc1C(=O)O	14	3	-7.414366439644835	-1.5134512119288213	3.952103579755705	0.8715900672351066	1.8453000000000004	366.4160000000001
1813	CC(C)(C)c1ccccc1-c1ccccc1S(N)(=O)=O	14	3	-6.753887734490715	-1.5102152086723288	1.9252029748786175	0.9217620733596201	3.2985000000000015	289.40000000000003
1814	CCC(C)(CC)c1cccc(N2CCNC2)c1	14	3	-8.162474759425107	-1.97969091762046	2.618235812609786	0.8577155536570821	3.131400000000001	232.37099999999995
1815	CC(C)(C)c1cccc(N2CNCC2c2c(Cl)cccc2S(C)(=O)=O)c1	14	3	-7.528738220639071	-1.4765070422988635	3.1869847814014367	0.8519438432905404	4.149400000000003	392.95200000000006
1816	CCCc1ccc(CC(C)(C)C)c(S(C)(=O)=O)c1N1CCNC1	14	3	-7.348579408132607	-1.5322847294386561	3.0107164479117987	0.8965289478041865	2.9983000000000013	338.5170000000001
1817	CCC(C)(C)c1cccc(N2CCN(S(C)(=O)=O)C2)c1	14	3	-6.8877717075812965	-1.5401525751651584	2.4695824620581046	0.8565038093846233	2.4133000000000004	296.436
1818	CC(C)(Cc1cccc(N2CCNC2)c1)CN1CCCC1	14	3	-8.582333123263643	-1.8728186274610672	2.5910615271156505	0.898135625711649	2.7182000000000013	287.451
1819	CC(C)(C)c1cccc(N2CCNC2)c1N1CCN(c2ccccc2)CC1	14	3	-8.179576358052442	-1.574160204059559	2.471035429293643	0.8967483295168339	3.677800000000003	364.53700000000003
1820	OCc1ccc(-c2ccc(CN3CCCNC3)cc2CO)cc1	14	1	-8.73592447410893	-1.821566172965683	2.3233170404824453	0.7912116918839543	2.091	312.41299999999995
1821	OCc1cc(CN2CCCNC2)ccc1-c1ccc(Br)cc1	14	1	-8.510827118882226	-1.814514438524447	2.3058522033406046	0.8767641382418441	3.361200000000002	361.283
1822	OCCc1cc(CN2CCCNC2)ccc1-c1ccc(F)cc1	14	1	-9.052261044231788	-1.887526907529675	2.3036389692998966	0.8906742889743362	2.7803000000000013	314.404
1823	CN1CCCN(Cc2ccc(-c3ccc(F)cc3)c(CO)c2)C1	14	1	-8.895626538551374	-1.8548663553566045	2.2149810317150926	0.9393398205231798	3.080000000000002	314.4040000000001
1824	Cc1cccc(N2CNC(c3ccccc3)C2)c1C(N)=O	14	2	-8.946598704787748	-1.9523078941468444	2.8927266913515286	0.9065207376791639	2.2023200000000003	281.35900000000004
1825	Cc1cccc(C2NC(c3ccccc3)CN2c2ccccc2)c1	14	2	-9.22343196140897	-1.882725165227484	2.9992048121500723	0.7435857961904377	4.844720000000004	314.432
1826	CNC(=O)c1cc(N2CCCCCC2)ccc1N1CC(c2ccccc2)N(C)C1	14	2	-9.322732496296886	-1.7311879636340413	2.9143273330999246	0.8571533553901538	3.877200000000003	392.5470000000001
1827	CN1CN(c2c(C(N)=O)cccc2C(C)(C)C)CC1c1ccccc1	14	2	-8.541713361899172	-1.7083426723798345	3.017886748567572	0.9319251540135387	3.5336000000000025	337.46700000000004
1828	CS(=O)(=O)c1cc(CO)cc(-c2ccccc2O)c1	14	1	-7.478294803322374	-1.7156384904046105	2.0812270500333945	0.8996276475545143	1.9549999999999998	278.329
1829	Cc1ccc(CS(=O)(=O)NC2CCCCC2)cc1	15	3	-6.7670531693491425	-1.5950097282322324	1.8761403128697438	0.9114552874419601	2.7471200000000016	267.39399999999995
1830	Cc1cc(S(N)(=O)=O)ccc1-c1ccc(Cl)cc1	15	3	-7.091557731492111	-1.6714961870379874	1.7025843427894038	0.9198340752217722	2.9628200000000007	281.764
1831	Cc1ccc(-c2cccc(S(N)(=O)=O)c2)cc1	15	3	-6.887010651328519	-1.6703454329518448	1.5656472692382657	0.8848241611229574	2.3094200000000003	247.319
1832	Cc1ccc(-c2cccc(O)c2)c(S(C)(=O)=O)c1	15	3	-5.99160430960064	-1.4122346791683853	1.9131702140609868	0.9050376819723919	2.7711200000000007	262.33
1833	Cc1cccc(Br)c1-c1ccc(C(=O)O)cc1	15	3	-6.406399730110887	-1.553780162775039	1.7654561072088057	0.9031858093774329	4.122720000000003	291.144
1834	Cc1ccc(-c2cccc(N3CCN(C)CC3)c2)cc1	15	3	-7.095470685029059	-1.5865954784081973	1.6525815778848063	0.821601003971826	3.413820000000002	266.3879999999999
1835	Cc1cc(CO)c(F)c(-c2cccc(O)c2)c1	15	3	-7.2777879143804975	-1.765122840696144	2.1286112626916207	0.835185501492353	2.9990200000000016	232.25400000000002
1836	CN1c2ccccc2CC1c1ccc(CO)cc1	15	3	-7.458036827932445	-1.7578761384566801	2.4725297395148242	0.8706837697892933	2.9125000000000014	239.31799999999998
1837	Cc1c(-c2ccc(Cl)cc2)cc(C(=O)O)cc1S(C)(=O)=O	15	3	-6.887941607495049	-1.5030720856562796	2.0599301588937085	0.9386641109404382	3.4171200000000024	324.7850000000001
1838	CCc1ccc(O)c(C(F)(F)F)c1	15	2	-7.617237272743279	-2.112641504942413	1.9794972160721755	0.7212717415787718	2.9734000000000007	190.16399999999996
1839	CCc1ccc(O)c(CN2CCNC2)c1	15	2	-8.489875106217243	-2.1920763265173537	2.3739960883924685	0.7826055564383821	1.3173	206.28899999999996
1840	CN1CCNC1	15	2	-5.678331303099752	-2.3181690471779133	3.3070771546210036	0.42645560026409285	-0.5211000000000001	86.13799999999999
1841	CCc1cc(CN2CCN(C)C2)c(O)c(-c2cccc(Br)c2)c1	15	2	-9.685807192713588	-2.0196304114584747	2.4566462818495722	0.872217550811427	4.089000000000003	375.31
1842	CCc1ccc(CO)c(CN2CCN(C)C2)c1F	15	2	-8.684569216169248	-2.046972594812405	2.6681271182996067	0.8812042590906592	1.5853000000000002	252.3329999999999
1843	CCc1ccc(C(F)F)c(CN2CCN(C)C2)c1	15	2	-8.644662396426494	-2.037566467193842	2.5928400413765313	0.8148855999667871	2.8915000000000015	254.32399999999993
1844	CN1CCN(Cc2cccc(Cl)c2O)C1	15	2	-7.431616108234212	-1.9188350281731916	2.3014990528698505	0.8326069013624303	1.7504999999999997	226.70699999999997
1845	CCc1ccc(O)c(CN2CCN(C)C2)c1S(C)(=O)=O	15	2	-8.102416332836633	-1.8117553702227267	2.699282462058104	0.9005648919812367	1.0630000000000002	298.408
1846	NC(=O)c1cc(Cl)ccc1CN1CCNC1	15	1	-8.356074650118881	-2.0890186625297202	2.375736167656024	0.8205868551223522	0.8015999999999999	239.70599999999996
1847	FC(F)(F)c1ccc(CN2CCNC2)cc1	15	1	-8.724433459692145	-2.1811083649230363	2.1626192445791013	0.8362828000667185	2.0681	230.23299999999998
1848	NC(=O)c1cc(C(F)(F)F)ccc1Cl	15	1	-7.517699103479818	-2.0091895987199355	1.8276652010767531	0.7808778163058797	2.457700000000001	223.581
1849	NC(=O)c1cc(C(F)(F)CF)ccc1CN1CCNC1	15	1	-9.537531437241823	-2.1326568631213987	2.913056774412416	0.8555746240631602	1.2095	287.285
1850	Cc1cc(CN2CCNC2)c(-c2ccccc2)cc1Cl	15	3	-8.819911396860165	-1.9721921438904455	2.2472810473808273	0.9259011358545052	3.6781200000000025	286.80600000000004
1851	Oc1ccccc1-c1ccccc1CN1CCNC1	15	3	-9.622609022162873	-2.207577910568984	2.169780811656386	0.882712437327753	2.4219	254.33299999999997
1852	COc1ccccc1-c1ccc(C)cc1N1CCNC1	15	3	-7.639661102616803	-1.7082801550512168	2.212140463826451	0.9257159622218297	3.037720000000001	268.36
1853	CCN1CCN(Cc2cc(C)ccc2-c2ccccc2)C1	15	3	-9.465823205548562	-2.0656119692617056	1.9985846040387276	0.8411908018333082	3.7570200000000034	280.4150000000001
1854	Cc1ccc(-c2ccccc2O)c(CN2CCN(C)C2)c1	15	3	-10.19148799247886	-2.2239650080841864	2.1986051588937077	0.9369639799259021	3.0725200000000017	282.387
1855	Cc1ccc(-c2ccccc2O)c(N2CCNC2)c1	15	3	-8.036722791096603	-1.8437506570336966	2.338160831636406	0.864690556585623	2.7347200000000003	254.33299999999997
1856	Cc1ccc(Cc2ccccc2O)c(CN2CCN(C)C2)c1	15	3	-10.462825573986596	-2.2306819074777433	2.2940618187252184	0.9393609429716373	2.9963200000000016	296.41400000000004
1857	Cc1ccc(-c2ccccc2)c(CCN2CCNC2)c1	15	3	-9.12573494357397	-2.0405763678476605	2.110322314296262	0.9146741443479077	3.0672200000000007	266.3879999999999
1858	Cc1ccc(-c2c(O)cccc2S(C)(=O)=O)cc1	15	3	-7.609956398418473	-1.793683924618553	1.9111921920829662	0.9050376819723919	2.7711200000000007	262.33
1859	CCN1CN(c2cccc(C=O)c2)CC1c1ccc(O)cc1	15	2	-9.215915932080325	-1.9648398785926082	2.946804450084139	0.8807805827765367	3.0454000000000017	296.36999999999995
1860	CCN1CN(c2cccc(CO)c2)CC1c1ccc(F)cc1	15	2	-9.362050292215242	-1.995995828857541	2.7724000544797427	0.9393679769942471	3.1587000000000014	300.37699999999995
1861	CS(=O)(=O)c1ccccc1-c1ccc(C(=O)O)cc1	15	2	-6.741549573935917	-1.5466175429292812	1.6524143281399013	0.9343205049275215	2.4553000000000003	276.313
1862	CN(c1ccc(F)c(Cl)c1)C1CCN(c2cccc(CO)c2)CC1	15	2	-6.806649642467293	-1.3894015401618687	2.236978052858797	0.9016048132275027	4.076600000000003	348.84900000000016
1863	CCNC1CCN(c2cccc(C)c2)CC1c1ccc(O)cc1	15	2	-9.36489048172382	-1.9527146515053195	2.8731307410472127	0.904196924307819	3.672620000000003	310.44100000000003
1864	Cc1cc(N2CCC(N)CC2)ccc1-c1ccc(C#N)cc1	15	2	-7.451269320803873	-1.5886159569539686	2.0941826978460973	0.9215517552518779	3.4612000000000016	291.398
1865	CCCc1cc(C)cc(N2CCC(NC)CC2)c1C	15	2	-8.364646086230039	-1.9189814204399864	2.3171740523779274	0.8918321737991299	3.4441400000000018	260.42499999999995
1866	CCc1ccc(C)cc1N1CCC(NC)C1	15	2	-7.8380825567765005	-1.9595206391941251	2.5370853924215364	0.8375649929465295	2.3555200000000003	218.34399999999994
1867	CNC1CCN(c2cccc(CO)c2)CC1c1cccc(O)c1	15	2	-9.201224149045826	-1.9185878620460965	3.0064796920961623	0.8116530321350997	2.466400000000001	312.413
1868	CNC1CN(c2cccc(C)c2)CC1c1ccccc1Br	15	2	-8.915783967193372	-1.945583567120824	2.9721892038901636	0.9062485039546136	3.949320000000003	345.284
1869	Cc1cccc(N2CCC(N(C)S(=O)(=O)c3ccccc3)CC2)c1	15	2	-7.408124061488333	-1.5121769918234111	1.9513176456189765	0.8544895910623403	3.2845200000000023	344.48000000000013
1870	Cc1ccc(CO)c(N2CCN(c3ccccc3)CC2)c1	15	3	-8.121379465411373	-1.7722302927479814	1.8102610227020293	0.9375193589736954	2.8139200000000013	282.38700000000006
1871	CCc1ccc(O)c(Cc2cccc(S(C)(=O)=O)c2)c1	15	3	-7.987230289833246	-1.7859989880012488	1.9861700611257032	0.9415842452848102	2.948900000000001	290.384
1872	CS(=O)(=O)c1cc(O)ccc1Cc1ccc(F)c(F)c1	15	3	-8.16481211594782	-1.825707491477322	2.1596542569298993	0.9475311843588364	2.6647000000000007	298.31
1873	Cc1cc(S(C)(=O)=O)c(O)cc1S(=O)(=O)Cc1cc(F)cc(F)c1	15	3	-7.097854226092876	-1.4488434268820611	2.5354701666273805	0.8849300023341667	2.3562200000000004	376.4020000000001
1874	CS(=O)(=O)c1cccc(Oc2ccc3c(c2)OCCO3)c1	15	3	-7.197212104802695	-1.5705604410909906	1.9808813127398608	0.8721300046658468	2.653600000000001	306.3390000000001
1875	COc1ccc(C)cc1S(=O)(=O)c1ccccc1	15	3	-6.556366430234837	-1.5453503875876304	1.645347733684222	0.8539237974943314	2.8364200000000013	262.33
1876	CS(=O)(=O)c1ccc(O)cc1S(C)(=O)=O	15	3	-5.7785562840044795	-1.4920168168714376	2.23256915119258	0.8095651604059775	0.1992000000000001	250.297
1877	Cc1cc(-c2ccccc2)c(O)c(S(C)(=O)=O)c1	15	3	-6.802326187130331	-1.6033236582542296	1.9689589110782553	0.9050376819723919	2.7711200000000007	262.33
1878	CC1(C)Cc2ccc(C[N+]3(C)CCN(S(C)(=O)=O)C3)cc2C1	15	3	-8.045525120979791	-1.7153117192499505	3.645609505029192	0.7979333725018963	1.9907000000000001	323.4820000000001
1879	CC(C)(C)c1ccc(C(=O)O)cc1	15	3	-5.430333596633277	-1.5061035558104667	1.4662569445789622	0.717431530688905	2.6823000000000006	178.231
1880	CC(C)(C)Cc1cc(CN2CCNC2)cc(C(F)(F)F)c1	15	3	-9.427005706301111	-2.0571412964716895	2.619507588043506	0.9162811379375201	3.6567000000000025	300.36799999999994
1881	Cc1ccccc1-c1cccc(CN2CCNC2)c1	15	3	-9.185830547772182	-2.107374056327779	2.0130794380300134	0.903014335822126	3.0247200000000003	252.36099999999996
1882	Clc1ccccc1C(c1ccccc1)N1CCNC1	15	3	-8.885365607631192	-2.0384426715829593	2.5855184979603596	0.9223883319220215	3.2921000000000022	272.779
1883	CC(C)c1cc(CN2CCNC2)cc(CC(C)(C)C)c1	15	3	-9.191647699614565	-2.0553149081567734	2.6305876835033253	0.8990531493486938	3.761300000000003	274.452
1884	CC1(C)Cc2cc3c(c(S(C)(=O)=O)c2C1)OCCO3	15	3	-6.978652756835178	-1.6010127436371613	2.948472908021559	0.7901617455584031	1.9861000000000002	282.361
1885	Cc1cccnc1C1CN(Cc2cccc(CC(C)(C)C)c2)CN1	15	3	-9.264124496101443	-1.8910314940889053	3.1374777301129972	0.9186271160113044	4.082620000000003	323.48400000000004
1886	CC(C)(C)Cc1cccc(CN2CCN(S(=O)(=O)c3ccccc3)C2)c1	15	3	-8.164916552058088	-1.6012718779154194	2.1924739573245677	0.8027261035401501	3.739200000000003	372.53400000000005
1887	O=S(=O)(c1ccccc1)c1ccc(Br)c(O)c1	15	3	-6.655659103450438	-1.6142344406841116	1.9388865491073322	0.9271403349225575	2.9875000000000016	313.172
1888	O=S(=O)(Cc1ccccc1O)c1ccccc1	15	3	-6.06798254898522	-1.471701940227691	1.7482790818405576	0.9068311349918265	2.3661000000000003	248.30300000000003
1889	O=S(=O)(Cc1cccc(O)c1)c1ccccc1	15	3	-6.956764775957953	-1.6872632931677072	1.7198108126097882	0.9068311349918265	2.3661000000000003	248.30300000000003
1890	O=S(=O)(c1ccccc1)c1cccc(O)c1Br	15	3	-6.751911896146145	-1.6375791719220572	2.0550970237390835	0.9271403349225575	2.987500000000002	313.17199999999997
1891	CS(=O)(=O)c1ccc(O)c(Br)c1	15	3	-5.528305452728281	-1.5958843206475746	2.0043887078098237	0.823494574224194	1.5582	251.101
1892	O=S(=O)(c1ccccc1)c1cccc(O)c1CO	15	3	-7.095680324080966	-1.67246789142987	2.0689846567611454	0.8847636584353235	1.7173000000000003	264.30199999999996
1893	Cc1cc(O)c(Br)c(S(=O)(=O)c2ccccc2)c1N1CCCC1	15	3	-6.826405345949286	-1.4234039108266983	2.4333366479738334	0.8553228515119925	3.8961200000000034	396.3060000000002
1894	CS(=O)(=O)c1ccc(-c2cccc(F)c2)cc1O	15	3	-7.275594115314415	-1.714873978699921	1.9648361481269223	0.9086216257484104	2.6018000000000012	266.293
1895	CCCc1cc(S(C)(=O)=O)cc(O)c1Br	15	3	-6.123958683631746	-1.5811993329712029	2.5130360773837985	0.931300801222099	2.5107000000000013	293.18199999999996
1896	CN1CCN(Cc2ccc(F)c(CO)c2)C1	15	3	-8.515777006366463	-2.1289442515916157	2.2642161676560235	0.8301977310638785	1.0229	224.27899999999994
1897	CN1CCN(c2ccc(F)cc2S(=O)(=O)c2ccccc2)C1	15	3	-8.133232799880501	-1.7340110592214697	2.2831126872115703	0.8704600623946014	2.367800000000001	320.389
1898	CN1CCN(c2ccccc2)C1	15	3	-6.594558568193004	-1.9036850822664921	1.8947872756935524	0.6155200209042585	1.3959	162.23599999999996
1899	COc1ccc(CN2CCNC2)cc1	15	3	-7.729956454808669	-2.065917762041126	1.942804788318778	0.7746392303576195	1.0578999999999998	192.262
1900	CCc1c(CO)c(F)cc(S(C)(=O)=O)c1N1CCN(C)C1	15	3	-7.23700971487265	-1.579244991596891	3.032076038014587	0.8976184940959604	0.9932000000000001	316.39800000000014
1901	CN1CCN(c2cc(CO)cc(-c3ccc(C(F)(F)F)cc3)c2)C1	15	3	-9.426984100767129	-1.9242750716840986	2.3843246524400747	0.9281502340959753	3.5740000000000025	336.357
1902	CC(C)c1cccc(N2CNC(c3ccncc3)C2)c1	15	3	-8.757551338068128	-1.9582480108364577	2.961411704507082	0.9244163538976462	3.3134000000000015	267.376
1903	CN1CCN(c2cc(CO)ccc2Cl)C1	15	3	-7.824837481445451	-2.0203643501611883	2.3680298221006204	0.8290297307626631	1.5415999999999999	226.707
1904	Cc1ccc(C(c2ccccc2)N2CCNC2)cc1	15	3	-9.090882909719681	-2.085591574264688	2.489042948509809	0.9032277023883604	2.947120000000001	252.361
1905	Fc1ccc(C(c2ccccc2)N2CCNC2)cc1	15	3	-9.397208089392747	-2.155867390162416	2.512870695762558	0.9081106752570354	2.7778	256.32399999999996
1906	CS(=O)(=O)c1cc(Cc2ccccc2)ccc1Cl	15	3	-6.923675723693991	-1.6319260183202329	1.7199591182996077	0.8641137146286397	3.3343000000000025	280.776
1907	OCc1cccc(C(c2ccccc2)N2CCNC2)c1	15	3	-9.53935756720971	-2.133065198195793	2.6716963109001046	0.8914620418794386	2.1310000000000002	268.35999999999996
1908	Fc1ccccc1C(c1ccc(Cl)cc1)N1CCNC1	15	3	-9.478952915158825	-2.1195583073814928	2.674294993631751	0.9315516066265752	3.4312000000000022	290.76900000000006
1909	CS(=O)(=O)c1ccc(C(c2ccccc2)N2CCNC2)cc1	15	3	-10.095171226509589	-2.1522977372243903	2.6336813731610604	0.9376976838727663	2.0422000000000002	316.4260000000001
1910	CS(=O)(=O)N1CCN(C(c2ccccc2)c2ccccc2)C1	15	3	-7.422312603896091	-1.5824423641659227	2.124138741802142	0.8689546825010536	2.3106999999999998	316.4260000000001
1911	CCNC1CCN(c2cccc(P(=O)(O)O)c2)CC1	15	2	-6.856406006882707	-1.5729674157835238	2.4965235443953446	0.721304128444387	1.0679	284.2960000000001
1912	Cc1ccc(C(C)C)cc1N1CCC(N)CC1	15	2	-8.27408281607317	-2.0067598473986887	2.064930738960033	0.8489005798196754	3.0459200000000006	232.37099999999995
1913	Cc1cc(Cl)ccc1N1CCC(NS(C)(=O)=O)CC1	15	2	-6.772460452711118	-1.5537089848680778	2.0621379967789544	0.9307372791834185	2.1664199999999996	302.8270000000001
1914	Cc1ccccc1N1CCC(NCS(=O)(=O)c2ccccc2)CC1	15	2	-7.969221897576952	-1.626710608006487	2.0646247772341653	0.9058486723171881	2.984820000000002	344.4800000000001
1915	Cc1ccc(N2CCC(N)CC2)cc1	15	2	-7.6727461646593405	-2.0506276688456464	1.7501955856921398	0.7327962092326441	1.92252	190.29
1916	CS(=O)(=O)NC1CCN(c2cccc(F)c2)CC1	15	2	-7.127983775763076	-1.6800818880099206	1.9991003490688382	0.9031949250568133	1.3437000000000001	272.3450000000001
1917	Cc1ccccc1-c1ccccc1C#N	15	2	-6.418113948585798	-1.6571498957956214	1.6160189864246686	0.6792183034802931	3.5337000000000023	193.249
1918	CCNC1CCN(c2cccc(-c3ccccc3C#N)c2)CC1	15	2	-8.722523201752866	-1.8187718145127387	2.087128521538702	0.9334786873252363	3.803580000000003	305.4250000000001
1919	CCN1CCN(Cc2cccc(F)c2)C1	15	1	-8.489497811094065	-2.1919789093354423	1.9780218486786936	0.7484942589857834	1.9206999999999999	208.28
1920	CCN1CCN(Cc2cc(Cl)ccc2C(N)=O)C1	15	1	-8.699385775395726	-2.0504648913133696	2.2573394259919155	0.9002237410548379	1.5338999999999998	267.76000000000005
1921	CCN1CCN(Cc2cc(Br)ccc2C(N)=O)C1	15	1	-8.940203630084053	-2.107226204007007	2.321568964453453	0.9194581031956397	1.643	312.2110000000001
1922	CCN1CCN(Cc2cc(F)ccc2CC(N)=O)C1	15	1	-8.993163280840623	-2.063173153891841	2.384889582131194	0.8620483099231425	0.9485	265.332
1923	CCN1CCN(Cc2c(C(N)=O)ccc(F)c2C(C)(C)C)C1	15	1	-8.88078445470549	-1.893389607542979	2.6844738135100954	0.9285019333722426	2.3171	307.41300000000007
1924	CCN1CCN(Cc2cc(F)ccc2C(=O)CN)C1	15	1	-9.040139647860002	-2.073950271606164	2.4804933557160993	0.8089053718299021	1.0621	265.332
1925	CN1CCN(Cc2cc(F)ccc2C(N)=O)C1	15	1	-8.536989899259456	-2.0705241811457533	2.2786652725115886	0.8385209843347371	0.6295000000000001	237.27799999999996
1926	CCN1CCN(CCc2cc(F)ccc2C(N)=O)C1	15	1	-8.782909233250457	-2.014937567264686	2.3191412512168252	0.8658741568509287	1.0620999999999998	265.33200000000005
1927	CCN1CCN(Cc2cc(F)cc(C(C)C)c2C(N)=O)C1	15	1	-8.69191330794192	-1.8967309841732314	2.6231828916872306	0.9046670296841592	2.143	293.3860000000001
1928	CCN1CCN(c2ccccc2-c2ccc(O)cc2)CC1	15	1	-8.799243595450806	-1.9201523730718426	1.802246142500266	0.9362339267250865	3.201100000000001	282.3870000000001
1929	CCN1CCN(c2ccccc2-c2cccnn2)CC1	15	1	-7.846696214265879	-1.7545746133888758	2.105990110906431	0.8546736151875588	2.2855	268.36400000000003
1930	CCN1CCN(c2cccc(S(N)(=O)=O)c2)CC1	15	1	-7.687522077731698	-1.811966330561794	1.8826541952226847	0.866294075886592	0.4759000000000001	269.37
1931	CCN1CCN(c2ccc(-c3ccc(O)cc3)cc2)CC1	15	1	-7.0637216749666285	-1.541430441125468	1.7075566090828644	0.9362339267250865	3.201100000000001	282.3870000000001
1932	Fc1ccccc1N1CNC(c2ccc(CCl)cc2)C1	15	2	-8.319737353316222	-1.8603498276959258	2.834609582491167	0.8678012023450757	3.672900000000002	290.76900000000006
1933	ClCc1ccc(C2CN(c3ccccc3Br)CN2)cc1	15	2	-8.173309321114898	-1.8276075243145566	2.942234781430159	0.8296327678549577	4.296300000000003	351.675
1934	Brc1ccc(C2CN(c3ccccc3)CN2)cc1	15	2	-8.093142096366613	-1.9075718858157145	2.638280761062216	0.9123892580648505	3.557500000000002	303.20300000000003
1935	CNS(=O)(=O)c1ccc(C2=CC3=CC=C2C3)cc1	15	2	-7.345374388452574	-1.7313213468096018	3.5739281135223075	0.9045963574941249	2.2482000000000006	259.33
1936	NCS(=O)(=O)c1ccc(C2=CC3=CC=C2C3)cc1	15	2	-7.497176578601954	-1.7671014661608007	3.868995081848098	0.903146738129814	2.0300000000000002	259.33
1937	NCS(=O)(=O)c1ccc(C2C3=CC=C2C=C3)cc1	15	2	-7.882807445711463	-1.8579955332167946	3.710258430264389	0.9014642338180204	1.8963	259.33
1938	CC(C)(C)c1cc(C2=CC3=CC=C2C3)ccc1S(N)(=O)=O	15	2	-7.521300114141772	-1.6412822427397464	3.877797746400285	0.910899308275265	3.285000000000001	301.41100000000006
1939	CCc1cc(S(N)(=O)=O)ccc1C1=CC2=CC=C1C2	15	2	-7.287203949544782	-1.6717992419492722	3.752741362976705	0.9196539597764287	2.549900000000001	273.3570000000001
1940	C1=CC2=CC=C1C2c1ccccc1	15	2	-6.3193393904711135	-1.7526693999540732	3.309574505064454	0.6006065851820555	3.2064000000000012	166.22299999999998
1941	O=S(=O)(c1ccccc1)N1CCN(c2ccccc2C(F)(F)F)C1	15	3	-8.128890314941582	-1.659302787221577	2.1729290152414524	0.8481915944485802	3.1738000000000017	356.369
1942	CCC(C)(C)c1cccc(N2CCN(S(=O)(=O)c3ccccc3)C2)c1	15	3	-7.79774606708859	-1.5595492134177178	2.2438650823304886	0.8152087371173682	3.8426000000000027	358.507
1943	CCC(C)(C)c1cccc(C)c1S(C)(=O)=O	15	3	-5.949004013372439	-1.4872510033431097	2.32092408510443	0.813316774701346	3.086120000000002	240.36799999999994
1944	CC(C)(C)c1ccc(C(C)(C)C)c(N2CCN(S(C)(=O)=O)C2)c1	15	3	-7.311715380203765	-1.5245980482552899	2.636009003743064	0.8304196627716346	3.320700000000002	338.51700000000005
1945	CC(C)(C)c1cc(N2CCNC2)ccc1-c1ccccn1	15	3	-7.845496905717066	-1.7120277826185846	2.4270620819706306	0.9140244872131904	3.4132000000000016	281.403
1946	CC(C)(C)c1cc(N2CCN(S(C)(=O)=O)C2)ccc1-c1ccccc1	15	3	-7.828387847115535	-1.565677569423107	2.3399254836682815	0.8400964623473665	3.6902000000000026	358.50700000000006
1947	CC(C)(C)c1cccc(N2CNC(c3ccccc3Cl)C2)c1	15	3	-8.925779656778538	-1.9029826168575186	2.8562286613567363	0.8605201669647983	4.745900000000004	314.86
1948	Fc1ccc(-c2ccc(CCN3CCCNC3)cc2)cc1	15	2	-8.907537242773065	-1.943783984316467	1.9960552829631872	0.9265729081237539	3.288000000000001	284.37799999999993
1949	COc1cc(CN2CCCNC2)ccc1-c1ccc(F)cc1	15	2	-9.033694508216051	-1.9259901404894062	2.096483212955988	0.9378048508311948	3.254100000000001	300.377
1950	OCc1cc(CN2CCCNC2)ccc1N1CCCC1	15	2	-8.326880781104776	-1.8619471467086823	2.3921619492375914	0.873979201942341	1.5318999999999996	275.3960000000001
1951	CC(C)c1ccccc1C1CN(c2ccccc2C(N)=O)CN1C	15	3	-9.302463994239078	-1.8988575113748714	2.988554474220514	0.9384208780921256	3.3595000000000006	323.44000000000005
1952	Cc1c(CO)cccc1N1CC(c2ccccc2)N(C)C1	15	3	-9.030709868559148	-1.9706624548503335	2.9062174605822975	0.9373948766313687	2.937920000000001	282.38700000000006
1953	CN1CN(Cc2cc(CO)ccc2Cl)CC1c1ccccc1	15	3	-8.779995334228099	-1.871901294856348	2.814991263270951	0.9374784568382146	3.278500000000002	316.832
1954	CN1CN(c2ccccc2C(N)=O)CC1c1ccccc1C(F)(F)F	15	3	-9.672754457295031	-1.9345508914590062	2.9878807285006825	0.9253831659950016	3.254900000000002	349.35599999999994
1955	CN1CN(c2cccc(CO)c2-c2ccccc2)CC1c1ccccc1	15	3	-8.728377073141605	-1.7117755776132664	2.8402009814356504	0.7644659573157493	4.2965000000000035	344.458
1956	Oc1ccccc1-c1ccc(Br)c2c1CCOC2	15	3	-8.13834951298177	-1.9182273760985489	2.4465692721457604	0.865763300438735	3.8944000000000027	305.1710000000001
1957	COc1ccccc1-c1cc(CO)ccc1S(C)(=O)=O	15	3	-7.120044101752816	-1.5920902614315726	1.955952718468362	0.9385443383084972	2.258	292.35600000000005
1958	CCc1ccc(-c2ccccc2O)cc1CCO	15	3	-7.281434183696707	-1.7162504960184917	2.0048633897928205	0.8642455665101111	3.156400000000002	242.31799999999996
1959	Oc1cccc(-c2cccc(Br)c2O)c1	15	3	-7.282601949034155	-1.8803597377111303	1.9419474045182028	0.8276011266469622	3.5273000000000003	265.106
1960	OCc1cc(-c2cc(Br)ccc2O)ccc1Cl	15	3	-7.534930697407064	-1.8274891263010742	2.040752997552504	0.8805617290643536	3.9674000000000014	313.578
1961	COc1ccc(Oc2ccc(C)cc2)cc1	16	2	-6.175629807559111	-1.5439074518897777	1.2765046626393026	0.7733512846010187	3.7959200000000024	214.264
1962	Cc1ccc(S(C)(=O)=O)cc1-c1ccc(Cl)cc1Cl	16	2	-7.2228115495179495	-1.6570266122414297	1.858105052121802	0.8243353461824335	4.372320000000003	315.221
1963	Cc1ccc(-c2ccc(O)cc2)c(S(C)(=O)=O)c1	16	2	-6.688862279195967	-1.5765799586807914	1.8344449393357127	0.9050376819723919	2.7711200000000007	262.33
1964	Cc1ccc(S(N)(=O)=O)c(N2CCCCCC2)c1	16	2	-6.017210686671895	-1.4182701601246197	1.9625243490688398	0.8922386260208603	2.0228200000000003	268.38199999999995
1965	Cc1ccc(S(=O)(=O)Nc2ccccc2F)cc1	16	2	-6.011822620321433	-1.4170001807066548	1.523916964453452	0.9270598208986535	2.934920000000001	265.309
1966	Cc1ccc(S(N)(=O)=O)cc1-c1cccc(Cl)c1Cl	16	2	-6.951136063519227	-1.5946999812463913	1.9651303914883176	0.9197033826728639	3.616220000000002	316.20900000000006
1967	Cc1ccc(S(C)(=O)=O)c(-c2ccc(F)cc2)c1	16	2	-6.793972637975798	-1.6013547078361814	1.7498647195554948	0.8343473656079178	3.204620000000002	264.32099999999997
1968	Cc1cccc(S(N)(=O)=O)c1-c1ccccc1	16	2	-7.115867505279868	-1.7258513730687841	1.7733425229207533	0.8848241611229575	2.3094200000000003	247.31900000000005
1969	CS(=O)(=O)c1cccc(CN2CCNC2)c1	16	1	-8.031497523115368	-2.007874380778842	2.2368900138098713	0.8333272715830081	0.4527999999999999	240.32799999999997
1970	CN1CNCC1N1CCN(c2ccccc2)CC1	16	1	-8.5966566340424	-2.026251400487901	2.9544250281159172	0.8258715964851518	0.6271999999999993	246.358
1971	CN1CCNC1c1cccc2ccccc12	16	1	-7.9484720862812965	-1.9871180215703241	2.6884083384117172	0.7804129902157545	2.3734	212.296
1972	c1ccc2c(CN3CCNC3)cccc2c1	16	1	-8.68625447883432	-2.17156361970858	2.0120773215021774	0.8206855779379143	2.2024999999999997	212.29600000000002
1973	CN1CNCC1c1ccccc1Cl	16	1	-7.938420960035499	-2.201721832125081	3.0029681847535477	0.7380845616531344	1.8735999999999997	196.68099999999998
1974	CN1CNC(c2ccc(Cl)cc2)C1	16	1	-7.528390675227884	-2.0879998924045466	2.982633049618414	0.7380845616531344	1.8735999999999997	196.68099999999998
1975	COc1ccc(N2CCN(C)C2)cc1	16	1	-6.745499554594543	-1.8028105882806431	1.9167475087690597	0.7042244821265902	1.4044999999999999	192.262
1976	CN1CCN(c2ccc(F)c(F)c2)C1	16	1	-7.22279555513525	-1.9303733101449858	2.1947894614317836	0.6769678571371412	1.6741	198.21599999999995
1977	CN1CCN(c2ccc(Br)cc2)C1	16	1	-7.003893345656271	-1.942530506588055	2.083003159572236	0.7429295316487534	2.1584000000000003	241.13199999999995
1978	CN1CCNC1N1CCN(c2ccccc2)CC1	16	1	-8.520697419455885	-2.008347641911991	2.934695565126077	0.8258715964851518	0.6271999999999993	246.35799999999998
1979	Cc1ccc(Cc2ccccc2)c(CN2CCN(C)C2)c1	16	1	-9.489883966180201	-2.0708624576842154	2.076286495589798	0.8477189522983041	3.290720000000002	280.415
1980	CN1CCN(Cc2ccccc2Cc2ccccc2O)C1	16	1	-9.66805909477461	-2.1097434583386137	2.166572498111867	0.9337624397134071	2.687900000000001	282.387
1981	Cc1ccc(CCc2ccccc2O)c(CN2CCN(C)C2)c1	16	1	-10.235192942536546	-2.134185259174115	2.300770542204603	0.9185878206438886	3.1907200000000016	310.44100000000003
1982	Cc1ccc(Cc2ccccc2O)c(N2CCN(C)C2)c1	16	1	-8.765647089407981	-1.912821014403877	2.326331312739862	0.9372338969382921	3.000720000000001	282.387
1983	Cc1ccc(Cc2ccccc2O)c(CCN2CCN(C)C2)c1	16	1	-10.474446501949592	-2.184073074926196	2.3451180946521557	0.9193698155649744	3.038820000000001	310.44100000000003
1984	Cc1ccc(Cc2ccccc2CO)c(CN2CCN(C)C2)c1	16	1	-9.947745325092484	-2.074248287650664	2.3430600526941134	0.9197718583482848	2.7830200000000005	310.44100000000003
1985	Cc1ccc(Cc2ccccc2Cl)c(CN2CCN(C)C2)c1	16	1	-9.692220644038798	-2.0663883843857076	2.2153365439999444	0.8430218506209016	3.9441200000000025	314.86000000000007
1986	CCN1CCN(Cc2cc(C)ccc2Cc2ccccc2O)C1	16	1	-10.4643032549962	-2.1819580617310734	2.302060751994812	0.9168665150547873	3.386420000000002	310.4410000000001
1987	CCc1ccc(Cc2ccccc2O)c(CN2CCN(C)C2)c1	16	1	-9.885072314366658	-2.061180061541976	2.346815297449359	0.9181549629079145	3.250300000000002	310.44100000000003
1988	Oc1ccccc1Cc1ccccc1CN1CCNC1	16	1	-9.689424919164477	-2.166621278213217	2.2410933703588434	0.89321071725259	2.3457	268.36
1989	Oc1ccccc1-c1ccccc1Br	16	1	-7.051466903703703	-1.8845838019882097	1.658876739538293	0.8139498458223684	3.8217000000000017	249.107
1990	CN1CCN(Cc2ccccc2-c2ccccc2O)C1	16	1	-9.74400970348972	-2.178826807042059	2.091101206532022	0.9269771347961602	2.764100000000001	268.36
1991	CS(=O)(=O)c1cccc(O)c1-c1ccccc1CN1CCNC1	16	1	-8.900092768305653	-1.8557976286368616	2.5161208380625926	0.8937834259588345	1.8254	332.4250000000002
1992	CCOc1ccccc1-c1ccccc1CN1CCNC1	16	1	-8.987369231143449	-1.9612047523919962	2.101011362367654	0.9116704509015033	3.115000000000001	282.38699999999994
1993	COc1ccccc1-c1ccccc1CN1CCNC1	16	1	-9.265468899983118	-2.0718218303772447	2.0549283116887	0.922472083795087	2.7249	268.36
1994	CCN1CCN(Cc2ccccc2-c2ccccc2O)C1	16	1	-10.258426907819048	-2.2385722769644083	2.103942485501527	0.9329060713812919	3.154200000000002	282.38700000000006
1995	CS(=O)(=O)c1cccc(-c2ccccc2O)c1CN1CCNC1	16	1	-8.393846305071875	-1.750237943987204	2.5310150392460233	0.8937834259588345	1.8254	332.4250000000002
1996	OCc1ccccc1-c1ccccc1CN1CCNC1	16	1	-9.41024190168359	-2.1041940576881393	2.1999562126013466	0.8921719253638788	2.2085999999999997	268.36
1997	Brc1cccc(-c2ccccc2CN2CCNC2)c1	16	1	-9.103526775790092	-2.0884922760781928	2.143515152315725	0.9322847552902006	3.4788000000000023	317.2300000000001
1998	CCN1CCN(Cc2ccc(CO)c(F)c2)C1	16	2	-8.744972610478182	-2.120967398007938	2.2626521587636343	0.8589575780890201	1.413	238.30599999999998
1999	CCN1CCN(c2ccc(C(=O)O)cc2)C1	16	2	-7.534660148621246	-1.8836650371553114	1.9814992445791013	0.8376944644488542	1.4842	220.272
[truncated: 10,167 more rows]
