# Supplementary material for: A Reinforcement Learning-Guided Genetic Algorithm Integrating Medicinal Chemistry-Inspired Molecular Transformations
Source: J Chem Inf Model. 2026 Apr 16;66(8):4576–91. doi: 10.1021/acs.jcim.6c00397 (PMC13126637; doi:10.1021/acs.jcim.6c00397)
Supplement: Supplementary file 5 [file ci6c00397_si_005.csv]

title	smiles	generation	M	DS	LE	SA	QED	logP	MW
1	C1=CC[C@H]2c3ccccc3OC[C@@H]2C1	0	0	-7.99682	-2.1372400445501136	3.1908166087105716	0.5655107886176525	3.128800000000002	186.25399999999993
2	NS(=O)(=O)c1ccccc1-c1ccc2c(c1)OC[C@@H]1CC=CC[C@@H]21	1	1	-8.81309	-1.7989644631020836	3.269755210190487	0.8507749903266032	3.4432000000000027	341.43200000000013
3	O=P(O)(O)c1ccc2c(c1)[C@@H]1CC=CC[C@H]1CO2	1	1	-7.2645	-1.712259070643225	3.8084846746082794	0.6018087174217195	1.9318	266.23299999999995
4	CC(=O)Nc1ccc2c(c1)OC[C@@H]1CC=CC[C@@H]21	1	1	-8.33678	-1.9649978904201286	3.22120047690553	0.7696507315701616	3.087200000000002	243.30599999999995
5	O=P(O)(O)c1cccc2c1OC[C@@H]1CC=CC[C@@H]21	1	1	-8.35385	-1.9690213280050801	3.9165226836580533	0.6018087174217195	1.9317999999999997	266.23299999999995
6	OCc1ccc2c(c1)[C@@H]1CC=CC[C@H]1CO2	1	1	-8.9945	-2.248625	3.35385122738243	0.7311339941441418	2.621100000000001	216.27999999999994
7	CC(=O)Nc1cccc2c1[C@@H]1CC=CC[C@H]1CO2	1	1	-8.23048	-1.9399427401400855	3.415456689923282	0.7696507315701616	3.087200000000001	243.30599999999995
8	C1=C(N2CCCNCC2)C[C@H]2COc3ccccc3[C@@H]2C1	1	1	-8.81786	-1.9242148055963477	3.5630906324615914	0.8579879390173911	2.751800000000001	284.4030000000001
9	Oc1ccc2c(c1)OC[C@@H]1CC=CC[C@@H]21	1	1	-8.60019	-2.2205595096146373	3.4145632477164565	0.6553765838294305	2.8344000000000014	202.253
10	OCCc1ccc2c(c1)[C@@H]1CC=CC[C@H]1CO2	2	2	-7.81428	-1.8952412840089161	3.3592412422216267	0.7914342105112323	2.6636000000000006	230.30699999999996
11	OCCCc1ccc2c(c1)[C@@H]1CC=CC[C@H]1CO2	2	2	-8.09293	-1.9075218942226824	3.321558063150926	0.8280441666231271	3.053700000000001	244.33399999999997
12	OCCc1cc(Cl)c2c(c1)[C@@H]1CC=CC[C@H]1CO2	2	2	-8.17732	-1.9274128079774597	3.586701660337482	0.8306990507744294	3.317000000000002	264.752
13	O=P(CO)(c1ccccc1)c1cccc2c1OC[C@@H]1CC=CC[C@@H]21	2	2	-8.67656	-1.7710953935535678	4.041965099674888	0.6881130786594067	3.392500000000002	340.35900000000015
14	O=P(O)(c1ccccn1)c1cccc2c1OC[C@@H]1CC=CC[C@@H]21	2	2	-8.08663	-1.6861789161463625	4.194273813779256	0.6805381083590797	2.745000000000001	327.32000000000005
15	OCc1ccc2c(c1)OC[C@@H]1CC=CC[C@@H]21	2	2	-8.31481	-2.0787025	3.3641032732089444	0.7311339941441418	2.621100000000001	216.27999999999997
16	CCc1ccc2c(c1)OC[C@@H]1CC=CC[C@@H]21	2	2	-8.36958	-2.092395	3.2830031095428236	0.6477405239925721	3.691200000000003	214.30799999999996
17	CCC(=O)Nc1cccc2c1[C@@H]1CC=CC[C@H]1CO2	2	2	-7.92263	-1.8175759756349286	3.392688163346148	0.8236945612449798	3.4773000000000023	257.33299999999997
18	CC(=O)NCc1cccc2c1[C@@H]1CC=CC[C@H]1CO2	2	2	-8.79549	-2.017823793101187	3.4589180934160773	0.827302993246112	2.7649000000000017	257.33299999999997
19	CNc1cccc2c1[C@@H]1CC=CC[C@H]1CO2	2	2	-7.98561	-1.9964025	3.5684076921942145	0.7264353469622383	3.1705000000000014	215.29599999999996
20	CC(=O)Nc1ccc(-c2ccccc2)c2c1[C@@H]1CC=CC[C@H]1CO2	2	2	-9.15974	-1.8697240980467322	3.334198936898563	0.8109283002447759	4.754200000000004	319.4040000000001
21	CC(=O)Nc1c(-c2ccccc2)ccc2c1[C@@H]1CC=CC[C@H]1CO2	2	2	-8.71052	-1.7780274495256443	3.33922113470076	0.8109283002447759	4.754200000000004	319.4040000000001
22	CC(=O)CNc1ccc(C)c2c1[C@@H]1CC=CC[C@H]1CO2	2	2	-8.09486	-1.8100657228343948	3.7604780185255446	0.855835024104809	3.4381200000000023	271.35999999999996
23	CC(=O)Nc1c(Cl)ccc2c1[C@@H]1CC=CC[C@H]1CO2	2	2	-8.4831	-1.9461566119973623	3.5449065782645626	0.794305864838971	3.7406000000000024	277.75100000000003
24	OCc1cccc2c1OC[C@@H]1CC(N3CCCNCC3)=CC[C@@H]21	2	3	-8.66118	-1.805980872742855	3.800727347382054	0.8786844852988203	2.2441000000000004	314.4290000000001
25	C1=C(CN2CCCNCC2)C[C@H]2COc3ccccc3[C@@H]2C1	2	3	-8.83014	-1.88259217352033	3.412445793791604	0.8498261833737809	2.7943000000000007	298.43000000000006
26	C1=C(N2CCNCC2)C[C@H]2COc3ccccc3[C@@H]2C1	2	3	-9.06688	-2.027416002383329	3.5710621480802	0.8476247228006655	2.3617	270.37600000000003
27	CCN1CCN(c2cccc(-c3ccc4c(c3)OC[C@@H]3CC=CC[C@@H]43)c2)CC1	2	2	-8.59766	-1.6248050155062561	3.2272336378518887	0.7080690325118156	4.937700000000004	374.5280000000002
28	C1=CC[C@H]2c3ccc(-c4ccccc4)cc3OC[C@@H]2C1	2	2	-9.10959	-2.036966248715231	3.0082021480802013	0.670958351291184	4.795800000000004	262.35200000000003
29	NS(=O)(=O)Cc1ccccc1-c1ccc2c(c1)OC[C@@H]1CC=CC[C@@H]21	2	2	-10.5477	-2.10954	3.4078306657884827	0.8556627675583399	3.5843000000000025	355.4590000000002
30	CS(=O)(=O)c1ccccc1-c1ccc2c(c1)OC[C@@H]1CC=CC[C@@H]21	2	2	-9.2352	-1.8851273060459341	3.2525598924647348	0.769684560476209	4.199300000000004	340.44400000000013
31	NS(=O)(=O)c1ccccc1Cc1ccc2c(c1)OC[C@@H]1CC=CC[C@@H]21	2	2	-7.84248	-1.5684960000000001	3.348396050403869	0.858416355504149	3.3670000000000027	355.4590000000001
32	NCS(=O)(=O)c1ccccc1-c1ccc2c(c1)OC[C@@H]1CC=CC[C@@H]21	2	2	-9.15404	-1.830808	3.502824896557714	0.8559172316791026	3.4857000000000022	355.4590000000002
33	CNC1CCN(c2cccc3c2OC[C@@H]2CC=CC[C@@H]32)CC1	3	3	-9.41827	-2.007981910830555	3.493028763129958	0.8477952372008853	3.317000000000002	298.43000000000006
34	CS(=O)(=O)c1cccc(-c2cccc3c2OC[C@@H]2CC=CC[C@@H]32)c1	3	3	-9.65038	-1.9698755686633274	3.3072542068460056	0.769684560476209	4.199300000000004	340.4440000000001
35	OCc1cc(CO)c2c(c1)[C@@H]1CC=CC[C@H]1C(c1ccccc1F)O2	3	3	-9.98753	-1.997506	3.7537593010922823	0.8307172035364865	3.993800000000003	340.39400000000006
36	O=S(=O)(c1ccccc1)C1C=CC[C@H]2COc3ccc(CO)cc3[C@H]12	3	3	-9.12162	-1.824324	3.7141131472461293	0.8587170830280786	3.073500000000002	356.44300000000004
37	CS(=O)(=O)c1cc2c(cc1CO)[C@@H]1CC=CC[C@H]1CO2	3	3	-9.58943	-2.1442617345475807	3.6476765436845966	0.8476951234770181	2.0246	294.372
38	OCCc1ccc2c(c1)[C@@H]1C(c3ccccc3)C=CC[C@H]1CO2	3	3	-9.64178	-2.0104501071672227	3.4439778152650398	0.8666781392583986	4.057300000000002	306.40500000000014
39	NS(=O)(=O)Cc1ccccc1Cc1ccc2c(c1)OC[C@@H]1CC=CC[C@@H]21	3	3	-10.1653	-1.9935793485201823	3.433036149844731	0.8386870908930206	3.5081000000000024	369.48600000000016
40	O=S1(=O)Cc2c(cccc2-c2ccc3c(c2)OC[C@@H]2CC=CC[C@@H]32)N1	3	3	-9.3213	-1.8642600000000003	3.838862752195226	0.7870387756895373	4.051100000000003	353.4430000000001
41	O=S1(=O)Cc2c(cccc2-c2ccc3c(c2CO)OC[C@@H]2CC=CC[C@@H]32)N1	3	3	-9.06054	-1.7437017360011238	4.083559533461695	0.7780101756255648	3.543400000000002	383.4690000000001
42	CCN1CCN(C2=CC[C@H]3c4ccccc4OC[C@@H]3C2)CC1	3	3	-8.51757	-1.8159520256090564	3.4082903015914976	0.834260250529677	3.094000000000001	298.4300000000001
43	NC(=O)CC1=CC[C@H]2c3ccccc3OC[C@@H]2C1	3	3	-8.32609	-1.9624782332565007	3.4623019561954713	0.8106704604210913	2.3744000000000005	243.30599999999998
44	Clc1ccc2c(c1)[C@@H]1CC=C(N3CCNCC3)C[C@H]1CO2	3	3	-8.50574	-1.8561046376958898	3.623219948307037	0.8629844495094507	3.0151000000000012	304.821
45	CCN1CCN(CC2=CC[C@H]3c4ccccc4OC[C@@H]3C2)CC1	3	3	-7.60513	-1.585779225777881	3.271578252359431	0.7976117164022303	3.1365000000000016	312.45700000000016
46	C1=C(CN2CCNCC2)C[C@H]2COc3ccccc3[C@@H]2C1	3	3	-7.83624	-1.7100077601828931	3.415466456637416	0.8441290934163628	2.4041999999999994	284.4030000000001
47	C1=C(N2CCOCC2)C[C@H]2COc3ccccc3[C@@H]2C1	3	3	-6.92149	-1.547692214558502	3.4628729173109702	0.7837275090196995	2.7887000000000013	271.36000000000007
48	CC(=O)Nc1ccc2c(c1)OC[C@@H]1CC(N3CCNCC3)=CC[C@@H]21	3	3	-7.01514	-1.4319594561823321	3.5983420138216387	0.8752396682903775	2.3201	327.42800000000005
49	Cc1ccc(-c2cc(C(F)F)cc3c2OC[C@@H]2CC=CC[C@@H]32)cc1	3	2	-8.96885	-1.830758839963409	3.503817417548346	0.6111577193683708	6.041820000000004	326.386
50	CCC(=O)NCc1cccc2c1[C@@H]1CC=CC[C@H]1CO2	3	2	-8.34999	-1.8671145251443468	3.444059813862694	0.8575998120473572	3.155000000000002	271.35999999999996
51	CC(=O)NCCc1ccc(C(C)(C)C)c2c1[C@@H]1CC=CC[C@H]1CO2	3	2	-8.31494	-1.6972800201547966	3.6503265275168992	0.8487336882985768	4.104900000000003	327.4680000000001
52	Cc1ccc(OP(O)c2cccc3c2OC[C@@H]2CC=CC[C@@H]32)cc1	3	1	-8.89725	-1.8161435511648027	4.011202901872691	0.662821477586203	4.445720000000003	340.3590000000001
53	O=P(O)(O)c1cccc2c1OC[C@@H]1CC(c3ncccc3Cl)=CC[C@@H]21	3	1	-7.67655	-1.53531	3.9057662562543554	0.7828462015005316	3.5076000000000027	377.764
54	O=P(O)(c1ccccc1O)c1cccc2c1OC[C@@H]1CC=CC[C@@H]21	3	1	-8.21528	-1.6769370078409824	4.068507173253485	0.6502256518830327	3.055600000000001	342.33100000000013
55	Cc1cccc(OP(O)c2cccc3c2OC[C@@H]2CC=CC[C@@H]32)c1	3	1	-8.90508	-1.8177418432219687	4.086512132641922	0.662821477586203	4.445720000000003	340.3590000000001
56	CC(C)c1cc2c(c(P(=O)(O)O)c1)OC[C@@H]1CC=CC[C@@H]21	3	1	-7.80546	-1.7032910135214292	4.043021856410057	0.6507449119877611	3.055200000000001	308.314
57	O=P(O)(O)c1c(-c2ccccc2)ccc2c1OC[C@@H]1CC=CC[C@@H]21	3	1	-8.14471	-1.662531966911965	3.63684484229751	0.6463958918546406	3.5988000000000024	342.33100000000013
58	CS(=O)(=O)c1ccc2c(c1P(=O)(O)O)OC[C@@H]1CC=CC[C@@H]21	3	1	-7.84648	-1.67287515686997	4.02938970987552	0.6200933096370012	1.3353000000000002	344.3250000000001
59	O=P(O)(Oc1ccc(Cl)cc1)c1cccc2c1OC[C@@H]1CC=CC[C@@H]21	3	1	-6.45139	-1.290278	3.916234301092283	0.6243249623775453	4.671900000000003	376.7760000000002
60	OP(Oc1ccc(Cl)c(Cl)c1)c1cccc2c1OC[C@@H]1CC=CC[C@@H]21	3	1	-8.86809	-1.7736180000000001	4.1336304549384355	0.5554687537143611	5.444100000000003	395.2220000000002
61	CS(=O)(=O)c1cc(CO)c(S(C)(=O)=O)c2c1OC[C@@H]1CC=CC[C@@H]21	4	3	-7.00849	-1.43060203061654	4.026284482122568	0.8062529975204644	1.4281000000000006	372.46400000000017
62	Cc1ccc2c(c1)[C@@H]1CC=CC[C@H]1CO2	4	3	-7.62266	-1.968162348920095	3.247138072891281	0.582845188461415	3.4372200000000017	200.28099999999998
63	Cc1ccc(-c2ccc(O)c3c2OC[C@@H]2CC=CC[C@@H]32)cc1	4	3	-9.77978	-2.085056101800272	3.377076344490904	0.7642666592921398	4.809820000000004	292.378
64	O=S(=O)(c1ccccc1)c1ccc2c(c1)OC[C@@H]1CC=CC[C@@H]21	4	3	-9.74742	-2.032477569868212	3.1775301669943996	0.784612524761851	3.9616000000000033	326.41700000000003
65	NCS(=O)(=O)c1ccc(-c2cccc3c2OC[C@@H]2CC=CC[C@@H]32)cc1	4	3	-8.93655	-1.7873100000000002	3.501813358096175	0.8559172316791027	3.4857000000000022	355.45900000000006
66	CS(=O)(=O)c1cc(CO)c(I)c2c1OC[C@@H]1CC=CC[C@@H]21	4	3	-6.94629	-1.5158047487673716	4.123367745004222	0.5905291888347475	2.629200000000001	420.2680000000002
67	NS(=O)(=O)c1ccc(-c2cccc3c2OC[C@@H]2CC=CC[C@@H]32)cc1	4	3	-9.14108	-1.8659151414967048	3.2662956784179125	0.8507749903266032	3.4432000000000027	341.4320000000001
68	OCCc1cc(O)c2c(c1)[C@@H]1CC=CC[C@H]1CO2	4	3	-9.01451	-2.1247403833579814	3.690039234301979	0.7875894726195269	2.3692	246.30599999999995
69	OCc1cc2c(cc1Cc1ccc(O)cc1)OC[C@@H]1CC=CC[C@@H]21	4	3	-9.91889	-2.0246849428995533	3.4290727830524084	0.8422502225023956	3.917500000000003	322.4040000000001
70	C1=C(c2ccn[nH]2)C[C@H]2c3ccccc3OC[C@@H]2C1	4	3	-8.05286	-1.847452786656892	3.5760880897355474	0.8445151801368339	3.3793000000000024	252.31699999999998
71	Fc1ccccc1-c1ccc2c(c1)OC[C@@H]1CC=CC[C@@H]21	4	3	-9.06156	-1.9773945054468591	3.1242670947090216	0.6725804775292749	4.934900000000003	280.342
72	O=S1(=O)Cc2c(Cc3ccc4c(c3)OC[C@@H]3CC=CC[C@@H]43)cccc2N1	4	3	-8.56377	-1.6794934746123265	3.8742324008568776	0.8172202597042733	3.9749000000000025	367.47
73	Clc1cccc2c1[C@@H]1CC=C(N3CCNCC3)C[C@H]1CO2	4	1	-9.28813	-2.0268361328376283	3.766543273369071	0.8629844495094507	3.0151000000000012	304.821
74	FC1C=C(N2CCNCC2)C[C@H]2COc3ccccc3[C@H]12	4	1	-8.59586	-1.8757704339639576	3.9863532362162957	0.858041998550399	2.3097000000000003	288.366
75	Cc1ccc(-c2cccc(O)c2)c2c1[C@@H]1CC=CC[C@H]1CO2	4	2	-8.88943	-1.8952328439930541	3.456375863721675	0.7642666592921398	4.809820000000004	292.37800000000004
76	CC(=O)NCc1cc(C(C)C)cc2c1[C@@H]1CC=CC[C@H]1CO2	4	2	-8.91679	-1.9010660155925436	3.6117431093792423	0.8599673141017272	3.8883000000000028	299.41400000000004
77	CC(=O)NCc1cc(-c2ccccc2)cc2c1[C@@H]1CC=CC[C@H]1CO2	4	2	-9.38011	-1.876022	3.3559240799086094	0.8438645176948418	4.431900000000003	333.4310000000001
78	CCc1ccc2c(c1CN)[C@@H]1CC=CC[C@H]1CO2	4	2	-9.02671	-2.127615950934807	3.713029175130382	0.8098128212400181	3.1499000000000024	243.34999999999994
79	CC(=O)NCCc1cccc2c1[C@@H]1CC=CC[C@H]1CO2	4	2	-8.34238	-1.8654128774134695	3.4439213523242325	0.8585020497975956	2.8074000000000012	271.35999999999996
80	CCCc1cc(NC(C)=O)c2c(c1)OC[C@@H]1CC=CC[C@@H]21	4	2	-8.16791	-1.7823840878374644	3.550930742351703	0.8511560300500242	4.0397000000000025	285.387
81	CNC1CCN(Cc2cccc3c2OC[C@@H]2CC=CC[C@@H]32)CC1	4	1	-6.81841	-1.4217367659508993	3.4610852659340905	0.8667190047904925	3.3126000000000015	312.4570000000001
82	CCNC1CCN(c2cccc3c2OC[C@@H]2CC=CC[C@@H]32)CC1	4	1	-9.74182	-2.0313098891494925	3.4652615102779816	0.8612565103641797	3.707100000000003	312.4570000000001
83	COC1CCN(c2cccc3c2OC[C@@H]2CC=CC[C@@H]32)CC1	4	1	-9.26747	-1.975831242804129	3.4733011891654595	0.7764789220508506	3.7440000000000024	299.4140000000001
84	NC1CCN(c2cccc3c2OC[C@@H]2CC=CC[C@@H]32)CC1	4	1	-9.45295	-2.0628028055063243	3.511541784535325	0.8055549100116891	3.056300000000001	284.403
85	CNCC1CCN(c2cccc3c2OC[C@@H]2CC=CC[C@@H]32)CC1	4	1	-8.33168	-1.7372753733110489	3.4920090215901993	0.863733752847943	3.564600000000002	312.4570000000001
86	OCc1cc(CO)c2c(c1)[C@@H]1CC=CC[C@H]1C(Cc1ccccc1F)O2	4	2	-9.95417	-1.9521733489084574	3.7830651697639164	0.8198778647745004	3.863800000000002	354.42100000000005
87	OCc1cc(CO)c2c(c1)[C@@H]1CC=CC[C@H]1C(c1ccccc1)O2	4	2	-9.71504	-1.983074235894024	3.639566198575988	0.8438816658842152	3.854700000000003	322.40400000000005
88	OCc1cccc2c1OC(c1ccccc1)[C@@H]1CC=CC[C@@H]21	4	2	-9.0841	-1.9367366274460005	3.450817546362753	0.8332185990859096	4.362400000000004	292.37800000000004
89	OCc1cc(CO)c2c(c1)[C@@H]1CC=CC[C@H]1CO2	4	2	-9.03204	-2.1288722439827152	3.713532429568252	0.7857614859752957	2.1133999999999995	246.30599999999998
90	Cc1cc(CO)cc2c1OC(c1ccccc1F)[C@@H]1CC=CC[C@@H]21	4	2	-9.37227	-1.913106602632875	3.684184096330407	0.8033767702489994	4.8099200000000035	324.3950000000001
91	OCc1cc(CO)c2c(c1)[C@@H]1CC=CC[C@H]1C(Cc1ccccc1)O2	4	2	-9.60195	-1.92039	3.6679353548330624	0.8367065282919917	3.724700000000002	336.43100000000004
92	C1=CC[C@H]2c3cccc(-c4ccccc4)c3OC[C@@H]2C1	4	2	-9.30956	-2.081680900061294	3.0989059942340464	0.670958351291184	4.795800000000004	262.35200000000003
93	Cc1ccc(-c2cc(CF)cc3c2OC[C@@H]2CC=CC[C@@H]32)cc1	4	2	-9.65659	-2.0135382056394078	3.4688759764088655	0.6586248003434951	5.573720000000004	308.396
94	O=C(O)c1cc(-c2ccccc2)c2c(c1)[C@@H]1CC=CC[C@H]1CO2	4	2	-8.22678	-1.7154022112764615	3.244233496500714	0.8312854760170773	4.494000000000003	306.3610000000001
95	FC(F)c1cc(-c2ccccc2)c2c(c1)[C@@H]1CC=CC[C@H]1CO2	4	2	-9.95144	-2.075018680624136	3.473298479279128	0.6431016992739176	5.733400000000004	312.3590000000001
96	FCc1cc(-c2cccc(F)c2)c2c(c1)[C@@H]1CC=CC[C@H]1CO2	4	2	-9.46611	-1.9738203800498162	3.5498945757200024	0.6742202161278295	5.404400000000003	312.3590000000001
97	O=C(O)c1ccc2c(c1)[C@@H]1CC=CC[C@H]1CO2	4	2	-7.84311	-1.9022335860787136	3.232374190416289	0.7544482745982818	2.827000000000001	230.26299999999995
98	CS(=O)(=O)c1cccc(-c2cc(CF)cc3c2OC[C@@H]2CC=CC[C@@H]32)c1	4	2	-9.68107	-1.8986140324022194	3.6084824117989935	0.7356410694434472	4.6688000000000045	372.4610000000001
99	Cc1ccc(-c2cc(CC(=O)O)cc3c2OC[C@@H]2CC=CC[C@@H]32)cc1	4	2	-8.81683	-1.763366	3.3451864350192526	0.8254110743154253	4.731320000000004	334.415
100	Clc1ccc(OPc2cccc3c2OC[C@@H]2CC=CC[C@@H]32)cc1Cl	4	3	-8.81353	-1.7990542777259855	4.085396528246317	0.5007283199357414	5.733400000000004	379.22300000000007
101	OP(Sc1ccccc1)c1cccc2c1OC[C@@H]1CC=CC[C@@H]21	4	3	-9.76259	-2.0356407335294575	4.1697667292921885	0.6385568095758685	4.850600000000003	342.40000000000015
102	OP(Nc1ccc(Cl)cc1)c1cccc2c1OC[C@@H]1CC=CC[C@@H]21	4	3	-9.03671	-1.8446107044588478	4.107247737037527	0.6092779247402986	4.823800000000003	359.7930000000002
103	OP(O)c1cccc2c1OC[C@@H]1CC=CC[C@@H]21	4	3	-7.16869	-1.7386627098417098	4.103845462001846	0.5921301015348113	2.0505999999999998	250.23399999999995
104	NS(=O)(=O)c1ccc(P(O)c2cccc3c2OC[C@@H]2CC=CC[C@@H]32)cc1	4	3	-7.57549	-1.4856758205779619	4.146878250844997	0.6216088033362542	2.1162	389.4130000000001
105	CCc1ccc(OP(O)c2cccc3c2OC[C@@H]2CC=CC[C@@H]32)o1	4	3	-8.3958	-1.7137854985382506	4.4619209238507125	0.6638780427630258	4.2927000000000035	344.3470000000001
106	Cc1ccc(S(=O)(=O)C2=CC[C@H]3COc4c(PO)cccc4[C@@H]3C2)cc1	4	3	-9.29657	-1.8232073784415874	4.134800288267035	0.8184143058231619	3.449920000000003	388.42500000000007
107	O=C(O)c1ccc(-c2ccc3c(c2)OC[C@@H]2CC=CC[C@@H]32)cc1	4	3	-9.31086	-1.9414485172674554	3.0789207525282674	0.8312854760170773	4.494000000000003	306.361
108	Clc1cccc(-c2cccc3c2[C@@H]2CC=CC[C@H]2CO3)c1	4	3	-8.44904	-1.8437316833195092	3.2546866976866893	0.6358914184302495	5.449200000000004	296.797
109	O=S1(=O)Cc2c(Cc3ccc4c(c3CO)OC[C@@H]3CC=CC[C@@H]43)cccc2N1	4	3	-8.97614	-1.6963310123785222	4.145166888804417	0.7779629234742611	3.467200000000002	397.4960000000001
110	CS(=O)(=O)c1cccc2c1OC[C@@H]1CC=CC[C@@H]21	4	3	-8.35401	-1.9690590403667436	3.579748928001945	0.7320527968671005	2.532300000000001	264.34599999999995
111	CCOc1c(-c2cccc3c2CS(=O)(=O)N3)ccc2c1OC[C@@H]1CC=CC[C@@H]21	4	3	-9.52757	-1.8005414870542615	4.027462615300143	0.7774226661749009	4.449800000000003	397.4960000000002
112	O=S1(=O)Cc2c(cccc2-c2ccc3c(c2F)OC[C@@H]2CC=CC[C@@H]32)N1	4	3	-9.12516	-1.7895911117175514	4.037332149844731	0.7649770902565086	4.190200000000003	371.4330000000001
113	O=S1(=O)Cc2c(cccc2-c2ccc3c(c2O)OC[C@@H]2CC=CC[C@@H]32)N1	4	3	-9.57163	-1.8771510825726967	4.075146919075501	0.7507654190823619	3.756700000000002	369.4420000000001
114	O=C(O)CP(=O)(c1ccccn1)c1cccc2c1OC[C@@H]1CC=CC[C@@H]21	4	2	-8.98377	-1.7618622513703637	4.278360554379301	0.6624318835664043	2.9223000000000017	369.3570000000002
115	O=[PH](O)c1cccc2c1OC[C@@H]1CC=CC[C@@H]21	4	2	-7.42721	-1.8013630196261026	4.596584811591361	0.6137483148373905	2.2211	250.23399999999995
116	CP(=O)(c1ccccn1)c1cccc2c1OC[C@@H]1CC=CC[C@@H]21	4	2	-8.68129	-1.8101740976095428	4.214635926293607	0.6268396342724282	3.467500000000002	325.34800000000007
117	O=P(O)(Cc1cccc2c1OC[C@@H]1CC=CC[C@@H]21)c1ccccn1	4	2	-8.90345	-1.8174091208652405	4.180772791982582	0.6842012703336834	3.6197000000000026	341.347
118	OP(c1ccccn1)c1cccc2c1OC[C@@H]1CC=CC[C@@H]21	4	2	-8.49309	-1.8107328720726714	4.272844528611273	0.6848607304500254	2.8638000000000012	311.3210000000001
119	OCc1ccc2c(c1Cl)[C@@H]1CC=CC[C@H]1CO2	5	2	-8.3205	-2.0180176681148083	3.7881531543095397	0.7754947794413182	3.2745000000000024	250.72499999999997
120	Oc1ccccc1Cc1cccc2c1OC[C@@H]1CC=CC[C@@H]21	5	2	-9.01852	-1.9227549244673998	3.3701324317690116	0.8299640359189816	4.425200000000004	292.37800000000004
121	OCc1cc2c(cc1Br)OC[C@@H]1CC=CC[C@@H]21	5	2	-8.91472	-2.1621371872238986	3.6200212861776713	0.8048025345367091	3.383600000000002	295.176
122	CCc1cc(CO)cc2c1OC[C@@H]1CC=CC[C@@H]21	5	2	-8.90691	-2.099378820139424	3.6676297668463587	0.8095896350030246	3.1835000000000013	244.33399999999995
123	Cc1ccc(-c2ccc(COCN)c3c2OC[C@@H]2CC=CC[C@@H]32)cc1	5	3	-9.13542	-1.827084	3.658953795398599	0.6589874385301268	4.537020000000004	335.447
124	Nc1cccc2c1[C@@H]1CC=CC[C@H]1CO2	5	3	-8.45065	-2.181948447641847	3.5789674435206518	0.51712546339159	2.711000000000001	201.26899999999998
125	O=C(O)Cc1ccc(F)cc1-c1cccc2c1[C@@H]1CC=CC[C@H]1CO2	5	3	-7.98301	-1.596602	3.4474883580961757	0.8345414982709056	4.562000000000004	338.3780000000001
126	CS(=O)(=O)c1ccc(-c2cccc(O)c2)c2c1[C@@H]1CC=CC[C@H]1CO2	5	3	-8.38326	-1.676652	3.6209898748892417	0.8289778575473735	3.904900000000003	356.44300000000015
127	OCc1ccc(-c2cccc3c2OC[C@@H]2CC=CC[C@@H]32)cc1	5	3	-9.17941	-1.957056787721854	3.2176862779228568	0.8367748418140555	4.288100000000004	292.37799999999993
128	O=C(O)c1cccc(-c2cccc3c2OC[C@@H]2CC=CC[C@@H]32)c1	5	3	-9.04205	-1.885397757624773	3.2167623139519197	0.8312854760170773	4.494000000000003	306.361
129	Oc1ccc(-c2ccccc2)c2c1[C@@H]1CC=CC[C@H]1CO2	5	3	-9.8922	-2.158655013792484	3.344845258480734	0.7781062100691646	4.501400000000003	278.35100000000006
130	OCc1cccc(-c2cccc3c2OC[C@@H]2CC=CC[C@@H]32)c1	5	3	-9.38075	-1.9999826199528927	3.278911840053034	0.8367748418140555	4.288100000000004	292.378
131	CS(=O)(=O)c1c(C(F)F)cc(CO)c2c1[C@@H]1CC=CC[C@H]1CO2	5	3	-8.55846	-1.7845622721309122	4.134243927860399	0.8565120852240798	2.962200000000001	344.37900000000013
132	FC1=CC[C@H]2COc3c(-c4ccccc4)cccc3[C@@H]2C1	5	3	-9.32337	-2.0345261312895446	3.3105782609621244	0.706401537469864	5.0930000000000035	280.34200000000004
133	CC(C)(C)c1cc(C(F)F)cc2c1OC[C@@H]1CC=CC[C@@H]21	5	3	-8.83706	-1.9284045890888788	3.8009815381076706	0.632734605942029	5.3639000000000046	292.36899999999997
134	FC(F)c1cc(Cl)c2c(c1)[C@@H]1CC=CC[C@H]1CO2	5	3	-8.13702	-1.9179140068835203	3.7597760773232123	0.6710939382521911	4.719800000000003	270.70599999999996
135	O=P(O)(O)c1ccc(-c2cc(C(F)F)cc3c2OC[C@@H]2CC=CC[C@@H]32)nc1	5	3	-8.86478	-1.7060277064356035	4.107874014931642	0.610239070344911	3.9314000000000027	393.32600000000014
136	Cc1ccsc1NS(=O)(=O)c1cccc2c1OC[C@@H]1CC=CC[C@@H]21	5	3	-8.0214	-1.6373614185634155	3.7228274509931634	0.8294529216458686	4.299520000000003	361.48800000000017
137	OCc1cc(CF)cc2c1OC[C@@H]1CC=CC[C@@H]21	5	3	-9.22458	-2.1742543571992674	3.86419722246766	0.8148929379515956	3.090600000000001	248.29699999999997
138	NCC1CCN(c2cccc3c2OC[C@@H]2CC=CC[C@@H]32)CC1	5	1	-8.66459	-1.8472967949276586	3.4885553903488926	0.8514293180211379	3.3039000000000023	298.43000000000006
139	NC1CCN(Cc2cccc3c2OC[C@@H]2CC=CC[C@@H]32)CC1	5	1	-9.24371	-1.9707655937835196	3.474308763129959	0.8529325528626793	3.0519000000000007	298.43000000000006
140	CS(=O)(=O)c1ccc(N2CCC(N)CC2)c2c1[C@@H]1CC=CC[C@H]1CO2	5	1	-8.57574	-1.715148	3.798173840219686	0.8183955135587038	2.4598000000000004	362.4950000000001
141	CCCc1ccc(N2CCC(N)CC2)c2c1[C@@H]1CC=CC[C@H]1CO2	5	1	-8.70398	-1.7766924776158273	3.694169266568892	0.8530723578473303	4.008800000000003	326.48400000000004
142	C1=C(CN2CCNCC2)C[C@H]2COc3cccc(-c4ccccc4)c3[C@@H]2C1	5	2	-9.46922	-1.8223522386719293	3.426522912817383	0.8352612261646541	4.071200000000003	360.5010000000001
143	CCN1CCN(C2=CC[C@H]3c4cc(CO)ccc4OC[C@@H]3C2)CC1	5	2	-7.66725	-1.565070852529527	3.5407736621732866	0.925101527806711	2.5863000000000005	328.4560000000002
144	C1=C(N2CCNC2)C[C@H]2COc3ccccc3[C@@H]2C1	5	2	-8.8203	-2.0235155974585157	3.80181440552502	0.8342926241359013	2.3192000000000004	256.349
145	CCc1ccc2c(c1CNC(C)=O)[C@@H]1CC=CC[C@H]1CO2	5	1	-8.49623	-1.8540293855597458	3.6167668961978556	0.8651347476686411	3.327300000000002	285.387
146	CC(=O)CNCc1cccc2c1[C@@H]1CC=CC[C@H]1CO2	5	1	-9.31275	-2.0823942057461164	3.6165041109449234	0.855791261272086	2.8074000000000012	271.35999999999996
147	OCc1cc(CO)c2c(c1)[C@@H]1CC=CC[C@H]1C(c1ccccc1Cl)O2	5	1	-9.85393	-1.970786	3.746395839553821	0.7954757116429312	4.508100000000003	356.84900000000005
148	CS(=O)(=O)c1cc(CO)cc2c1OC(c1ccccc1F)[C@@H]1CC=CC[C@@H]21	5	1	-10.2497	-1.9725556847043024	3.8445136826241075	0.8101872696585507	3.905000000000004	388.4600000000001
149	COc1c(-c2cccc3c2CS(=O)(=O)N3)ccc2c1OC[C@@H]1CC=CC[C@@H]21	5	1	-7.97369	-1.534537355978209	4.011346515710216	0.7945647144413566	4.059700000000003	383.46900000000016
150	CN1c2cccc(-c3ccc4c(c3O)OC[C@@H]3CC=CC[C@@H]43)c2CS1(=O)=O	5	1	-9.43158	-1.815108417294497	4.034530616225087	0.7612761520066273	3.7810000000000024	383.4690000000001
151	CCN1c2cccc(-c3ccc4c(c3O)OC[C@@H]3CC=CC[C@@H]43)c2CS1(=O)=O	5	1	-8.85831	-1.6740632354511837	4.043488512736041	0.7725798027541326	4.171100000000004	397.4960000000001
152	O=S(=O)(C1=CC[C@H]2COc3ccccc3[C@@H]2C1)c1ccccc1	5	2	-8.97416	-1.8712417140544382	3.2947512921379136	0.839630453862148	3.9304000000000032	326.41700000000003
153	Cc1ccc(SC2=CC[C@H]3COc4c(PO)cccc4[C@@H]3C2)cc1	5	2	-9.18219	-1.8743066851071895	4.262617407367197	0.8036541258230027	4.7683200000000046	356.4270000000001
154	Cc1ccc(S(=O)C2=CC[C@H]3COc4c(PO)cccc4[C@@H]3C2)cc1	5	2	-9.6226	-1.92452	4.581490472949592	0.8343190408074058	3.783820000000003	372.42600000000004
155	OPc1cccc2c1OC[C@@H]1CC=CC[C@@H]21	5	2	-8.69257	-2.1731425	4.32396640114777	0.5966642487588576	2.3399	234.23499999999996
156	O=S(=O)(C1=CC[C@H]2COc3c(P)cccc3[C@@H]2C1)c1ccccc1	5	2	-8.2774	-1.68961719974279	3.9852937953270633	0.7727750980081688	3.4308000000000023	358.39900000000006
157	Cc1ccc(S(=O)(=O)C2=CC[C@H]3COc4ccccc4[C@@H]3C2)cc1	5	2	-9.03551	-1.8443657554845696	3.3157404944714246	0.8211629811738587	4.238820000000003	340.4440000000001
158	Cc1ccc(S(=O)C2=CC[C@H]3COc4c(P)cccc4[C@@H]3C2)cc1	5	2	-9.43325	-1.925554093009118	4.451644114341564	0.7583683228076614	4.073120000000004	356.427
159	O=S(C1=CC[C@H]2COc3c(PO)cccc3[C@@H]2C1)c1ccccc1	5	2	-10.0205	-2.04542599729657	4.581492370433297	0.8548606125132103	3.4754000000000023	358.39900000000006
160	Pc1cccc2c1OC[C@@H]1CC=CC[C@@H]21	5	2	-7.22542	-1.8655954219569328	4.149054645258018	0.4802035909712835	2.629200000000001	218.23599999999996
161	O=P(O)(Nc1cccc2c1OC[C@@H]1CC=CC[C@@H]21)c1ccccn1	5	2	-8.48165	-1.731309556406412	4.1889222425320325	0.6603083264596415	3.446600000000002	342.335
162	O=P(CO)(Cc1cccc2c1OC[C@@H]1CC=CC[C@@H]21)c1ccccn1	5	2	-8.65495	-1.7309899999999998	4.298164859574897	0.6716264252094537	3.662200000000002	355.3740000000001
163	OP(Oc1cccc(Cl)c1)c1cccc2c1OC[C@@H]1CC=CC[C@@H]21	5	2	-8.96417	-1.8298035389637235	4.107669055718846	0.631436595604277	4.790700000000003	360.77700000000016
164	OCc1cc(OP(O)c2cccc3c2OC[C@@H]2CC=CC[C@@H]32)ccc1Cl	5	2	-8.926	-1.7505326222434308	4.215107631302377	0.603909819578909	4.283000000000003	390.8030000000001
165	O=P(O)(O)c1ccc(P(O)O)c2c1[C@@H]1CC=CC[C@H]1CO2	5	2	-7.05096	-1.538645615338373	4.584062705216423	0.47311514959933165	0.8536000000000001	330.2130000000001
166	OP(Oc1ccc(Cl)cc1)c1cccc2c1OC[C@@H]1CC=CC[C@@H]21	5	2	-9.34649	-1.9078442821687955	4.025157846927637	0.631436595604277	4.790700000000003	360.77700000000016
167	Clc1cccc(OPc2cccc3c2OC[C@@H]2CC=CC[C@@H]32)c1	5	2	-8.88606	-1.85287159417601	4.0592744215998815	0.57074217416749	5.080000000000003	344.7780000000001
168	CS(=O)(=O)c1cc(CO)cc2c1OC[C@@H]1CC=CC[C@@H]21	5	2	-8.22631	-1.8394588363986293	3.7610839612670146	0.8476951234770181	2.0246000000000004	294.372
169	CS(=O)(=O)c1c(Br)c(CO)cc2c1OC[C@@H]1CC=CC[C@@H]21	5	2	-9.01098	-1.9663570445587226	4.0011849863835325	0.8102191007321868	2.7871000000000015	373.2680000000002
170	Cc1ccc(C2=CC[C@H]3c4ccccc4OC[C@@H]3C2)nc1	6	3	-8.22778	-1.7954487929258933	3.29757404259984	0.7723561445879797	4.359620000000004	277.36699999999996
171	OCc1cc(-c2ccccc2)c2c(c1)[C@@H]1CC=CC[C@H]1CO2	6	3	-10.0551	-2.1437545230272983	3.3179068696388336	0.8367748418140556	4.288100000000004	292.37800000000004
172	CCS(=O)(=O)c1cc2c(cc1CO)[C@@H]1CC=CC[C@H]1CO2	6	3	-9.41729	-2.0550211555405085	3.685831589809329	0.8710739592797242	2.4147000000000007	308.39900000000006
173	Fc1ccccc1-c1cccc2c1OC[C@@H]1CC=CC[C@@H]21	6	3	-9.57137	-2.0886441680680705	3.220645258480735	0.6725804775292749	4.934900000000003	280.342
174	O=S(=O)(c1ccccc1O)c1cccc2c1OC[C@@H]1CC=CC[C@@H]21	6	3	-9.00717	-1.8385808772086967	3.516507718551691	0.8460156249699428	3.667200000000003	342.4160000000001
175	Oc1ccc(-c2cccc3c2OC[C@@H]2CC=CC[C@@H]32)cc1	6	3	-9.38907	-2.0488630466780493	3.2333033229968624	0.7781062100691646	4.501400000000003	278.35099999999994
176	Oc1ccc(-c2ccccc2-c2ccccc2)c2c1[C@@H]1CC=CC[C@H]1CO2	6	1	-10.2078	-1.9644920259446208	3.2749996222190934	0.557800058800694	6.1684000000000045	354.4490000000002
177	Oc1cccc2c1[C@@H]1CC=CC[C@H]1CO2	6	1	-8.70836	-2.248488883518588	3.459078632331842	0.6553765838294305	2.8344000000000005	202.253
178	Oc1ccc(Cc2ccccc2)c2c1[C@@H]1CC=CC[C@H]1CO2	6	1	-9.80326	-2.0900620546203013	3.4008197690471187	0.8299640359189816	4.425200000000003	292.37800000000004
179	CS(=O)(=O)c1cccc(-c2ccc(O)c3c2OC[C@@H]2CC=CC[C@@H]32)c1	6	1	-8.88522	-1.777044	3.5241916083670306	0.8289778575473735	3.904900000000003	356.44300000000015
180	Oc1ccc(-c2ccc(Cl)cc2)c2c1[C@@H]1CC=CC[C@H]1CO2	6	1	-9.95953	-2.123378930565193	3.3923395656447513	0.7374075668356724	5.154800000000003	312.7960000000001
181	CS(=O)(=O)c1cc(-c2ccccc2)c2c(c1)[C@@H]1CC=CC[C@H]1CO2	6	1	-7.71704	-1.575234193720625	3.343822099822594	0.769684560476209	4.199300000000004	340.44400000000013
182	OCc1cccc(-c2ccc3c(c2)OC[C@@H]2CC=CC[C@@H]32)c1	6	2	-9.14932	-1.9506415781667135	3.1900131418281816	0.8367748418140555	4.288100000000004	292.378
183	O=S(Cc1ccccc1-c1ccc2c(c1)OC[C@@H]1CC=CC[C@@H]21)N1CCCC1	6	2	-10.2711	-1.941055449362537	3.9514961702826596	0.680041105605127	5.055300000000005	393.55200000000025
184	NS(=O)Cc1ccccc1Cc1ccc2c(c1)OC[C@@H]1CC=CC[C@@H]21	6	2	-9.45847	-1.891694	3.8997237636844844	0.8491845270149613	3.842000000000003	353.48700000000014
185	CCc1ccccc1-c1ccc2c(c1)OC[C@@H]1CC=CC[C@@H]21	6	2	-9.42101	-2.0085660807933694	3.157078467271969	0.6766386874576894	5.3582000000000045	290.406
186	NS(=O)(=O)CCc1ccccc1-c1ccc2c(c1)OC[C@@H]1CC=CC[C@@H]21	6	2	-9.73253	-1.9087061687164304	3.427516149844732	0.8369256192800155	3.626800000000003	369.48600000000016
187	CC(=O)CNCc1c(C(F)(F)F)ccc2c1[C@@H]1CC=CC[C@H]1CO2	6	3	-10.2005	-2.0821683434383176	3.814556378263168	0.8475970586464928	3.8262000000000027	339.3570000000001
188	CC(=O)CNCc1cc(F)cc2c1[C@@H]1CC=CC[C@H]1CO2	6	3	-9.58796	-2.0922644028670856	3.780100742351701	0.8661177782515579	2.9465000000000012	289.35
189	CC(=O)CNc1cccc2c1[C@@H]1CC=CC[C@H]1CO2	6	3	-7.97279	-1.829083468845876	3.645350261248246	0.8454089616512895	3.1297000000000015	257.33299999999997
190	CNCCc1cccc2c1[C@@H]1CC=CC[C@H]1CO2	6	3	-8.33608	-1.964832898837852	3.5606889775195754	0.8242207455480629	2.8907000000000016	243.34999999999994
191	CC(=O)N(Cc1cccc2c1[C@@H]1CC=CC[C@H]1CO2)S(C)(=O)=O	6	3	-8.35675	-1.7425028296714598	3.8505026160472138	0.7960336096106371	2.4369000000000005	335.42500000000007
192	Cc1ccc(CO)c(-c2cc(CCN)c3c(c2)OC[C@@H]2CC=CC[C@@H]32)c1	6	3	-9.48561	-1.8602811726281099	3.6574398421524243	0.8173179006520795	4.0977200000000025	349.4740000000001
193	CCc1cc2c(c(N3CCC(CN)CC3)c1)OC[C@@H]1CC=CC[C@@H]21	6	3	-8.8418	-1.804824867311692	3.640307728107354	0.8571459867526369	3.8663000000000034	326.48400000000004
194	Cc1ccc(CN2CCC(N)CC2)c2c1[C@@H]1CC=CC[C@H]1CO2	6	3	-8.78122	-1.831010943006266	3.619646125662597	0.8511122529810893	3.3603200000000024	312.4570000000001
195	NC1CCN(c2cc(F)cc3c2OC[C@@H]2CC=CC[C@@H]32)CC1	6	3	-9.73587	-2.075694458345097	3.654429950260136	0.8097255634780385	3.195400000000002	302.3930000000001
196	NC1CCN(Cc2cccc3c2OC(F)[C@@H]2CC=CC[C@@H]32)CC1	6	3	-9.71045	-2.024768791980522	3.8414676140088773	0.8505119094834558	3.347500000000002	316.4200000000001
197	NCC1CCN(c2ccc(Cl)c3c2OC[C@@H]2CC=CC[C@@H]32)CC1	6	3	-9.54195	-1.9896341132119046	3.6572435998302204	0.833104023855374	3.9573000000000036	332.8750000000001
198	O=C(O)C1CCCN(c2cccc3c2OC[C@@H]2CC=CC[C@@H]32)C1	6	3	-9.39472	-1.9589345360302814	3.6110118160754663	0.8499447574041143	3.429800000000002	313.3970000000001
199	CS(=O)(=O)NC1CCN(c2cccc3c2OC[C@@H]2CC=CC[C@@H]32)CC1	6	3	-9.77401	-1.9548020000000002	3.5260710504038677	0.8400903825058186	2.6468000000000007	362.4950000000002
200	O=S(C1=CC[C@H]2COc3ccccc3[C@@H]2C1)N1CCC(O)CC1	6	3	-9.22116	-1.9227447743265356	4.2142205416782215	0.9048829047236033	2.576900000000001	333.45300000000015
201	Pc1cccc2c1OC[C@@H]1CC=C(Sc3ccccc3)C[C@@H]21	6	3	-9.13894	-1.9484285547309423	4.112167368847958	0.7366900810914536	4.749200000000004	326.401
202	O=S(C1=CC[C@H]2COc3ccccc3[C@@H]2C1)c1ccccc1	6	3	-9.37737	-1.9992620015316107	3.7948710374870114	0.8280258303201982	4.264300000000003	310.418
203	O=S(C1=CC[C@H]2COc3ccccc3[C@@H]2C1)c1ccccc1CO	6	3	-9.71402	-1.9828660292658875	3.955052791982581	0.9253615785212809	3.756600000000003	340.4440000000001
204	Clc1cccc2c1OC[C@@H]1CC=CC[C@@H]21	6	3	-7.84195	-2.02478278345275	3.426165695268904	0.6049495204198879	3.7822000000000022	220.69899999999996
205	O=S(C1=CC[C@H]2COc3c(cccc3N3CCCC3)[C@@H]2C1)N1CCCC1	6	3	-9.71642	-1.905546737779354	4.18552474219149	0.8086609496137608	3.816200000000003	372.5340000000003
206	N#Cc1cccc(C2C=CC[C@H]3c4ccccc4OC[C@H]23)c1	6	3	-9.23107	-1.9680707367287849	3.506057309676361	0.7285090899332065	4.394180000000004	287.362
207	O=S(C1=CC[C@H]2COc3c(PN4CCCNCC4)cccc3[C@@H]2C1)c1ccccc1	6	3	-9.81418	-1.7918159231386839	4.800915127765245	0.73516332038196	3.778400000000003	440.54900000000015
208	C1=C(N2CCNCC2)C[C@H]2COc3cccc(-c4ccccc4)c3[C@@H]2C1	6	3	-8.37312	-1.6421039334482317	3.531601522625796	0.8884929923801458	4.028700000000002	346.4740000000001
209	FC(F)c1ccc2c(c1)[C@@H]1CC=C(CN3CCNCC3)C[C@H]1CO2	6	3	-8.10805	-1.6550487757477625	3.691164651184276	0.8582510583377423	3.341800000000002	334.41000000000014
210	CC(C)c1ccc2c(c1)[C@@H]1CC=C(N3CCNCC3)C[C@H]1CO2	6	3	-9.04493	-1.8859982791372576	3.663521900633894	0.904582248448427	3.485100000000002	312.45700000000005
211	CSN1CCN(C2=CC[C@H]3c4ccccc4OC[C@@H]3C2)CC1	6	3	-8.24973	-1.7588483457403699	3.94547846727197	0.7772642499340815	3.352100000000002	316.4700000000002
212	C1=C(CN2CCNC2)C[C@H]2COc3ccccc3[C@@H]2C1	6	3	-8.96037	-2.003599642354979	3.648951378849432	0.8350231140034592	2.3617	270.37600000000003
213	C1=C(CCN2CCNCC2)C[C@H]2COc3ccccc3[C@@H]2C1	6	3	-8.42975	-1.7972287386987071	3.41551922036503	0.8685576360707327	2.7943000000000007	298.43000000000006
214	Cc1c(C(F)F)ccc2c1[C@@H]1CC=C(N3CCNCC3)C[C@H]1CO2	6	3	-9.50752	-1.9407143932754936	4.051161899153698	0.8941534152647296	3.6077200000000014	334.41000000000014
215	OCCc1cc(CO)c2c(c1)[C@@H]1CC=CC[C@H]1C(c1ccccc1F)O2	6	1	-10.1983	-2.0000511809797423	3.7773088620716084	0.8150693658153196	4.036300000000002	354.42100000000005
216	OCc1cc(CO)c2c(c1)[C@@H]1CC=CC[C@H]1C(c1ccccc1CF)O2	6	1	-10.4214	-2.0438046907290714	3.932467015917763	0.8039690606988457	4.324200000000004	354.4210000000001
217	OCc1cc(O)c2c(c1)[C@@H]1CC=CC[C@H]1C(c1ccccc1F)O2	6	1	-9.6373	-1.9672056248436935	3.7310683772668627	0.813018750530805	4.207100000000003	326.367
218	CC(C)(C)c1cc(O)cc2c1OC[C@@H]1CC=CC[C@@H]21	6	2	-9.40039	-2.15659737051949	3.670043249769158	0.7088743817786674	4.1319000000000035	258.36099999999993
219	CC(C)(C)c1cccc2c1OC[C@@H]1CC=CC[C@@H]21	6	2	-8.68979	-2.0482031453623497	3.472973362391085	0.6116181713233405	4.426300000000004	242.36199999999994
220	CC(C)(C)c1cc(CO)cc2c1OC[C@@H]1CC=CC[C@@H]21	6	2	-9.4375	-2.1102891537654265	3.6346809392889927	0.7851845968361119	3.918600000000003	272.388
221	CCC(C)(C)c1c(CO)c(C(F)F)cc2c1OC[C@@H]1CC=CC[C@@H]21	6	2	-8.86085	-1.8087134322783602	4.177793002832628	0.7613774759034297	5.246300000000004	336.4220000000001
222	CNC(=O)C(C)(C)c1cccc2c1OC[C@@H]1CC=CC[C@@H]21	6	2	-9.01082	-1.9663221296962852	3.7468485389618715	0.8477203522062622	3.152400000000002	285.387
223	CC(C)(C)c1cc(CCO)cc2c1OC[C@@H]1CC=CC[C@@H]21	6	2	-9.20142	-2.0079144595752654	3.6449877827689123	0.8338520425078455	3.9611000000000036	286.415
224	CS(=O)(=O)c1c(-c2cccc3c2CS(=O)(=O)N3)ccc2c1OC[C@@H]1CC=CC[C@@H]21	6	1	-9.54357	-1.772196458566367	4.143709360513929	0.7358518719241978	3.454600000000002	431.5350000000002
225	O=S1(=O)Cc2c(cccc2-c2ccc3c(c2Cl)OC[C@@H]2CC=CC[C@@H]32)N1	6	1	-9.10477	-1.785592303722084	4.047223842152425	0.7210676519740523	4.704500000000002	387.88800000000015
226	O=S1(=O)Cc2c(Cc3ccc4c(c3O)OC[C@@H]3CC=CC[C@@H]43)cccc2N1	6	1	-8.66488	-1.6675569334986016	4.129033497958737	0.7759562741487478	3.680500000000002	383.4690000000001
227	O=S(=O)(C1=CC[C@H]2COc3ccccc3[C@@H]2C1)c1cccc(CO)c1	6	1	-9.21852	-1.843704	3.4601922042500224	0.9151828475133685	3.4227000000000025	356.4430000000001
228	NC1CCN(OP(Cc2cccc3c2OC[C@@H]2CC=CC[C@@H]32)c2ccccn2)CC1	6	3	-8.00225	-1.4610042785985717	4.586984409667659	0.5796092907188766	4.100900000000004	423.4970000000002
229	NS(=O)(=O)c1cccc(-c2ccc3c(c2)OC[C@@H]2CC=CC[C@@H]32)c1	6	3	-8.48491	-1.731975001119868	3.247360561361056	0.8507749903266032	3.4432000000000027	341.4320000000001
230	O=[PH](Cc1cccc2c1OC[C@@H]1CC=CC[C@@H]21)c1ccccn1	6	3	-8.09036	-1.6869566749107956	4.4730931998804255	0.6343295547104985	3.9090000000000025	325.348
231	O=C1c2ccccc2CN1[PH](=O)Cc1cccc2c1OC[C@@H]1CC=CC[C@@H]21	6	3	-8.5708	-1.6494512290568148	4.377494323735162	0.5706302463249275	4.759500000000004	379.3960000000002
232	O=P(O)(CCc1cccc2c1OC[C@@H]1CC=CC[C@@H]21)c1ccccn1	6	3	-7.52462	-1.504924	4.1746381999331685	0.6716264252094537	3.662200000000002	355.3740000000001
233	OCc1ccc(OP(O)c2cccc3c2OC[C@@H]2CC=CC[C@@H]32)cc1Cl	6	3	-7.95871	-1.5608314458856167	4.234468246686993	0.603909819578909	4.283000000000003	390.8030000000001
234	C1=CC[C@H]2c3cccc(POc4ccccc4)c3OC[C@@H]2C1	6	3	-8.93634	-1.9052340895972957	3.9630204081163836	0.6167235325163616	4.426600000000003	310.3330000000001
235	OP(Oc1ccc(Cl)c(Cl)c1Cl)c1cccc2c1OC[C@@H]1CC=CC[C@@H]21	6	3	-8.74239	-1.7145237386707088	4.247260995127741	0.3640195358730791	6.097500000000004	429.66700000000026
236	CS(=O)(=O)c1ccc(PO)c2c1[C@@H]1CC=CC[C@H]1CO2	6	3	-8.17145	-1.8271917674740656	4.491574135032353	0.6673003354498248	1.7433999999999998	312.3270000000001
237	O=S(=O)(Nc1cc(CO)cs1)c1cccc2c1OC[C@@H]1CC=CC[C@@H]21	6	1	-8.93198	-1.7863959999999999	3.8892806657884824	0.800070225257641	3.4834000000000023	377.4870000000002
238	Cc1ccsc1NS(=O)(=O)Cc1cccc2c1OC[C@@H]1CC=CC[C@@H]21	6	1	-7.0145	-1.4029	3.7892191273269447	0.8039161410248209	4.440620000000004	375.51500000000016
239	O=S(=O)(Nc1cccs1)c1cccc2c1OC[C@@H]1CC=CC[C@@H]21	6	1	-8.00794	-1.6697709169042114	3.7034856204961226	0.8542541690154619	3.991100000000003	347.4610000000001
240	O=S(=O)(Nc1cc(F)cs1)c1cccc2c1OC[C@@H]1CC=CC[C@@H]21	6	1	-8.6209	-1.7597338436299585	3.956287651662059	0.8322988562697808	4.130200000000003	365.45100000000014
241	Cc1ccsc1NS(=O)c1cccc2c1OC[C@@H]1CC=CC[C@@H]21	6	1	-8.91685	-1.8592917529848274	4.284697464755146	0.823546389553355	4.633420000000004	345.48900000000015
242	CS(=O)(=O)c1cc(O)c(I)c2c1OC[C@@H]1CC=CC[C@@H]21	6	1	-7.88086	-1.7622138681158992	4.148346903324956	0.5757534795716913	2.842500000000001	406.2410000000002
243	CS(=O)(=O)Cc1cc(CO)c(I)c2c1OC[C@@H]1CC=CC[C@@H]21	6	1	-7.91704	-1.687918599416022	4.173117477845254	0.5873604332150832	2.7703000000000015	434.2950000000002
244	CS(=O)(=O)c1ccc(I)c2c1OC[C@@H]1CC=CC[C@@H]21	6	1	-7.09257	-1.6271471515783302	3.9676101583322936	0.5468338672070454	3.1369000000000016	390.2420000000002
245	OCc1ccc2c(c1)[C@@H]1CC=CC[C@H]1C(c1ccccc1)O2	7	3	-9.20213	-1.9619007079974535	3.366405001984054	0.8332185990859095	4.3624000000000045	292.378
246	O=S(=O)(c1ccccc1)c1cc2c(cc1CO)[C@@H]1CC=CC[C@H]1CO2	7	3	-9.98955	-1.9979099999999999	3.4329575888654054	0.8557542203411516	3.4539000000000017	356.4430000000001
247	CS(=O)(=O)Nc1cc(CO)cc2c1OC[C@@H]1CC=CC[C@@H]21	7	3	-8.76448	-1.9125663346155508	3.742760403368651	0.8373746603971776	1.9926	309.38700000000006
248	C1=CC[C@H]2c3cccc(-c4ccc(C5CC5)cc4)c3OC[C@@H]2C1	7	3	-8.75502	-1.8255478653579709	3.2307097003232306	0.649075235420797	5.673200000000005	302.4170000000001
249	OCCc1cc2c(c(C(F)(F)F)c1)OC[C@@H]1CC=CC[C@@H]21	7	3	-8.88679	-1.9392565647703146	3.706776831008807	0.8439675249041045	3.682400000000002	298.304
250	NS(=O)(=O)c1ccccc1-c1cccc2c1OC[C@@H]1CC=CC[C@@H]21	7	3	-8.80363	-1.7970334486881894	3.3585572168794506	0.8507749903266032	3.4432000000000027	341.43200000000013
251	CCOc1ccc(-c2ccccc2)c2c1[C@@H]1CC=CC[C@H]1CO2	7	2	-7.78433	-1.6231450087769088	3.2885194288300177	0.7260953661095514	5.194500000000004	306.4050000000001
252	OCc1ccc(-c2ccccc2)c2c1[C@@H]1CC=CC[C@H]1CO2	7	2	-8.75903	-1.8674314705802821	3.3912893548459344	0.8367748418140556	4.288100000000004	292.37800000000004
253	OCc1ccc(-c2ccc(CO)c3c2OC[C@@H]2CC=CC[C@@H]32)cc1	7	2	-9.66552	-1.972966008222139	3.490063112722738	0.845613335397679	3.780400000000003	322.404
254	CS(=O)(=O)c1ccccc1-c1ccc(O)c2c1OC[C@@H]1CC=CC[C@@H]21	7	2	-9.77828	-1.955656	3.5573385206097186	0.8289778575473735	3.904900000000003	356.44300000000015
255	CC(C)(C)c1c2c(cc(F)c1-c1ccc(F)cc1)[C@@H]1CC=CC[C@H]1CO2	7	3	-8.27187	-1.6222471747654905	3.6167035976845643	0.5405963552588006	6.3715000000000055	354.4400000000001
256	CC(C)(C)c1cc(O)c(S(C)(=O)=O)c2c1OC[C@@H]1CC=CC[C@@H]21	7	3	-7.14145	-1.4890952622678966	3.9335629991117287	0.7969001874708252	3.5354000000000028	336.45300000000003
257	CCC(C)(C)c1ccc(S(C)(=O)=O)c2c1OC[C@@H]1CC=CC[C@@H]21	7	3	-8.42942	-1.7576555721409874	3.8499296421461136	0.7773963056233927	4.2199000000000035	334.481
258	Oc1ccc2c(c1)[C@@H]1CC=CC[C@H]1CO2	7	3	-8.9177	-2.3025402390982586	3.3689559050591136	0.6553765838294305	2.8344000000000014	202.253
259	CC(C)(C)c1c(F)c(O)cc2c1OC[C@@H]1CC=CC[C@@H]21	7	3	-9.4855	-2.121022280057425	3.9624610291990825	0.7169564471606618	4.2710000000000035	276.351
260	CCCc1c(O)cc2c(c1C(C)(C)C)OC[C@@H]1CC=CC[C@@H]21	7	3	-9.5892	-2.0444243092772196	3.8538183605690897	0.7713404203324832	5.084400000000005	300.44199999999995
261	CC(C)(C)c1c(S(=O)(=O)c2ccccc2)ccc2c1OC[C@@H]1CC=CC[C@@H]21	7	3	-7.73997	-1.4895579210065424	3.5685098448911567	0.6656028356612013	5.259100000000005	382.5250000000002
262	OCC1CCCCC1c1ccc2c(c1)OC[C@@H]1CC=CC[C@@H]21	7	3	-9.96021	-2.1235239070523146	3.830098866149056	0.8202904632210213	4.394900000000003	298.42600000000004
263	CC(=O)CNc1cc(F)cc2c1[C@@H]1CC=CC[C@H]1CO2	7	1	-8.41481	-1.8816087177745002	3.788554131885869	0.8603862285794598	3.2688000000000015	275.32300000000004
264	CNC1CCN(c2cc(F)cc3c2OC[C@@H]2CC=CC[C@@H]32)CC1	7	2	-9.79495	-2.0423882599683445	3.6325147823790154	0.8458393945808202	3.456100000000002	316.4200000000001
265	NC1CCN(c2cc(CF)cc3c2OC[C@@H]2CC=CC[C@@H]32)CC1	7	2	-9.56339	-1.9941046622492884	3.8229758615983034	0.8484535941473434	3.525800000000002	316.4200000000001
266	OC1CCN(c2ccc3c(c2)[C@@H]2CC=CC[C@H]2CO3)CC1	7	2	-9.43911	-2.059782669905458	3.37149910463458	0.8048810222349684	3.089900000000002	285.38700000000006
267	O=S(C1=CC[C@H]2COc3ccccc3[C@@H]2C1)C1CCNCC1	7	2	-9.15284	-1.9513920446882853	4.237532575948551	0.911220895108296	2.957200000000001	317.4540000000001
268	O=[SH]C1=CC[C@H]2COc3c(PO)cccc3[C@@H]2C1	7	2	-7.96643	-1.8777055582826494	5.2378319228602175	0.6397869342897499	1.6128999999999998	282.30100000000004
269	O=[SH]C1=CC[C@H]2COc3ccccc3[C@@H]2C1	7	2	-8.24291	-2.0607275	4.291073813307144	0.7551809263326755	2.4018000000000006	234.32
270	Cc1ccccc1C1Oc2c(CO)cc(CO)cc2[C@@H]2CC=CC[C@@H]12	7	1	-8.54109	-1.708218	3.76755160878459	0.8274880611185859	4.163120000000003	336.4310000000001
271	OCc1cc(CO)c2c(c1)[C@@H]1CC=CC[C@H]1C(c1ccccc1CCF)O2	7	1	-9.66593	-1.860209095822693	3.9739924587063253	0.7708902519195391	4.366700000000004	368.44800000000015
272	OCCc1cc(CO)c2c(c1)[C@@H]1CC=CC[C@H]1C(c1ccccc1CF)O2	7	1	-10.1152	-1.946671147635634	3.950789500126443	0.7708902519195392	4.366700000000003	368.4480000000001
273	OCc1ccc2c(c1)[C@@H]1CC=CC[C@H]1C(c1ccccc1CF)O2	7	1	-9.51459	-1.9421575509822835	3.690215429345219	0.8193463344425087	4.8319000000000045	324.39500000000004
274	Cc1cccc2c1[C@@H]1CC=C(N3CCNCC3)C[C@H]1CO2	7	3	-9.24532	-2.017494224956625	3.7353492287040595	0.857870799210818	2.6701200000000007	284.403
275	CC(C)(C)c1cccc2c1OC[C@@H]1CC(N3CCNCC3)=CC[C@@H]21	7	3	-7.36507	-1.503388618323342	3.7874448422975107	0.852240856220248	3.659200000000002	326.48400000000004
276	FC(F)c1cccc2c1OC[C@@H]1CC(N3CCNCC3)=CC[C@@H]21	7	3	-8.68875	-1.8117296151384086	3.918382061368682	0.9047612843262658	3.2993000000000006	320.38300000000004
277	CS(=O)(=O)c1ccc2c(c1)OC[C@@H]1CC(N3CCNCC3)=CC[C@@H]21	7	3	-9.01008	-1.8391748784713218	3.698556547983129	0.8826114530072889	1.7651999999999999	348.46800000000013
278	NC1CCN(CCc2cccc3c2OC[C@@H]2CC=CC[C@@H]32)CC1	7	3	-8.81909	-1.8389073838666075	3.503446351906941	0.8717565025309412	3.094400000000001	312.4570000000001
279	NC1CCN(CCCc2cccc3c2OC(F)[C@@H]2CC=CC[C@@H]32)CC1	7	3	-9.03482	-1.806964	3.8477096435580362	0.844973421439519	3.7801000000000027	344.47400000000016
280	CCNC1CCN(Cc2cccc3c2OC(F)[C@@H]2CC=CC[C@@H]32)CC1	7	3	-9.51859	-1.903718	3.7953066930838535	0.8357945819938659	3.998300000000003	344.4740000000002
281	C[N+]1(Cc2cccc3c2OC[C@@H]2CC=CC[C@@H]32)CCC(N)CC1	7	3	-8.56893	-1.7867454180460898	4.138938892597155	0.6720701518738275	3.1965000000000012	313.46500000000003
282	CNC1CCN(Cc2cccc3c2OC(F)[C@@H]2CC=CC[C@@H]32)CC1	7	3	-9.55934	-1.9512921064814124	3.8226618029715924	0.8570660605963338	3.6082000000000027	330.4470000000001
283	CC(C)(C)c1cc(CN2CCC(N)CC2)c2c(c1)[C@@H]1CC=CC[C@H]1CO2	7	3	-9.05616	-1.776059098393017	3.63853230784889	0.8026086136311011	4.349400000000003	354.5380000000001
284	NC1CCN(Cc2cccc3c2OC(F)[C@@H]2CC=CC[C@@H]32)C1	7	3	-9.55419	-2.0369601521976097	4.046916920882783	0.8537042972958222	2.9574000000000007	302.39300000000003
285	C1=CC[C@H]2c3ccc(N4CCNCC4)cc3OC[C@@H]2C1	7	3	-9.14109	-2.044009862844355	3.4105367634648154	0.7937257561071133	2.5384	270.376
286	NS(=O)c1ccc(-c2ccc3c(c2)OC[C@@H]2CC=CC[C@@H]32)cc1	7	3	-9.21859	-1.9222088922824092	3.7623358114830445	0.8544455923261033	3.7771000000000026	325.433
287	OCc1cc(Cl)ccc1-c1ccc2c(c1)OC[C@@H]1CC=CC[C@@H]21	7	3	-9.04491	-1.8859941088489762	3.3153365963859036	0.7918495963041917	4.941500000000003	326.8230000000001
288	O=C(O)c1cccc(-c2ccc3c(c2)OC[C@@H]2CC=CC[C@@H]32)c1	7	3	-9.16961	-1.9119958562818935	3.13051730821139	0.8312854760170773	4.494000000000003	306.361
289	CN(c1ccc(Cl)c2c1[C@@H]1CC=CC[C@H]1CO2)S(=O)(=O)c1ccccc1	7	3	-3.57665	-0.7014387747419859	3.5229786695952523	0.7200807012984702	4.607300000000004	389.90400000000005
290	C1=CC[C@H]2c3ccc(N4CCN(c5ccccc5)CC4)cc3OC[C@@H]2C1	7	3	-8.07621	-1.5838750917643534	3.1025109900814183	0.7470689315721042	4.455400000000004	346.47400000000016
291	C1=CC(c2ccccc2)[C@H]2COc3ccccc3[C@@H]2C1	7	3	-8.69471	-1.9441962604647196	3.247388091076308	0.6863914691977508	4.5225000000000035	262.352
292	OCc1cccc(C2C=CC[C@H]3c4ccccc4OC[C@H]23)c1	7	3	-9.43095	-2.010685295913944	3.452596244587605	0.8473103905576218	4.014800000000003	292.37800000000004
293	N#Cc1cccc(C2C=CC[C@H]3c4cccc(CO)c4OC[C@H]23)c1	7	3	-9.6381	-1.967368924159879	3.7576283963781867	0.8550835133579566	3.8864800000000033	317.38800000000003
294	OCCc1cccc(C2C=CC[C@H]3c4ccccc4OC[C@H]23)c1	7	3	-9.84312	-2.052432399293474	3.4763452360795197	0.8666781392583986	4.057300000000003	306.40500000000003
295	Cc1cc(C(=O)O)cc(C2C=CC[C@H]3c4ccccc4OC[C@H]23)c1	7	3	-9.0281	-1.842853195568401	3.5159653672334183	0.8270361122954581	4.529120000000003	320.3880000000001
296	Oc1cccc(-c2ccc3c(c2)[C@@H]2CC=CC[C@H]2CO3)c1	7	3	-9.68176	-2.1127332409712216	3.187617715056417	0.7781062100691645	4.501400000000003	278.351
297	OP(Oc1ccc(Cl)cc1)c1c(F)ccc2c1OC[C@@H]1CC=CC[C@@H]21	7	3	-8.80943	-1.761886	4.128428531861514	0.6076799526653915	4.929800000000003	378.7670000000002
298	OP(Oc1ccccc1)c1cccc2c1OC[C@@H]1CC=CC[C@@H]21	7	3	-9.49722	-1.9803072634711318	4.003706548296714	0.6805094861575771	4.137300000000003	326.33200000000005
299	CS(=O)(=O)c1cccc(-c2ccc3c(c2)[C@@H]2CC=CC[C@H]2CO3)c1	7	3	-9.87717	-2.016168883560477	3.2102970162105535	0.769684560476209	4.199300000000004	340.44400000000013
300	OP(Oc1ccccc1C(F)(F)F)c1cccc2c1OC[C@@H]1CC=CC[C@@H]21	7	3	-9.88509	-1.9023864574878926	4.106555480300115	0.5777000047754074	5.156100000000003	394.3290000000002
301	Cc1ccc(CO)c(-c2ccc3c(c2)OC[C@@H]2CC=CC[C@@H]32)c1	7	2	-9.94312	-2.0732838406991814	3.318310419577637	0.8218923707136743	4.5965200000000035	306.40500000000003
302	Cc1cccc(-c2cc(CCN)c3c(c2)OC[C@@H]2CC=CC[C@@H]32)c1	7	2	-9.50695	-1.9405980425127114	3.476812343491968	0.8388302059555279	4.605420000000003	319.448
303	Cc1ccc(CO)c(-c2cc3c(c4c2NCC4)[C@@H]2CC=CC[C@H]2CO3)c1	7	2	-9.20346	-1.8049470050988712	3.89555001219291	0.7824039860252714	4.5645200000000035	347.4580000000001
304	Cc1ccc(CO)c(-c2cc(CN)c3c(c2)OC[C@@H]2CC=CC[C@@H]32)c1	7	2	-9.30991	-1.861982	3.6599306657884814	0.831952210129272	4.055220000000003	335.44700000000006
305	NCCc1cc(-c2ccccc2CO)cc2c1[C@@H]1CC=CC[C@H]1CO2	7	2	-9.9197	-1.98394	3.5668294539865855	0.8359760246355192	3.7893000000000026	335.44700000000006
306	Cc1ccc(C)c(-c2cc(CCN)c3c(c2)OC[C@@H]2CC=CC[C@@H]32)c1	7	2	-9.59319	-1.918638	3.544271050403867	0.8097386237454608	4.913840000000004	333.475
307	Cc1ccc(Cl)c(-c2cc(CCN)c3c(c2)OC[C@@H]2CC=CC[C@@H]32)c1	7	2	-9.54488	-1.9089759999999998	3.5629441273269435	0.7637805917811457	5.2588200000000045	353.89300000000014
308	Cc1ccc(C)c(-c2cccc3c2[C@@H]2CC=CC[C@H]2CO3)c1	7	3	-7.93518	-1.6917860604107127	3.2943737002601345	0.6377815465646086	5.412640000000005	290.40600000000006
309	O=[SH]c1ccc(S(=O)(=O)c2ccccc2)c2c1OC[C@@H]1CC=CC[C@@H]21	7	3	-8.90968	-1.781936	4.175061435019252	0.6616901327282931	3.2658000000000023	374.4830000000002
310	O=S(Nc1cccs1)c1c(C(F)(F)F)ccc2c1OC[C@@H]1CC=CC[C@@H]21	7	3	-10.0601	-1.9729479311036453	4.410522117788863	0.7074152757675485	5.343800000000003	399.4590000000002
311	Fc1cccc(-c2ccc3c(c2)[C@@H]2CC=CC[C@H]2CO3)c1	7	3	-9.70823	-2.1185094685257684	3.1175986083566647	0.6725804775292749	4.934900000000003	280.342
312	O=S(Nc1cccs1)c1cccc2c1OC[C@@H]1CC=CC[C@@H]21	7	3	-8.97713	-1.9139305468174412	4.289221333345001	0.8504853783229199	4.325000000000003	331.46200000000005
313	Sc1cccc2c1OC[C@@H]1CC=CC[C@@H]21	7	3	-7.56954	-1.9544468238967259	3.8254038071570156	0.5183411533687224	3.417500000000002	218.32099999999997
314	O=S(Nc1cc(O)cs1)c1cccc2c1OC[C@@H]1CC=CC[C@@H]21	7	3	-9.01338	-1.8794196493737567	4.5954878206678895	0.8242924781082089	4.030600000000002	347.4610000000001
315	Cc1ccsc1NS(=O)c1ccc(CO)c2c1OC[C@@H]1CC=CC[C@@H]21	7	3	-9.40262	-1.880524	4.463272762630743	0.7903216027213892	4.125720000000003	375.51500000000016
316	Cc1ccc(SC2=CC[C@H]3COc4ccccc4[C@@H]3C2)cc1	7	2	-8.96206	-1.9107176120219618	3.4229800057335087	0.7183012081850669	5.5572200000000045	308.446
317	O=S(C1=CC[C@H]2COc3ccccc3[C@@H]2C1)c1cccc(CO)c1	7	2	-10.0662	-2.0547544707336693	3.936071693081483	0.9253615785212809	3.7566000000000024	340.4440000000001
318	OP(F)c1cccc2c1OC[C@@H]1CC=CC[C@@H]21	7	2	-8.69561	-2.1089952064221875	4.409424372030921	0.6146013664537465	3.027800000000002	252.22499999999994
319	CS(=O)(=O)c1ccc(Cl)c2c1[C@@H]1CC=CC[C@H]1CO2	7	2	-7.77585	-1.7839023342174076	3.7384928869244565	0.7479490117489527	3.1857000000000015	298.79100000000005
320	ClP(c1ncon1)c1cccc2c1OC[C@@H]1CC=CC[C@@H]21	7	2	-7.86993	-1.7173595209049437	4.718676313139374	0.6299737640928461	3.098300000000002	320.71600000000007
321	CS(=O)(=O)c1c(O)cc(PO)c2c1[C@@H]1CC=CC[C@H]1CO2	7	2	-7.91754	-1.7277488746590792	4.674242865719163	0.6340418217452407	1.4489999999999996	328.3260000000001
322	CS(=O)(=O)c1c(Cl)ccc2c1[C@@H]1CC=CC[C@H]1CO2	7	2	-8.29407	-1.90279015582381	3.665374744689333	0.7479490117489527	3.1857000000000015	298.79100000000005
323	O=C(O)c1ccc([PH](=O)Cc2cccc3c2OC[C@@H]2CC=CC[C@@H]32)cc1	7	3	-6.84422	-1.342261974435462	4.301633169763916	0.6485451352893554	4.212200000000004	368.36900000000014
324	N#Cc1ccc(-c2ccc3c(c2)OC[C@@H]2CC=CC[C@@H]32)cc1	7	3	-8.86529	-1.8900861787002294	3.20393598206487	0.7141319114290167	4.667480000000004	287.36199999999997
325	COP(=O)(Cc1cccc2c1OC[C@@H]1CC=CC[C@@H]21)c1ccccn1	7	3	-8.70023	-1.740046	4.247461382230322	0.6068780043295039	4.273800000000003	355.3740000000001
326	NS(=O)(=O)c1ccccc1-c1cc(O)c2c(c1)[C@@H]1CC=CC[C@H]1CO2	7	3	-8.05342	-1.6106839999999998	3.516312951812318	0.8081110961139496	3.1488000000000014	357.43100000000015
327	Cc1cccc2c1OC[C@@H]1CC=CC[C@@H]21	7	3	-7.53174	-1.9446869058642833	3.394354156807366	0.5828451884614151	3.4372200000000026	200.281
328	CC(C)c1c(O)ccc2c1[C@@H]1CC=CC[C@H]1CO2	8	1	-8.66031	-2.04125464272589	3.6862801497214024	0.7576662584973438	3.9578000000000033	244.33399999999995
329	Oc1cc2c(cc1C(F)(F)F)OC[C@@H]1CC=CC[C@@H]21	8	1	-10.0441	-2.3042745725693092	3.635704788230697	0.7254111835219585	3.853200000000002	270.24999999999994
330	CS(=O)(=O)c1cc(O)cc2c1OC[C@@H]1CC=CC[C@@H]21	8	1	-9.15122	-2.099433852110962	3.800019447156677	0.8012874092133544	2.2379	280.345
331	CS(=O)(=O)c1cc2c(cc1O)[C@@H]1CC=CC[C@H]1CO2	8	1	-8.9976	-2.0641910070737666	3.638259795487591	0.8012874092133544	2.2379	280.345
332	Oc1cc2c(cc1Br)OC[C@@H]1CC=CC[C@@H]21	8	1	-8.69373	-2.1734325	3.624287938404988	0.7361982257559966	3.5969000000000024	281.149
333	Oc1ccc2c(c1)[C@@H]1C(c3ccc(F)cc3)C=CC[C@H]1CO2	8	1	-8.96587	-1.911529906751277	3.4609230086408598	0.7919389610143114	4.367200000000003	296.34100000000007
334	CCc1cc(O)cc2c1OC[C@@H]1CC=CC[C@@H]21	8	1	-9.04548	-2.193851145553649	3.6910266236972937	0.7491907192706656	3.3968000000000016	230.30699999999996
335	CS(=O)(=O)c1c(O)ccc2c1[C@@H]1CC=CC[C@H]1CO2	8	1	-8.0682	-1.850972024014466	3.7515030465761248	0.8012874092133544	2.2379	280.345
336	CC(C)c1cc2c(cc1O)[C@@H]1CC=CC[C@H]1CO2	8	1	-9.58153	-2.2583882790474474	3.5305190637485513	0.7576662584973438	3.9578000000000033	244.33399999999995
337	CCC(C)(C)c1cccc2c1OC[C@@H]1CC=CC[C@@H]21	8	2	-8.95747	-2.054984553673541	3.562650168008153	0.689494762859859	4.816400000000004	256.3889999999999
338	CCC(C)(C)c1c(CO)c(CO)cc2c1OC[C@@H]1CC=CC[C@@H]21	8	2	-9.2325	-1.9251093277819429	4.034937712201058	0.8307368030567935	3.801000000000003	316.44100000000003
339	OCc1ccc2c(c1-c1ccccc1)[C@@H]1CC=CC[C@H]1CO2	8	2	-8.42892	-1.7970517821041319	3.380046277922858	0.8367748418140556	4.288100000000004	292.37800000000004
340	CCC(C)(C)c1cc(O)cc2c1OC[C@@H]1CC=CC[C@@H]21	8	2	-9.50235	-2.1247900545995124	3.7663232469812993	0.8019066036796075	4.522000000000004	272.388
341	CC(C)(C)c1cc(CO)c(F)c2c1OC[C@@H]1CC=CC[C@@H]21	8	2	-8.70371	-1.899305233425909	3.8806160208662916	0.7904165651846184	4.057700000000003	290.378
342	CC(C)(C)c1cc(CC(N)=O)cc2c1OC[C@@H]1CC=CC[C@@H]21	8	2	-8.83959	-1.8846069202898903	3.6453656493458855	0.85032369560477	3.454100000000002	299.414
343	CC(C)(C)Cc1cc(CO)cc2c1OC[C@@H]1CC=CC[C@@H]21	8	2	-8.96425	-1.9561597225479948	3.7913416289227584	0.8252487232133711	4.209700000000004	286.415
344	CN1CCC(Cc2cc3c(c(C(C)(C)C)c2)OC[C@@H]2CC=CC[C@@H]32)CC1	8	2	-9.94473	-1.950322012592753	3.6364179627345443	0.6680769311182093	5.310600000000006	353.5500000000001
345	CC(=O)CNCCc1cc(F)cc2c1[C@@H]1CC=CC[C@H]1CO2	8	1	-9.03399	-1.926053139549421	3.7678121274579386	0.6711232166530755	2.9890000000000017	303.37700000000007
346	CC(=O)NCc1cc(F)cc2c1[C@@H]1CC=CC[C@H]1CO2	8	1	-8.80633	-1.9691552512295725	3.6338488687279744	0.8427887098997211	2.9040000000000017	275.32300000000004
347	CCc1c(F)cc(CNCC(C)=O)c2c1OC[C@@H]1CC=CC[C@@H]21	8	1	-9.05091	-1.8872451953333187	3.948304823887449	0.8447020831560277	3.5089000000000024	317.40400000000005
348	Fc1ccc2c(c1)OC[C@@H]1CC=CC[C@@H]21	8	1	-8.25409	-2.131196873873145	3.355027933031141	0.5892138305447214	3.267900000000002	204.244
349	NCC1CCN(c2cc(F)cc3c2OC[C@@H]2CC=CC[C@@H]32)CC1	8	1	-9.15492	-1.908932779539395	3.6281749431138035	0.8495077611177513	3.4430000000000023	316.4200000000001
350	NC1CCN(Cc2cc(F)cc3c2OC[C@@H]2CC=CC[C@@H]32)CC1	8	1	-8.84531	-1.844374631803184	3.5960353334697164	0.8517229602695253	3.1910000000000016	316.4200000000001
351	CCCc1c(F)cc2c(c1N1CCC(N)CC1)OC[C@@H]1CC=CC[C@@H]21	8	1	-9.446	-1.8892	3.8770652811730972	0.8373941751714179	4.147900000000003	344.47400000000005
352	CCc1c(F)cc2c(c1N1CCC(N)CC1)OC[C@@H]1CC=CC[C@@H]21	8	1	-9.474	-1.9338721519273194	3.870072267046675	0.8393049044250849	3.757800000000003	330.447
353	O=S(=O)(c1ccc(CO)cc1)C1C=CC[C@H]2c3ccccc3OC[C@H]12	8	3	-7.72359	-1.544718	3.643416993399975	0.8587170830280786	3.073500000000002	356.4430000000001
354	CN(CCC1C=CC[C@H]2c3ccccc3OC[C@H]12)c1ccc(S(N)(=O)=O)cc1	8	3	-9.89294	-1.869589926805952	3.696965994193688	0.7822911095666529	3.5288000000000013	398.5280000000001
355	O=S(=O)(c1ccccc1)c1ccc2c(c1)[C@@H]1CC=C(CO)C[C@H]1CO2	8	3	-9.63177	-1.926354	3.350807588865406	0.8571110554838904	3.3241000000000023	356.44300000000015
356	O=C(CC1C=CC[C@H]2c3ccccc3OC[C@H]12)c1ccccn1	8	3	-8.90132	-1.8560535241345208	3.624228267753727	0.634795660060017	4.022900000000003	305.377
357	CCc1cccc(C2C=CC[C@H]3c4ccccc4OC[C@H]23)c1	8	1	-9.38399	-2.0006733902738847	3.393954587782871	0.7003844148548143	5.084900000000005	290.406
358	O=[SH]C1=CC[C@H]2COc3c(P)cccc3[C@@H]2C1	8	2	-7.38525	-1.791186224799578	5.1299188775254265	0.6204991773671291	1.9021999999999997	266.302
359	Cc1ccccc1C1Oc2c(CCO)cc(CO)cc2[C@@H]2CC=CC[C@@H]12	8	2	-9.60108	-1.882926702752516	3.7934220928408404	0.8124686081050144	4.205620000000003	350.4580000000001
360	Cc1ccccc1C1Oc2c(CO)cccc2[C@@H]2CC=CC[C@@H]12	8	2	-8.65658	-1.8050217064381924	3.5894696805990023	0.8169544478216014	4.6708200000000035	306.40500000000003
361	Cc1ccccc1C1Oc2c(O)cc(CO)cc2[C@@H]2CC=CC[C@@H]12	8	2	-8.94271	-1.8254230348070464	3.74546035051101	0.8069483751145363	4.376420000000002	322.40400000000005
362	OCc1cccc2c1OC(c1ccccc1CF)[C@@H]1CC=CC[C@@H]21	8	2	-9.4922	-1.9375872113705406	3.7685985062682965	0.8193463344425088	4.831900000000004	324.3950000000001
363	CCCc1ccc2c(c1CN1CCC(N)C1)OC(F)[C@@H]1CC=CC[C@@H]21	8	2	-9.51592	-1.903184	4.210103934488053	0.8418121197807239	3.909900000000002	344.47400000000005
364	NC1CCN(Cc2cccc3c2OC(CF)[C@@H]2CC=CC[C@@H]32)C1	8	2	-8.98634	-1.8737814196176534	4.044705818013143	0.8713636740876284	2.999900000000001	316.42
365	NC1CCN(Cc2cccc3c2OC[C@@H]2CC=CC[C@@H]32)C1	8	2	-9.12908	-1.9921285773955935	3.714111052593468	0.8486103913919303	2.6618000000000004	284.403
366	NC1CCN(c2cccc3c2OC(F)[C@@H]2CC=CC[C@@H]32)C1	8	2	-9.62534	-2.100421387604107	4.114337523031097	0.8074740085975336	2.961800000000001	288.36600000000004
367	ClCc1cccc2c1[C@@H]1CC=C(N3CCNCC3)C[C@H]1CO2	8	1	-9.5094	-2.0274108921120417	3.9120218992246327	0.8480732640217474	3.100500000000002	318.84800000000007
368	Fc1ccc2c(c1)[C@@H]1CC=C(N3CCNCC3)C[C@H]1CO2	8	1	-8.63064	-1.8833600521863654	3.6377673428479795	0.859100818691216	2.500800000000001	288.366
369	Clc1cccc2c1[C@@H]1CC=CC[C@H]1CO2	8	1	-7.97369	-2.058797905188041	3.462319891073099	0.6049495204198879	3.7822000000000022	220.69899999999996
370	CS(=O)(=O)c1ccc2c(c1)[C@@H]1CC=C(N3CCNCC3)C[C@H]1CO2	8	1	-6.97837	-1.424453811362154	3.683054875742327	0.8826114530072889	1.7651999999999999	348.46800000000013
371	O=[SH]Cc1ccccc1Cc1ccc2c(c1)OC[C@@H]1CC=CC[C@@H]21	8	2	-9.56969	-1.9534047913845627	3.933161041835878	0.668973299233973	4.164900000000003	338.4720000000001
372	C1=CC[C@H]2c3ccc(Cc4ccccc4)cc3OC[C@@H]2C1	8	2	-8.78197	-1.916382965515778	3.047455467626426	0.7211427902326905	4.719600000000004	276.379
373	Cc1ccccc1Cc1ccc2c(c1)OC[C@@H]1CC=CC[C@@H]21	8	2	-9.19633	-1.9606641438425907	3.1477546802897205	0.7049768389077676	5.028020000000004	290.406
374	NS(=O)(=O)CCc1ccccc1Cc1ccc2c(c1)OC[C@@H]1CC=CC[C@@H]21	8	2	-10.4429	-2.0097370420401144	3.472873142929152	0.8029541154500137	3.550600000000003	383.5130000000002
375	O=S(CNc1cccs1)c1c(C(F)F)ccc2c1OC[C@@H]1CC=CC[C@@H]21	8	3	-9.86937	-1.9355427006487396	4.565601785148531	0.6979121176230514	5.305100000000004	395.49600000000015
376	O=[SH]c1c(CO)ccc2c1OC[C@@H]1CC=CC[C@@H]21	8	3	-8.72815	-2.057244684071122	4.509800772763518	0.6335495761344099	1.9252999999999998	264.34599999999995
377	O=S(Nc1cccs1)c1c(CF)ccc2c1OC[C@@H]1CC=CC[C@@H]21	8	3	-9.3102	-1.9004366169383289	4.501190594180384	0.7929950560228844	4.794500000000003	363.4790000000001
378	NS(=O)c1c(C(F)(F)F)ccc2c1OC[C@@H]1CC=CC[C@@H]21	8	3	-9.67474	-2.111201351381765	4.332073369697942	0.8091538614095811	3.1289000000000025	317.33200000000005
379	Cc1cccc(-c2c(Cl)c3c(c4c2NCC4)[C@@H]2CC=CC[C@H]2CO3)c1	8	3	-8.63563	-1.7271260000000002	3.9284985793817384	0.6626883063192713	5.725620000000005	351.87700000000007
380	CCc1cc(-c2ccccc2)cc2c1[C@@H]1CC=CC[C@H]1CO2	8	3	-9.11126	-1.942527158902219	3.2938550353193072	0.6766386874576894	5.3582000000000045	290.406
381	OCc1ccc(-c2ccc3c(c2)OC[C@@H]2CC=CC[C@@H]32)cc1	8	3	-8.04123	-1.7143959963802253	3.133959650703922	0.8367748418140555	4.288100000000004	292.37799999999993
382	C1=CC[C@H]2c3c(cccc3N3CCC3)OC[C@@H]2C1	8	3	-8.19002	-1.930406226684483	3.430623955748893	0.6991659863494607	3.3389000000000024	241.33399999999992
383	O=S(=O)(c1cccc(Cl)c1)c1cccc2c1[C@@H]1CC=CC[C@H]1CO2	8	3	-6.90217	-1.4088995514954807	3.412924440959718	0.7340513612982921	4.615000000000004	360.86200000000014
384	Cc1cccc(-c2ccc3c(c2)OC[C@@H]2CC=CC[C@@H]32)c1CO	8	3	-9.3732	-1.9544473058397736	3.368367365616673	0.8218923707136742	4.596520000000004	306.40500000000003
385	OC1CCN(c2cc(-c3ccccc3)cc3c2[C@@H]2CC=CC[C@H]2CO3)CC1	8	3	-9.34794	-1.79901189178949	3.449135776065246	0.7832053389363874	4.756900000000004	361.4850000000002
386	O=P(O)(O)OP(O)c1cccc2c1OC[C@@H]1CC=CC[C@@H]21	8	3	-4.61122	-1.0062506998140128	4.600705303339987	0.5805471595017876	2.1675999999999993	330.2130000000001
387	OP(c1cccc(F)c1F)c1cccc2c1OC[C@@H]1CC=CC[C@@H]21	8	3	-8.57784	-1.7509442579362715	4.19627305954111	0.662979075209832	3.7470000000000026	346.3130000000001
388	Clc1ccc(OPc2cccc3c2OC[C@@H]2CC=CC[C@@H]32)cc1	8	3	-8.98123	-1.8727159109618217	3.984291389925673	0.5707421741674898	5.080000000000004	344.7780000000001
389	Cc1ccsc1NS(=O)c1ccc(O)c2c1OC[C@@H]1CC=CC[C@@H]21	8	3	-9.65146	-1.9700960227401778	4.453028912383919	0.7997423039741065	4.339020000000003	361.48800000000017
390	O=[SH]c1ccc(CO)c2c1OC[C@@H]1CC=CC[C@@H]21	8	3	-8.69013	-2.0482832841308842	4.677373849686594	0.6335495761344099	1.9253	264.34599999999995
391	O=S(Nc1cccs1)c1ccc(CO)c2c1OC[C@@H]1CC=CC[C@@H]21	8	3	-9.52614	-1.9445151848597122	4.468250594180384	0.814183486085606	3.817300000000003	361.4880000000001
392	CS(=O)(=O)c1ccc(PCO)c2c1[C@@H]1CC=CC[C@H]1CO2	8	2	-8.10215	-1.7680340793755458	4.5872768809149544	0.6793249785841139	1.7859	326.3540000000001
393	CS(=O)(=O)c1cc(CO)c(F)c2c1[C@@H]1CC=CC[C@H]1CO2	8	2	-8.25065	-1.8004394360755906	4.010662439964435	0.6712925489351524	2.1637000000000004	312.3620000000001
394	CS(=O)(=O)c1ccc(-c2ccccc2)c2c1[C@@H]1CC=CC[C@H]1CO2	8	2	-8.17263	-1.6682311130468406	3.451177952665404	0.769684560476209	4.199300000000004	340.44400000000013
395	CS(=O)(=O)c1ccc(P)c2c1[C@@H]1CC=CC[C@H]1CO2	8	2	-7.77021	-1.7826084294783775	4.358112269688344	0.5881567258361468	2.0326999999999997	296.32800000000003
396	CS(=O)(=O)c1ccc(CPO)c2c1[C@@H]1CC=CC[C@H]1CO2	8	2	-8.13168	-1.7744780536742144	4.522467493692007	0.68495435242012	2.618100000000001	326.3540000000001
397	CS(=O)(=O)Cc1ccc(PO)c2c1[C@@H]1CC=CC[C@H]1CO2	8	2	-8.31011	-1.8134146718290227	4.4811777935616295	0.6804283129095863	1.8844999999999998	326.3540000000001
398	CS(=O)(=O)c1c(CO)ccc2c1[C@@H]1CC=CC[C@H]1CO2	8	2	-8.35848	-1.869012946857244	3.769186433794487	0.8476951234770181	2.0246000000000004	294.37200000000007
399	O=S(=O)(c1ccccc1)C1C=CC[C@H]2COc3ccc(O)cc3[C@H]12	8	2	-8.13601	-1.6607560868484474	3.7082162033538193	0.8508474382859124	3.286800000000002	342.416
400	O=P(O)(Cc1cccc2c1OC[C@@H]1CC=CC[C@@H]21)c1cc(C(F)(F)F)ccn1	8	1	-9.82024	-1.8558509182120668	4.283592654368956	0.5929147028139229	4.638500000000004	409.344
401	O=[PH](O)Cc1cccc2c1OC[C@@H]1CC=CC[C@@H]21	8	1	-7.89388	-1.8606053592909548	4.474320384398679	0.6591870157997904	3.0958000000000014	264.26099999999997
402	O=S(=O)(c1ccccc1)c1cc2c(cc1C(F)(F)F)OC[C@@H]1CC=CC[C@@H]21	9	3	-10.0212	-1.928580839201026	3.4823740149316436	0.6749812659382762	4.980400000000003	394.4140000000001
403	Oc1cc2c(cc1CF)OC[C@@H]1CC=CC[C@@H]21	9	3	-9.17094	-2.2242796650707075	3.7832956974806544	0.7553130395780292	3.3039000000000014	234.26999999999998
404	CCOc1cc2c(cc1S(C)(=O)=O)OC[C@@H]1CC=CC[C@@H]21	9	3	-9.2328	-2.0147621369708704	3.475592997892771	0.805697196556703	2.931000000000002	308.399
405	C1=CC[C@H]2c3ccc(-c4cccnc4)cc3OC[C@@H]2C1	9	3	-8.43695	-1.886559372276685	3.223519071157124	0.7196256047501312	4.190800000000003	263.34000000000003
406	Oc1cc2c(cc1C(F)(F)CF)OC[C@@H]1CC=CC[C@@H]21	9	3	-9.6212	-2.1513657225120975	4.001999620607673	0.8346768517743309	3.8957000000000024	284.277
407	Oc1cc2c(cc1C(F)F)OC[C@@H]1CC=CC[C@@H]21	9	3	-9.55838	-2.252931771719291	3.780176077323212	0.7707575672236251	3.772000000000002	252.25999999999996
408	Nc1ncccc1-c1c(O)c(C(F)(F)F)cc2c1[C@@H]1CC=CC[C@H]1CO2	9	3	-7.79096	-1.5279329642161863	3.8353552309827714	0.7332969991884875	4.4974000000000025	362.3510000000001
409	O=C1CCCN1c1cc2c(cc1O)[C@@H]1CC=CC[C@H]1CO2	9	3	-10.0144	-2.1853212399793223	3.6120314359204286	0.8070444470339092	2.9612000000000016	285.3430000000001
410	O=C(O)c1ccc(Cc2cc(CO)cc3c2[C@@H]2CC=CC[C@H]2CO3)cc1	9	3	-9.57365	-1.8775472371656758	3.4226201498447324	0.8206515975315463	3.9101000000000026	350.4140000000001
411	Oc1cc2c(cc1N1CCOCC1)OC[C@@H]1CC=CC[C@@H]21	9	3	-9.84135	-2.1475586340739836	3.5258211890018263	0.8064010267877807	2.671000000000001	287.359
412	O=S(=O)(Nc1cccc2c1[C@@H]1CC=CC[C@H]1CO2)c1ccccc1	9	3	-7.43142	-1.5169322553594806	3.262916958876584	0.8607626350445723	3.9296000000000033	341.432
413	O=C(O)c1cc2c(cc1N1CCC1)OC[C@@H]1CC=CC[C@@H]21	9	3	-8.65831	-1.8893981412091954	3.441979973120932	0.8485470909897457	3.0371000000000015	285.34299999999996
414	O=S(CNc1cccc2c1[C@@H]1CC=CC[C@H]1CO2)c1ccccc1	9	3	-9.84081	-2.008746929639844	4.001920852654305	0.8438799817375039	4.306000000000004	339.46
415	CC(C)(C)c1c(CF)cc(CO)c2c1[C@@H]1CC=CC[C@H]1CO2	9	2	-9.14723	-1.9501959886695304	4.138608776710324	0.8212304641554704	4.388100000000004	304.4050000000001
416	OCCc1cc(CF)cc2c1OC[C@@H]1CC=CC[C@@H]21	9	2	-8.8935	-2.0403088291778406	3.8608769745349587	0.8479894414911117	3.1331000000000016	262.32399999999996
417	OCc1cc(CC(F)F)cc2c1OC[C@@H]1CC=CC[C@@H]21	9	2	-8.29874	-1.8556546767596604	3.8845687067846537	0.8595529818507304	3.428700000000002	280.314
418	NC(=O)Cc1cc(CO)c2c(c1)[C@@H]1CC=CC[C@H]1CO2	9	2	-8.17946	-1.828982857924043	3.707833484112589	0.8224349489947534	1.6488999999999998	273.332
419	OCc1cc(F)cc2c1OC[C@@H]1CC=CC[C@@H]21	9	2	-8.89615	-2.1576333006669737	3.660392714749099	0.757006904503081	2.760200000000001	234.26999999999998
420	Cc1cc(CO)c2c(c1)[C@@H]1CC=CC[C@H]1CO2	9	2	-8.28575	-2.009589555144796	3.6215274086266493	0.7515794622683324	2.929520000000001	230.30699999999996
421	Cc1cc(CO)c2c(c1-c1ccccc1)[C@@H]1CC=CC[C@H]1CO2	9	2	-8.38909	-1.7492461858220654	3.536352210622413	0.8218923707136743	4.5965200000000035	306.40500000000014
422	OCc1cc(CCC(F)F)cc2c1OC[C@@H]1CC=CC[C@@H]21	9	2	-8.84254	-1.929600423127372	3.861407665428625	0.8554715534549784	3.818800000000003	294.341
423	Cc1ccnc(-c2cc(-c3ccccc3)c3c(c2)[C@@H]2CC=CC[C@H]2CO3)c1	9	2	-7.57565	-1.4579345222621296	3.3558196222190917	0.514277260365892	6.1662200000000045	353.46500000000015
424	Fc1ccc(-c2ccc3c(c2)[C@@H]2CC=CC[C@H]2CO3)cc1	9	2	-9.5953	-2.0938661221814177	3.056990419771057	0.6725804775292749	4.934900000000003	280.342
425	CC(=O)Oc1ccc(-c2ccccc2)c2c1[C@@H]1CC=CC[C@H]1CO2	9	2	-9.28668	-1.895635617042474	3.37118992590955	0.45609625123613	4.721100000000004	320.3880000000001
426	O=C(O)c1cccc2c1OC[C@@H]1CC=CC[C@@H]21	9	2	-8.03653	-1.9491448266732412	3.370536199835442	0.7544482745982818	2.827000000000001	230.26299999999995
427	OCc1cc(F)c(-c2ccc(Cl)cc2)c2c1[C@@H]1CC=CC[C@H]1CO2	9	2	-9.41093	-1.9209980420875414	3.607743838953029	0.769634397665433	5.080600000000003	344.81300000000016
428	CCc1ccc2c(c1N1CCC(N)C1)OC(F)[C@@H]1CC=CC[C@@H]21	9	2	-9.91163	-2.0667177218005244	4.289473065690838	0.8484756882790094	3.524200000000002	316.42
429	NCC1CCN(c2cccc3c2OC[C@@H]2CC=CC[C@@H]32)C1	9	2	-9.98841	-2.179649757012089	3.7330311518490493	0.8486968366132377	2.913800000000002	284.403
430	O=S(=O)(c1ccc(Cl)cc1)C1Oc2ccccc2[C@@H]2CC=CC[C@@H]12	9	2	-7.5088	-1.5327273817175275	3.540489113052814	0.7359381410278761	4.582200000000003	360.86200000000014
431	C1=CC[C@H]2c3cccc(N4CCCC4)c3OC[C@@H]2C1	9	2	-9.04586	-2.0752626103903595	3.337499425767936	0.7089617437493704	3.7290000000000028	255.36099999999988
432	NC1CCN(c2cccc3c2OC[C@@H]2CC=CC[C@@H]32)C1	9	2	-9.57987	-2.142124053561091	3.744504988077612	0.7973676279542016	2.666200000000001	270.376
433	CC(=O)CCNCc1cc(F)cc2c1[C@@H]1CC=CC[C@H]1CO2	9	1	-9.47918	-2.020967966463775	3.7223549846007957	0.6695580697197183	3.3366000000000016	303.37700000000007
434	OCc1cccc(Cc2cccc3c2OC[C@@H]2CC=CC[C@@H]32)c1	9	2	-9.53053	-1.987252878603373	3.3524825510019634	0.860720236119113	4.2119000000000035	306.40500000000003
435	CS(=O)(=O)c1cccc(F)c1-c1cccc2c1OC[C@@H]1CC=CC[C@@H]21	9	2	-8.55594	-1.711188	3.520788574780898	0.7503131733639187	4.338400000000004	358.43400000000014
436	Oc1cccc(-c2cccc3c2OC[C@@H]2CC=CC[C@@H]32)c1	9	2	-9.57782	-2.0900516734600925	3.2955216852797413	0.7781062100691646	4.501400000000003	278.35099999999994
437	C1=CC(c2ccc3c(c2)OCCO3)[C@H]2COc3ccccc3[C@@H]2C1	9	2	-8.96206	-1.8293728370172841	3.5016754842902733	0.7335489730585373	4.293700000000004	320.388
438	O=[SH]CC1=CC[C@H]2COc3ccccc3[C@@H]2C1	9	2	-8.21493	-1.992413182179723	4.2712680114523955	0.6424910751876028	2.4443	248.34699999999998
439	CC(C)(O)C1C=CC[C@H]2c3ccccc3OC[C@H]12	9	2	-8.83179	-2.081672866338513	3.8000242827627595	0.7690537414685489	3.1258000000000017	244.33399999999997
440	OCc1ccc(C2C=CC[C@H]3c4ccccc4OC[C@H]23)cc1	9	2	-9.22346	-1.9664482792773184	3.366106777131982	0.8473103905576217	4.014800000000003	292.378
441	Fc1cccc(F)c1C1C=CC[C@H]2c3ccccc3OC[C@H]12	9	2	-8.94904	-1.907941738695012	3.4742347874870116	0.687093445732111	4.800700000000004	298.33200000000005
442	C1=CC(c2ccc(CN3CCCNCC3)cc2)[C@H]2COc3ccccc3[C@@H]2C1	9	2	-9.33144	-1.7634764010086117	3.481591708479402	0.8101088494601211	4.317800000000004	374.5280000000001
443	Cc1cccc2c1[C@@H]1CC(C[SH]=O)=CC[C@H]1CO2	9	2	-8.04133	-1.8953596575862737	4.391248405899613	0.655003679515509	2.752720000000001	262.37399999999997
444	OCCCc1cccc(C2C=CC[C@H]3c4ccccc4OC[C@H]23)c1	9	1	-9.46487	-1.9320084984813517	3.466571990249104	0.8435782477104679	4.447400000000004	320.4320000000001
445	O=S(C1=CC[C@H]2COc3c(P)cccc3[C@@H]2C1)c1ccccc1	9	1	-9.32179	-1.943727579813099	4.4502555309867375	0.7769125682928191	3.764700000000003	342.40000000000003
446	O=S(C1=CC[C@H]2COc3c(PCO)cccc3[C@@H]2C1)c1ccccc1	9	1	-10.2344	-2.0468800000000003	4.672007806985419	0.8356939740158468	3.517900000000002	372.4260000000001
447	CNC1CCN(c2cc(CO)cc3c2OC[C@@H]2CC=CC[C@@H]32)CC1	9	1	-9.55276	-1.9499489696057861	3.6856261896458147	0.8377013341937652	2.8093000000000012	328.4560000000001
448	Fc1ccc2c(c1)[C@@H]1CC=CC[C@H]1CO2	9	1	-7.84952	-2.026737349048136	3.2808628980661068	0.5892138305447214	3.267900000000002	204.24399999999997
449	CCc1ccc2c(c1)OC[C@@H]1CC(N3CCNCC3)=CC[C@@H]21	9	3	-9.05956	-1.931504681866634	3.639904502774929	0.9083653912207758	2.924100000000001	298.43
450	Cc1cccc2c1[C@@H]1CC=C(CN3CCNCC3)C[C@H]1CO2	9	3	-7.90031	-1.6843517514313926	3.57945645543765	0.8497577742236043	2.712620000000001	298.43
451	NC1CCN(c2ccc(Cl)c3c2OC[C@@H]2CC=CC[C@@H]32)CC1	9	1	-9.05738	-1.9310399043049788	3.6848612002601353	0.8022127970413765	3.7097000000000024	318.84800000000007
452	NCC1CCN(c2ccc(F)c3c2OC[C@@H]2CC=CC[C@@H]32)CC1	9	1	-9.29184	-1.93748257311209	3.6659749431138033	0.8495077611177513	3.4430000000000023	316.4200000000001
453	O=S(Nc1cccs1)c1c(C(F)F)ccc2c1OC[C@@H]1CC=CC[C@@H]21	9	2	-9.56566	-1.9131319999999998	4.48990737801536	0.7335912619039463	5.2626000000000035	381.46900000000016
454	C1=CC[C@H]2c3cccc(SNc4cccs4)c3OC[C@@H]2C1	9	2	-8.84639	-1.9304405620047806	4.055938984109943	0.6124437354169616	5.309500000000003	315.46300000000014
455	FC(F)(F)c1ccc2c(c1SNc1cccs1)OC[C@@H]1CC=CC[C@@H]21	9	2	-9.87586	-1.975172	4.212457588865405	0.4943526668411328	6.328300000000003	383.4600000000002
456	O=[SH]c1c(C(F)(F)F)ccc2c1OC[C@@H]1CC=CC[C@@H]21	9	2	-9.89147	-2.2117999317399843	4.450721323904377	0.635051747389804	3.451800000000002	302.317
457	CS(=O)(=O)c1cc(CO)cc2c1OC(c1ccccc1)[C@@H]1CC=CC[C@@H]21	9	1	-9.29206	-1.8223228946721144	3.7351946749614218	0.8356986977236418	3.765900000000003	370.4700000000001
458	CS(=O)(=O)c1cc(Cl)cc2c1OC(c1ccccc1F)[C@@H]1CC=CC[C@@H]21	9	1	-9.66899	-1.8962449494897504	3.7722855786153398	0.6702375498082621	5.066100000000003	392.87900000000013
459	CS(=O)(=O)c1cccc2c1OC(c1ccccc1F)[C@@H]1CC=CC[C@@H]21	9	1	-9.78612	-1.957224	3.673676446271048	0.7469218135517415	4.412700000000004	358.43400000000014
460	C1=CC[C@H]2c3ccc(-c4ccccc4CSN4CCCC4)cc3OC[C@@H]2C1	9	1	-10.2639	-1.9752884759784666	3.6959143658088367	0.4759781198108511	6.039800000000006	377.5530000000002
461	Cc1ccc(C)c(-c2cc3c(c(C(N)=O)c2)[C@@H]2CC=CC[C@H]2CO3)c1	9	3	-9.13603	-1.8272059999999999	3.491569289840486	0.8220617762575834	4.511540000000004	333.4310000000001
462	Cc1ccccc1-c1ccc2c(c1)OC[C@@H]1CC=CC[C@@H]21	9	3	-9.21832	-2.0116023419202533	3.105914241111006	0.6580354420909595	5.104220000000004	276.379
463	Cc1cccc(-c2cc(CO)c3c(c2)OC[C@@H]2CC=CC[C@@H]32)c1	9	3	-8.67895	-1.8096861738806493	3.4409232783606454	0.8218923707136742	4.596520000000004	306.40500000000003
464	Cc1cccc(-c2cc(CCN)c3c(c2)OC[C@@H]2CC=CC(F)[C@@H]32)c1	9	3	-9.47011	-1.894022	3.8981458395538215	0.8338521016089885	4.553420000000004	337.43799999999993
465	CC(=O)Nc1cc(-c2cc(C)ccc2C)cc2c1[C@@H]1CC=CC[C@H]1CO2	9	3	-9.25597	-1.8152450633549773	3.4573310604476424	0.7416450766898285	5.371040000000005	347.45800000000014
466	Cc1ccc(C)c(-c2cc(F)c3c(c2)OC[C@@H]2CC=CC[C@@H]32)c1	9	3	-9.48532	-1.9778259419438524	3.4173223494388214	0.6273958260757796	5.551740000000005	308.396
467	CCc1c(F)c(-c2cc(C)ccc2C)cc2c1[C@@H]1CC=CC[C@H]1CO2	9	3	-8.94074	-1.788148	3.6361504382695227	0.6008272136504262	6.114140000000005	336.4500000000001
468	Cc1ccccc1-c1cc(CCN)c2c(c1)OC[C@@H]1CC=CC[C@@H]21	9	3	-9.47724	-1.9345335141578708	3.478907068766694	0.8388302059555279	4.605420000000003	319.44800000000004
469	NCCc1cc(-c2ccccc2)cc2c1[C@@H]1CC=CC[C@H]1CO2	9	3	-9.20558	-1.9194961197555263	3.395519655074361	0.8582479032791944	4.297000000000003	305.4210000000001
470	Oc1ccc2c(c1)[C@@H]1C(c3ccccc3)C=CC[C@H]1CO2	9	3	-9.08083	-1.981599564191707	3.4063356183502913	0.7910357171082207	4.228100000000003	278.35100000000006
471	OCc1ccc2c(c1)[C@@H]1C(c3ccc(F)cc3)C=CC[C@H]1CO2	9	3	-10.0234	-2.0900233778596835	3.4729511960984283	0.8442857728865129	4.153900000000004	310.3680000000001
472	O=S(=O)(c1ccccc1)c1c(O)ccc2c1[C@@H]1CC=CC[C@H]1CO2	9	3	-8.482	-1.7313809998572431	3.466137818886139	0.8460156249699428	3.667200000000003	342.4160000000001
473	OCc1cc(F)ccc1C1C=CC[C@H]2COc3ccccc3[C@H]12	9	3	-8.53737	-1.7801647031384484	3.631342929737924	0.8442857728865129	4.153900000000004	310.368
474	NS(=O)c1ccc(CO)c2c1OC[C@@H]1CC=CC[C@@H]21	9	2	-8.73008	-2.0028177099487134	4.4324909827991315	0.8077004804443176	1.6024000000000003	279.361
475	O=S(Nc1cccs1)c1ccc(O)c2c1OC[C@@H]1CC=CC[C@@H]21	9	2	-9.88722	-2.0616278849533907	4.46040929024309	0.8242924781082089	4.030600000000002	347.4610000000001
476	CCOC(=O)c1cc2c(cc1O)[C@@H]1CC=CC[C@H]1CO2	10	3	-8.47922	-1.8960112316175766	3.3834132411976094	0.6650381036553901	3.0111000000000017	274.31600000000003
477	OCc1cc(C(F)(F)F)c(F)c2c1[C@@H]1CC=CC[C@H]1CO2	10	3	-10.2371	-2.233918364134878	3.990700105746928	0.6317382756910581	3.7790000000000026	302.2670000000001
478	O=S(=O)(c1ccc(Cl)cc1)c1cccc2c1[C@@H]1CC=CC[C@H]1CO2	10	3	-6.99095	-1.4270216931091717	3.3424736048393164	0.7340513612982921	4.615000000000004	360.86200000000014
479	CS(=O)(=O)c1cc(C(F)F)cc2c1[C@@H]1CC=CC[C@H]1CO2	10	3	-8.73136	-1.9053389580909346	3.8856149598583327	0.7851318133101082	3.4699000000000018	314.35300000000007
480	CS(=O)(=O)c1c(CO)c(C(F)(F)F)cc2c1[C@@H]1CC=CC[C@H]1CO2	10	3	-8.35566	-1.705591955348641	3.984407322359255	0.8216961513769259	3.043400000000002	362.36900000000014
481	O=S(=O)(c1ccccc1)c1c(C(F)(F)F)cc(F)c2c1OC[C@@H]1CC=CC[C@@H]21	10	3	-10.0356	-1.8965501326657004	3.7283541340378177	0.3907348172802184	5.119500000000003	412.40400000000017
482	OCc1cc(F)c2c(c1)OC[C@@H]1CC=CC[C@@H]21	10	3	-8.4256	-2.043508162306127	3.647374504388033	0.757006904503081	2.760200000000001	234.26999999999998
483	CS(=O)(=O)Nc1cccc2c1[C@@H]1CC=CC[C@H]1CO2	10	3	-8.36489	-1.9190373780965233	3.560816834674819	0.8462457463432421	2.500300000000001	279.36100000000005
484	CS(=O)(=O)Nc1ccc(Cl)c2c1[C@@H]1CC=CC[C@H]1CO2	10	3	-7.90382	-1.7673478801922387	3.7155597854428377	0.8533213259424526	3.1537000000000015	313.8060000000001
485	CS(=O)(=O)CNc1cccc2c1[C@@H]1CC=CC[C@H]1CO2	10	3	-8.51464	-1.9039313843938808	3.7715087877563143	0.8702028919061161	2.5428000000000006	293.3880000000001
486	CC(C)c1ccc2c(c1N)[C@@H]1CC=CC[C@H]1CO2	10	3	-8.85742	-2.0877139152724498	3.710747118047194	0.600621832975316	3.8344000000000023	243.34999999999994
487	CCCc1ccc(NS(C)(=O)=O)c2c1OC[C@@H]1CC=CC[C@@H]21	10	3	-7.55974	-1.6117419834621622	3.719783307890408	0.8642087419162431	3.4528000000000025	321.442
488	NCC1CCN(c2cc(Br)cc3c2OC[C@@H]2CC=CC[C@@H]32)C1	10	3	-9.49741	-2.024854615522938	3.907907143256242	0.8151344759875271	3.676300000000003	363.29900000000015
489	NCCC1CCN(c2cccc3c2OC[C@@H]2CC=CC[C@@H]32)C1	10	3	-9.49353	-2.0240273967434783	3.76255411441009	0.8701961062271635	3.3039000000000023	298.43000000000006
490	NCC1CCN(Cc2cccc3c2OC[C@@H]2CC=CC[C@@H]32)C1	10	3	-9.43467	-2.011478402578787	3.689195061155652	0.8720995848490631	2.9094000000000015	298.43000000000006
491	NCC1CCN(c2ccc(-c3ccccc3)c3c2OC[C@@H]2CC=CC[C@@H]32)C1	10	3	-9.29188	-1.7882231397592334	3.699598834445969	0.8143676776118006	4.580800000000004	360.5010000000002
492	Cc1ccc(Cc2cc(CO)c3c(c2)[C@@H]2CC=CC[C@H]2CO3)cc1	10	3	-9.57509	-1.9545070617688152	3.408718936898561	0.8426020224686077	4.520320000000004	320.4320000000001
493	NS(=O)(=O)c1ccc(OCc2cccc3c2OC[C@@H]2CC=CC[C@@H]32)cc1	10	3	-8.82888	-1.7314858231988104	3.3048170729216544	0.8361342360929696	3.3552000000000026	371.4580000000001
494	NS(=O)c1ccccc1-c1ccc2c(c1)[C@@H]1CC=CC[C@H]1CO2	10	3	-9.86734	-2.0574826184019366	3.8290784062017593	0.8544455923261033	3.7771000000000026	325.43300000000005
495	OCc1ccc(Cc2cc(CO)c3c(c2)[C@@H]2CC=CC[C@H]2CO3)cc1	10	3	-9.94754	-1.989508	3.476173184228946	0.8371038748330125	3.704200000000003	336.4310000000001
496	CS(=O)(=O)c1ccc(CO)c2c1[C@@H]1CC=CC[C@H]1CO2	10	3	-8.35043	-1.8672129121353567	3.832888631596685	0.8476951234770181	2.0246	294.372
497	OCc1cc2c(cc1CF)[C@@H]1CC=CC[C@H]1CO2	10	3	-8.46608	-1.995474192689269	3.7708688201007963	0.8148929379515956	3.090600000000002	248.29699999999997
498	CS(=O)(=O)c1c(CF)cc2c(c1CO)OC[C@@H]1CC=CC[C@@H]21	10	3	-9.47978	-2.0210958868935887	4.065355813280313	0.8669832422242725	2.4941000000000004	326.38900000000007
499	CS(=O)(=O)c1c(CF)cc(CO)c2c1[C@@H]1CC=CC[C@H]1CO2	10	3	-8.71918	-1.8589354220335113	4.147288726268963	0.8669832422242725	2.4941000000000013	326.38900000000007
500	O=S(=O)(c1ccccc1)c1c(CF)ccc2c1[C@@H]1CC=CC[C@H]1CO2	10	3	-6.76141	-1.352282	3.6067864350192522	0.7624807765883631	4.431100000000004	358.4340000000001
501	Oc1ccc(C2CCCCC2)c2c1[C@@H]1CC=CC[C@H]1CO2	10	3	-9.35277	-2.0409417372624823	3.582896375106044	0.744534506611567	4.882100000000004	284.399
502	C1=CC[C@H]2c3cc(-c4ccncc4)ccc3OC[C@@H]2C1	10	3	-9.30328	-2.0802766493714246	3.215661378849431	0.7196256047501312	4.190800000000003	263.34000000000003
503	Clc1ccc(-c2cccc3c2OC[C@@H]2CC=CC[C@@H]32)cc1	10	3	-9.61768	-2.0987498385648995	3.1537058043864414	0.6358914184302495	5.449200000000004	296.79699999999997
504	O=C(O)c1ccc2c(c1)OC[C@@H]1CC=CC[C@@H]21	10	3	-8.06928	-1.9570878683931807	3.2531716786423495	0.7544482745982818	2.827000000000001	230.26299999999995
505	CC(=O)CNCc1c(Cl)ccc2c1[C@@H]1CC=CC[C@H]1CO2	10	3	-9.68813	-2.1141232889320247	3.7188638192747785	0.8658180726743187	3.4608000000000025	305.8050000000001
506	CC(=O)CCNc1cc(F)cc2c1[C@@H]1CC=CC[C@H]1CO2	10	3	-8.35991	-1.824281922762775	3.744566896197856	0.8596762711441196	3.658900000000002	289.35
507	O=C(O)c1cc2c(cc1F)OC[C@@H]1CC=CC[C@@H]21	10	3	-8.62849	-2.0337545968001045	3.4544113714408597	0.7770551885693568	2.9661000000000017	248.25299999999996
508	CC(=O)CNCc1cc(S(C)(=O)=O)cc2c1[C@@H]1CC=CC[C@H]1CO2	10	3	-9.71847	-1.9837743817121696	3.7977508673561644	0.8253472590349858	2.2108999999999996	349.4520000000001
509	OCc1ccc2c(c1)[C@@H]1C(Cc3ccc(F)cc3)C=CC[C@H]1CO2	10	2	-9.31046	-1.9004896892160894	3.5727446601144504	0.8563230745899992	4.229000000000004	324.3950000000001
510	OCc1ccc2c(c1)[C@@H]1C(c3ccccc3)C=CC[C@H]1CO2	10	2	-9.72317	-2.0729868092473804	3.4187349428124563	0.8473103905576218	4.014800000000003	292.37800000000004
511	OCc1ccc2c(c1)OC[C@@H]1CC=CC(c3ccc(F)cc3)[C@@H]21	10	2	-9.71882	-2.0265140576261795	3.504832481976729	0.8442857728865129	4.153900000000003	310.368
512	CC(O)(c1cc(F)cc(F)c1)C1C=CC[C@H]2c3ccccc3OC[C@H]12	10	3	-10.0684	-2.01368	4.002349248680902	0.8120744766465705	4.540800000000004	342.3850000000001
513	CC(C1C=CC[C@H]2c3ccccc3OC[C@H]12)N1CCN(C)CC1	10	3	-8.9319	-1.8624298949163864	3.903113395510273	0.7809285185342145	2.990800000000002	312.45700000000005
514	C1=C(N2CCCCCC2)C[C@H]2c3ccccc3OC[C@@H]2C1	10	3	-9.12073	-1.9903064580121228	3.3949279950989544	0.760246453289927	4.332500000000004	283.4150000000001
515	Nc1ccc(CC2C=CC[C@H]3c4ccccc4OC[C@H]23)cc1	10	3	-8.53154	-1.8189304396165444	3.498663463522515	0.6652105219330575	4.179800000000004	291.394
516	O=C(CO)CCC1C=CC[C@H]2c3ccccc3OC[C@H]12	10	3	-8.6328	-1.9303527636160183	3.804077640147927	0.8572064833805095	2.6965000000000012	272.34400000000005
517	CC(C)(c1cccc(Cl)c1)C1C=CC[C@H]2c3ccccc3OC[C@H]12	10	3	-9.00375	-1.8378827726320035	3.6985700495076648	0.6113005794322731	5.986100000000006	338.8780000000001
518	CS(=O)(=O)NC(=O)c1cccc2c1OC[C@@H]1CC=CC[C@@H]21	10	3	-8.78979	-1.9180894294174236	3.495388304281298	0.8459560796562815	1.8182	307.37100000000004
519	OC(c1ccn[nH]1)C1C=CC[C@H]2c3ccccc3OC[C@H]12	10	3	-9.36465	-2.043534165798486	4.205031368371372	0.8327190869269463	2.811600000000001	282.343
520	CCNC1CCN(c2c(CC)ccc3c2OC(F)[C@@H]2CC=CC[C@@H]32)C1	10	1	-10.1855	-2.0370999999999997	4.254136626795744	0.8296551233158036	4.175000000000003	344.4740000000001
521	CCc1ccc2c(c1N1CCC(N)C1)OC[C@@H]1CC=CC[C@@H]21	10	1	-9.38762	-2.0014473088742557	3.9453977682562433	0.8520064347175554	3.228600000000002	298.42999999999995
522	CCc1ccc2c(c1N1CCC(NC)C1)OC(F)[C@@H]1CC=CC[C@@H]21	10	1	-9.88009	-2.016764926064554	4.272529064174337	0.8536651168204109	3.784900000000002	330.44700000000006
523	CCc1cc2c(c(N3CCC(N)C3)c1CC)OC(F)[C@@H]1CC=CC[C@@H]21	10	1	-10.4102	-2.08204	4.4314532573482905	0.8396305002388342	4.086600000000003	344.47400000000005
524	Cc1ccc2c(c1N1CCC(N)C1)OC(F)[C@@H]1CC=CC[C@@H]21	10	1	-9.50881	-2.027285103689392	4.264297209344321	0.8092289432440366	3.270220000000002	302.39300000000003
525	CCc1cc(C(C)C)c2c(c1N1CCC(N)C1)OC(F)[C@@H]1CC=CC[C@@H]21	10	1	-9.5218	-1.867378615558761	4.478007556584343	0.7996313047006252	4.647600000000003	358.50100000000003
526	CCc1ccc2c(c1CN1CCC(N)C1)OC(F)[C@@H]1CC=CC[C@@H]21	10	1	-9.95984	-2.033043826646801	4.22619862939173	0.8619649541776795	3.519800000000002	330.447
527	CCc1ccc2c(c1N1CCC(N)C1)OC(CF)[C@@H]1CC=CC[C@@H]21	10	1	-9.77738	-1.9957993351077827	4.279171204642566	0.8612829074957983	3.5667000000000026	330.447
528	CCCc1ccc2c(c1)[C@@H]1CC([SH]=O)=CC[C@H]1CO2	10	1	-8.2085	-1.8831590514765062	4.210313617891602	0.8568842991940715	3.354300000000002	276.401
529	O=[SH]C1=CC[C@H]2COc3c(CO)cccc3[C@@H]2C1	10	1	-8.18673	-1.9296307662477818	4.497440417733933	0.8019654757817923	1.8941	264.346
530	CS(=O)(=O)c1cccc2c1[C@@H]1CC([SH]=O)=CC[C@H]1CO2	10	1	-8.00457	-1.7898762650655489	4.4501328623659155	0.8461503528921398	1.8053000000000001	312.4120000000001
531	NC(=O)c1cccc2c1[C@@H]1CC([SH]=O)=CC[C@H]1CO2	10	1	-7.89525	-1.8112945728415526	4.389829655187639	0.8048979108004258	1.5007000000000001	277.345
532	O=[SH]C1=CC[C@H]2COc3cc(Cl)ccc3[C@@H]2C1	10	1	-7.83347	-1.8998955426533632	4.38468784818709	0.7926243244832425	3.055200000000001	268.76500000000004
533	O=[SH]C1=CC[C@H]2COc3cccc(O)c3[C@@H]2C1	10	1	-8.67335	-2.1035963634088786	4.450999622127435	0.7503791417609847	2.1074	250.319
534	O=[SH]C1=CC[C@H]2COc3cccc(Br)c3[C@@H]2C1	10	1	-7.5674	-1.835364088899946	4.547642950227908	0.8062008346055759	3.1643000000000017	313.21600000000007
535	CPc1cccc2c1OC[C@@H]1CC=C(S(=O)c3ccccc3)C[C@@H]21	10	2	-9.57912	-1.9553296820740997	4.562337205598132	0.7707768703445503	4.197900000000003	356.427
536	O=[SH]C1=CC[C@H]2COc3c(PCO)cccc3[C@@H]2C1	10	2	-8.39394	-1.9257019051654631	5.294015085363235	0.6585197407289659	1.6553999999999998	296.32800000000003
537	Fc1ccc(-c2ccc3c(c2)OC[C@@H]2CC(N4CCNCC4)=CC[C@@H]32)cc1F	10	3	-8.15366	-1.5408969024982078	3.580570557764184	0.8378768421406679	4.306900000000003	382.45400000000006
538	NS(=O)(=O)C1CCCCC1c1ccc2c(c1)OC[C@@H]1CC=CC[C@@H]21	10	3	-10.0286	-2.047079402872949	4.074438763170995	0.833243025539563	3.443500000000003	347.48000000000013
539	CS(=O)(=O)c1ccc2c(c1)OC[C@@H]1CC(CN3CCNCC3)=CC[C@@H]21	10	3	-8.5179	-1.7035799999999999	3.566634511942328	0.831311167952337	1.8076999999999999	362.4950000000002
540	Clc1ccc2c(c1)OC[C@@H]1CC(N3CCNCC3)=CC[C@@H]21	10	3	-8.54502	-1.8646762364243594	3.6788814867685744	0.8629844495094507	3.0151000000000012	304.821
541	CS(=O)(=O)c1cccc(-c2cc3c(cc2CO)OC[C@@H]2CC=CC[C@@H]32)c1	10	2	-10.7315	-2.1046203042354223	3.4685445739611556	0.8371748690759742	3.691600000000003	370.47000000000014
542	C1=CC[C@H]2c3cc(-c4ccccc4)ccc3OC[C@@H]2C1	10	2	-9.43189	-2.1090347196300487	2.9930083019263556	0.670958351291184	4.795800000000003	262.35200000000003
543	CS(=O)(=O)c1cc(-c2ccc3c(c2)[C@@H]2CC=CC[C@H]2CO3)ccc1CO	10	2	-9.39995	-1.843481864492173	3.4359612059777884	0.837174869075974	3.6916000000000024	370.4700000000002
544	O=[SH](=O)c1cccc(-c2ccc3c(c2)[C@@H]2CC=CC[C@H]2CO3)c1	10	2	-9.56798	-1.9950617434098104	3.881350832895661	0.6747618330121347	3.7661000000000033	326.4170000000001
545	OCc1ccccc1-c1ccc2c(c1)[C@@H]1CC=CC[C@H]1CO2	10	2	-9.97689	-2.127080095001126	3.199330538277888	0.8367748418140556	4.288100000000004	292.37800000000004
546	CCS(=O)(=O)c1cccc(-c2ccc3c(c2)[C@@H]2CC=CC[C@H]2CO3)c1	10	2	-10.0543	-2.01086	3.281930665788482	0.7573395832382951	4.589400000000005	354.4710000000002
547	CS(=O)(=O)c1ccc(CO)c(-c2ccc3c(c2)[C@@H]2CC=CC[C@H]2CO3)c1	10	2	-9.71388	-1.905048602796103	3.4106152600318413	0.8371748690759742	3.691600000000003	370.47000000000014
548	CNC(=O)c1cccc2c1[C@@H]1CC=CC[C@H]1CO2	10	2	-7.90458	-1.8631273734771867	3.4636785834144055	0.769508961173566	2.4884000000000004	243.30599999999995
549	CCc1ccc(C)c(-c2ccc3c(c2)OC[C@@H]2CC=CC[C@@H]32)c1	10	2	-9.938	-2.072216246899209	3.224003645754445	0.6497934056190373	5.666620000000005	304.433
550	Cc1ccccc1-c1cc(F)c2c(c1)OC[C@@H]1CC=CC[C@@H]21	10	2	-9.3101	-1.9849199893423688	3.347043171413981	0.6532117296521618	5.243320000000004	294.36899999999997
551	CN1CCN(c2ccc(F)c3c2OC[C@@H]2CC=CC[C@@H]32)CC1	10	2	-8.67591	-1.849710227036804	3.547329950260136	0.7417422240789668	3.019700000000001	302.3930000000001
552	Cc1ccc(CO)c(-c2cc(F)c3c(c2)OC[C@@H]2CC=CC[C@@H]32)c1	10	2	-10.1163	-2.064981090409789	3.5401565479831305	0.8089156873236119	4.7356200000000035	324.3950000000001
553	Cc1ccc(C)c(-c2ccc3c(c2CO)OC[C@@H]2CC=CC[C@@H]32)c1	10	2	-9.56129	-1.9516901485646145	3.4979378188861396	0.7971255416069682	4.904940000000004	320.432
554	Cc1ccc(C)c(-c2cc(O)c3c(c2)OC[C@@H]2CC=CC[C@@H]32)c1	10	2	-10.3378	-2.1555803096392276	3.390748223564694	0.7411010190952525	5.118240000000005	306.40500000000003
555	Cc1cc(CO)ccc1-c1cc(F)c2c(c1)OC[C@@H]1CC=CC[C@@H]21	10	2	-9.11709	-1.8610182032525904	3.5052401600232628	0.8089156873236119	4.7356200000000035	324.39500000000004
556	CCCc1ccccc1-c1ccc2c(c1)OC[C@@H]1CC=CC[C@@H]21	10	3	-9.46088	-1.9727298496642975	3.181887754621874	0.6561358048820126	5.748300000000005	304.433
557	CC(C)SCc1c(F)cccc1-c1ccc2c(c1)OC[C@@H]1CC=CC[C@@H]21	10	3	-9.57944	-1.8786827495881258	3.566657072921654	0.5639924058451514	6.576500000000006	368.51700000000017
558	C1=CC[C@H]2c3ccc(N4CCC4)cc3OC[C@@H]2C1	10	3	-8.57257	-2.0205741263987878	3.2888654651828553	0.6991659863494607	3.3389000000000024	241.33399999999992
559	NS(=O)(=O)c1ccc(Cc2ccc3c(c2)OC[C@@H]2CC=CC[C@@H]32)cc1	10	3	-8.34331	-1.668662	3.228796050403867	0.8584163555041491	3.3670000000000027	355.45900000000006
560	OC1CCN(c2ccccc2-c2ccc3c(c2)OC[C@@H]2CC=CC[C@@H]32)CC1	10	3	-10.1476	-1.952906530542882	3.3334892376037075	0.7832053389363874	4.756900000000004	361.4850000000001
561	C1=CC[C@H]2c3cccc(N4Cc5ccccc5C4)c3OC[C@@H]2C1	10	3	-9.15546	-1.9090453773229858	3.377769871481994	0.7110869304379095	4.649000000000004	303.40500000000003
562	FC(F)(F)c1ccc2c(c1)OC[C@@H]1CC=CC[C@@H]21	10	3	-9.0733	-2.138597319246634	3.3739407832055655	0.6319030924225684	4.147600000000002	254.25099999999998
563	NSc1cccc2c1OC[C@@H]1CC=CC[C@@H]21	10	3	-8.01756	-2.00439	3.9674361700992877	0.5977431741276812	3.0946000000000016	233.33599999999996
564	CONSc1c(C(F)(F)F)ccc2c1OC[C@@H]1CC=CC[C@@H]21	10	3	-9.43626	-2.0118173917177926	4.321927972902816	0.5079651652430466	4.3057000000000025	331.35900000000004
565	FC(F)(F)c1ccc2c(c1-c1ccccc1)OC[C@@H]1CC=CC[C@@H]21	10	3	-9.81985	-2.004468487555783	3.4270274509931635	0.599167251580267	5.814600000000004	330.3490000000001
566	OCc1c(C(F)(F)F)ccc2c1OC[C@@H]1CC=CC[C@@H]21	10	3	-9.38428	-2.0983887999891726	3.7331740711571237	0.7977800446288539	3.6399000000000026	284.27700000000004
567	NS(=O)(=O)c1cccc(-c2cccc3c2OC[C@@H]2CC=CC[C@@H]32)c1	10	3	-9.15037	-1.8678114548059095	3.331105711862728	0.8507749903266032	3.4432000000000027	341.4320000000001
568	CS(=O)(=O)c1cc(O)cc2c1OC(c1ccccc1F)[C@@H]1CC=CC[C@@H]21	10	3	-9.59433	-1.8816029188403331	3.850979150796582	0.8034808869047931	4.118300000000003	374.4330000000001
569	CS(=O)(=O)c1cc(CO)cc2c1OC(Cc1ccccc1)[C@@H]1CC=CC[C@@H]21	10	3	-9.46795	-1.8221078270579725	3.7627428928875277	0.8177923851491146	3.635900000000003	384.49700000000007
570	N#Cc1cccc(C2C=CC[C@H]3c4cccc(O)c4OC[C@H]23)c1	10	1	-9.37103	-1.9539948295612692	3.717399875776959	0.8069338941545818	4.099780000000003	303.36100000000005
571	N#CCc1cccc(C2C=CC[C@H]3c4cccc(CO)c4OC[C@H]23)c1	10	1	-9.77384	-1.954768	3.836179401197657	0.8622941904486793	4.080880000000003	331.4150000000001
572	OCc1cccc2c1OC[C@@H]1C(c3cccc(Cl)c3)C=CC[C@@H]21	10	1	-9.71896	-2.0265432496441473	3.6381792098756955	0.8126928562495291	4.668200000000003	326.8230000000001
573	N#Cc1cccc(C2C=CC[C@H]3c4cccc(CCO)c4OC[C@H]23)c1	10	1	-10.1602	-2.03204	3.769634406466361	0.8671578306737618	3.928980000000003	331.415
574	O=C(O)SC1=CC[C@H]2COc3ccccc3[C@@H]2C1	10	2	-7.33433	-1.7287181594866436	3.872020299390737	0.8342291651894649	3.867700000000003	262.33000000000004
575	CNC(=O)SC1=CC[C@H]2COc3c(P)cccc3[C@@H]2C1	10	2	-7.89747	-1.7659279770265264	4.721131653829344	0.810574322618867	3.0295000000000023	307.355
576	C1=CC[C@H]2c3ccc(-c4ccc5c(c4)OCCO5)cc3OC[C@@H]2C1	10	2	-9.1346	-1.8645924170356019	3.2697314643710893	0.7205987070010049	4.567000000000004	320.3880000000001
577	Cc1cccc(-c2ccc3c(c2)OC[C@@H]2CC=CC[C@@H]32)c1	10	2	-9.22179	-2.0123595579993725	3.1050120078603864	0.6580354420909595	5.104220000000004	276.37899999999996
578	C1=C(SC2CCOCC2)C[C@H]2c3ccccc3OC[C@@H]2C1	10	2	-8.58212	-1.872772120152115	3.82199173136269	0.808037449379715	4.368700000000004	302.4390000000001
579	C1=C(Sc2ccccc2)C[C@H]2c3ccccc3OC[C@@H]2C1	10	2	-8.94848	-1.9527184264189732	3.397101621472581	0.7479351438149875	5.248800000000004	294.41900000000004
580	O=C(O)CSC1=CC[C@H]2COc3ccccc3[C@@H]2C1	10	2	-7.71893	-1.7708439906454951	3.674540471038455	0.9200330617925155	3.274300000000002	276.357
581	FC(F)C1=CC[C@H]2COc3ccccc3[C@@H]2C1	10	2	-8.11301	-1.9676939512760196	3.693205273618802	0.6744004848371994	3.7641000000000027	236.261
582	O=S(Cc1ccc(O)c2c1OC[C@@H]1CC=CC[C@@H]21)Nc1cccs1	10	2	-10.1331	-2.0684103760496857	4.511060923850715	0.8036673881240173	4.171700000000003	361.488
583	NS(=O)c1ccc(O)c2c1OC[C@@H]1CC=CC[C@@H]21	10	2	-9.00534	-2.122578993630155	4.4392523370614025	0.760644525189027	1.8157	265.33399999999995
584	CS(=O)(=O)c1ccc2c(c1)OC[C@@H]1CC=CC[C@@H]21	11	3	-8.80253	-2.0747762181993403	3.352712728906921	0.7320527968671005	2.532300000000001	264.34599999999995
585	Cc1cc2c(cc1C(F)(F)N1CCOC1)OC[C@@H]1CC=CC[C@@H]21	11	3	-9.36819	-1.9534026486253475	4.144037734054205	0.6111574094123856	3.776220000000003	321.367
586	CS(=O)(=O)c1cc(C(F)(F)F)cc2c1[C@@H]1CC=CC[C@H]1CO2	11	3	-8.64061	-1.8421842417494512	3.7275712483370587	0.7388211466664727	3.5511000000000026	332.3430000000001
587	OC1CCN(c2cc(C(F)F)cc3c2[C@@H]2CC=CC[C@H]2CO3)CC1	11	3	-10.3691	-2.116583674324421	3.839436146645337	0.8285352993873558	4.027500000000003	335.3940000000001
588	Oc1cc2c(cc1CC(F)F)OC[C@@H]1CC=CC[C@@H]21	11	3	-9.44826	-2.1675795016998736	3.798275809033793	0.8280019508197681	3.642000000000002	266.2869999999999
589	Cc1ncccc1-c1ccc2c(c1)OC[C@@H]1CC=CC[C@@H]21	11	3	-9.29952	-2.029321634607416	3.3353561765948783	0.7159803417358611	4.499220000000004	277.367
590	Oc1ccc(C(F)(F)c2cc3c(cc2O)[C@@H]2CC=CC[C@H]2CO3)cc1	11	3	-10.1439	-2.0287800000000002	3.7150442627548967	0.7778844507569366	4.680100000000003	344.35700000000014
591	OCCc1cc(C(F)F)cc2c1[C@@H]1CC=CC[C@H]1CO2	11	3	-9.58166	-2.142524309729063	3.891851297877772	0.8571844154094432	3.601200000000003	280.314
592	OCc1ccc(-c2ccc3c(c2)[C@@H]2CC=CC[C@H]2CO3)cc1F	11	3	-9.32142	-1.943650429479898	3.307436022333091	0.8316885911866785	4.427200000000004	310.368
593	NCC1CCN(c2cc(Cl)cc3c2OC[C@@H]2CC=CC[C@@H]32)C1	11	1	-9.20925	-1.9634186970979055	3.8506078644100894	0.8472516290575162	3.5672000000000024	318.84800000000007
594	NCC1CCN(c2ccc(C(F)(F)F)c3c2OC[C@@H]2CC=CC[C@@H]32)C1	11	1	-9.51365	-1.90273	3.996032459272131	0.81981897180846	3.9326000000000034	352.40000000000015
595	NCC1CCN(c2ccc(Br)c3c2OC[C@@H]2CC=CC[C@@H]32)C1	11	1	-9.14069	-1.9488016559845645	3.9798032971023973	0.8151344759875271	3.676300000000003	363.29900000000015
596	OCc1cc(CC2CCC2)cc2c1OC[C@@H]1CC=CC[C@@H]21	11	3	-9.09881	-1.98552312185815	3.654264475012484	0.8512219306866164	3.963700000000003	284.399
597	OCc1c(Br)c(CF)cc2c1OC[C@@H]1CC=CC[C@@H]21	11	3	-8.97317	-2.0585863806953086	4.12522965518764	0.8362347492181166	3.853100000000003	327.19300000000004
598	CS(=O)(=O)c1sccc1Cc1cc(CO)c2c(c1)[C@@H]1CC=CC[C@H]1CO2	11	3	-10.0519	-1.9713397787955123	3.9645830354996168	0.8092013166098431	3.6769000000000025	390.5260000000002
599	Cc1cc2c(c(CO)c1S(C)(=O)=O)OC[C@@H]1CC=CC[C@@H]21	11	3	-9.14764	-1.9961787014383736	3.859861113704488	0.8518050552051222	2.3330200000000003	308.399
600	OCCc1cc(Cc2cccc(F)c2)cc2c1OC[C@@H]1CC=CC[C@@H]21	11	3	-10.3069	-2.06138	3.509813647874889	0.8377892655216187	4.393500000000004	338.42200000000014
601	C1=CC[C@H]2c3cc(CN4CCN(c5ccccc5)CC4)ccc3OC[C@@H]2C1	11	3	-9.78754	-1.8836129512347433	3.0741741948686654	0.7522471987553876	4.451000000000004	360.50100000000015
602	CCc1cc(CO)c2c(c1)[C@@H]1CC=CC[C@H]1CO2	11	3	-9.01818	-2.125605410653633	3.658118524242809	0.8095896350030246	3.1835000000000013	244.33399999999997
603	OCc1cc(Cc2ccccc2)cc2c1OC[C@@H]1CC=CC[C@@H]21	11	3	-9.60768	-2.003339765647876	3.370175084938614	0.860720236119113	4.2119000000000035	306.40500000000003
604	Cc1ccc(S(=O)(=O)OCc2cc(CO)cc3c2OC[C@@H]2CC=CC[C@@H]32)cc1	11	3	-9.04302	-1.708970144355951	3.6131448588898873	0.6098952121358294	3.8350200000000028	400.49600000000015
605	Cc1cccc(-c2cc(O)c3c(c2)OC[C@@H]2CC=CC[C@@H]32)c1	11	1	-9.43394	-2.0113227660558475	3.3173474983370594	0.7642666592921398	4.809820000000004	292.37800000000004
606	Cc1ccc(C)c(-c2ccc3c(c2)OC[C@@H]2CC=CC[C@@H]32)c1	11	1	-9.06092	-1.9317946348408774	3.183816488721673	0.6377815465646086	5.412640000000005	290.406
607	Cc1ccc(S(C)(=O)=O)c(-c2cc(O)c3c(c2)OC[C@@H]2CC=CC[C@@H]32)c1	11	1	-9.52104	-1.8672295672960557	3.5365685081165967	0.804402298957664	4.213320000000003	370.47000000000014
608	Cc1ccccc1-c1cc(O)c2c(c1)OC[C@@H]1CC=CC[C@@H]21	11	1	-9.5785	-2.0421430616122143	3.3196386041062897	0.7642666592921398	4.809820000000004	292.378
609	Cc1ccc(C)c(-c2cc3c(c(S(C)(=O)=O)c2)[C@@H]2CC=CC[C@H]2CO3)c1	11	1	-9.1743	-1.799228258598242	3.542243534460116	0.714176818626994	4.816140000000004	368.49800000000016
610	Cc1ccc(CO)c(-c2cc(O)c3c(c2)OC[C@@H]2CC=CC[C@@H]32)c1	11	1	-10.0031	-2.041874237169534	3.5147378188861387	0.8104530796921164	4.302120000000003	322.40400000000005
611	CC(O)CNCc1cccc2c1[C@@H]1CC=CC[C@H]1CO2	11	2	-9.17279	-2.0510981983330296	3.764129099033868	0.8285979440154851	2.5992000000000006	273.376
612	CCC(=O)CNCc1cccc2c1[C@@H]1CC=CC[C@H]1CO2	11	2	-8.73492	-1.9061158137801748	3.662862709564817	0.8443440505182781	3.1975000000000016	285.38700000000006
613	CC(=O)CNc1c(Cl)ccc2c1[C@@H]1CC=CC[C@H]1CO2	11	2	-8.51335	-1.9036429316247836	3.7336990711571234	0.8613639459821631	3.783100000000002	291.778
614	OCc1cccc(-c2cccc3c2[C@@H]2CC=CC[C@H]2CO3)c1	11	3	-8.22192	-1.7529192338185207	3.317350893307472	0.8367748418140556	4.288100000000004	292.37800000000004
615	O=[SH]C1=CC[C@H]2COc3cccc(Oc4ccc(F)cn4)c3[C@@H]2C1	11	3	-8.76058	-1.7882459042359544	4.195235859975485	0.8614169373733284	3.728200000000003	345.3950000000001
616	SC1=CC[C@H]2COc3ccccc3[C@@H]2C1	11	3	-7.88108	-2.0348861060085564	3.7622747861779944	0.6566947293446682	3.386300000000002	218.321
617	CC(=O)N1CCN(C2=CC[C@H]3c4ccccc4OC[C@@H]3C2)CC1	11	3	-9.35141	-1.9499037767574696	3.4147995125741932	0.7989929890475806	2.6206000000000014	312.4130000000001
618	OCc1ccc2c(c1O)[C@@H]1CC=CC[C@H]1CO2	11	3	-8.82139	-2.139501337339257	3.7383832955968233	0.7305118751327978	2.3266999999999998	232.27899999999997
619	CS(=O)(=O)c1cc(O)c2c(c1)OC[C@@H]1CC=CC[C@@H]21	11	3	-9.31141	-2.1361839585196876	3.6167198825703197	0.8012874092133544	2.2379	280.345
620	OCc1cccc2c1OC[C@@H]1CC=CC[C@@H]21	11	2	-8.38936	-2.09734	3.5232132568423316	0.7311339941441418	2.621100000000001	216.27999999999997
621	CS(=O)(=O)c1cc(O)c2c(c1CCc1ccccc1)OC[C@@H]1CC=CC[C@@H]21	11	2	-9.62904	-1.8531096120125579	3.6518984483929184	0.8088379478503458	4.023100000000003	384.4970000000001
622	Oc1ccc(Cc2ccccc2F)c2c1[C@@H]1CC=CC[C@H]1CO2	11	2	-10.3651	-2.1612727531429856	3.5211627731941695	0.8237318814953122	4.564300000000003	310.3680000000001
623	OCc1ccc(Cc2ccccc2)c2c1[C@@H]1CC=CC[C@H]1CO2	11	2	-9.73963	-2.0308532425827073	3.4455755374273025	0.860720236119113	4.2119000000000035	306.4050000000001
624	OCCc1ccc2c(c1)[C@@H]1C(c3ccc(F)cc3)C=CC[C@H]1CO2	11	1	-9.14398	-1.8665071015178774	3.497510594180384	0.8577079848811477	4.196400000000004	324.3950000000001
625	Fc1ccc(C2C=CC[C@H]3COc4ccccc4[C@H]23)cc1	11	1	-9.14365	-1.9953080120563316	3.347087479392475	0.6901832338636685	4.6616000000000035	280.342
626	CCc1cc2c(cc1CC)[C@@H]1CC=CC[C@H]1C(F)O2	11	3	-8.89807	-2.0413572590816296	3.953188418696568	0.7088033767069821	4.5492000000000035	260.352
627	CCc1c(C)cc2c(c1N1CCC(N)C1)OC[C@@H]1CC=CC[C@@H]21	11	3	-9.31808	-1.9429539913369474	4.076087872854509	0.8490176528722574	3.5370200000000027	312.457
628	CCc1cc2c(c(N3CCCC3)c1S(C)(=O)=O)OC(F)[C@@H]1CC=CC[C@@H]21	11	3	-9.5699	-1.8768118016589075	4.206812027508912	0.7452437745139016	3.9905000000000035	379.49700000000007
629	CCCc1cc2c(c(N3CCC(N)C3)c1)OC(F)[C@@H]1CC=CC[C@@H]21	11	3	-10.019	-2.045119811078722	4.218420702970325	0.8539899970013956	3.9143000000000026	330.44700000000006
630	CCc1cc2c(cc1-c1cccc(N)c1)OC(F)[C@@H]1CC=CC[C@@H]21	11	3	-9.56761	-1.9529802131624805	3.836413527768535	0.6060141005022062	5.236000000000003	323.41100000000006
631	CCc1cc2c(c(N3CCC(NC)C3)c1C)OC(F)[C@@H]1CC=CC[C@@H]21	11	3	-10.2292	-2.04584	4.395334297434966	0.8359221864525793	4.093320000000004	344.4740000000001
632	CCc1cc2c(c(N3CCC(N)C3)c1C)OC(F)[C@@H]1CC=CC[C@@H]21	11	3	-9.82964	-2.0064668629376032	4.414753262482424	0.8376368691592988	3.832620000000003	330.44700000000006
633	CC(C)(O)CC1C=CC[C@H]2c3ccccc3OC[C@H]12	11	2	-8.9453	-2.0521925641923358	3.8258012392093876	0.8224709539911731	3.515900000000002	258.361
634	CC(C)(O)C1C=CC[C@H]2c3ccc(Br)cc3OC[C@H]12	11	2	-8.66055	-1.9868664339726936	3.9740356368871828	0.7947355700852374	3.8883000000000036	323.2300000000001
635	OC(CC1CCCCC1)C1C=CC[C@H]2c3ccccc3OC[C@H]12	11	2	-9.5237	-1.985828725155363	3.869095073095199	0.820750495179839	4.686200000000004	312.45300000000015
636	CC(O)(Cc1ccc(=O)[nH]c1)C1C=CC[C@H]2c3ccccc3OC[C@H]12	11	2	-9.71994	-1.9439879999999998	4.149705857564976	0.8464283450230898	3.036900000000002	337.4190000000001
637	CC(O)C1C=CC[C@H]2c3cccc(-c4ccccc4)c3OC[C@H]12	11	2	-10.0299	-2.091378721551054	3.76942981342072	0.8331905985583813	4.402700000000004	306.4050000000001
638	CC(C)(O)C1C=CC[C@H]2c3cc(S(C)(=O)=O)ccc3OC[C@H]12	11	2	-8.95401	-1.9090013462552993	3.892299499025474	0.8499746045068223	2.529300000000001	322.42600000000004
639	OCc1cccc(-c2ccc3c(c2)[C@@H]2CC=CC[C@H]2CO3)c1	11	2	-9.99771	-2.13151893391565	3.1759880530707862	0.8367748418140556	4.288100000000004	292.37800000000004
640	O=[SH]c1ccccc1-c1ccc2c(c1)[C@@H]1CC=CC[C@H]1CO2	11	2	-9.81243	-2.0920171051892824	4.003001780881438	0.6674704164990624	4.100000000000003	310.41800000000006
641	NS(=O)(=O)c1c(-c2ccccc2)ccc2c1[C@@H]1CC=CC[C@H]1CO2	11	2	-8.76406	-1.788956256261362	3.421085644973096	0.8507749903266032	3.4432000000000027	341.4320000000002
642	OCc1cc(-c2ccccc2)cc2c1OC[C@@H]1CC=CC[C@@H]21	11	2	-9.37051	-1.997799444617411	3.334933378514574	0.8367748418140555	4.288100000000004	292.378
643	O=S(C1=CC[C@H]2COc3ccccc3[C@@H]2C1)c1cccc(O)c1	11	2	-9.81754	-2.0470986005818936	3.990857281058245	0.9081335153011167	3.9699000000000026	326.41700000000003
644	O=S(CC1=CC[C@H]2COc3ccccc3[C@@H]2C1)c1cccc(CO)c1	11	2	-9.37196	-1.8743919999999998	3.854037146192389	0.8497446984021824	3.799100000000003	354.47100000000006
645	Brc1ccc(-c2cccc3c2OC[C@@H]2CC=CC[C@@H]32)cc1	11	3	-8.98179	-1.959987264342734	3.2136082857760204	0.6173458695538269	5.5583000000000045	341.24800000000005
646	OCc1cccc2c1OC[C@@H]1CC=C(F)C[C@@H]21	11	3	-9.1644	-2.22269348208297	3.7603026048589907	0.8091776046987145	2.9183000000000012	234.26999999999995
647	Cc1ccc(S(=O)(=O)c2ccc3c(c2)OC[C@@H]2CC=CC[C@@H]32)cc1	11	3	-9.84075	-2.0087346821911303	3.201917083100186	0.7669113480567279	4.270020000000003	340.4440000000001
648	OCC1=CC[C@H]2c3ccccc3OC[C@@H]2C1	11	3	-7.60005	-1.9000125	3.413749099722855	0.7307446680042917	2.4913000000000007	216.27999999999997
649	O=S(=O)(C1=CC[C@H]2c3cc(CO)ccc3OC[C@@H]2C1)c1ccccc1	11	3	-9.88501	-1.977002	3.4253364350192514	0.9151828475133685	3.4227000000000025	356.44300000000004
650	NC(=O)CCc1cccc2c1OC[C@@H]1CC=CC[C@@H]21	11	3	-8.97411	-2.058802031485147	3.4593913801293654	0.8459654350884976	2.5467000000000004	257.3329999999999
651	N#Cc1cccc(C2C=CC[C@H]3c4cc(CO)ccc4OC[C@H]23)c1	11	2	-9.59267	-1.9580955642419926	3.643913890883681	0.8550835133579567	3.8864800000000024	317.38800000000003
652	OCCc1cccc2c1OC[C@@H]1CC=CC[C@@H]21	11	2	-8.23248	-1.9966696823991106	3.514750165298551	0.7914342105112323	2.6636000000000006	230.30699999999996
653	OCCc1cccc2c1OC[C@@H]1C(c3cccc(CO)c3)C=CC[C@@H]21	11	2	-10.0944	-2.0188800000000002	3.722032088236645	0.8396744786606133	3.5496000000000025	336.43100000000004
654	OCCc1cccc2c1OC[C@@H]1C(c3ccccc3)C=CC[C@@H]21	11	2	-8.956	-1.8674550922951616	3.545828493998071	0.8666781392583986	4.057300000000003	306.40500000000003
655	CC(C)C1=CC[C@H]2c3ccccc3OC[C@@H]2C1	11	1	-7.89944	-1.9158956178370101	3.440781411766368	0.6558894455789638	4.155000000000004	228.33499999999995
656	C1=C(N2CCNCC2)C[C@H]2COc3ccc(-c4ccccc4)cc3[C@@H]2C1	11	1	-9.02142	-1.7692460238583165	3.418109214933489	0.8884929923801458	4.028700000000002	346.4740000000001
657	NS(=O)CCc1ccccc1Cc1ccc2c(c1)OC[C@@H]1CC=CC[C@@H]21	11	1	-9.75106	-1.912340200700541	3.900768627253795	0.8154366552335711	3.8845000000000036	367.5140000000002
658	CCc1ccccc1Cc1ccc2c(c1)OC[C@@H]1CC=CC[C@@H]21	11	1	-9.21584	-1.921635477643752	3.213683003490652	0.7007846872063973	5.282000000000005	304.433
659	FC(F)c1ccc2c(c1SNc1cccs1)OC[C@@H]1CC=CC[C@@H]21	11	2	-9.88155	-2.0170629473165933	4.312649266568892	0.5112135597143158	6.247100000000003	365.47000000000014
660	FC(F)c1ccc2c(c1)OC[C@@H]1CC=CC[C@@H]21	11	2	-8.66418	-2.1013723117272955	3.548823797951611	0.6678174546564933	4.0664000000000025	236.26099999999994
661	FCc1ccc2c(c1SNc1cccs1)OC[C@@H]1CC=CC[C@@H]21	11	2	-9.39962	-1.9599562566591613	4.326160379056262	0.5594679798919049	5.7790000000000035	347.48000000000013
662	CS(=O)(=O)c1cc(CCO)cc2c1OC[C@@H]1CC=CC[C@@H]21	11	3	-7.99604	-1.7448789790426045	3.764963532442966	0.8683214521392849	2.0671	308.399
663	CS(=O)(=O)c1cccc2c1OC(c1ccc(CO)cc1F)[C@@H]1CC=CC[C@@H]21	11	3	-9.72379	-1.8713442580144635	3.8188982980087225	0.8101872696585507	3.905000000000004	388.4600000000001
664	CCS(=O)(=O)c1ccccc1C1Oc2ccc(CO)cc2[C@@H]2CC=CC[C@@H]12	11	3	-9.06616	-1.7447833055054058	3.6983564793011148	0.8043499411448503	4.156000000000003	384.4970000000002
665	CCOCc1ccc(S(=O)Nc2cccs2)c2c1[C@@H]1CC=CC[C@H]1CO2	11	1	-8.57711	-1.6821096638550697	4.435046157618167	0.7177780220135737	4.861500000000004	389.5420000000002
666	O=S(Nc1cccs1)c1ccc(F)c2c1OC[C@@H]1CC=CC[C@@H]21	11	1	-9.18989	-1.916224528598971	4.429569565788442	0.8307807222855211	4.464100000000003	349.4520000000001
667	OCc1cccc2c1[C@@H]1CC=CC[C@H]1CO2	11	1	-8.99342	-2.248355	3.563228641457717	0.7311339941441418	2.621100000000001	216.27999999999994
668	CS(=O)(=O)c1ccc2c(c1CO)[C@@H]1CC=CC[C@H]1CO2	12	3	-9.33103	-2.0864817380089864	3.7419762689593226	0.8476951234770181	2.0246	294.372
669	OCc1cc(C(F)(F)F)cc2c1[C@@H]1CC=CC[C@H]1CO2	12	3	-10.0533	-2.2479862198198637	3.7248663788494314	0.7977800446288539	3.6399000000000026	284.27700000000004
670	NS(=O)(=O)c1cccc(C(F)(F)c2ccc3c(c2)OC[C@@H]2CC=CC[C@@H]32)c1	12	3	-10.676	-2.0545971579561484	3.6084669299114003	0.8066608069660753	3.9163000000000032	391.43900000000014
671	OCc1cc2c(cc1O)[C@@H]1CC=CC[C@H]1CO2	12	3	-8.74985	-2.122150338724158	3.5781691668684097	0.7305118751327978	2.3266999999999998	232.27899999999997
672	CS(=O)(=O)c1ccc2c(c1CO)OC[C@@H]1CC=CC[C@@H]21	12	3	-8.93454	-1.997823878769097	3.7292204997285534	0.8476951234770181	2.0246	294.372
673	OCc1cc(C(F)F)cc2c1[C@@H]1CC=CC[C@H]1CO2	12	3	-9.73402	-2.233137341810725	3.8889245269825112	0.8293028399142648	3.5587000000000026	266.287
674	CS(=O)(=O)c1c(O)c(C(F)(F)F)cc2c1[C@@H]1CC=CC[C@H]1CO2	12	3	-7.48371	-1.5604614056230712	3.950428507796592	0.7915159560564379	3.256700000000002	348.3420000000001
675	OCCc1cccc2c1[C@@H]1CC=CC[C@H]1CO2	12	2	-8.78611	-2.1309446804879757	3.564025857606243	0.7914342105112323	2.6636000000000006	230.30699999999996
676	Cc1ccc(-c2ccc3c(c2)OC[C@@H]2CC=CC[C@@H]32)cc1	12	2	-8.31105	-1.8136197966458445	3.050172305627136	0.6580354420909595	5.104220000000004	276.37899999999996
677	CS(=O)(=O)c1cccc(-c2ccc3c(c2)OC[C@@H]2CC=CC[C@@H]32)c1	12	2	-9.18419	-1.874714933397653	3.2235090563443336	0.769684560476209	4.199300000000004	340.4440000000001
678	OCCCc1cccc2c1[C@@H]1CC=CC[C@H]1CO2	12	2	-8.55829	-2.017208298120339	3.5204306320914176	0.828044166623127	3.053700000000001	244.33399999999995
679	OCc1c(-c2ccccc2)ccc2c1[C@@H]1CC=CC[C@H]1CO2	12	2	-9.12489	-1.945433084666146	3.3583269879820286	0.8367748418140556	4.288100000000004	292.37800000000004
680	OC1CCC(OCc2cccc3c2[C@@H]2CC=CC[C@H]2CO3)CC1	12	2	-9.0446	-1.8859294693806188	3.660286623400154	0.858669466253645	3.9489000000000027	314.4250000000001
681	Cc1cc(CCF)ccc1-c1cc(O)c2c(c1)OC[C@@H]1CC=CC[C@@H]21	12	2	-9.15644	-1.831288	3.614605665788482	0.7673913076367177	5.321820000000004	338.42200000000014
682	Cc1cc(-c2ccc3c(c2)OC[C@@H]2CC=CC[C@@H]32)c(C)cc1CO	12	2	-8.84182	-1.8048289497945968	3.42401340417042	0.7971255416069682	4.904940000000005	320.432
683	CCc1cc(CO)c(C)cc1-c1cc(O)c2c(c1)OC[C@@H]1CC=CC[C@@H]21	12	2	-8.92586	-1.7505051659845114	3.677694470011052	0.7769993064751864	4.864520000000004	350.45800000000014
684	CCNS(=O)c1ccc(O)c2c1OC[C@@H]1CC=CC[C@@H]21	12	1	-9.30239	-2.080077639321427	4.508134082979142	0.8417336671314934	2.466500000000001	293.38800000000003
685	CCOc1ccc(S(N)=O)c2c1[C@@H]1CC=CC[C@H]1CO2	12	1	-7.89555	-1.7654986519748463	4.253197240873879	0.8710410493190059	2.508800000000001	293.38800000000003
686	CNS(=O)c1ccc(O)c2c1OC[C@@H]1CC=CC[C@@H]21	12	1	-8.94155	-2.0513322551903213	4.495044828952978	0.8148824934858374	2.0763999999999996	279.361
687	COc1ccc(S(N)=O)c2c1[C@@H]1CC=CC[C@H]1CO2	12	1	-8.40197	-1.9275441135084437	4.269255085363235	0.8434808242992553	2.1187	279.36100000000005
688	NS(=O)Cc1ccc(O)c2c1OC[C@@H]1CC=CC[C@@H]21	12	1	-9.16393	-2.102349726088457	4.491424316132465	0.8127793570876595	1.9568	279.361
689	OC1CCN(c2cc(CF)cc3c2[C@@H]2CC=CC[C@H]2CO3)CC1	12	1	-9.2277	-1.924108458594469	3.8172617398991067	0.8467042285611993	3.559400000000003	317.4040000000001
690	OCc1cc2c(c(N3CCC(O)CC3)c1)[C@@H]1CC=CC[C@H]1CO2	12	1	-9.92048	-2.068563074364929	3.7003278707831484	0.8238021602890738	2.582200000000001	315.41300000000007
691	OC1CCN(c2cccc3c2[C@@H]2CC=CC[C@H]2CO3)CC1	12	1	-9.83205	-2.145529207694789	3.5044601468182037	0.8048810222349684	3.089900000000002	285.38700000000006
692	CC(=O)Oc1cc2c(c(S(C)(=O)=O)c1)OC[C@@H]1CC=CC[C@@H]21	12	2	-7.31347	-1.5592370430452662	3.7085926354745107	0.47510445534089435	2.4576000000000002	322.38200000000006
693	CCCc1c(O)cc(S(C)(=O)=O)c2c1[C@@H]1CC=CC[C@H]1CO2	12	2	-8.80737	-1.8777375932089126	3.921092509371107	0.8681507919791375	3.190400000000002	322.42600000000004
694	CCS(=O)(=O)c1cc(O)cc2c1OC[C@@H]1CC=CC[C@@H]21	12	2	-9.1314	-2.0418431129741577	3.827446598629651	0.8516743394880352	2.628000000000001	294.372
695	CS(=O)(=O)c1cc(-c2ccc(F)cc2CO)cc2c1OC[C@@H]1CC=CC[C@@H]21	12	2	-9.62901	-1.853103838509866	3.6817458772798215	0.8119912702071738	3.8307000000000038	388.4600000000002
696	CS(=O)(=O)c1c2c(cc(O)c1C(F)(F)F)[C@@H]1CC=CC[C@H]1CO2	12	2	-9.63857	-2.0097807758980992	3.9936798725608593	0.7915159560564379	3.256700000000002	348.3420000000001
697	NCCc1c(O)ccc2c1[C@@H]1CC=CC[C@H]1CO2	12	2	-8.53842	-2.0125248942062806	3.7254880508700268	0.786241300427103	2.3356000000000003	245.32199999999995
698	Oc1cc2c(cc1-c1ccccc1)OC[C@@H]1CC=CC[C@@H]21	12	2	-10.0756	-2.198676174861765	3.223535084783464	0.7781062100691645	4.501400000000003	278.351
699	OCc1ccc(-c2ccc3c(c2)[C@@H]2CC=CC[C@H]2CO3)cc1	12	3	-8.59292	-1.8320166995864517	3.1199345619465264	0.8367748418140555	4.288100000000004	292.378
700	CC(C)c1ccc(-c2ccc3c(c2)[C@@H]2CC=CC[C@H]2CO3)cc1C(=O)O	12	3	-8.80055	-1.7259298530903455	3.3385684824850648	0.7326005678605241	5.617400000000005	348.4420000000001
701	OCc1cc(F)ccc1-c1ccc2c(c1)[C@@H]1CC=CC[C@H]1CO2	12	3	-10.1877	-2.1242822960892607	3.3118151268107026	0.8316885911866784	4.427200000000004	310.3680000000001
702	CS(=O)(=O)c1ccc(-c2ccc3c(c2)[C@@H]2CC=CC[C@H]2CO3)cc1	12	3	-9.21396	-1.8807917092012079	3.1518000262439987	0.769684560476209	4.199300000000004	340.44400000000013
703	OCc1cc(-c2ccc(F)cc2)cc2c1OC[C@@H]1CC=CC[C@@H]21	12	3	-9.60663	-2.003120825513116	3.3883760912194285	0.8316885911866785	4.427200000000004	310.36800000000005
704	NC(=O)c1c(-c2ccc(CO)cc2)ccc2c1[C@@H]1CC=CC[C@H]1CO2	12	3	-8.58733	-1.717466	3.4256787427115594	0.8446409885384202	3.3870000000000022	335.4030000000001
705	OCC1C=CC[C@H]2c3ccccc3OC[C@H]12	12	2	-8.4894	-2.12235	3.660900607367081	0.7300886745764329	2.3472	216.28
706	OCC1C=CC[C@H]2c3cccc(-c4ccccc4)c3OC[C@H]12	12	2	-9.66919	-2.0614782345785048	3.525222516776954	0.8473294582427274	4.014200000000003	292.3780000000001
707	OCC1C=CC[C@H]2c3cccc(-c4ccccc4C(F)(F)F)c3OC[C@H]12	12	2	-10.4231	-2.0441380881588063	3.7350693111360584	0.7611298873477278	5.033000000000003	360.3750000000001
708	Nc1ncccc1C1C=CC[C@H]2COc3ccccc3[C@H]12	12	2	-7.51766	-1.6404879047115106	3.64566638758106	0.8121371254572023	3.4997000000000025	278.35499999999996
709	Nc1ncccc1-c1cccc2c1OC[C@@H]1CC=CC[C@@H]21	12	2	-9.00576	-1.9652179471716908	3.4416678391258957	0.8076503459831262	3.7730000000000024	278.355
710	CC(O)C1C=CC[C@H]2c3c(cccc3-c3ccccc3)OC[C@H]12	12	2	-8.84947	-1.8452420517656616	3.8067214322496525	0.8331905985583813	4.402700000000005	306.4050000000001
711	NC(=O)Cc1cccc2c1OC[C@@H]1CC=CC[C@@H]21	12	2	-8.79449	-2.07288117202576	3.526050181047541	0.8091387032794781	2.1566	243.30599999999995
712	C1=CC[C@H]2c3cccc(N4CCCNCC4)c3OC[C@@H]2C1	12	2	-9.6977	-2.116211634141583	3.489396126967087	0.802547995549545	2.9285000000000014	284.40299999999996
713	CC(=O)C1C=CC[C@H]2c3cccc(-c4ccccc4)c3OC[C@H]12	12	2	-10.2699	-2.1414221809247524	3.5589068792212766	0.7572815955340075	4.610900000000004	304.3890000000001
714	OCc1ccc2c(c1)[C@@H]1C(Cc3ccccc3)C=CC[C@H]1CO2	12	2	-9.58687	-1.9990005806913484	3.5143142406044063	0.865523709823701	4.089900000000003	306.4050000000001
715	Fc1ccc(C2C=CC[C@H]3COc4c(F)cccc4[C@H]23)cc1	12	2	-9.60712	-2.0482448661143122	3.5123463259485517	0.6870934457321111	4.8007000000000035	298.332
716	C1=CC(c2ccccc2)[C@H]2c3ccccc3OC[C@@H]2C1	12	2	-9.05845	-2.025530997078297	3.2891180910763076	0.6863914691977508	4.5225000000000035	262.352
717	CCc1cc2c(c(N3CCC(N)C3)c1CC)OC[C@@H]1CC=CC[C@@H]21	12	2	-9.97333	-2.0357974613659797	4.102323895661511	0.8589613593293164	3.791000000000003	326.48400000000004
718	CCc1cc2c(c(Cl)c1C)OC(F)[C@@H]1CC=CC[C@@H]21	12	2	-9.12422	-2.0932396272964566	4.26656045546483	0.661570333043909	4.948620000000004	280.77000000000004
719	CCc1cc2c(c(N3CCC(CN)C3)c1CC)OC(F)[C@@H]1CC=CC[C@@H]21	12	2	-10.3592	-2.0316062671234763	4.411355524573407	0.8141566912667816	4.334200000000004	358.50100000000003
720	CCc1cc2c(c(N3CCCC3)c1CC)OC(F)[C@@H]1CC=CC[C@@H]21	12	2	-9.61094	-1.96182491237538	4.1174543304441205	0.7111719010739558	5.149400000000005	329.459
721	CCC(C)(O)C1C=CC[C@H]2c3ccccc3OC[C@H]12	12	1	-9.33958	-2.142646599742821	4.028653564912851	0.822470953991173	3.515900000000002	258.36099999999993
722	CC(C)(O)C1C=CC[C@H]2c3cc(F)ccc3OC[C@H]12	12	1	-9.0172	-2.0686875554576294	3.8683685831861654	0.7870948192170089	3.2649000000000017	262.32399999999996
723	CC(C)(CO)C1C=CC[C@H]2c3ccccc3OC[C@H]12	12	1	-8.84303	-2.028730217089394	3.8965858545940035	0.8240910803411612	3.373400000000002	258.361
724	CC(C)(O)C1C=CC[C@H]2c3cccc(CO)c3OC[C@H]12	12	1	-8.84636	-1.978106231343504	4.06111699217521	0.8150780914642421	2.618100000000001	274.36
725	Cc1ccc2c(c1)OC[C@@H]1C(C(C)(C)O)C=CC[C@@H]21	12	1	-8.80825	-2.0207511378653753	3.8935424583675875	0.781938876674415	3.4342200000000016	258.361
726	CC(C)(O)C1C=CC[C@H]2c3c(cccc3-c3ccccc3)OC[C@H]12	12	1	-8.90762	-1.818260318550858	3.699946638136427	0.805994654212484	4.792800000000005	320.4320000000001
727	CC(C)(N)C1C=CC[C@H]2c3ccccc3OC[C@H]12	12	1	-8.75067	-2.0625526989752285	3.8691410248442066	0.769233924041723	3.092200000000002	243.34999999999997
728	OCCc1cc(Cc2ccccc2)cc2c1OC[C@@H]1CC=CC[C@@H]21	12	2	-9.56766	-1.952990419369742	3.4022683007741232	0.8532762513561549	4.254400000000004	320.4320000000001
729	OCCCc1cc(Cc2ccccc2)cc2c1OC[C@@H]1CC=CC[C@@H]21	12	2	-9.61273	-1.922546	3.395600000507817	0.8069757554076555	4.644500000000004	334.4590000000001
730	CCc1cc(Cc2ccccc2)cc2c1OC[C@@H]1CC=CC[C@@H]21	12	2	-9.48256	-1.9772504421610548	3.3350730487395204	0.7007846872063973	5.2820000000000045	304.433
731	Cc1cccc(Cc2cc(CCO)c3c(c2)[C@@H]2CC=CC[C@H]2CO3)c1	12	2	-10.0658	-2.01316	3.4903702337547635	0.8305100442889601	4.562820000000004	334.45900000000006
732	Cc1cccc(S(=O)C2=CC[C@H]3COc4ccccc4[C@@H]3C2)c1	12	1	-9.13002	-1.9037407706293739	3.8753369595886697	0.8084871165507475	4.572720000000004	324.44500000000005
733	OCc1cccc2c1OC(c1ccccc1F)[C@@H]1CC=CC[C@@H]21	12	3	-9.90756	-2.065869068135312	3.57464809621324	0.8275177485824777	4.501500000000004	310.36800000000005
734	OCc1cc(O)c2c(c1)[C@@H]1CC=CC[C@H]1CO2	12	3	-8.39004	-2.0348835954798354	3.6912442061148756	0.7305118751327978	2.3266999999999998	232.27899999999997
735	CC(C)c1cc(CO)cc2c1OC[C@@H]1CC=CC[C@@H]21	12	3	-8.70046	-1.9960224159114675	3.668845039803024	0.8187185053109722	3.744500000000003	258.36099999999993
736	Cc1ccccc1C1Oc2c(CO)cc(O)cc2[C@@H]2CC=CC[C@@H]12	12	3	-9.43874	-1.9266747345664412	3.7621479759290697	0.8069483751145363	4.376420000000003	322.40400000000005
737	N#Cc1cccc(CC2C=CC[C@H]3c4cccc(CCO)c4OC[C@H]23)c1	12	2	-9.24545	-1.8131819216133236	3.832230165715334	0.8521821058103939	4.004080000000003	345.4420000000001
738	OCCCc1cccc2c1OC[C@@H]1CC=CC[C@@H]21	12	2	-8.39345	-1.9783551375167425	3.473944129914349	0.828044166623127	3.053700000000002	244.33399999999995
739	CCc1cccc2c1OC[C@@H]1C(c3cc(C#N)cc(CO)c3)C=CC[C@@H]21	12	2	-9.70495	-1.9032972857093193	3.902114400533148	0.8363524115932924	4.4488800000000035	345.44200000000006
740	CN1CCN(C2=CC[C@H]3c4ccccc4OC[C@@H]3C2)CC1	12	1	-8.05965	-1.758759819040516	3.435021685279742	0.7884078484213397	2.703900000000001	284.4030000000001
741	NSc1c(C(F)F)ccc2c1OC[C@@H]1CC=CC[C@@H]21	12	1	-8.84084	-2.0282277966322173	4.255342475700461	0.6571165099161994	4.032200000000002	283.343
742	CS(=O)(=O)c1cccc2c1OC(c1ccccc1CO)[C@@H]1CC=CC[C@@H]21	12	3	-9.05139	-1.7751236244284077	3.7664925959593436	0.8356986977236417	3.765900000000003	370.4700000000002
743	CS(=O)(=O)c1cccc2c1OC(c1cc(CO)ccc1F)[C@@H]1CC=CC[C@@H]21	12	3	-9.66471	-1.8599743067132226	3.8162183384945525	0.8101872696585507	3.905000000000004	388.4600000000001
744	CS(=O)(=O)c1cccc2c1OC(c1ccc(CO)cc1)[C@@H]1CC=CC[C@@H]21	12	3	-9.40218	-1.8439192034735312	3.6564325127992587	0.8356986977236418	3.765900000000003	370.4700000000001
745	CS(=O)(=O)c1ccc(CO)c2c1OC(c1ccccc1)[C@@H]1CC=CC[C@@H]21	12	3	-9.04092	-1.7730702884935108	3.778821286188033	0.8356986977236418	3.765900000000003	370.4700000000001
746	CN1CCC(Cc2cc(CO)c3c(c2)[C@@H]2CC=CC[C@H]2CO3)CC1	12	1	-9.26023	-1.8902365334010893	3.6671336621732866	0.8625606711642506	3.5054000000000025	327.46800000000013
747	CN1CCC(Cc2ccc3c(c2)[C@@H]2CC=CC[C@H]2CO3)CC1	12	1	-9.36108	-1.9957889618621776	3.3605658045500757	0.7647090439560142	4.013100000000003	297.44200000000006
748	OCc1cc2c(cc1C(F)(F)F)OC[C@@H]1CC=CC[C@@H]21	13	1	-10.0261	-2.241904114921064	3.646002642585695	0.7977800446288539	3.6399000000000026	284.277
749	OCc1cccc(-c2ccc3c(c2)OC[C@@H]2CC=CC[C@@H]32)c1F	13	3	-9.24546	-1.9278116745881224	3.3702913610242504	0.8316885911866785	4.427200000000003	310.368
750	NC1CCN(c2ccc3c(c2)OC[C@@H]2CC=CC[C@@H]32)CC1	13	3	-9.41933	-2.05546632003659	3.4310777646842086	0.8055549100116891	3.056300000000001	284.403
751	CCc1cc(C)c2c(c1CO)[C@@H]1CC=CC[C@H]1CO2	13	3	-9.1235	-2.09307444796807	3.8506040141619993	0.8227786638768334	3.491920000000002	258.361
752	OCc1cccc2c1[C@@H]1CC=C(N3CCCCCC3)C[C@H]1CO2	13	3	-9.7881	-2.0409599362320536	3.6438870758888413	0.9006086059116691	3.8248000000000024	313.44100000000003
753	CCCc1ccc(CC)c2c1OC[C@@H]1CC=CC[C@@H]21	13	3	-8.88835	-2.0391273381484076	3.638505226283211	0.7156044138150012	4.643700000000004	256.38899999999995
754	OCc1c(N2CCc3ccccc3C2)ccc2c1OC[C@@H]1CC=CC[C@@H]21	13	3	-9.59217	-1.8811793079884347	3.5519969810135628	0.8272741064019186	4.183800000000003	347.45800000000014
755	C1=CC[C@H]2c3cc(N4CCC4)ccc3OC[C@@H]2C1	13	3	-8.50019	-2.00351399679136	3.2750846233831457	0.6991659863494607	3.3389000000000024	241.33399999999995
756	OCc1cc(-c2ccccc2)c2c(c1CO)[C@@H]1CC=CC[C@H]1CO2	13	3	-8.325	-1.69933350905583	3.6214828929425176	0.8456133353976791	3.780400000000003	322.40400000000005
757	CC1(c2ccc(Cl)cc2)CCN(c2cccc3c2OC[C@@H]2CC=CC[C@@H]32)C1	13	3	-10.9674	-2.1106771141034337	3.81340727407596	0.597535064010296	5.950200000000005	379.9310000000002
758	CS(=O)(=O)c1cc2c(c(N3CCC(CN)C3)c1)OC[C@@H]1CC=CC[C@@H]21	13	3	-9.30098	-1.8601959999999997	3.924867128827927	0.8356343691935656	2.3173000000000004	362.4950000000001
759	Cc1ccc(S(C)(=O)=O)c(-c2cc(CO)c3c(c2)OC[C@@H]2CC=CC[C@@H]32)c1	13	3	-9.42796	-1.8144117479696749	3.646030087806137	0.8126875518865332	4.000020000000003	384.4970000000001
760	Cc1cccc(-c2cc(O)c3c(c2CO)OC[C@@H]2CC=CC[C@@H]32)c1	13	3	-9.42826	-1.9245355135244107	3.6685986884513566	0.8104530796921164	4.302120000000003	322.40400000000005
761	Cc1cc(CO)ccc1-c1cc(O)c2c(c1)OC[C@@H]1CC=CC[C@@H]21	13	3	-9.37519	-1.913702645136952	3.4798214309262727	0.8104530796921164	4.302120000000003	322.40400000000005
762	Cc1ccc(C)c(-c2cc3c(c(O)c2CO)[C@@H]2CC=CC[C@H]2CO3)c1	13	3	-10.0871	-2.01742	3.69091490197483	0.7874453631815858	4.610540000000004	336.4310000000001
763	Cc1cc(-c2cc(CO)c3c(c2)OC[C@@H]2CC=CC[C@@H]32)c(C)c(S(C)(=O)=O)c1	13	3	-9.58452	-1.8113040254231991	3.8080422997182897	0.7828474131123674	4.308440000000003	398.5240000000001
764	Cc1cc(-c2cc(O)c3c(c2)OC[C@@H]2CC=CC[C@@H]32)c(C)cc1O	13	3	-10.3083	-2.1041729262943196	3.5872457177647545	0.7398014207054497	4.823840000000004	322.40400000000005
765	Oc1cc(-c2ccccc2Cl)cc2c1[C@@H]1CC=CC[C@H]1CO2	13	3	-9.76962	-2.0828899825220986	3.34123860410629	0.7374075668356724	5.1548000000000025	312.79600000000005
766	CC(ON1CCCNCC1)C1C=CC[C@H]2c3ccccc3OC[C@H]12	13	3	-9.27694	-1.8936474478679148	4.287721282366435	0.8651441887419039	2.9703000000000017	328.4560000000001
767	CC(C)(c1ncccc1Cl)C1C=CC[C@H]2c3ccccc3OC[C@H]12	13	3	-8.57226	-1.7498052452058774	3.8920810862969617	0.685026769596831	5.381100000000005	339.8660000000001
768	NS(=O)(=O)c1ccc(OCC2C=CC[C@H]3c4ccccc4OC[C@H]23)cc1	13	3	-9.01233	-1.7674633281899104	3.517444246686993	0.8379521861327884	3.0813000000000015	371.4580000000001
769	NS(=O)(=O)c1ccccc1CC1C=CC[C@H]2c3ccccc3OC[C@H]12	13	3	-8.63219	-1.726438	3.678232378015359	0.859463877400351	3.245000000000002	355.45900000000006
770	CCC(C1CCC1)C1C=CC[C@H]2c3ccccc3OC[C@H]12	13	3	-9.12542	-1.9913298999173297	3.991272453674222	0.6939341184846235	5.181200000000005	282.427
771	NS(=O)(=O)c1cccc(C2=CC[C@H]3COc4ccccc4[C@@H]3C2)c1	13	3	-9.40588	-1.91996721515412	3.249698354003197	0.9109686337868874	3.303600000000002	341.432
772	CCC(CC(C)(C)O)(C1CCC1)C1C=CC[C@H]2c3ccccc3OC[C@H]12	13	3	-7.56309	-1.4832439805022484	4.3105506545822365	0.6860466137754996	5.712400000000007	354.53400000000005
773	O=CC1COC(C2C=CC[C@H]3c4ccccc4OC[C@H]23)CN1	13	3	-9.51168	-2.0278969897453325	4.565495384345175	0.6692724710248616	1.9107999999999998	299.37
774	CC1C=CC[C@H]2c3ccccc3OC[C@H]12	13	3	-8.22865	-2.1246282941179775	3.5020018480552206	0.5833061893360387	3.3748000000000022	200.28099999999998
775	C1=CC[C@H]2c3cccc(N4CCc5ccccc54)c3OC[C@@H]2C1	13	3	-9.66321	-2.0149185710604653	3.3561357577696214	0.7001033994774111	4.823000000000004	303.40500000000003
776	CC(O)C1C=CC[C@H]2c3c(CO)ccc(-c4ccccc4)c3OC[C@H]12	13	3	-9.56004	-1.9120080000000002	4.0214616267957455	0.8360697995893814	3.8950000000000022	336.4310000000001
777	CC(=O)C1C=CC[C@H]2c3cccc(CO)c3OC[C@H]12	13	3	-9.26593	-2.1257501309432545	3.958319187927337	0.828718960703872	2.4362000000000004	258.31699999999995
778	CC(=O)CC1C=CC[C@H]2c3cccc(-c4cccc(N)c4)c3OC[C@H]12	13	3	-9.484	-1.8968	3.790693916476899	0.6603912132472071	4.583200000000003	333.4310000000001
779	OCc1ccc2c(c1-c1ccccc1)OC[C@@H]1CC=CC[C@@H]21	13	3	-9.9364	-2.1184475979958877	3.40255373354416	0.8367748418140556	4.288100000000004	292.37800000000004
780	Fc1cccc(-c2cccc3c2OC[C@@H]2CC=CC[C@@H]32)c1	13	3	-9.23471	-2.0151789331412213	3.22550257857999	0.6725804775292749	4.934900000000003	280.3419999999999
781	CCOc1cccc2c1[C@@H]1CC=CC[C@H]1CO2	13	2	-7.91527	-1.919734956781335	3.328104011452397	0.7235507867332246	3.5275000000000025	230.30699999999996
782	CCC(C)(C)c1ccc(S(N)=O)c2c1[C@@H]1CC=CC[C@H]1CO2	13	2	-8.603	-1.8341657628073165	4.464457872291552	0.8616381663195546	3.7977000000000025	319.47
783	NS(=O)c1ccc(-c2ccccc2)c2c1OC[C@@H]1CC=CC[C@@H]21	13	2	-8.22477	-1.7149830973042068	3.965545685191426	0.8544455923261033	3.7771000000000035	325.43300000000005
784	FCc1cc2c(c(N3CCCCC3)c1)[C@@H]1CC=CC[C@H]1CO2	13	3	-7.27485	-1.5510032313796125	3.682680597449484	0.7408750479035833	4.588600000000004	301.4050000000001
785	Cc1cc2c(c(N3CCC(O)CC3)c1)[C@@H]1CC=CC[C@H]1CO2	13	3	-8.84942	-1.886702683331666	3.6435261041062894	0.8068050976397155	3.398320000000002	299.4140000000001
786	C1=CC[C@H]2c3c(cccc3N3CCCC(c4ccccc4)C3)OC[C@@H]2C1	13	3	-9.38436	-1.8404244139453687	3.517090069172201	0.6652244431415189	5.512800000000007	345.4860000000001
787	CCCc1c(O)cc2c(c1S(C)(=O)=O)OC[C@@H]1CC=CC[C@@H]21	13	1	-9.76444	-2.081785602811377	3.8823255484631627	0.8681507919791375	3.190400000000002	322.42600000000004
788	CS(=O)(=O)Cc1cc(O)cc2c1OC[C@@H]1CC=CC[C@@H]21	13	1	-9.38353	-2.09822109489086	3.813400170058223	0.8506311899990311	2.3790000000000004	294.372
789	COc1cc2c(c(S(C)(=O)=O)c1)OC[C@@H]1CC=CC[C@@H]21	13	1	-7.77736	-1.7390705645487763	3.6227732469813	0.7865954199426911	2.5409000000000006	294.372
790	CC(C)c1c(O)cc(S(C)(=O)=O)c2c1[C@@H]1CC=CC[C@H]1CO2	13	1	-7.58679	-1.6175090628395816	3.965312017567828	0.848085087807755	3.3613000000000026	322.42600000000004
791	CS(=O)(=O)c1cc(Cl)cc2c1OC[C@@H]1CC=CC[C@@H]21	13	1	-7.47436	-1.7147357846127718	3.69163018735987	0.7479490117489527	3.1857000000000015	298.791
792	CCc1cc2c(c(Cl)c1CO)OC(F)[C@@H]1CC=CC[C@@H]21	13	1	-8.29916	-1.8557485916147154	4.323306277889495	0.8315037661704936	4.132500000000003	296.769
793	CCc1cc2c(c(CO)c1C)OC(F)[C@@H]1CC=CC[C@@H]21	13	1	-9.39634	-2.1010854979700375	4.246361222944441	0.8327936698429991	3.7875200000000024	276.351
794	CCc1c(C)c(Cl)c2c(c1O)[C@@H]1CC=CC[C@H]1C(F)O2	13	1	-9.48744	-2.1214560772450604	4.429998580586799	0.7641555804381759	4.654220000000003	296.769
795	CCc1c(C)c(Cl)c2c(c1CO)[C@@H]1CC=CC[C@H]1C(F)O2	13	1	-9.34874	-2.0400623191648313	4.46348291876956	0.8182558366253099	4.440920000000004	310.796
796	OCc1ccc2c(c1)[C@@H]1C(c3ccc(CF)cc3)C=CC[C@H]1CO2	13	3	-10.0166	-2.0446299131301653	3.653416308466097	0.8433718108220366	4.484300000000004	324.3950000000001
797	NC(=O)c1ccc2c(c1)OC[C@@H]1CC=CC(c3ccc(F)cc3)[C@@H]21	13	3	-10.155	-2.0728806948302645	3.4802463036882676	0.8556176184636158	3.760500000000003	323.36699999999996
798	Cc1ccc(C(N)c2ccc3c(c2)[C@@H]2CC=CC[C@H]2CO3)cn1	13	3	-8.97008	-1.8703909752450851	3.676115604824031	0.8565672950632973	3.880320000000003	306.40900000000005
799	OCCc1cccc2c1OC(c1ccccc1F)[C@@H]1CC=CC[C@@H]21	13	1	-9.80046	-2.0005105203797355	3.592212352422142	0.8397775989337554	4.544000000000004	324.3950000000001
800	OCc1cc(Cl)cc2c1OC(c1ccccc1F)[C@@H]1CC=CC[C@@H]21	13	1	-9.85861	-2.0123803394249724	3.678908511046126	0.762839571666535	5.154900000000003	344.8130000000001
801	CS(=O)(=O)c1ccc(F)c(C2Oc3c(CO)cccc3[C@@H]3CC=CC[C@@H]23)c1	13	1	-10.1833	-1.9597769987462386	3.7352037635957682	0.6397459957252802	3.905000000000003	388.4600000000001
802	Fc1ccccc1C1Oc2ccc(Br)cc2[C@@H]2CC=CC[C@@H]12	13	1	-9.23588	-1.9690962321744552	3.4572494509485505	0.5874267103046854	5.771700000000004	359.2380000000001
803	CC(C)c1cc(CO)c2c(c1)[C@@H]1CC=CC[C@H]1C(c1ccccc1F)O2	13	1	-10.3801	-2.0357050943478643	3.7415826167493638	0.7260499903720208	5.624900000000006	352.449
804	OCCc1cc(Cc2ccccc2)c(Cl)c2c1OC[C@@H]1CC=CC[C@@H]21	13	3	-9.94083	-1.988166	3.6405839323849003	0.7904974900423969	4.907800000000004	354.8770000000002
805	OCc1cc(Cc2cccc(F)c2)cc2c1OC[C@@H]1CC=CC[C@@H]21	13	3	-9.52424	-1.9441273489837716	3.480863332502957	0.8506119607940548	4.3510000000000035	324.39500000000004
806	NC(=O)c1c(Cc2ccccc2)ccc2c1[C@@H]1CC=CC[C@H]1CO2	13	3	-9.06878	-1.851156965796436	3.3783147610743853	0.8744801969862649	3.818500000000003	319.4040000000001
807	Cc1cc(Cc2ccccc2)cc2c1OC[C@@H]1CC=CC[C@@H]21	13	3	-8.88995	-1.895343708365559	3.252533851887354	0.7049768389077676	5.028020000000004	290.406
808	O=S(CC1=CC[C@H]2COc3ccccc3[C@@H]2C1)c1cccc(O)c1	13	2	-9.7463	-1.9894551566739742	3.900160704070493	0.8588309540118517	4.012400000000003	340.444
809	O=S(Cc1cccc(O)c1)C1=CC[C@H]2COc3ccccc3[C@@H]2C1	13	2	-9.82876	-2.0062872336897994	3.8939635612133507	0.9144509635533487	4.111000000000003	340.444
810	Cc1cccc(S(=O)CC2=CC[C@H]3COc4ccccc4[C@@H]3C2)c1	13	2	-9.6035	-1.9603062287348545	3.789591253521042	0.7637201434347348	4.615220000000004	338.47200000000004
811	N#Cc1cccc(C2C=CC[C@H]3c4cccc(F)c4OC[C@H]23)c1	13	2	-9.32714	-1.9448431319283044	3.6728937908171435	0.7249947637828065	4.533280000000003	305.35200000000003
812	CCc1cccc2c1OC[C@@H]1C(c3cccc(C#N)c3)C=CC[C@@H]21	13	2	-9.63741	-1.967228078499669	3.7106088359386264	0.7340728297515509	4.956580000000003	315.41600000000005
813	CS(=O)(=O)C(F)(F)c1ccc2c(c1)OC[C@@H]1CC=CC[C@@H]21	13	1	-9.58315	-2.0912147748150502	3.817792678691224	0.7872889399654326	3.2227000000000015	314.35300000000007
814	CS(=O)(=O)c1ccc2c(c1SN)OC[C@@H]1CC=CC[C@@H]21	13	1	-9.21036	-2.059499105724496	4.084290279948333	0.6710852844534074	2.498100000000001	311.42800000000005
815	NSc1c(CO)ccc2c1OC[C@@H]1CC=CC[C@@H]21	13	1	-8.59887	-2.0267730958471892	4.169893672171803	0.6358645734727962	2.586900000000001	263.36199999999997
816	NSc1c(CF)ccc2c1OC[C@@H]1CC=CC[C@@H]21	13	1	-8.89132	-2.095704221899858	4.286904323059376	0.6556495857788509	3.5641000000000025	265.35299999999995
817	C1=C(N2CCCC2)C[C@H]2COc3ccccc3[C@@H]2C1	13	2	-8.47542	-1.9443946991612364	3.418951247630284	0.760605237015776	3.5523000000000025	255.361
818	Clc1cccc2c1OC[C@@H]1CC(N3CCNCC3)=CC[C@@H]21	13	2	-8.60386	-1.8775161770858453	3.740885456991901	0.8629844495094507	3.0151000000000012	304.821
819	NC(=O)CN1CCN(C2=CC[C@H]3c4ccccc4OC[C@@H]3C2)CC1	13	2	-7.72171	-1.576187453478858	3.457115200634825	0.9152280908115975	1.5593999999999995	327.4280000000002
820	Cc1ccc2c(c1)[C@@H]1CC=C(N3CCNCC3)C[C@H]1CO2	13	2	-8.50953	-1.8569316834998844	3.6138335959497168	0.857870799210818	2.6701200000000007	284.403
821	Cc1ccc2c(c1N1CCC(CN)C1)OC(F)[C@@H]1CC=CC[C@@H]21	13	1	-9.65243	-2.0126707856769306	4.24092131743909	0.8485630941920675	3.517820000000002	316.4200000000001
822	CS(=O)(=O)c1cc2c(c(N3CCC(N)C3)c1)OC(F)[C@@H]1CC=CC[C@@H]21	13	1	-9.99012	-1.9980239999999998	4.275489483938602	0.8137704405424778	2.3653000000000004	366.458
823	Cc1cc(C(C)C)c2c(c1N1CCC(N)C1)OC(F)[C@@H]1CC=CC[C@@H]21	13	1	-9.39589	-1.879178	4.431883769652887	0.8086130897985633	4.393620000000003	344.47400000000005
824	Cc1c(C(C)(C)C)cc2c(c1N1CCC(N)C1)OC(F)[C@@H]1CC=CC[C@@H]21	13	1	-10.085	-1.9778312228685864	4.466070649313533	0.7476397146175361	4.567720000000003	358.50100000000003
825	CCNC1CCN(c2c(C)ccc3c2OC(F)[C@@H]2CC=CC[C@@H]32)C1	13	1	-9.93532	-2.028038702605714	4.223971204642565	0.8502724292261877	3.921020000000003	330.4470000000001
826	CCCc1cc2c(c(N3CCC(N)C3)c1C)OC(F)[C@@H]1CC=CC[C@@H]21	13	1	-9.97949	-1.995898	4.3951256300460155	0.8344053120465351	4.2227200000000025	344.47400000000005
827	Cc1ccc2c(c1N1CCC(N)C1)OC[C@@H]1CC=CC[C@@H]21	13	1	-9.24904	-2.018305995508303	3.9117521582355774	0.8057920750504142	2.9746200000000016	284.403
828	Cc1ccc2c(c1N1CCC(N)C1)OC(CF)[C@@H]1CC=CC[C@@H]21	13	1	-9.56799	-1.995063828553951	4.251736002753775	0.8508255306006092	3.3127200000000023	316.4200000000001
829	O=S(Nc1cccs1)c1c(F)ccc2c1OC[C@@H]1CC=CC[C@@H]21	13	1	-9.37255	-1.9543117714706364	4.3980478665921146	0.8307807222855211	4.464100000000003	349.4520000000001
830	CS(=O)(=O)c1ccc2c(c1S(=O)Nc1cccs1)OC[C@@H]1CC=CC[C@@H]21	13	1	-9.94113	-1.9496159945062554	4.394054550221297	0.7812548258463388	3.728500000000003	409.5540000000002
831	Oc1cc2c(cc1CC(F)(F)F)OC[C@@H]1CC=CC[C@@H]21	14	1	-9.89968	-2.2136357435495118	3.760908411816464	0.7914754107793269	3.9392000000000023	284.277
832	Cc1ccc(-c2cc(CO)c3c(c2)OC[C@@H]2CC=CC[C@@H]32)cn1	14	3	-9.15265	-1.9084594518194853	3.604012371357201	0.8530204900919084	3.991520000000003	307.39300000000003
833	Cc1ccc(S(=O)(=O)c2ccccc2)c2c1[C@@H]1CC=CC[C@H]1CO2	14	3	-9.14798	-1.867323598098805	3.4291324677155703	0.7669113480567279	4.270020000000004	340.44400000000013
834	Cc1c(S(=O)(=O)c2ccccc2)cc(CO)c2c1OC[C@@H]1CC=CC[C@@H]21	14	3	-10.3064	-2.0212513351881802	3.6739953016118836	0.8357741677689084	3.7623200000000026	370.4700000000002
835	OCc1cccc2c1[C@@H]1CC(C3CCNCC3)=CC[C@H]1CO2	14	3	-9.75187	-2.0791056698067867	3.796898585615165	0.824985153301031	2.9909000000000017	299.414
836	O=S(=O)(Cc1ccccc1)c1ccc2c(c1O)[C@@H]1CC=CC[C@H]1CO2	14	3	-9.48851	-1.897702	3.4896979734807907	0.8496600381987479	3.8083000000000027	356.44300000000015
837	OCc1cc2c(cc1-c1ccc(F)c(Cl)c1)OC[C@@H]1CC=CC[C@@H]21	14	3	-9.45256	-1.9294957302535467	3.459515745307545	0.769634397665433	5.080600000000003	344.8130000000001
838	CS(=O)(=O)c1cc(CCO)c2c(c1)OC[C@@H]1CC=CC[C@@H]21	14	3	-8.78629	-1.9173256668015974	3.743210990070085	0.8683214521392849	2.0671	308.399
839	NCC1CCN(c2c(-c3cccc(Cl)c3)ccc3c2OC[C@@H]2CC=CC[C@@H]32)C1	14	3	-10.2777	-1.9423027321234672	3.8059146245876843	0.7237427983467397	5.234200000000005	394.9460000000003
840	OCc1cccc(C2CCCN2c2cccc3c2OC[C@@H]2CC=CC[C@@H]32)c1F	14	3	-10.5695	-1.9974477487355133	3.8525356377208926	0.7531799821434856	5.101700000000005	379.47500000000014
841	NS(=O)(=O)c1ccc(C2CCN(c3cccc4c3OC[C@@H]3CC=CC[C@@H]43)C2)cc1	14	3	-10.2872	-1.910285082894968	3.643991942480822	0.7820637057462624	3.770100000000003	410.5390000000002
842	CNCC1CCN(c2c(CO)ccc3c2OC[C@@H]2CC=CC[C@@H]32)C1	14	3	-9.68182	-1.9762932317894193	4.009102242532032	0.8343056526814501	2.666800000000001	328.45600000000013
843	CCNC1CCN(c2cccc3c2OC[C@@H]2CC=CC[C@@H]32)C1	14	3	-9.81376	-2.0923006621420353	3.727229380682278	0.8664819247765548	3.317000000000002	298.43000000000006
844	Cc1ccc(C)c(-c2cc(CO)c3c(c2)OC[C@@H]2CC=CC[C@@H]32)c1	14	3	-9.61567	-1.962790419582327	3.509941832264066	0.7971255416069682	4.904940000000004	320.432
845	Cc1cc(CO)ccc1-c1cc2c(c(S(C)(=O)=O)c1)[C@@H]1CC=CC[C@H]1CO2	14	3	-9.68033	-1.8629803771148032	3.624134946105732	0.8126875518865331	4.000020000000003	384.4970000000002
846	CCc1ccc(C)cc1-c1cc(O)c2c(c1)OC[C@@H]1CC=CC[C@@H]21	14	3	-10.4501	-2.1331177300882076	3.461723103167076	0.7535510322454707	5.372220000000006	320.4320000000001
847	Cc1ccc(CCO)c(Cc2cc(O)c3c(c2)OC[C@@H]2CC=CC[C@@H]32)c1	14	3	-10.7042	-2.09926633374615	3.578108765229347	0.8098606022433165	4.268420000000003	350.4580000000001
848	Oc1cc(-c2ccccc2)cc2c1[C@@H]1CC=CC[C@H]1CO2	14	3	-9.30526	-2.0305742052973708	3.228349973120933	0.7781062100691645	4.501400000000003	278.351
849	CCC(C)(O)C1C=CC[C@H]2c3c(CO)cccc3OC[C@H]12	14	1	-9.70404	-2.1175951355656797	4.3061903539456665	0.8406430869541552	3.0082000000000013	288.387
850	COC(C)(O)C1C=CC[C@H]2c3ccccc3OC[C@H]12	14	1	-8.26053	-1.8950955521097912	4.146792026451312	0.6561211320963326	2.7098000000000013	260.33299999999997
851	CCC(C)(O)C1C=CC[C@H]2c3cc(N)ccc3OC[C@H]12	14	1	-9.06128	-2.0261638043159294	4.194303658538012	0.6428252212408136	3.0981000000000005	273.376
852	CCC(C)(O)C1C=CC[C@H]2c3cccc(CO)c3OC[C@H]12	14	1	-9.22201	-2.012407565935224	4.274313691624936	0.8406430869541552	3.0082000000000013	288.387
853	CCC(O)(CC)C1C=CC[C@H]2c3ccccc3OC[C@H]12	14	1	-8.55148	-1.91216905882299	3.9754895485661867	0.8454452144062922	3.9060000000000032	272.38800000000003
854	CC(=O)C1C=CC[C@H]2c3ccccc3OC[C@H]12	14	2	-8.73627	-2.1188567049361646	3.6819248429885354	0.6907037320602051	2.943900000000001	228.291
855	CC(=O)CC1C=CC[C@H]2c3cccc(-c4ccccc4)c3OC[C@H]12	14	2	-10.1972	-2.0814947337590524	3.6090789458287365	0.7443500071677206	5.001000000000005	318.4160000000001
856	CC(=O)C1C=CC[C@H]2c3cccc(Cc4ccccc4)c3OC[C@H]12	14	2	-10.0014	-2.04152722612264	3.619422022751813	0.7769877559916331	4.5347000000000035	318.4160000000001
857	CC(=O)C1C=CC[C@H]2c3cccc(CCc4ccccc4)c3OC[C@H]12	14	2	-10.0225	-2.0045	3.5933842484052443	0.7567453097610314	4.729100000000004	332.4430000000001
858	NCCc1cccc2c1OC[C@@H]1CC=CC[C@@H]21	14	2	-8.47256	-2.054897635257833	3.518937242221627	0.791184801133277	2.630000000000001	229.32299999999995
859	CCC(=O)C1C=CC[C@H]2c3ccccc3OC[C@H]12	14	2	-8.86953	-2.0905682696458396	3.7578325145761946	0.7434666719861325	3.3340000000000023	242.31799999999998
860	O=S(OS(=O)(=O)c1ccccc1)c1cccc2c1OC[C@@H]1CC=CC[C@@H]21	14	3	-9.76589	-1.9152486029846403	4.036675015917762	0.7468678251659602	3.5569000000000024	390.48200000000026
861	NS(=O)c1cccc2c1OC[C@@H]1CC=CC[C@@H]21	14	3	-8.47621	-2.055782890289216	4.228197998404548	0.7749523574487814	2.1101	249.33499999999995
862	Oc1ccc(Sc2ccccn2)c2c1[C@@H]1CC=CC[C@H]1CO2	14	3	-9.84846	-2.099698726999575	3.776987816384395	0.8357774617354157	4.380600000000003	311.4060000000001
863	CNS(=O)c1ccc(S(C)(=O)=O)c2c1OC[C@@H]1CC=CC[C@@H]21	14	3	-8.40382	-1.791700444123606	4.483488389315513	0.8507201838589431	1.7743000000000004	341.4540000000001
864	C1=CC[C@H]2c3c(cccc3-c3ccn[nH]3)OC[C@@H]2C1	14	3	-8.9097	-2.044025364066544	3.725062988520973	0.7884744867093787	3.518900000000002	252.31699999999998
865	CNS(=O)c1ccc(F)c2c1OC[C@@H]1CC=CC[C@@H]21	14	3	-8.04595	-1.8458675239358462	4.456780726388875	0.8459302360171566	2.509900000000001	281.352
866	CCc1cc([SH]=O)c2c(c1Cl)[C@@H]1CC=CC[C@H]1CO2	14	3	-8.75596	-2.0087549891412837	4.741352732110716	0.665894001069241	3.6488000000000023	296.819
867	CS(=O)(=O)c1cccc(-c2cccc3c2[C@@H]2CC=CC[C@H]2CO3)c1	14	3	-9.24669	-1.8874726924746488	3.3434649091871425	0.769684560476209	4.199300000000004	340.44400000000013
868	CCc1c(C)c(CC(N)C2CCCCC2)c2c(c1O)[C@@H]1CC=CC[C@H]1C(F)O2	14	2	-9.48044	-1.791634754247799	4.490347122234054	0.6754568888863284	5.450920000000006	387.53900000000004
869	CCc1cc2c(c(-c3ccc(N)nc3)c1C)OC(F)[C@@H]1CC=CC[C@@H]21	14	2	-9.00483	-1.800966	4.1683293173436375	0.789111866999305	4.939420000000004	338.4260000000001
870	CCc1cc(Cl)c2c(c1O)[C@@H]1CC=C(c3ncccc3C)C[C@H]1C(F)O2	14	2	-9.31046	-1.8259314315586572	4.228070615496266	0.7470642248851107	5.576620000000004	373.85500000000013
871	CCc1c(C)c(Cl)c2c(c1S(C)(=O)=O)[C@@H]1CC=CC[C@H]1C(c1ccc(F)cc1)O2	14	2	-8.71641	-1.6185967026398367	4.04977087105225	0.5614745191707298	5.936920000000006	434.96000000000015
872	CCc1c(C)cc2c(c1S(=O)(=O)c1ccccc1)[C@@H]1CC=CC[C@H]1C(F)O2	14	2	-7.11987	-1.3702196203650467	3.9491924275633785	0.6871743822843451	5.128020000000005	386.4880000000001
873	CCc1c(C)c(-c2ccc(S(C)(=O)=O)cc2)c2c(c1O)[C@@H]1CC=CC[C@H]1CO2	14	2	-9.93141	-1.8768600734442846	3.722854725753794	0.7562511356868808	4.775720000000004	398.52400000000017
874	CCc1cc(-c2ccc(S(C)(=O)=O)cc2)c2c(c1O)[C@@H]1CC=CC[C@H]1C(F)O2	14	2	-9.382	-1.7730313428862847	3.9593101362055227	0.7519058277845244	4.762900000000005	402.4870000000001
875	CCc1cc(Cl)c2c(c1O)[C@@H]1CC=CC[C@H]1C(F)O2	14	2	-9.07218	-2.081300832505833	4.233792095522886	0.7762864138525867	4.345800000000002	282.742
876	CCc1c(C)c(Cl)c2c(c1C1CCNCC1)[C@@H]1CC=CC[C@H]1CO2	14	2	-7.63159	-1.5577917855105563	4.062529792130286	0.750960973377331	5.120020000000005	345.9140000000001
877	CCc1c(O)c2c(c(C(=O)O)c1CC)OC(F)[C@@H]1CC=CC[C@@H]21	14	2	-9.54096	-1.9894276839419882	4.319994266460903	0.8275397946291543	3.953000000000003	320.36
878	OC1CCN(c2ccc(Cl)c3c2[C@@H]2CC=CC[C@H]2CO3)CC1	14	3	-8.27104	-1.763391653005908	3.6478400464139815	0.800328642085848	3.743300000000003	319.8320000000001
879	OCc1cc(CN2CCC(O)CC2)c2c(c1)OC[C@@H]1CC=CC[C@@H]21	14	3	-10.6166	-2.167104400269324	3.657484870964497	0.8371107199859602	2.5778000000000008	329.44000000000005
880	OCC1CCN(c2cccc3c2[C@@H]2CC=CC[C@H]2CO3)CC1	14	3	-8.32103	-1.774049556816525	3.496405094490905	0.8502463095198644	3.337500000000002	299.4140000000001
881	OC1CCN(c2cc(F)cc3c2[C@@H]2CC=CC[C@H]2CO3)CC1	14	3	-9.9059	-2.1119449761470417	3.691907594490905	0.8085895481511254	3.229000000000002	303.3770000000001
882	OC1CCN(c2cccc3c2[C@@H]2CC=CC[C@H]2CO3)C1	14	3	-8.80666	-1.96922904147283	3.75106431011151	0.7971696060295058	2.6998000000000006	271.36
883	CS(=O)(=O)c1c2c(cc(O)c1-c1ccccc1)[C@@H]1CC=CC[C@H]1CO2	14	2	-9.05629	-1.811258	3.5856119767310606	0.8289778575473735	3.904900000000003	356.44300000000015
884	CS(=O)(=O)c1cc(-c2cccc(F)c2)cc2c1OC[C@@H]1CC=CC[C@@H]21	14	2	-9.31067	-1.862134	3.519002225918493	0.7503131733639187	4.338400000000004	358.43400000000014
885	Cc1c(O)cc2c(c1S(C)(=O)=O)OC[C@@H]1CC=CC[C@@H]21	14	2	-9.21896	-2.061422124185146	3.906119770457823	0.8084916945325202	2.5463200000000006	294.372
886	CCS(=O)(=O)c1cc(CO)cc2c1OC[C@@H]1CC=CC[C@@H]21	14	2	-8.51225	-1.8575252361613261	3.7922709639944667	0.8710739592797242	2.4147000000000007	308.399
887	O=C(O)c1ccc(-c2ccc3c(c2)[C@@H]2CC=CC[C@H]2CO3)cc1	14	2	-9.31463	-1.9422346166084503	3.0653143231367643	0.8312854760170773	4.494000000000003	306.36100000000005
888	O=C(O)C1=CC[C@H]2COc3ccccc3[C@@H]2C1	14	2	-8.05406	-1.953396476180128	3.3883327461462738	0.8061558573939087	2.5836000000000006	230.263
889	CC1COCCN1c1cccc(-c2ccc3c(c2)[C@@H]2CC=CC[C@H]2CO3)c1	14	2	-9.81959	-1.8897809766105857	3.5971494113690454	0.7011245160172567	5.0209000000000055	361.4850000000002
890	C1=CC(N2CCCNCC2)[C@H]2c3ccccc3OC[C@@H]2C1	14	2	-8.53889	-1.863338560757213	3.791260751281876	0.8015578552664465	2.4026000000000005	284.4030000000001
891	CNC(=O)C1C=CC[C@H]2COc3ccccc3[C@H]12	14	2	-8.29465	-1.9550677541896657	3.775033698008148	0.7670578494315018	2.1009	243.30599999999998
892	Cc1ccc2c(c1)[C@@H]1C(c3ccc(Cl)cc3)C=CC[C@H]1CO2	14	3	-8.75239	-1.8660158178236812	3.371587191333168	0.633295079037126	5.484320000000004	310.8240000000001
893	CC1CCN(c2cccc3c2OC[C@@H]2CC=CC[C@@H]32)CC1	14	3	-8.98333	-1.9603233198936976	3.39110481183061	0.7098136528285578	4.3651000000000035	283.415
894	CCCc1ccc2c(c1N1CCC(N)C1)OC[C@@H]1CC=CC[C@@H]21	14	2	-9.53231	-1.9876240342603946	3.959356247763182	0.8664523412016929	3.6187000000000022	312.457
895	NC1CCN(c2cccc3c2OC(CF)[C@@H]2CC=CC[C@@H]32)C1	14	2	-9.16109	-1.953150950598219	4.105860430498167	0.8535862872651524	3.0043000000000015	302.39300000000003
896	CCc1ccc2c(c1CN1CCC(N)C1)OC[C@@H]1CC=CC[C@@H]21	14	2	-9.61059	-2.0039465425927823	3.8789472925393005	0.8710159258490144	3.2242000000000015	312.457
897	CS(=O)(=O)c1ccccc1C1Oc2c(CO)cccc2[C@@H]2CC=CC[C@@H]12	14	1	-7.94135	-1.5574268697796179	3.7166988329655792	0.8356986977236417	3.765900000000003	370.47000000000014
898	CS(=O)(=O)c1ccc2c(c1)[C@@H]1CC=CC[C@H]1C(c1ccccc1F)O2	14	1	-9.76263	-1.952526	3.5096775296946667	0.7469218135517415	4.412700000000004	358.4340000000001
899	Fc1cccc(Cc2ccc3c(c2)[C@@H]2CC=CC[C@H]2CO3)c1	14	1	-8.90525	-1.8986056793258	3.164551129993864	0.718789444015929	4.858700000000004	294.369
900	OCc1cccc(SC2=CC[C@H]3COc4ccccc4[C@@H]3C2)c1	14	1	-10.0307	-2.0915455330823	3.5552024605042263	0.8839695948900629	4.741100000000004	324.44500000000005
901	O=S(C1=CC[C@H]2COc3ccccc3[C@@H]2C1)c1cccc(CCO)c1	14	1	-9.5627	-1.91254	3.943272762630743	0.9083706102734147	3.799100000000003	354.4710000000001
902	N#Cc1cccc(C2C=CC[C@H]3c4ccccc4OC[C@H]23)c1CO	14	2	-9.72718	-1.9855523030171398	3.7078316930814834	0.8550835133579566	3.8864800000000037	317.3880000000001
903	NSc1c(C(F)CF)ccc2c1OC[C@@H]1CC=CC[C@@H]21	14	1	-9.38053	-2.09755027449761	4.67182720038805	0.674357389375914	4.074700000000003	297.37
904	OCC(F)(F)c1ccc2c(c1)OC[C@@H]1CC=CC[C@@H]21	14	1	-9.00113	-2.0650008446143295	3.70795529621328	0.832823385093962	3.212900000000001	266.287
905	CS(=O)(=O)c1cc(C(F)F)c(SN)c2c1[C@@H]1CC=CC[C@H]1CO2	14	1	-8.45978	-1.7639860697517602	4.428971400387872	0.6597027400446058	3.4357000000000024	361.4350000000001
906	FC(F)c1ccc2c(c1S)OC[C@@H]1CC=CC[C@@H]21	14	1	-8.67407	-2.0444979058289325	4.0855272085449315	0.5880374563443266	4.355100000000002	268.3279999999999
907	C1=C(CN2CCCC2)C[C@H]2COc3ccccc3[C@@H]2C1	14	3	-8.49911	-1.9004587708248237	3.2482113788494313	0.7607087303456865	3.594800000000003	269.38800000000003
908	Fc1ccc2c(c1)OC[C@@H]1CC(N3CCNCC3)=CC[C@@H]21	14	3	-9.17011	-2.001082057431976	3.6904005934683264	0.859100818691216	2.500800000000001	288.366
909	O=S(Nc1cccs1)c1c(CO)ccc2c1OC[C@@H]1CC=CC[C@@H]21	14	1	-9.48988	-1.9371136433536023	4.414268396378185	0.814183486085606	3.817300000000003	361.4880000000001
910	CCOc1cc2c(cc1C(F)(F)F)OC[C@@H]1CC=CC[C@@H]21	15	1	-9.17708	-2.002603036126921	3.4788550578666957	0.7459249138784316	4.546300000000003	298.304
911	N#Cc1ccc(C2C=CC[C@H]3COc4cccc(O)c4[C@H]23)cc1	15	2	-9.39983	-1.9600000446861132	3.652074961884882	0.8069338941545818	4.099780000000003	303.361
912	COc1ccc(-c2ccc3c(c2CO)OC[C@@H]2CC=CC[C@@H]32)cc1	15	2	-8.79195	-1.7946492786718804	3.351508607228232	0.8565232518627088	4.296700000000004	322.404
913	CCc1cc(CO)c2c(c1)OC[C@@H]1CC=CC[C@@H]21	15	2	-9.08885	-2.1422624893957845	3.677833317142216	0.8095896350030246	3.1835000000000013	244.33399999999997
914	O=S(=O)(c1ccccc1)c1cc(CO)c2c(c1)OC[C@@H]1CC=CC[C@@H]21	15	2	-9.99796	-1.9995920000000003	3.500990281173099	0.8557542203411516	3.4539000000000017	356.4430000000001
915	OCc1cc2c(c(N3CCCC3)c1)OC[C@@H]1CC=CC[C@@H]21	15	2	-9.99072	-2.1801538403385337	3.551257913567583	0.8468999488168003	3.221300000000002	285.387
916	NNC1CCN(c2cccc3c2OC[C@@H]2CC=CC[C@@H]32)C1	15	2	-9.50767	-2.0747436884600376	3.911110556315551	0.4966187450711882	2.170799999999999	285.3910000000001
917	C1=CC[C@H]2c3c(cccc3N3CCCCC3)OC[C@@H]2C1	15	2	-8.25584	-1.8460619451361862	3.353197532695585	0.7110862028130748	4.119100000000003	269.3879999999999
918	Cc1ccc(CC(=O)O)c(-c2ccc3c(c2)OC[C@@H]2CC=CC[C@@H]32)c1	15	2	-9.63428	-1.9268560000000001	3.324951819634637	0.8254110743154252	4.731320000000004	334.4150000000001
919	CCc1ccc(C)c(-c2cc(CO)c3c(c2)OC[C@@H]2CC=CC[C@@H]32)c1	15	2	-10.4312	-2.08624	3.5387575888654057	0.7857904531527277	5.158920000000005	334.45900000000006
920	Cc1ccc(C)c(Cc2cc(O)c3c(c2)OC[C@@H]2CC=CC[C@@H]32)c1	15	2	-9.92138	-2.025193212021181	3.416899691795839	0.7853484929402933	5.0420400000000045	320.432
921	OC1CCN(C2Oc3ccccc3[C@@H]3CC=CC[C@@H]23)CC1	15	2	-9.6673	-2.109577810278409	3.688969117109596	0.8053604394718882	2.9116000000000017	285.38700000000006
922	Cc1cc(CO)ccc1-c1ccc2c(c1)OC[C@@H]1CC=CC[C@@H]21	15	2	-8.20067	-1.7099578999254315	3.2823517513801628	0.8218923707136743	4.5965200000000035	306.40500000000003
923	CCCC(C)(O)C1C=CC[C@H]2c3ccccc3OC[C@H]12	15	1	-8.59497	-1.9218937184571367	4.019905841880986	0.8454452144062922	3.9060000000000032	272.388
924	CCC(C)(O)C1C=CC[C@H]2c3c(cccc3C(C)(C)C)OC[C@H]12	15	1	-8.61076	-1.7954675759860974	4.294137800955575	0.793545609947531	4.813400000000004	314.46900000000005
925	CCC(C)(O)C1C=CC[C@H]2c3c(Cl)cccc3OC[C@H]12	15	1	-8.55884	-1.91381480485443	4.2353525596369135	0.829139149334369	4.169300000000003	292.80600000000004
926	CCC(O)(O)C1C=CC[C@H]2c3ccccc3OC[C@H]12	15	1	-8.61248	-1.9758384196455356	4.024396111004259	0.6340745464434882	2.4458	260.33299999999997
927	CCC(C)(O)C1C=CC[C@H]2c3ccc(C(C)C)cc3OC[C@H]12	15	1	-9.56038	-2.0382798646318507	4.103470727629314	0.8240672548083424	4.639300000000004	300.44200000000006
928	CCC(C)(O)C1C=CC[C@H]2c3ccc(CO)cc3OC[C@H]12	15	1	-9.3833	-2.0476039294513875	4.14756506059495	0.8406430869541552	3.0082000000000013	288.387
929	O=C1NCCN1c1cccc2c1OC[C@@H]1CC=CC[C@@H]21	15	3	-9.07227	-2.0286212430232013	3.6401616526434335	0.7970840882069355	2.658400000000001	270.332
930	CN1CCN(c2cc(S(C)(=O)=O)cc3c2OC[C@@H]2CC=CC[C@@H]32)CC1	15	3	-7.227	-1.4454	3.577314035235937	0.7557370891433939	2.2840999999999996	362.4950000000001
931	Cc1cc(-c2cccc3c2OC[C@@H]2CC=CC[C@@H]32)on1	15	3	-8.35283	-1.867749568449957	3.6112091102705524	0.72982563807293	4.092220000000003	267.3279999999999
932	CC(c1cccc(S(N)(=O)=O)c1)C1C=CC[C@H]2c3ccccc3OC[C@H]12	15	3	-9.71789	-1.9058350284980075	3.872783175301059	0.8366837407611087	3.8060000000000027	369.4860000000001
933	CC(C)c1ccc2c(c1N1CCNCC1)OC[C@@H]1CC=CC[C@@H]21	15	3	-8.91216	-1.8583138203828995	3.7174433702090948	0.8435216251300829	3.661800000000003	312.457
934	CCCc1cccc2c1OC[C@@H]1C(C(C)=O)C=CC[C@@H]21	15	3	-9.06958	-2.028019740737254	3.8558854999831915	0.7787011234802427	3.8964000000000034	270.37199999999996
935	Cc1ccc(S(N)=O)c2c1[C@@H]1CC=CC[C@H]1CO2	15	3	-8.38786	-1.9770375618811316	4.347207993169999	0.7910742672233155	2.418520000000001	263.362
936	Oc1ccc(SN2CCCC2)c2c1[C@@H]1CC=CC[C@H]1CO2	15	3	-9.53581	-2.0808843398912784	4.122058906123414	0.6624803413146861	3.937300000000003	303.4270000000001
937	OCc1cccnc1-c1cccc2c1[C@@H]1CC=CC[C@H]1CO2	15	3	-8.30759	-1.7711841391887055	3.6037170471536264	0.8588113322133594	3.6831000000000023	293.36600000000004
938	CS(=O)(=O)Cc1cc(O)c2c(c1Cl)OC(F)[C@@H]1CC=CC[C@@H]21	15	1	-9.43966	-2.0125422741534016	4.3670471913331665	0.8342133068339225	3.328000000000002	346.80700000000013
939	CCc1c(C)c(S(C)(=O)=O)c2c(c1O)[C@@H]1CC=CC[C@H]1C(F)O2	15	1	-9.28318	-1.9356768382863554	4.413289835408085	0.8382257832882217	3.404320000000002	340.416
940	CCc1c(C)c(Cl)c2c(c1S(C)(=O)=O)[C@@H]1CC=CC[C@H]1C(F)O2	15	1	-8.1499	-1.699371623123754	4.4547523664254545	0.7379259163285083	4.352120000000004	358.8620000000001
941	CCc1c(O)c2c(c(Cl)c1S(C)(=O)=O)OC(F)[C@@H]1CC=CC[C@@H]21	15	1	-10.0302	-2.0914412758752716	4.489510679080541	0.8157016972730594	3.7493000000000025	360.83400000000006
942	OCCc1cc(O)c2c(c1Cl)OC(F)[C@@H]1CC=CC[C@@H]21	15	1	-8.99486	-2.0113118408093755	4.381403255911473	0.823595498598777	3.318200000000002	298.741
943	Cc1cc(O)c2c(c1Cl)OC(F)[C@@H]1CC=CC[C@@H]21	15	1	-9.07022	-2.137871356284616	4.300336644753708	0.7182640330611322	4.091820000000001	268.715
944	OCC1CCN(c2cc(Br)cc3c2[C@@H]2CC=CC[C@H]2CO3)CC1	15	2	-8.25422	-1.7211238467981878	3.7104892944341232	0.7869602973570242	4.100000000000003	378.31000000000023
945	CS(=O)(=O)c1cc2c(c(N3CCC(O)CC3)c1)[C@@H]1CC=CC[C@H]1CO2	15	2	-8.81667	-1.763334	3.712411543361613	0.8179805512678288	2.493400000000001	363.4790000000001
946	OC1CCN(c2c(-c3ccccc3)c(C(F)F)cc3c2[C@@H]2CC=CC[C@H]2CO3)CC1	15	2	-9.96825	-1.8199451279502905	3.7860684490874323	0.658397898947603	5.694500000000005	411.4920000000003
947	OC1CCN(c2cc(C(F)F)cc3c2[C@@H]2CC=CC[C@H]2CO3)C1	15	2	-9.66807	-2.015931951112783	4.085593467260103	0.8443351909531602	3.637400000000002	321.3670000000001
948	OC1CCN(Cc2cc(C(F)F)cc3c2[C@@H]2CC=CC[C@H]2CO3)CC1	15	2	-10.3309	-2.06618	3.789882588865405	0.8367531215698624	4.023100000000003	349.42100000000016
949	CS(=O)(=O)c1cc(O)c(S(C)(=O)=O)c2c1OC[C@@H]1CC=CC[C@@H]21	15	3	-6.59042	-1.3741975646900269	4.025923545017435	0.8073125969160513	1.6414000000000002	358.4370000000001
950	CS(=O)(=O)c1cc(O)c(-c2ccccc2)c2c1OC[C@@H]1CC=CC[C@@H]21	15	3	-8.53804	-1.707608	3.6359534718556548	0.8289778575473735	3.904900000000003	356.44300000000015
951	Oc1ccc2c(c1-c1ccccc1)[C@@H]1CC=CC[C@H]1CO2	15	3	-9.17637	-2.0024481014248536	3.3120857051308583	0.7781062100691646	4.501400000000004	278.35100000000006
952	CS(=O)(=O)c1c2c(cc(O)c1-c1ccc(O)cc1)[C@@H]1CC=CC[C@H]1CO2	15	3	-9.98526	-1.9582705995499037	3.696136895893204	0.7869888699059486	3.610500000000002	372.4420000000002
953	CS(=O)(=O)c1c(Cl)c(CO)cc2c1OC[C@@H]1CC=CC[C@@H]21	15	3	-9.25523	-2.0196567642488636	3.9676152251103227	0.8477514401728512	2.678000000000001	328.81700000000006
954	CS(=O)(=O)c1cc(O)c(CO)c2c1OC[C@@H]1CC=CC[C@@H]21	15	3	-8.7813	-1.91623675952932	4.025062439964434	0.8128140557854059	1.7302	310.37100000000004
955	O=S(=O)(c1ccccc1)c1cccc2c1[C@@H]1CC=CC[C@H]1CO2	15	3	-8.84609	-1.8445372730461487	3.307702612459382	0.784612524761851	3.9616000000000033	326.4170000000001
956	OCc1cccc(CSC2=CC[C@H]3COc4ccccc4[C@@H]3C2)c1	15	2	-10.204	-2.0828827779466295	3.515502536960472	0.8611791020076104	4.8822000000000045	338.47200000000004
957	OCc1cc(C2C=CC[C@H]3COc4ccccc4[C@H]23)ccc1F	15	3	-9.59947	-2.001627862308468	3.5941587735955594	0.8442857728865129	4.153900000000004	310.368
958	OCc1cccc2c1OC[C@@H]1CC=CC(c3ccc(F)cc3)[C@@H]21	15	3	-9.40562	-1.9612073431435038	3.6051674991983145	0.8442857728865129	4.153900000000003	310.368
959	NS(=O)(=O)c1ccccc1C1Oc2ccccc2[C@@H]2CC=CC[C@@H]12	15	3	-8.10042	-1.6534913085196428	3.526769380611344	0.8498356100808685	3.5175000000000027	341.43200000000013
960	CCc1ccc2c(c1N1CCC(N)C1)OC(C)[C@@H]1CC=CC[C@@H]21	15	3	-9.58129	-1.9978370702609098	4.136594744012517	0.8477926923485581	3.6171000000000024	312.45700000000005
961	CS(=O)(=O)c1cccc2c1OC(F)[C@@H]1CC=CC[C@@H]21	15	3	-8.52791	-1.9564367310321022	4.008737233403873	0.7438928331822903	2.8279000000000014	282.336
962	CCc1ccc2c(c1N1CCC(NC)C1)OC[C@@H]1CC=CC[C@@H]21	15	3	-9.56187	-1.9937877203399217	3.9348836874876376	0.8647976315838445	3.489300000000002	312.45700000000005
963	Oc1cccc2c1OC(c1ccccc1)[C@@H]1CC=CC[C@@H]21	15	2	-9.10581	-1.987050647089802	3.41802445209719	0.7738704668848176	4.575700000000003	278.35100000000006
964	OCc1ccccc1C1Oc2c(CO)cccc2[C@@H]2CC=CC[C@@H]12	15	2	-9.83901	-2.0083795061784264	3.672237187586976	0.8438816658842152	3.854700000000003	322.40400000000005
965	OCc1ccc2c(c1)[C@@H]1CC=CC[C@H]1C(c1ccccc1F)O2	15	2	-9.50639	-1.982219340648035	3.4927553292786815	0.8275177485824777	4.501500000000004	310.368
966	OCc1cccc2c1OC(c1ccccc1CI)[C@@H]1CC=CC[C@@H]21	15	2	-8.38921	-1.7124403204211724	3.844038286488076	0.4055287550318291	5.297400000000003	432.3010000000001
967	CC(C)c1ccc2c(c1CO)OC(c1ccccc1)[C@@H]1CC=CC[C@@H]21	15	2	-9.89961	-1.9799219999999997	3.6580823780153597	0.752553424429594	5.485800000000005	334.45900000000006
968	OCCc1cc(Cc2cccc(CO)c2)cc2c1OC[C@@H]1CC=CC[C@@H]21	15	1	-10.5764	-2.0742026916754894	3.562473493974286	0.8077249705102718	3.7467000000000024	350.45800000000014
969	CC(C)(C)c1cccc2c1OC[C@@H]1CC=C([SH]=O)C[C@@H]21	15	3	-8.64036	-1.9320432310070081	4.392275719508773	0.798243586929699	3.6993000000000027	290.428
970	OCPc1cccc2c1OC[C@@H]1C(c3ccccn3)C=CC[C@@H]21	15	3	-9.32068	-1.9434961288134958	4.495800502959452	0.6961209659831328	3.171100000000002	325.348
971	Oc1cccc(C2c3ccccc3CN2C2C=CC[C@H]3c4cccc(P)c4OC[C@H]23)c1	15	3	-8.15167	-1.4640831523726001	4.381285401090485	0.46561433490761867	4.918500000000005	427.48400000000015
972	CPCc1cccc2c1OC[C@@H]1CC=C(S(=O)c3ccccc3)C[C@@H]21	15	3	-9.79048	-1.958096	4.535004856511236	0.7023498346600066	5.072600000000004	370.45400000000006
973	O=S(Cc1ccccc1)C1=CC[C@H]2COc3ccccc3[C@@H]2C1	15	3	-9.81992	-2.04759486488735	3.7302165030478456	0.8359874656973777	4.405400000000004	324.44500000000005
974	O=S(C1=CC[C@H]2COc3c(CO)cccc3[C@@H]2C1)c1ccccc1	15	3	-9.65424	-1.9706634878639226	4.025812572202362	0.9253615785212809	3.7566000000000024	340.4440000000001
975	NS(=O)(=O)c1ccc(-c2ccc(S)c3c2[C@@H]2CC=CC[C@H]2CO3)cc1	15	3	-8.47647	-1.695294	3.6795142519206614	0.6224170485107794	3.731900000000003	373.49900000000014
976	CS(=O)(=O)c1cc(C(F)F)c(CO)c2c1[C@@H]1CC=CC[C@H]1CO2	15	3	-8.38558	-1.748514300228725	4.141947224563697	0.8565120852240798	2.962200000000001	344.37900000000013
977	Cc1ccc2c(c1-c1ccc(S(N)(=O)=O)cc1)OC[C@@H]1CC=CC[C@@H]21	15	3	-8.77099	-1.754198	3.42974328767364	0.834219850441069	3.7516200000000017	355.4590000000002
978	Oc1cccc(Cc2ccc3c(c2S)OC[C@@H]2CC=CC[C@@H]32)c1	15	3	-9.56094	-1.9935938019348487	3.7205515217590373	0.6184750421478769	4.713900000000002	324.4450000000001
979	FC(F)c1ccc2c(c1)OC[C@@H]1C(N3CCCC3)C=CC[C@@H]21	15	3	-9.30513	-1.9838603817820812	3.8754855086408586	0.7614388608283772	4.140700000000003	305.36799999999994
980	O=C1CCN(c2c(C(F)c3ccncc3)ccc3c2OC[C@@H]2CC=CC[C@@H]32)CC1	15	3	-10.3078	-1.9141104068614154	4.172861651595237	0.7070896442736069	4.752000000000005	392.4740000000003
981	FC(F)c1ccc2c(c1Br)OC[C@@H]1CC=CC[C@@H]21	15	3	-8.94676	-2.1087715552161854	3.9336864845630313	0.6746144823952105	4.828900000000003	315.15700000000004
982	O=S(=O)(c1ccccc1)c1cccc2c1OC[C@@H]1CC=CC[C@@H]21	15	3	-9.16011	-1.9100149693483512	3.3101267226775226	0.784612524761851	3.9616000000000033	326.41700000000003
983	OCCc1cccc2c1OC[C@@H]1C(c3cccc(F)c3)C=CC[C@@H]21	15	2	-10.09	-2.059612625390189	3.661660704070494	0.8577079848811479	4.196400000000004	324.39500000000004
984	Cc1cccc(C2C=CC[C@H]3c4ccccc4OC[C@H]23)c1	15	2	-8.87442	-1.9365572094680956	3.363050754826718	0.677752678138531	4.830920000000004	276.37899999999996
985	OCc1ccc2c(c1)[C@@H]1CC=C(N3CCNCC3)C[C@H]1CO2	15	2	-8.75899	-1.8674229425516282	3.6911331418281836	0.8748629233435112	1.8539999999999999	300.402
986	NCCC1=CC[C@H]2c3ccccc3OC[C@@H]2C1	15	2	-8.12981	-1.9717685497766304	3.431944626837012	0.7913935524732376	2.847800000000001	229.32299999999995
987	CCOc1cc2c(cc1CO)OC[C@@H]1CC=CC[C@@H]21	16	2	-8.72363	-2.0013379784652487	3.430150820688805	0.8489995401852846	3.019800000000001	260.3329999999999
988	FCC(F)(F)c1ccc2c(c1)OC[C@@H]1CC=CC[C@@H]21	16	2	-9.06359	-2.0793301513518845	3.7850629885209726	0.7306927352143462	4.190100000000003	268.27799999999996
989	CC(F)(F)c1cc2c(cc1O)[C@@H]1CC=CC[C@H]1CO2	16	2	-9.54811	-2.1904866627268493	3.80767140651807	0.7798908255651721	3.946100000000003	266.287
990	OCc1ccc(C(F)(F)F)c2c1[C@@H]1CC=CC[C@H]1CO2	16	2	-8.82459	-1.9732383113564869	3.7824119832450362	0.7977800446288539	3.6399000000000026	284.27700000000004
991	O=c1ccc(-c2ccc3c(c2)OC[C@@H]2CC=CC[C@@H]32)c[nH]1	16	2	-9.19529	-2.0065767839081183	3.444883720019196	0.8119486840721173	3.4841000000000015	279.33899999999994
992	O=P(O)(O)c1ccc2c(c1CO)[C@@H]1CC=CC[C@H]1CO2	16	2	-7.79758	-1.743591893999281	4.059263356871409	0.5674131622484313	1.4241000000000001	296.259
993	OCc1cccc2c1[C@@H]1C(c3ccc(Cl)cc3)C=CC[C@H]1CO2	16	2	-8.93034	-1.862104612430457	3.608465777039875	0.8126928562495291	4.668200000000003	326.8230000000001
994	NC1CCC(C2=CC[C@H]3c4c(CO)cccc4OC[C@@H]3C2)CC1	16	2	-9.38887	-1.957714726708048	3.7850477330104733	0.8215837772928506	3.5088000000000026	313.44100000000014
995	Oc1cc2c(c(N3CCCC3)c1)OC[C@@H]1CC=CC[C@@H]21	16	2	-9.97768	-2.23107707377401	3.557988249775116	0.7942399844622333	3.4346000000000023	271.36
996	OCCc1cc2c(c(N3CCCC3)c1)OC[C@@H]1CC=CC[C@@H]21	16	2	-9.37777	-1.9993472818181528	3.5686905382778864	0.8696180951876423	3.2638000000000025	299.414
997	CCC(C)(O)C1C=CC[C@H]2c3c(cccc3S(C)(=O)=O)OC[C@H]12	16	1	-8.77391	-1.8294867026395092	4.311843295461068	0.8621897108274517	2.9194000000000004	336.4530000000001
998	CCC(C)(O)C1C=CC[C@H]2c3c(cccc3-c3ccccc3)OC[C@H]12	16	1	-9.06894	-1.813788	3.925023165257284	0.7834750249660767	5.182900000000005	334.45900000000006
999	CCC(C)(CO)C1C=CC[C@H]2c3ccccc3OC[C@H]12	16	1	-8.31426	-1.8591250542607403	4.185741469411349	0.8488746698452722	3.7635000000000023	272.388
1000	CCC(=O)C1C=CC[C@H]2c3cccc(-c4ccccc4)c3OC[C@H]12	16	1	-10.3045	-2.1033972545424384	3.6367613634111535	0.7443500071677206	5.001000000000005	318.4160000000001
1001	O=CC1C=CC[C@H]2c3cccc(-c4ccccc4)c3OC[C@H]12	16	1	-9.77702	-2.08446766782313	3.6543666587887866	0.6111849903093461	4.220800000000003	290.3620000000001
1002	CCC1C=CC[C@H]2c3cccc(-c4ccccc4)c3OC[C@H]12	16	1	-9.88421	-2.107320652609288	3.4749652386704444	0.6698665145124306	5.431900000000005	290.40600000000006
1003	Cc1c(S(=O)(=O)c2ccccc2)cc2c(c1Cl)OC(F)[C@@H]1CC=CC[C@@H]21	16	2	-8.49405	-1.6658202576704921	4.008121616550007	0.6579446100369842	5.219020000000003	392.87900000000013
1004	Cc1cc(O)c2c(c1S(C)(=O)=O)OC(F)[C@@H]1CC=CC[C@@H]21	16	2	-9.37302	-2.0453606495397616	4.283147737979388	0.8099793836051407	2.841920000000001	312.3620000000001
1005	Cc1cc(O)c2c(c1N1CCCCCC1)OC(F)[C@@H]1CC=CC[C@@H]21	16	2	-9.88015	-2.0167771735132685	4.047378745159839	0.7490282034307364	4.818820000000004	331.431
1006	Cc1ccc(-c2cc(Cl)c3c(c2O)[C@@H]2CC=CC[C@H]2C(F)O3)nc1	16	2	-8.89253	-1.8151800851993083	4.122915416416971	0.7263006751405184	5.153820000000003	345.80100000000004
1007	Oc1cccc2c1[C@@H]1CC=CC[C@H]1C(F)O2	16	2	-8.99684	-2.24921	3.9677322091602942	0.6804975815815836	3.1300000000000017	220.243
1008	Cc1cc(O)c2c(c1-c1ccc(C#N)cc1)OC(F)[C@@H]1CC=CC[C@@H]21	16	2	-9.28489	-1.8569780000000002	3.989758786466064	0.7480695862309737	4.977100000000004	335.3780000000001
1009	Cc1cc(O)c2c(c1CCl)OC[C@@H]1CC=CC[C@@H]21	16	2	-8.87425	-2.0916807843149066	3.969328113522307	0.6161037480963679	3.8816200000000025	264.75199999999995
1010	Cc1cc2c(c(O)c1C(C)(C)C)[C@@H]1CC=CC[C@H]1C(F)O2	16	2	-9.3655	-2.043719651005187	4.2900270902061095	0.6995191772956848	4.735920000000005	290.378
1011	Cc1cc(-c2ccccc2)c2c(c1Cl)OC(F)[C@@H]1CC=CC[C@@H]21	16	2	-8.03027	-1.6744270437701059	3.8660165441831804	0.5786012433841383	6.053220000000002	328.8140000000001
1012	Cc1cc(CO)c2c(c1)OC(F)[C@@H]1CC=CC[C@@H]21	16	2	-9.04062	-2.130894569376909	4.131628807649635	0.773126054062137	3.225120000000002	248.29699999999997
1013	NS(=O)c1ccc(Cc2ccc(S(N)(=O)=O)cc2)c2c1OC[C@@H]1CC=CC[C@@H]21	16	3	-9.87989	-1.867123708619567	4.07854163197363	0.7421782694536021	2.348300000000001	418.5400000000002
1014	CS(=O)(=O)c1ccc(S(N)=O)c2c1[C@@H]1CC=CC[C@H]1CO2	16	3	-8.05997	-1.7588296487653916	4.425107587204574	0.8343471809370752	1.5136000000000003	327.4270000000001
1015	N#Cc1ccc(-c2ccc3c(c2O)[C@@H]2CC=CC[C@H]2CO3)cc1	16	3	-9.52084	-1.9852323739311597	3.468045207178097	0.7956987396311579	4.3730800000000025	303.36100000000005
1016	O=S(NS(=O)(=O)c1ccccc1)c1cccc2c1OC[C@@H]1CC=CC[C@@H]21	16	3	-8.90368	-1.7461553101071465	3.9333476313023787	0.8157188832786094	3.129900000000002	389.4980000000002
1017	CCN(C)S(=O)c1cc(C(C)(C)C)c(O)c2c1OC[C@@H]1CC=CC[C@@H]21	16	3	-9.24098	-1.8481960000000002	4.595715749056084	0.8224962543597204	4.106200000000004	363.52300000000014
1018	NS(=O)(=O)c1ccccc1-c1cccc2c1[C@@H]1CC=CC[C@H]1CO2	16	3	-7.85535	-1.6034666042476533	3.3810220998225944	0.8507749903266032	3.4432000000000027	341.43200000000013
1019	OC1CCN(Cc2cc(CF)cc3c2[C@@H]2CC=CC[C@H]2CO3)CC1	16	3	-9.88462	-2.017689608442455	3.7694072885469136	0.8598853296062241	3.5550000000000024	331.43100000000015
1020	OC1CCN(c2cc(Br)cc3c2[C@@H]2CC=CC[C@H]2CO3)C1	16	3	-8.78984	-1.9181003403119352	3.9781887282229675	0.7877049325640465	3.4623000000000026	350.25600000000014
1021	C1=CC[C@H]2c3cccc(N4CCC(c5ccccc5)C4)c3OC[C@@H]2C1	16	2	-10.0577	-2.01154	3.489717070323052	0.7080165272113275	5.122700000000005	331.4590000000001
1022	CC1(c2ccc(CO)cc2)CCN(c2cccc3c2OC[C@@H]2CC=CC[C@@H]32)C1	16	2	-10.9012	-2.0601331565840937	3.8603604031993175	0.78319676726364	4.789100000000005	375.51200000000017
1023	CC1(c2ccccc2)CCN(c2cccc3c2OC[C@@H]2CC=CC[C@@H]32)C1	16	2	-10.791	-2.116289214276144	3.765241825108572	0.6851792376535447	5.2968000000000055	345.4860000000001
1024	CNC(=O)c1ccc(C2(C)CCN(c3cccc4c3OC[C@@H]3CC=CC[C@@H]43)C2)cc1	16	2	-10.0012	-1.8259609473735559	3.8348669119774383	0.7596954359198993	4.656400000000004	402.5380000000002
1025	CC1(c2ccccc2CO)CCN(c2cccc3c2OC[C@@H]2CC=CC[C@@H]32)C1	16	2	-8.91089	-1.6839999214465964	3.961121566426333	0.78319676726364	4.789100000000005	375.51200000000017
1026	CC1(c2ccc(O)cc2)CCN(c2cccc3c2OC[C@@H]2CC=CC[C@@H]32)C1	16	2	-10.4815	-2.0171656155036874	3.8758762127322406	0.7640034739126822	5.002400000000004	361.4850000000001
1027	CS(=O)(=O)c1ccc2c(c1)[C@@H]1CC=CC[C@H]1C(N1CCC(O)CC1)O2	16	2	-9.72111	-1.944222	3.8128322425874073	0.8170376902189947	2.3151	363.4790000000002
1028	OC1CCN(C2Oc3cccc(-c4ccccc4)c3[C@@H]3CC=CC[C@@H]23)CC1	16	2	-9.52784	-1.8336336629318946	3.6782688344459693	0.7950082510970649	4.578600000000004	361.4850000000002
1029	CC(C)(C)c1cccc2c1OC(N1CCC(O)CC1)[C@@H]1CC=CC[C@@H]21	16	2	-8.89075	-1.7781500000000001	3.9293486022840485	0.7768455114943257	4.209100000000004	341.49500000000006
1030	OCC1CCN(C2Oc3ccccc3[C@@H]3CC=CC[C@@H]23)CC1	16	2	-9.35812	-1.995157887741765	3.6803825167769535	0.8515502735892598	3.159200000000002	299.41400000000016
1031	COC1CCN(C2Oc3cccc(N)c3[C@@H]3CC=CC[C@@H]23)CC1	16	2	-9.35723	-1.9511173306472818	3.9629603809434357	0.6727756047314808	3.1479000000000017	314.42900000000014
1032	OC1CCN(CC2Oc3ccccc3[C@@H]3CC=CC[C@@H]23)CC1	16	2	-9.3212	-1.9872865172939158	3.5781041735816856	0.8523246231994624	2.9541000000000013	299.4140000000001
1033	CCCc1cccc2c1OC(N1CCC(O)CC1)[C@@H]1CC=CC[C@@H]21	16	2	-9.3595	-1.9104999372982632	3.8501602645100546	0.8557138936520301	3.864100000000003	327.468
1034	O=C(O)c1ccc(-c2cccc3c2OC[C@@H]2CC=CC[C@@H]32)cc1	16	3	-8.45439	-1.7628621770599924	3.1601480774421606	0.8312854760170773	4.494000000000003	306.361
1035	OCc1c(CF)ccc2c1OC[C@@H]1CC=CC[C@@H]21	16	3	-8.74722	-2.0617395261768645	3.897292192881862	0.8148929379515956	3.090600000000001	248.29699999999997
1036	OCc1c(C(F)c2ccccc2)ccc2c1OC[C@@H]1CC=CC[C@@H]21	16	3	-8.97543	-1.832101976839035	3.8527831216529105	0.8307627932571516	4.680000000000003	324.3950000000001
1037	Brc1c(Cc2ccccc2)ccc2c1OC[C@@H]1CC=CC[C@@H]21	16	3	-8.4289	-1.797047518089805	3.372119887390313	0.6482199771530301	5.482100000000004	355.2750000000002
1038	OCc1c(C(F)F)ccc2c1OC[C@@H]1CC=CC[C@@H]21	16	3	-9.20699	-2.1122283675889233	3.88016042441841	0.8293028399142648	3.5587000000000026	266.287
1039	OCc1cc2c(cc1C(F)F)OC[C@@H]1CC=CC[C@@H]21	16	3	-9.62067	-2.207133068376497	3.8221296551876396	0.8293028399142648	3.5587000000000026	266.2869999999999
1040	CS(=O)(=O)c1c(CF)cc(C(=O)O)c2c1OC[C@@H]1CC=CC[C@@H]21	16	3	-7.98808	-1.665629820641038	4.048540631157103	0.8558334382591615	2.700000000000001	340.3720000000001
1041	CS(=O)(=O)c1cc2c(c(O)c1C(F)F)OC[C@@H]1CC=CC[C@@H]21	16	3	-9.60516	-2.047826992710255	4.100413556029366	0.8461164795681025	3.1755000000000013	330.35200000000003
1042	CS(=O)(=O)c1cc(CF)c(Br)c2c1[C@@H]1CC=CC[C@H]1CO2	16	3	-7.81447	-1.7052571567124555	4.1716574001766356	0.739640054035326	3.764300000000003	375.2590000000001
1043	CC(C)c1ccc(N2CCC(N)C2)c2c1[C@@H]1CC=CC[C@H]1C(F)O2	16	1	-9.21305	-1.880605956229047	4.294861859767492	0.830340333964009	4.085200000000003	330.447
1044	NC1CCN(c2cc(-c3ccccc3)cc3c2OC(F)[C@@H]2CC=CC[C@@H]32)C1	16	1	-10.3072	-1.98362156486377	3.980973621201038	0.7898897579374772	4.6288000000000045	364.46400000000017
1045	CC(C)(C)c1ccc(N2CCC(N)C2)c2c1[C@@H]1CC=CC[C@H]1C(F)O2	16	1	-8.53662	-1.7073239999999998	4.350723549872669	0.7737871546335494	4.259300000000003	344.474
1046	Cc1cccc(C2C(N)CCN2c2cccc3c2OC(F)[C@@H]2CC=CC[C@@H]32)c1	16	1	-10.6044	-2.0040432287895245	4.279794746048562	0.7466266062480751	5.011520000000004	378.4910000000001
1047	NC1CCN(c2cccc3c2OC(F)[C@@H]2CC(c4ccccc4Cl)=CC[C@@H]32)C1	16	1	-9.23527	-1.7453019793239628	4.042160883999715	0.7604634793891107	5.142600000000004	398.9090000000001
1048	CNC1CCN(c2cccc3c2OC(F)[C@@H]2CC=CC[C@@H]32)C1	16	1	-9.79363	-2.088008931721797	4.098699372805859	0.8490185774800353	3.222500000000002	302.3930000000001
1049	NC1CCN(c2cccc3c2OC(F)[C@@H]2CC=C(c4cccc(Br)c4)C[C@@H]32)C1	16	1	-8.74896	-1.6533980278894043	4.05148737972621	0.6891773595618684	5.251700000000004	443.36000000000007
1050	CS(=O)(=O)NC1CCN(c2cccc3c2OC(F)[C@@H]2CC=CC[C@@H]32)C1	16	1	-10.5659	-2.11318	4.1228205379550085	0.8355721923375302	2.5523000000000007	366.45800000000014
1051	Cc1cccc(SC2=CC[C@H]3COc4ccccc4[C@@H]3C2)c1	16	1	-9.11216	-1.942719039546939	3.4885745619465265	0.7183012081850669	5.5572200000000045	308.4460000000001
1052	OCc1cccc(SCC2=CC[C@H]3COc4ccccc4[C@@H]3C2)c1	16	1	-10.2363	-2.089475987837621	3.4419950613375025	0.6422600170156976	4.783600000000004	338.47200000000004
1053	CCc1cc2c(cc1O)[C@@H]1CC=CC[C@H]1CO2	16	2	-9.29899	-2.25533635185661	3.517226309725552	0.7491907192706656	3.3968000000000025	230.30699999999996
1054	CCCc1c(O)cc2c(c1[SH](=O)=O)OC[C@@H]1CC=CC[C@@H]21	16	2	-9.22286	-2.0125930511419248	4.402172919665913	0.6655628723497059	2.757200000000001	308.399
1055	CCCc1c(CO)cc2c(c1S(C)(=O)=O)OC[C@@H]1CC=CC[C@@H]21	16	2	-9.28228	-1.935489175313704	3.8768449237395197	0.8587291687500378	2.977100000000002	336.4530000000001
1056	CCc1c(O)cc2c(c1S(C)(=O)=O)OC[C@@H]1CC=CC[C@@H]21	16	2	-9.61424	-2.0979991690224877	3.906131140229685	0.8533704256132566	2.800300000000001	308.39899999999994
1057	Cc1ccc(C2Oc3c(CO)cccc3[C@@H]3CC=CC[C@@H]23)c(F)c1	16	1	-10.0433	-2.050080027807858	3.6541038287718797	0.8033767702489994	4.8099200000000035	324.39500000000004
1058	CS(=O)(=O)c1ccc(CO)c2c1[C@@H]1CC=CC[C@H]1C(c1ccccc1F)O2	16	1	-9.26642	-1.7833233604747107	3.881508419466213	0.8101872696585507	3.905000000000003	388.46000000000004
1059	CCCc1cccc(F)c1C1Oc2c(CO)cccc2[C@@H]2CC=CC[C@@H]12	16	1	-9.28204	-1.8203578109980298	3.7536780928408398	0.7411088376033295	5.454000000000005	352.44900000000007
1060	OCc1cccc2c1OC[C@@H]1C(c3cccc(F)c3)C=CC[C@@H]21	16	1	-9.87349	-2.0587649820483875	3.6472060755473388	0.8442857728865129	4.153900000000004	310.36800000000005
1061	Fc1cccc(C2C=CC[C@H]3c4ccccc4OC[C@H]23)c1	16	1	-9.08331	-1.9821407445594923	3.3803271816257254	0.6901832338636685	4.661600000000004	280.342
1062	OCCc1cccc2c1OC[C@@H]1C(c3cccc(CF)c3)C=CC[C@@H]21	16	1	-9.89809	-1.9796179999999999	3.8328980524094582	0.830300396582663	4.526800000000004	338.422
1063	OCCc1cccc2c1OC[C@@H]1C(c3cccc(Br)c3)C=CC[C@@H]21	16	1	-9.83659	-2.007885525746965	3.701893671103461	0.7680930431170582	4.819800000000004	385.30100000000004
1064	OCPc1cccc2c1OC[C@@H]1CC=C(Sc3ccccc3)C[C@@H]21	16	1	-10.022	-2.045732183514418	4.35271998591541	0.8180282104637538	4.502400000000003	356.427
1065	Oc1c(C(F)(F)F)cc2c(c1-c1ccccc1)[C@@H]1CC=CC[C@H]1CO2	17	1	-8.82311	-1.764622	3.5650923667635643	0.6890444107551589	5.5202000000000035	346.3480000000002
1066	Cc1c2c(cc(O)c1C(F)(F)F)[C@@H]1CC=CC[C@H]1CO2	17	1	-9.92223	-2.2186780768387737	3.91653207815013	0.72475239881504	4.161620000000003	284.277
1067	NC(=O)CC1Oc2cccc(O)c2[C@@H]2CC=CC[C@@H]12	17	3	-8.9312	-2.048957802344761	3.8401755981837473	0.7985660892184768	2.0783999999999994	259.30499999999995
1068	Fc1ccc(-c2ccc3c(c2)[C@@H]2CC=CC[C@H]2C(F)O3)cc1Cl	17	3	-10.0447	-2.0944647348790992	3.620620739987377	0.5920663728661666	5.883900000000003	332.77700000000004
1069	OCc1cc2c(c(O)c1N1CCCCC1)[C@@H]1CC=CC[C@H]1CO2	17	3	-9.52008	-1.9850739029764766	3.7577873426545603	0.8221867302602132	3.317000000000002	315.413
1070	CC1CCN(c2ccc3c(c2)[C@@H]2CC=CC[C@H]2CO3)CC1	17	3	-8.79149	-1.9184603998308247	3.2988603949571607	0.7098136528285578	4.3651000000000035	283.415
1071	CS(=O)(=O)c1cccc(-c2ccc3c(c2)[C@@H]2CC=CC[C@H]2C(F)O3)c1	17	3	-10.2779	-2.05558	3.6239395015256513	0.7428282873673884	4.494900000000004	358.4340000000001
1072	FC1Oc2cc(Cl)ccc2[C@@H]2CC=CC[C@@H]12	17	3	-8.43205	-2.1080125	3.86183020247133	0.6191856749076969	4.077800000000002	238.689
1073	OCc1c(F)cccc1C1Oc2cccc(O)c2[C@@H]2CC=CC[C@@H]12	17	3	-9.55776	-1.950969590331946	3.797493795327064	0.813018750530805	4.207100000000003	326.3670000000001
1074	Cc1ccc(CO)c2c1OC[C@@H]1CC=CC[C@@H]21	17	2	-8.49035	-2.0592123440272294	3.676406215534029	0.7515794622683324	2.929520000000001	230.307
1075	OCc1ccc2c(c1CO)[C@@H]1CC=CC[C@H]1CO2	17	2	-8.71604	-2.054390329697732	3.762702252053459	0.7857614859752957	2.1133999999999995	246.30599999999998
1076	O=S(=O)(c1ccccc1)c1ccc2c(c1)[C@@H]1CC=CC[C@H]1CO2	17	2	-8.97976	-1.872409394773158	3.1615657582687966	0.784612524761851	3.9616000000000033	326.4170000000001
1077	Oc1ccc(-c2ccc3c(c2)[C@@H]2CC=CC[C@H]2CO3)cc1	17	2	-9.21998	-2.011964583618045	3.1308216852797415	0.7781062100691646	4.501400000000003	278.35099999999994
1078	OCCc1ccc(Cl)c2c1[C@@H]1CC=CC[C@H]1CO2	17	2	-8.48626	-2.00023066430405	3.711343672171802	0.8306990507744293	3.317000000000002	264.75199999999995
1079	Oc1cc(CN2CCCC2)c2c(c1)[C@@H]1CC=CC[C@H]1CO2	17	1	-10.0026	-2.182746268874537	3.5108338440886744	0.8450377566214237	3.430200000000002	285.38700000000006
1080	OCc1c(O)cc2c(c1N1CCCC1)OC[C@@H]1CC=CC[C@@H]21	17	1	-9.73276	-2.0750314041172313	3.818907113721674	0.8247619424078684	2.9269000000000016	301.3859999999999
1081	Oc1cc2c(c(N3CCCC3)c1)OC[C@@H]1CC=C(F)C[C@@H]21	17	1	-9.99564	-2.181227472358495	3.7576180689595198	0.8547300392070734	3.7318000000000033	289.35
1082	Cc1c(O)cc(N2CCCC2)c2c1[C@@H]1CC=CC[C@H]1CO2	17	1	-7.93672	-1.7319342937938056	3.712756530497982	0.7977947398166636	3.743020000000003	285.387
1083	COc1cc2c(c(N3CCCC3)c1)OC[C@@H]1CC=CC[C@@H]21	17	1	-8.23968	-1.7980455858197018	3.4218276406147288	0.7727047924095806	3.737600000000003	285.387
1084	CC(C)c1c(O)cc2c(c1N1CCCC1)OC[C@@H]1CC=CC[C@@H]21	17	1	-8.22212	-1.7144305341069557	3.774603468319939	0.8125805103299993	4.558000000000004	313.441
1085	Cc1cccc(-c2cc(F)c3c(c2)OC[C@@H]2CC=CC[C@@H]32)c1	17	2	-8.62795	-1.839485120680389	3.34475206564475	0.6532117296521618	5.243320000000004	294.369
1086	Cc1ccc(C)c(-c2cc3c(c(N4CCOCC4)c2)[C@@H]2CC=CC[C@H]2CO3)c1	17	2	-8.84173	-1.6709299099699373	3.5204394132988934	0.6693751518636649	5.249240000000006	375.5120000000001
1087	Cc1cccc(-c2cc(C)c3c(c2)OC[C@@H]2CC=CC[C@@H]32)c1	17	2	-8.85322	-1.8875128460538173	3.297004469490904	0.6377815465646086	5.412640000000005	290.406
1088	CCC(C)(O)C1C=CC[C@H]2c3cc(CO)ccc3OC[C@H]12	17	1	-9.36535	-2.0436869183216513	4.139398176631454	0.8406430869541552	3.0082000000000013	288.387
1089	CCC1C=CC[C@H]2c3ccccc3OC[C@H]12	17	1	-8.50428	-2.12607	3.5913958610495706	0.6466089717946468	3.7649000000000026	214.308
1090	N#Cc1ccc(-c2ccc(S(N)=O)c3c2[C@@H]2CC=CC[C@H]2CO3)cc1	17	3	-8.92648	-1.785296	4.101088147246129	0.8400679687156158	3.648780000000002	350.44300000000004
1091	CS(=O)(=O)c1cc(S(N)=O)c2c(c1O)[C@@H]1CC=CC[C@H]1CO2	17	3	-8.57104	-1.827351867912591	4.53742411441009	0.7853055918908137	1.2192	343.42600000000016
1092	CCOc1ccc(CS(N)=O)c2c1[C@@H]1CC=CC[C@H]1CO2	17	3	-7.90585	-1.7251979075222204	4.315672839193964	0.8699220336960658	2.6499000000000006	307.4150000000001
1093	NS(=O)c1ccc(N2CCCCCC2)c2c1OC[C@@H]1CC=CC[C@@H]21	17	3	-8.98892	-1.834855611558214	4.112085978795769	0.8341309080415334	3.4905000000000026	346.49600000000004
1094	Cc1ccc(S(N)=O)c2c1[C@@H]1CC=CC[C@H]1C(c1cccnc1)O2	17	3	-9.34642	-1.9078299934786296	4.338163846783035	0.8503003879896465	3.554820000000002	340.4480000000001
1095	CC(C)(C)c1cccc2c1[C@@H]1CC=CC[C@H]1CO2	17	3	-7.86302	-1.853331587535149	3.55469281940466	0.6116181713233405	4.426300000000004	242.36199999999994
1096	OCC1CCN(c2cc(C(F)F)cc3c2[C@@H]2CC=CC[C@H]2CO3)CC1	17	1	-8.17297	-1.6345939999999999	3.825488358096175	0.8271908461327219	4.275100000000004	349.42100000000016
1097	CCS(=O)(=O)NC1CCN(c2cccc3c2OC(F)[C@@H]2CC=CC[C@@H]32)C1	17	3	-10.1557	-1.9916966336228557	4.158668830186713	0.8162608572363041	2.942400000000001	380.4850000000001
1098	CS(=O)(=O)NC1CCN(c2cccc3c2OC[C@@H]2CC=CC[C@@H]32)C1	17	3	-10.4392	-2.1308927769051795	3.7787031598755583	0.8514847491408634	2.2567000000000004	348.46800000000013
1099	CC1(Cc2ccc(CO)cc2)CCN(c2cccc3c2OC[C@@H]2CC=CC[C@@H]32)C1	17	3	-11.3151	-2.1011613210071594	3.8398811991065482	0.7403513987373382	5.080200000000005	389.5390000000002
1100	OCc1ccc2c(c1N1CCCC1)OC[C@@H]1CC=CC[C@@H]21	17	3	-9.59689	-2.094213088626893	3.651691660465847	0.8468999488168003	3.221300000000002	285.38699999999994
1101	CC1(CCC(N)=O)CCN(c2cccc3c2OC[C@@H]2CC=CC[C@@H]32)C1	17	3	-9.86947	-1.973894	4.041634301092282	0.8520018929202147	3.610700000000003	340.46700000000016
1102	CC1(c2ccc(Cl)cc2CO)CCN(c2cccc3c2OC[C@@H]2CC=CC[C@@H]32)C1	17	3	-9.26463	-1.72039860093526	4.028765019403899	0.6846280404850753	5.442500000000004	409.9570000000002
1103	CCC1(c2ccc(CO)cc2)CCN(c2cccc3c2OC[C@@H]2CC=CC[C@@H]32)C1	17	3	-10.8767	-2.01975248475034	3.867220022635961	0.7315945410754471	5.179200000000005	389.5390000000002
1104	Cc1ccc(C2(C)CCN(c3cccc4c3OC[C@@H]3CC=CC[C@@H]43)C2)cc1	17	3	-9.73595	-1.873684451105579	3.801042132888033	0.64672417825393	5.605220000000005	359.51300000000015
1105	OC1CCN(C2Oc3ccc(Cl)c(F)c3[C@@H]3CC=CC[C@@H]23)CC1	17	2	-9.83024	-2.049746733640419	4.001463397330034	0.7930154263963534	3.704100000000003	337.8220000000001
1106	OC1CCN(CCC2Oc3ccccc3[C@@H]3CC=CC[C@@H]23)CC1	17	2	-9.42865	-1.966009430099238	3.5593956885682063	0.8688119363364664	3.3442000000000025	313.44100000000014
1107	OC1CCN(C2Oc3cc(C(F)(F)F)ccc3[C@@H]3CC=CC[C@@H]23)CC1	17	2	-10.9818	-2.19636	3.8523522859243515	0.776764087008958	3.9304000000000032	353.3840000000001
1108	CCOC1CCN(CC2Oc3ccccc3[C@@H]3CC=CC[C@@H]23)CC1	17	2	-8.88673	-1.813996165156963	3.6073659230768396	0.7803826755096867	3.998300000000003	327.46800000000013
1109	OC1CCN(CC2Oc3ccccc3[C@@H]3CC=CC[C@@H]23)C1	17	2	-9.28208	-2.0255159146017006	3.777468837354002	0.8477681848357602	2.564000000000001	285.38700000000006
1110	CCc1cc2c(c(CO)c1C)OC[C@@H]1C(c3ccc(C)nc3)C=CC[C@@H]21	17	2	-9.76714	-1.9154937481535628	4.06174124460799	0.8243103680491267	4.589040000000004	349.47400000000005
1111	CCc1cc2c(c(CO)c1C(F)(F)F)OC(F)[C@@H]1CC=CC[C@@H]21	17	2	-11.0353	-2.3010191134440374	4.319908552175188	0.6390554298964713	4.497900000000002	330.321
1112	CCc1cc(CO)c2c(c1)[C@@H]1CC=CC[C@H]1C(CF)O2	17	2	-9.88171	-2.2096175293939444	4.032312220630965	0.8559038723174393	3.521600000000002	276.351
1113	CCc1cc2c(c(CO)c1C)OC[C@@H]1CC=CC[C@@H]21	17	2	-9.53993	-2.188610042023788	3.82727324493123	0.8227786638768334	3.491920000000002	258.36099999999993
1114	CCc1c(C)cc2c(c1O)[C@@H]1CC=CC[C@H]1C(F)O2	17	2	-9.45619	-2.1693987684694673	4.2235616165678795	0.7750459816905242	4.000820000000004	262.32399999999996
1115	CCc1cc2c(c(CO)c1CC)OC(F)[C@@H]1CC=CC[C@@H]21	17	2	-9.62994	-2.1014251898991922	4.205775446755892	0.8512789578501382	4.041500000000004	290.378
1116	CCCc1cc2c(c(CO)c1C)OC[C@@H]1CC=CC[C@@H]21	17	2	-9.59486	-2.145475919459363	3.801275589375747	0.8460778871163015	3.8820200000000034	272.388
1117	CC(=O)N1CCN(C2=CC[C@H]3COc4ccccc4[C@@H]3C2)CC1	17	2	-8.33712	-1.7384096917235194	3.443928100404273	0.7989929890475806	2.6206000000000014	312.4130000000001
1118	Oc1ccc2c(c1)OC[C@@H]1CC=C(C3CCCCC3)C[C@@H]21	17	2	-8.9681	-1.9569998614254034	3.5248206927239094	0.7516186383980198	4.784900000000004	284.399
1119	Sc1ccccc1-c1ccc2c(c1)[C@@H]1CC=CC[C@H]1CO2	17	2	-8.96833	-1.9570500515401577	3.41469687138396	0.5694758919507223	5.084500000000003	294.41900000000004
1120	FC(F)c1ccc(-c2ccc3c(c2)[C@@H]2CC=CC[C@H]2CO3)cc1	17	2	-9.4698	-1.9745897982376865	3.294614897189577	0.6431016992739176	5.733400000000004	312.35900000000004
1121	Oc1cccc(SC2=CC[C@H]3COc4ccccc4[C@@H]3C2)c1	17	1	-9.64971	-2.0573250846238977	3.5908571654968213	0.8503450980859513	4.954400000000004	310.41800000000006
1122	Cc1ccc2c(c1)[C@@H]1C(c3ccccc3)C=CC[C@H]1CO2	17	3	-8.87384	-1.9364306430917586	3.3198842535860233	0.677752678138531	4.830920000000004	276.3790000000001
1123	OCc1cccc2c1OC(Cc1ccccc1F)[C@@H]1CC=CC[C@@H]21	17	2	-9.34262	-1.9070543217267482	3.6085250996748908	0.8495678570553388	4.371500000000004	324.3950000000001
1124	OCCc1cccc2c1OC(c1ccccc1)[C@@H]1CC=CC[C@@H]21	17	2	-9.27008	-1.9329452994622078	3.47193075644151	0.8514372501397744	4.404900000000004	306.40500000000003
1125	OCc1cccc2c1OC(Cc1ccccc1)[C@@H]1CC=CC[C@@H]21	17	2	-9.00397	-1.8774575287374797	3.4842884487492025	0.8598350203729108	4.232400000000004	306.40500000000003
1126	OCc1cc2c(cc1Cc1cccc(F)c1)[C@@H]1CC=CC[C@H]1CO2	17	3	-10.4823	-2.139690527564676	3.4167615742611996	0.8506119607940547	4.3510000000000035	324.3950000000001
1127	OCCc1cc(-c2ccccc2)cc2c1OC[C@@H]1CC=CC[C@@H]21	17	3	-8.94111	-1.864350312669852	3.3671391120879353	0.855266737618828	4.330600000000004	306.40500000000003
1128	OCc1cccc(Cc2ccc3c(c2)[C@@H]2CC=CC[C@H]2CO3)c1	17	3	-9.41939	-1.9640785866250696	3.230420560051737	0.860720236119113	4.2119000000000035	306.40500000000003
1129	Oc1cc(Cc2cccc(F)c2)cc2c1OC[C@@H]1CC=CC[C@@H]21	17	3	-9.75838	-2.0347628878462776	3.4372261486247098	0.8237318814953122	4.564300000000003	310.368
1130	O=S(C1=CC[C@H]2COc3c(CPCO)cccc3[C@@H]2C1)c1ccccc1	17	1	-10.0973	-1.9802434513307858	4.6850851229977435	0.7754184720284266	4.392600000000003	386.4530000000001
1131	OCPc1cccc2c1OC[C@@H]1CC=CC[C@@H]21	17	1	-8.18449	-1.985030397753617	4.4338422621408125	0.6429136786191106	2.3824000000000005	248.26199999999994
1132	CCCCc1cc2c(cc1O)[C@@H]1CC=CC[C@H]1CO2	18	2	-9.3724	-2.150176024128453	3.457140750758735	0.8241914169490726	4.177000000000004	258.361
1133	CCCc1c2c(cc(O)c1C(F)F)[C@@H]1CC=CC[C@H]1CO2	18	2	-9.73867	-2.1251520211045523	3.934527287332145	0.8169881645403702	4.7245000000000035	294.341
1134	CC(F)(F)C(F)(F)c1cc2c(cc1O)[C@@H]1CC=CC[C@H]1CO2	18	2	-9.69874	-2.0677783157468133	3.976165094490905	0.6390016234949867	4.581400000000003	316.2940000000001
1135	Oc1cc2c(cc1C(F)(Cl)CF)OC[C@@H]1CC=CC[C@@H]21	18	2	-9.74274	-2.17854289271063	4.333364519647737	0.6561048260413604	4.165000000000003	300.73199999999997
1136	Oc1cc2c(cc1C(F)CF)OC[C@@H]1CC=CC[C@@H]21	18	2	-9.73868	-2.234206419130562	4.233152521260671	0.8246125317498872	3.8145000000000024	266.2869999999999
1137	CCc1cc2c(c(Br)c1C(F)(F)F)OC(F)[C@@H]1CC=CC[C@@H]21	18	1	-9.27163	-1.9767181577841684	4.378578729794704	0.4448663944847323	5.768100000000003	379.1910000000001
1138	CCCc1cc2c(c(CO)c1C(F)(F)F)OC(F)[C@@H]1CC=CC[C@@H]21	18	1	-11.2338	-2.2930898227064724	4.3178060786958685	0.6249523865248926	4.8880000000000035	344.34800000000007
1139	CCc1cc2c(c(O)c1C(F)(F)F)OC(F)[C@@H]1CC=CC[C@@H]21	18	1	-10.0266	-2.1376783026111634	4.33665257594855	0.600346877783764	4.7112000000000025	316.29400000000004
1140	CCc1cc2c(c(CO)c1C(F)(F)F)OC[C@@H]1CC=CC[C@@H]21	18	1	-10.4698	-2.23216886009997	3.9244814122714846	0.8293123262781033	4.202300000000003	312.331
1141	CCc1cc2c(c(CO)c1C(F)F)OC(F)[C@@H]1CC=CC[C@@H]21	18	1	-10.0421	-2.140982913714675	4.420152449845146	0.8374257731296576	4.416700000000003	312.3310000000001
1142	CCc1cc2c(c(CO)c1S(C)(=O)=O)OC(F)[C@@H]1CC=CC[C@@H]21	18	1	-10.0862	-2.103118083062468	4.307486574153211	0.8595781256553788	2.882600000000001	340.4160000000001
1143	OCc1c(C(F)(F)F)ccc2c1OC(F)[C@@H]1CC=CC[C@@H]21	18	1	-10.1769	-2.220781647142671	4.1492874280533805	0.628831347710473	3.935500000000002	302.26700000000005
1144	CCc1cc2c(c(CO)c1CC(F)(F)F)OC(F)[C@@H]1CC=CC[C@@H]21	18	1	-11.0789	-2.2614709926100462	4.35269419058398	0.6421872905112301	4.583900000000003	344.34800000000007
1145	Oc1cccc2c1[C@@H]1CC=CC[C@H]1C(c1cccc(Cl)c1)O2	18	2	-9.27453	-1.9773364398615996	3.530197047102396	0.7306198363916999	5.229100000000003	312.79600000000005
1146	CCCc1cc(O)c2c(c1)OC(F)[C@@H]1CC=CC[C@@H]21	18	2	-9.38866	-2.153906323961188	3.9499576494657997	0.8136014805131478	4.082500000000003	262.32399999999996
1147	OCc1c(N2CCCCCC2)ccc2c1[C@@H]1CC=CC[C@H]1C(F)O2	18	2	-10.3297	-2.1085411830022833	3.9328930117628023	0.8203923698450963	4.297100000000004	331.43100000000004
1148	CS(=O)(=O)c1cccc(C2Oc3cccc(O)c3[C@@H]3CC=CC[C@@H]23)c1	18	2	-10.0475	-2.0095	3.636771570864764	0.8269090265597061	3.979200000000003	356.44300000000015
1149	OCc1ccc(O)c2c1OC(CF)[C@@H]1CC=CC[C@@H]21	18	2	-9.82677	-2.25441565112722	4.167306367414516	0.8073499415480387	2.6648000000000005	264.29599999999994
1150	CS(=O)(=O)c1ccc(C2Oc3ccccc3[C@@H]3CC=CC[C@@H]23)cc1	18	2	-10.3131	-2.1051527221914332	3.3567466381364284	0.7667643158781678	4.273600000000004	340.44400000000013
1151	NC(=O)CC1Oc2ccc(N3CCCc4ccccc43)cc2[C@@H]2CC=CC[C@@H]12	18	2	-11.3105	-2.137483585985432	3.6717740992593537	0.8073609110776347	4.457100000000004	374.4840000000001
1152	C1=CC[C@H]2C(N3CCCC3)Oc3ccc(N4CCNCC4)cc3[C@@H]2C1	18	2	-9.94681	-1.9893619999999999	3.7612789164768987	0.838635255592371	2.960300000000001	339.4830000000001
1153	OCc1ccc(N2CCOCC2)c2c1[C@@H]1CC=CC[C@H]1CO2	18	3	-9.24287	-1.970586505181781	3.643321307508657	0.8521551148550524	2.457700000000001	301.3860000000001
1154	O=C(O)c1ccccc1-c1ccc2c(c1)OC[C@@H]1CC=CC[C@@H]21	18	3	-9.50978	-1.9829262045116884	3.131625000519084	0.8312854760170773	4.494000000000003	306.361
1155	C1=CC[C@H]2c3ccc(-c4ccccn4)cc3OC[C@@H]2C1	18	3	-8.48419	-1.897122557402394	3.2109629173109706	0.7196256047501312	4.190800000000004	263.34000000000003
1156	Nc1ncccc1-c1ccc2c(c1CO)[C@@H]1CC=CC[C@H]1CO2	18	3	-9.02128	-1.8810669132448077	3.6696369408175906	0.835577716710277	3.2653000000000016	308.3810000000001
1157	CC(C)c1ccc2c(c1)OC[C@@H]1CC=CC[C@@H]21	18	3	-8.64677	-2.097149766495413	3.314236042849571	0.6527737268378241	4.252200000000004	228.33499999999995
1158	OCc1cc(O)cc2c1OC[C@@H]1CC=CC[C@@H]21	18	2	-9.2267	-2.2378034515227334	3.7397396535246106	0.7305118751327978	2.3266999999999998	232.27899999999997
1159	OC1CCN(C2Oc3cc(C(F)F)ccc3[C@@H]3CC=CC[C@@H]23)CC1	18	1	-10.8613	-2.217053578607578	3.969436939139772	0.8334985550175134	3.8492000000000033	335.39400000000006
1160	C1=CC[C@H]2c3c(cccc3C3CCC3)OC[C@@H]2C1	18	3	-8.41567	-1.983592441742731	3.470675915110286	0.6611749353993084	4.396300000000004	240.34599999999992
1161	CSc1ccc(C)c(-c2cc(O)c3c(c2)OC[C@@H]2CC=CC[C@@H]32)c1	18	3	-9.42976	-1.9248416997422586	3.5617545412941665	0.5763613109205276	5.531720000000005	338.47200000000004
1162	NS(=O)(=O)c1cccc(-c2cccc3c2[C@@H]2CC=CC[C@H]2CO3)c1	18	3	-8.77206	-1.7905892494232172	3.3673164142038656	0.8507749903266032	3.4432000000000027	341.4320000000001
1163	Oc1cccc2c1[C@@H]1C(N3CCC(O)CC3)C=CC[C@H]1CO2	18	3	-9.31555	-1.9860819332465067	3.9322179605639356	0.7814226143005291	2.2696000000000005	301.386
1164	O=S1(=O)NC2CCN(c3cccc4c3OC[C@@H]3CC=CC[C@@H]43)C2N1	18	3	-10.0157	-2.044446201399457	4.713185117686043	0.7550152247728577	1.4711999999999998	347.44000000000005
1165	CCN(C1CCN(c2cccc3c2OC[C@@H]2CC=CC[C@@H]32)C1)S(C)(=O)=O	18	3	-9.38517	-1.8405832680148309	3.9118959223626693	0.7582838941346868	2.9890000000000017	376.52200000000016
1166	C1=CC[C@H]2c3cccc(CN4CCCC4)c3OC[C@@H]2C1	18	3	-8.84297	-1.9773482042991313	3.3162836865417393	0.7586336996867945	3.7246000000000024	269.3879999999999
1167	CC(C)c1cc(O)c2c(c1S(N)=O)OC[C@@H]1CC=CC[C@@H]21	18	1	-9.37225	-2.0451926217642797	4.456999099140913	0.8251195715149392	2.9391000000000016	307.41499999999996
1168	CCCc1cc(S(N)=O)c2c(c1O)[C@@H]1CC=CC[C@H]1CO2	18	1	-9.21089	-2.0099809829958	4.474606737499048	0.8434063277886906	2.768200000000001	307.4150000000001
1169	NS(=O)c1c(-c2ccccc2)cc(O)c2c1OC[C@@H]1CC=CC[C@@H]21	18	1	-9.52504	-1.9442906482999571	4.074832256865525	0.8214910552954073	3.482700000000002	341.43200000000013
1170	CCc1c(C(F)F)cc2c(c1N1CCC(O)CC1)[C@@H]1CC=CC[C@H]1CO2	18	2	-9.51314	-1.8656802498284641	4.004280332796914	0.7975162025135304	4.5899000000000045	363.4480000000001
1171	OC1CCN(c2cc(CCF)cc3c2[C@@H]2CC=CC[C@H]2CO3)CC1	18	2	-9.25967	-1.8901222238797593	3.8346424533820773	0.8591568609911969	3.6019000000000023	331.43100000000015
1172	OCCc1c(C(F)F)ccc2c1OC[C@@H]1CC=CC[C@@H]21	18	2	-9.45074	-2.113249707767636	3.9020172897806056	0.8571844154094433	3.601200000000002	280.314
1173	O=C(O)c1c(C(F)F)ccc2c1OC[C@@H]1CC=CC[C@@H]21	18	2	-9.18389	-2.0535802337880544	3.8049688513769047	0.8388317675017215	3.7646000000000024	280.27000000000004
1174	OCc1cc(C(F)F)c(Br)c2c1[C@@H]1CC=CC[C@H]1CO2	18	2	-8.87901	-1.9854069932900404	4.187528192036245	0.809220625182105	4.321200000000003	345.18300000000016
1175	OCc1ccc(Br)c2c1[C@@H]1CC=CC[C@H]1CO2	18	2	-8.25248	-2.001520394899837	3.835919559333088	0.8048025345367091	3.383600000000002	295.17600000000004
1176	CC(C)CCCc1ccc(-c2ccc3c(c2)[C@@H]2CC=CC[C@H]2CO3)cc1	18	3	-9.36639	-1.8369002069969358	3.14879049802287	0.5424979301301739	6.774500000000007	346.5140000000001
1177	OCc1cc2c(cc1-c1ccccc1)[C@@H]1CC=CC[C@H]1CO2	18	3	-10.1157	-2.1566744864384484	3.279124857804514	0.8367748418140556	4.288100000000004	292.37800000000004
1178	CCCC1=CC[C@H]2COc3ccccc3[C@@H]2C1	18	3	-7.93674	-1.9249421966508655	3.3672830883754736	0.6857025640267268	4.299100000000004	228.33499999999998
1179	C1=CC[C@H]2c3cc(-c4cccc(N5CCCCC5)c4)ccc3OC[C@@H]2C1	18	3	-10.1676	-1.994030415631	3.1607784457027197	0.6391526367995021	5.786100000000006	345.48600000000005
1180	OCCc1cccc(SC2=CC[C@H]3COc4ccccc4[C@@H]3C2)c1	18	1	-9.25113	-1.8883790036794788	3.5690403484447613	0.869487486123384	4.783600000000004	338.47200000000004
1181	Cc1ccc(C2C=CC[C@H]3COc4ccc(CO)cc4[C@H]23)cc1	18	3	-9.52606	-1.9863208191725377	3.4530354670513574	0.8371766669608801	4.323220000000004	306.40500000000003
1182	CS(=O)(=O)c1cccc(F)c1C1Oc2c(CO)cccc2[C@@H]2CC=CC[C@@H]12	18	1	-7.86467	-1.513556447195858	3.844477245377144	0.8101872696585507	3.905000000000004	388.4600000000001
1183	O=C(O)c1c(Cc2ccccc2)ccc2c1[C@@H]1CC=CC[C@H]1CO2	18	3	-8.46366	-1.7276373630336899	3.3540523434919693	0.8517237777698966	4.417800000000003	320.3880000000001
1184	CPc1cccc2c1OC[C@@H]1CC=CC[C@@H]21	18	2	-7.86927	-1.9673175	4.2954374322443325	0.5338487208594146	3.062400000000001	232.26299999999995
1185	CCCc1cc2c(c(N3CCC(N)C3)c1)OC(CF)[C@@H]1CC=CC[C@@H]21	18	1	-10.2748	-2.0549600000000003	4.2142250883342065	0.8405033454129026	3.956800000000003	344.47400000000005
1186	CCCc1cc2c(c(N3CCC(N)C3)c1)OC[C@@H]1CC=CC[C@@H]21	18	1	-9.65112	-2.012397631794516	3.8729376484520452	0.8664523412016928	3.618700000000003	312.45700000000005
1187	CCCCc1cc2c(c(N3CCC(N)C3)c1)OC(F)[C@@H]1CC=CC[C@@H]21	18	1	-9.84865	-1.9697299999999998	4.1745462421803605	0.8275782270698675	4.304400000000003	344.47400000000005
1188	CCc1cc2c(c(N3CCC(N)C3)c1)OC(F)[C@@H]1CC=CC[C@@H]21	18	1	-9.91247	-2.066892873908332	4.244863275481048	0.8484756882790094	3.524200000000003	316.4200000000001
1189	CCCc1cc2c(c(S(C)(=O)=O)c1)OC(F)[C@@H]1CC=CC[C@@H]21	18	1	-8.75407	-1.8663739950271587	4.0795779227329145	0.7947951847839901	3.780400000000003	324.41700000000003
1190	Fc1cc(C(F)(F)F)cc2c1[C@@H]1CC=CC[C@H]1CO2	19	2	-9.26991	-2.126663205564059	3.657202901438244	0.5055086702424443	4.286700000000002	272.24100000000004
1191	CS(=O)(=O)c1c(CO)ccc2c1OC(F)[C@@H]1CC=CC[C@@H]21	19	3	-9.41929	-2.0554575913209807	4.199782918769561	0.8513450729746586	2.3202000000000007	312.3620000000001
1192	CCCc1cc2c(c(CO)c1CO)OC[C@@H]1CC=CC[C@@H]21	19	3	-9.41736	-2.0550364307928253	3.867516126967086	0.8371883354251821	3.065900000000002	288.387
1193	CCc1cc(CC(=O)O)c2c(c1)[C@@H]1CC=CC[C@H]1C(F)O2	19	3	-8.44068	-1.8419073817571363	3.9969308574468974	0.8649316702494154	3.613900000000002	290.334
1194	CCc1cc2c(cc1C(F)(F)F)OC(F)[C@@H]1CC=CC[C@@H]21	19	3	-10.1879	-2.223182043935267	4.041299364392903	0.5233127751212929	5.005600000000003	300.29499999999996
1195	CCC(C)CC1Oc2c(CO)ccc(O)c2[C@@H]2CC=CC[C@@H]12	19	2	-9.2542	-1.9730020692980903	4.227812593959706	0.8221438498700077	4.1315000000000035	302.41400000000004
1196	OCc1ccc(O)c2c1OC(c1ccc(Cl)cc1F)[C@@H]1CC=CC[C@@H]21	19	2	-10.0782	-2.0156400000000003	3.8800523942667136	0.7517517074183081	4.860500000000003	360.8120000000001
1197	CCCC1Oc2c(CO)ccc(O)c2[C@@H]2CC=CC[C@@H]12	19	2	-8.7983	-1.9673596886436397	3.9926612084852158	0.8294252866950451	3.495400000000002	274.36
1198	CCC1Oc2c(CO)c(S(C)(=O)=O)cc(O)c2[C@@H]2CC=CC[C@@H]12	19	2	-9.51464	-1.983939584564006	4.217836024702661	0.8274731157026425	2.508800000000001	338.42500000000007
1199	Oc1c(C2CCCCC2)ccc2c1[C@@H]1CC=CC[C@H]1C(CF)O2	19	2	-9.4043	-1.9609321041169483	3.936884146729888	0.7579596321860673	5.220200000000005	316.41600000000005
1200	CC1Oc2c(CO)ccc(O)c2[C@@H]2CC=CC[C@@H]12	19	2	-9.65977	-2.276829623900792	4.002704825749184	0.748995533978479	2.715200000000001	246.30599999999995
1201	CCCc1cc(O)c2c(c1O)OC(CF)[C@@H]1CC=CC[C@@H]21	19	2	-9.73445	-2.124231141607756	4.244875577133989	0.6572856644233497	3.830600000000003	292.34999999999997
1202	OCc1ccc(O)c2c1OC(CCCF)[C@@H]1CC=CC[C@@H]21	19	2	-9.31831	-2.0334219487649503	4.152754377655502	0.8357374019086302	3.445000000000002	292.34999999999997
1203	OCc1cccc2c1OC(CC(F)F)[C@@H]1CC=CC[C@@H]21	19	2	-8.95664	-2.0027655889993716	4.033245014153232	0.8564485339015541	3.6449000000000025	280.314
1204	CS(=O)(=O)c1ccc(CO)c2c1[C@@H]1CC=CC[C@H]1C(CF)O2	19	2	-8.69727	-1.8542641943381597	4.1933592594290054	0.8662898165596942	2.3627000000000002	326.389
1205	C1=CC[C@H]2c3ccc(CN4CCC4)cc3OC[C@@H]2C1	19	2	-8.55834	-1.9634178518137833	3.2155360654440495	0.751554652711588	3.334500000000002	255.3609999999999
1206	Fc1ccc(-c2ccc3c(c2)OC[C@@H]2CC=CC[C@@H]32)nc1	19	2	-8.93564	-1.949916508708343	3.3292929011606347	0.7257872143613671	4.329900000000003	281.33
1207	CS(=O)(=O)c1ccc(CO)c2c1OC[C@@H]1CC=CC[C@@H]21	19	2	-8.67803	-1.9404664990782499	3.8187334118164653	0.8476951234770181	2.0246	294.372
1208	OCc1c(C(F)F)ccc2c1[C@@H]1CC=CC[C@H]1CO2	19	2	-9.53066	-2.1864833581708076	3.91578606544405	0.8293028399142648	3.5587000000000018	266.287
1209	C1=CC[C@H]2c3ccc(N4CCCC4)cc3OC[C@@H]2C1	19	2	-8.68229	-1.9918539320270396	3.2499771585614585	0.7089617437493704	3.7290000000000028	255.3609999999999
1210	CCc1c(O)cc2c(c1N1CCCC1)OC[C@@H]1CC=CC[C@@H]21	19	2	-9.51096	-2.0277434852295566	3.748075382952444	0.8379478092348713	3.9970000000000034	299.41399999999993
1211	Cc1c(O)cc2c(c1N1CCCC1)OC[C@@H]1CC=CC[C@@H]21	19	2	-8.72509	-1.9039707319191548	3.7556205910276157	0.7977947398166636	3.7430200000000022	285.38699999999994
1212	Oc1ccccc1-c1cccc2c1[C@@H]1CC=CC[C@H]1CO2	19	2	-8.08729	-1.7647913615266388	3.316328881309518	0.7781062100691646	4.501400000000003	278.35100000000006
1213	OC1CCN(C2Oc3cc(CF)cc(Br)c3[C@@H]3CC=CC[C@@H]23)CC1	19	3	-10.1098	-2.063654283465781	4.160724564557833	0.7631064857038736	4.143600000000004	396.3000000000001
1214	CS(=O)(=O)c1c(C(F)F)ccc2c1OC(N1CCC(O)CC1)[C@@H]1CC=CC[C@@H]21	19	3	-9.69003	-1.8312435411968009	4.271576408394871	0.7708891906951865	3.2527000000000017	413.4860000000003
1215	NC(=O)CCC(F)c1ccc2c(c1)OC[C@@H]1CC=CC[C@@H]21	19	3	-9.20113	-2.0078511763870965	3.8737913007324254	0.8635995033349121	3.4049000000000023	289.35
1216	CCC(=O)C1CCCN(C2Oc3cc(C(F)F)ccc3[C@@H]3CC=CC[C@@H]23)C1	19	3	-10.252	-1.972998319910681	4.215718395414168	0.6872280857072303	5.083600000000005	375.4590000000002
1217	Cc1ccc(F)c(-c2cc(O)c3c(c2)OC[C@@H]2CC=CC[C@@H]32)c1	19	3	-9.67211	-2.0167743493455736	3.4217174543339253	0.7552550641942902	4.948920000000004	310.36800000000005
1218	Cc1ccc(Cl)c(-c2cc(O)c3c(c2)OC[C@@H]2CC=CC[C@@H]32)c1	19	3	-10.0452	-2.0945689920861277	3.4111188529353242	0.7046640097836442	5.463220000000003	326.8230000000001
1219	CS(=O)(=O)c1cc(-c2ccccc2CO)cc2c1[C@@H]1CC=CC[C@H]1CO2	19	3	-9.23645	-1.81141687639708	3.5649250313416134	0.837174869075974	3.691600000000003	370.4700000000002
1220	CCc1ccccc1-c1cc(O)c2c(c1)OC[C@@H]1CC=CC[C@@H]21	19	3	-9.4481	-1.9700650354526483	3.3621489959266615	0.7854589701129944	5.063800000000004	306.405
1221	CCOc1cc(-c2ccccc2C)cc2c1[C@@H]1CC=CC[C@H]1CO2	19	3	-9.43169	-1.9252356593425561	3.285414980854606	0.6949248202245538	5.502920000000005	320.4320000000001
1222	Cc1cc(CO)c(C)c(-c2cc(O)c3c(c2)OC[C@@H]2CC=CC[C@@H]32)c1	19	3	-9.24947	-1.8498940000000001	3.638545237836153	0.7874453631815858	4.610540000000004	336.4310000000001
1223	CCCCc1cc(O)c2c(c1)OC(F)[C@@H]1CC=CC[C@@H]21	19	2	-9.62155	-2.15144398489131	3.8847875242746888	0.8251433501111264	4.4726000000000035	276.351
1224	CCCc1cc(O)c2c(c1-c1ccccc1)OC[C@@H]1CC=CC[C@@H]21	19	2	-10.3829	-2.119400587528622	3.544692123711748	0.7615660757236461	5.453900000000005	320.4320000000001
1225	CCCc1cc(O)c2c(c1)OC(CF)[C@@H]1CC=CC[C@@H]21	19	2	-9.82551	-2.1970508273603957	3.9236539210358226	0.8412662784803218	4.1250000000000036	276.351
1226	ClOc1cccc2c1[C@@H]1CC=CC[C@H]1CO2	19	2	-7.68002	-1.920005	3.782637152096015	0.693145888352496	3.661400000000002	236.69799999999995
1227	Oc1cc2c(c3c1[C@@H]1CC=CC[C@H]1CO3)CCC2	19	2	-9.32959	-2.1990054515634005	3.834390864312028	0.7070909200072139	3.323100000000002	242.31799999999993
1228	CCCc1cc2c(c(S(C)(=O)=O)c1)[C@@H]1CC=CC[C@H]1C(F)O2	19	2	-8.49078	-1.81024037841789	4.055857872291552	0.7947951847839901	3.780400000000003	324.41700000000003
1229	CCCc1cc(O)c2c(c1Cl)OC[C@@H]1CC=CC[C@@H]21	19	2	-8.9826	-2.0607497710657077	3.8602117064696913	0.8105705654977454	4.440300000000003	278.779
1230	Oc1cccc2c1[C@@H]1CC=CC[C@H]1C(CF)O2	19	2	-9.11297	-2.2102198748873514	3.9253826137891625	0.7561410838923941	3.172500000000001	234.26999999999998
1231	OCc1cc(OCC2C=CC[C@H]3c4ccccc4OC[C@H]23)on1	19	3	-8.41261	-1.754150444840688	4.193842747391736	0.87929931886964	2.914200000000001	313.35300000000007
1232	Oc1cccc(C2=CC[C@H]3COc4ccccc4[C@@H]3C2)c1	19	3	-9.22778	-2.0136666831618855	3.204923174113489	0.8393931128018209	4.361800000000003	278.35100000000006
1233	Cc1cccnc1C(C)C1C=CC[C@H]2c3ccccc3OC[C@H]12	19	3	-8.31371	-1.7335283692904433	3.950659434545864	0.739049080748524	4.862020000000005	305.4210000000001
1234	CCC(O)(C1C=CC[C@H]2c3ccccc3OC[C@H]12)N1CCc2ccccc21	19	3	-9.36578	-1.8024452013902712	4.1492236698865295	0.8163005461009367	4.516200000000004	361.4850000000001
1235	CC(ON1CCC(O)CC1)C1C=CC[C@H]2c3ccccc3OC[C@H]12	19	3	-9.72198	-1.9844908574619338	4.2577277550486805	0.8652993612215277	3.131700000000002	329.44000000000005
1236	CCC(O)C1C=CC[C@H]2c3ccccc3OC[C@H]12	19	3	-8.66789	-2.043041265859688	3.9405437160193015	0.8098902711278324	3.1258000000000017	244.33399999999997
1237	CCC(C)(c1cccnc1)C1C=CC[C@H]2c3ccccc3OC[C@H]12	19	3	-9.59027	-1.957605666293436	4.061822480323407	0.732750272184593	5.117800000000005	319.4480000000001
1238	NS(=O)(=O)c1ccc(CC2C=CC[C@H]3c4ccccc4OC[C@H]23)cc1	19	3	-8.78758	-1.757516	3.506991993399976	0.859463877400351	3.245000000000002	355.45900000000006
1239	CCC1C=CC[C@H]2c3cccc(-c4cccc(CO)c4)c3OC[C@H]12	19	3	-9.8156	-2.003600959938547	3.6369710337408234	0.813065811049431	4.924200000000006	320.4320000000001
1240	CC(=O)N1CCN(c2ccc(C(N)=O)c3c2OC[C@@H]2CC=CC[C@@H]32)CC1	19	3	-8.18682	-1.605567497471988	3.572615260031842	0.8223093385670471	1.8961999999999997	355.43800000000016
1241	Nc1ccc(-c2cccc3c2OC[C@@H]2CC=CC[C@@H]32)cc1	19	3	-9.21302	-2.0104457871020025	3.2583760277115035	0.6199527256409125	4.378000000000004	277.36699999999996
1242	NS(=O)(=O)c1cccc2c1OC[C@@H]1CC=CC[C@@H]21	19	3	-8.24611	-1.9436267664700673	3.6086982492689135	0.7867767853571674	1.7762000000000002	265.33399999999995
1243	CC(C1C=CC[C@H]2c3ccccc3OC[C@H]12)N1CCCCC1	19	3	-9.09305	-1.9386447738573833	3.85241247561651	0.757494574155953	4.229300000000004	297.44200000000006
1244	CCC(=O)C1C=CC[C@H]2c3cccc(Br)c3OC[C@H]12	19	3	-8.85114	-2.0305907786910837	4.026952521260671	0.7668436803838496	4.096500000000003	321.2140000000001
1245	C1=CC[C@H]2c3cc(N4CCCc5ccccc54)ccc3OC[C@@H]2C1	19	1	-10.3085	-2.1042137511233663	3.26150646437109	0.669188237343497	5.213100000000005	317.43200000000013
1246	NCCC1Oc2ccc(N3CCCc4ccccc43)cc2[C@@H]2CC=CC[C@@H]12	19	1	-11.005	-2.117913237477277	3.668341142138276	0.7888441036253205	4.930500000000005	360.5010000000001
1247	NC(=O)CC1Oc2ccccc2[C@@H]2CC=CC[C@@H]12	19	1	-8.96032	-2.1119676778671486	3.616260916943057	0.8106614510955641	2.3728	243.30599999999998
1248	CS(=O)(=O)CNC1CCN(c2cccc3c2OC[C@@H]2CC=CC[C@@H]32)C1	19	1	-10.287	-2.0574000000000003	3.9354227626307434	0.8331396889831433	2.2992	362.4950000000002
1249	CS(=O)(=O)NC1CCN(c2c(CO)ccc3c2OC[C@@H]2CC=CC[C@@H]32)C1	19	1	-10.8609	-2.129997732122303	4.038099872466619	0.7806808306730257	1.749	378.4940000000002
1250	CS(=O)(=O)NCC1CCN(c2cccc3c2OC[C@@H]2CC=CC[C@@H]32)C1	19	1	-10.2741	-2.0548200000000003	3.773330454938436	0.8363786161886902	2.5043000000000006	362.4950000000002
1251	Cc1ccc(-c2ccc(S(N)=O)c3c2[C@@H]2CC=CC[C@H]2CO3)cc1	19	2	-8.31389	-1.6970656898023033	3.9868108521832504	0.8380997092516833	4.0855200000000025	339.4600000000001
1252	NS(=O)CCc1ccc(O)c2c1OC[C@@H]1CC=CC[C@@H]21	19	2	-9.14516	-2.0449199425111977	4.430160803626916	0.8372315284334239	1.9993	293.38800000000003
1253	Oc1c(N2CCCCC2)ccc2c1[C@@H]1CC=CC[C@H]1CO2	19	2	-8.6027	-1.877263044333172	3.507452702649468	0.7960963120126084	3.8247000000000027	285.38700000000006
1254	OCCc1c(CF)ccc2c1OC[C@@H]1CC=CC[C@@H]21	19	1	-9.06681	-2.080068870014948	3.872155296213281	0.8479894414911117	3.1331000000000016	262.32399999999996
1255	CS(=O)(=O)c1ccc2c(c1CCO)OC[C@@H]1CC=CC[C@@H]21	19	1	-8.89227	-1.940452398808808	3.7402164659501373	0.8683214521392849	2.0671	308.399
1256	OCc1c(N2CCCCCC2)ccc2c1[C@@H]1CC=CC[C@H]1CO2	19	1	-9.65465	-2.013133687676137	3.5229653564318273	0.8377018269385886	4.001500000000004	313.4410000000001
1257	Oc1c(N2CCCCCC2)ccc2c1[C@@H]1CC=CC[C@H]1C(F)O2	19	1	-9.08524	-1.8944034951678983	3.8999955129755826	0.7735652588551921	4.510400000000004	317.40400000000005
1258	CCS(=O)(=O)c1ccc(C2Oc3ccccc3[C@@H]3CC=CC[C@@H]23)cc1	19	2	-10.2584	-2.05168	3.4203419933999752	0.7528218039624234	4.663700000000005	354.4710000000001
1259	OCc1ccccc1C1(Cl)Oc2ccccc2[C@@H]2CC=CC[C@H]21	19	2	-8.58228	-1.789529085473752	3.757836844778108	0.6392696930125038	4.712900000000003	326.8230000000001
1260	OCCC1(c2ccccc2)Oc2ccccc2[C@@H]2CC=CC[C@H]21	19	2	-8.67276	-1.8083954696576359	3.6731805301971665	0.8513403830178748	4.406700000000003	306.40500000000003
1261	CS(=O)(=O)c1ccc(CC2(F)Oc3ccccc3[C@@H]3CC=CC[C@H]32)cc1	19	2	-8.83255	-1.7322055694147673	3.67932357309032	0.7482952439988202	4.440800000000004	372.4610000000001
1262	CS(=O)(=O)c1ccc(CC2Oc3ccccc3[C@@H]3CC=CC[C@@H]23)cc1	19	2	-9.24839	-1.8496780000000002	3.4058362241692066	0.7780932208439756	4.143600000000004	354.4710000000001
1263	FC(F)(F)C1(c2ccccc2)Oc2ccccc2[C@@H]2CC=CC[C@H]21	19	2	-8.83229	-1.8028836466905367	3.6868911197417784	0.6196826370462536	5.586600000000003	330.3490000000001
1264	OCC1(c2ccccc2)Oc2ccccc2[C@@H]2CC=CC[C@H]21	19	2	-8.7458	-1.8646108251028974	3.603956007901214	0.8472530882874454	4.016600000000003	292.378
1265	CS(=O)(=O)c1ccc(C2Oc3ccccc3[C@@H]3CC=CC[C@@H]23)c(O)c1	19	2	-9.69858	-1.939716	3.5686484939416854	0.8269090265597061	3.979200000000003	356.44300000000015
1266	OCc1cc(Cl)cc(-c2ccc3c(c2)[C@@H]2CC=CC[C@H]2C(F)O3)c1	19	1	-9.88336	-2.017432412019463	3.735922557868868	0.755058467414193	5.237100000000003	344.81300000000005
1267	OCc1cc(-c2ccc3c(c2)[C@@H]2CC=CC[C@H]2C(F)O3)ccc1F	19	1	-10.6574	-2.175432665394787	3.718974062885592	0.8082155579689376	4.722800000000004	328.358
1268	OCc1ccc(C2C=CC[C@H]3COc4ccccc4[C@H]23)cc1	19	3	-9.0182	-1.922686700238166	3.404626777131983	0.8473103905576217	4.014800000000003	292.378
1269	Cc1ccc2c(c1)[C@@H]1C(c3ccc(F)cc3CO)C=CC[C@H]1CO2	19	3	-9.15845	-1.8694607778993833	3.6553560026849237	0.8264241451921829	4.462320000000004	324.3950000000001
1270	OCCCc1ccc2c(c1)[C@@H]1C(c3ccccc3)C=CC[C@H]1CO2	19	3	-9.51433	-1.942104478704523	3.435572206933827	0.8435782477104679	4.447400000000004	320.43200000000013
1271	OCc1ccc2c(c1)[C@@H]1C(CCc3ccccc3)C=CC[C@H]1CO2	19	3	-9.54691	-1.9487548433561794	3.5437067681472616	0.841721008064527	4.480000000000004	320.4320000000001
1272	OCc1c2c(cc(O)c1C(F)F)[C@@H]1CC=CC[C@H]1CO2	20	2	-9.7069	-2.1705288250792707	4.053250170058224	0.8185053976482355	3.264300000000002	282.286
1273	Oc1cc2c(c(F)c1C(F)(F)CF)OC[C@@H]1CC=CC[C@@H]21	20	2	-9.74958	-2.127532778287027	4.250816816622259	0.6598643084073198	4.034800000000002	302.267
1274	OCc1cc2c(cc1CO)[C@@H]1CC=CC[C@H]1CO2	20	2	-8.91309	-2.1008354601086685	3.6178528437694357	0.7857614859752957	2.1133999999999995	246.30599999999998
1275	CCc1cc2c(cc1C(F)(F)F)OC[C@@H]1CC=CC[C@@H]21	20	3	-9.77622	-2.1860292482992993	3.5872281920362443	0.677741792630615	4.7100000000000035	282.30499999999995
1276	CCc1cc(C)c2c(c1)[C@@H]1CC=CC[C@H]1C(F)O2	20	3	-9.13203	-2.152440112999663	3.9986622918125327	0.6713877880514616	4.295220000000004	246.32499999999996
1277	CCc1cc2c(c(CO)c1CF)OC(F)[C@@H]1CC=CC[C@@H]21	20	3	-9.59544	-2.093896672686051	4.415704260315215	0.8553844374059126	3.9486000000000034	294.341
1278	CCc1cc(CO)c2c(c1)[C@@H]1CC=CC[C@H]1C(F)O2	20	3	-8.6544	-1.9854555272093897	4.052773034081183	0.8268015358516155	3.4791000000000025	262.324
1279	CCc1cc2c(c(CO)c1C(F)F)OC[C@@H]1CC=CC[C@@H]21	20	3	-9.90639	-2.1617515256549327	4.022854014841924	0.8496910220214177	4.121100000000004	294.341
1280	CCc1cc2c(c(CCO)c1C(F)F)OC[C@@H]1CC=CC[C@@H]21	20	3	-9.83542	-2.096918589658298	3.9959336800988448	0.8462326813206221	4.163600000000003	308.368
1281	CCc1cc2c(c(S(C)(=O)=O)c1C(F)F)OC[C@@H]1CC=CC[C@@H]21	20	3	-8.37057	-1.7453844988737286	4.034292279508751	0.7790306408475294	4.032300000000004	342.4070000000001
1282	CCc1cc2c(cc1N(C)C)OC(F)[C@@H]1CC=CC[C@@H]21	20	3	-9.91733	-2.2175824035297986	4.079910673493892	0.7548856463976589	4.052800000000003	275.367
1283	CC1Oc2c(-c3ccccc3-c3ccccc3)ccc(O)c2[C@@H]2CC=CC[C@@H]12	20	3	-10.5789	-1.9992241817586571	3.4967874200848703	0.5192741177529319	6.556900000000005	368.47600000000017
1284	O=S(=O)(Cc1ccc(CO)c2c1OC[C@@H]1CC=CC[C@@H]21)c1ccc(Cl)cc1	20	3	-10.4074	-2.002905063854704	3.593732014826485	0.773574431758453	4.248400000000004	404.9150000000001
1285	OCc1ccc(O)c2c1OC(CN1CCc3ccccc3C1)[C@@H]1CC=CC[C@@H]21	20	3	-10.4162	-1.968476771879356	3.8685971761824316	0.8001376626883849	3.753600000000003	377.48400000000015
1286	CC1Oc2c(Cc3ccc(O)cc3)cccc2[C@@H]2CC=CC[C@@H]12	20	3	-9.37245	-1.9542909200292307	3.527106190357901	0.806519109313491	4.813700000000003	306.40500000000003
1287	CC1Oc2c(Cc3ccc4c(c3)OCCO4)cccc2[C@@H]2CC=CC[C@@H]12	20	3	-9.8349	-1.928782577470526	3.6313782886450365	0.7241323196669947	4.879300000000004	348.44200000000006
1288	CC1Oc2ccc(S(=O)(=O)c3ccccc3)c(O)c2[C@@H]2CC=CC[C@@H]12	20	3	-9.08987	-1.817974	3.712816207917852	0.8245286807317279	4.055700000000003	356.4430000000001
1289	CCOc1ccc(Cc2ccc(F)c(F)c2CO)c2c1[C@@H]1CC=CC[C@H]1C(C)O2	20	3	-9.28262	-1.7237392600690653	4.016065997693902	0.694509066177628	5.277300000000005	400.46500000000015
1290	Cc1ccc(Cc2cccc3c2OC(C)[C@@H]2CC=CC[C@@H]32)cn1	20	3	-9.26662	-1.9322238395895703	3.6620958574072704	0.7427043125050408	4.811520000000004	305.42100000000005
1291	CC1Oc2c(CO)c(S(C)(=O)=O)cc(-c3ccccc3)c2[C@@H]2CC=CC[C@@H]12	20	3	-8.58843	-1.6528441241387526	3.9078999174419202	0.8101560928431799	4.080100000000003	384.4970000000001
1292	O=S(=O)(c1ccccc1)c1cc(CO)c2c(c1)[C@@H]1CC=CC[C@H]1CO2	20	3	-9.10475	-1.8209499999999998	3.4785883580961743	0.8557542203411516	3.4539000000000026	356.4430000000001
1293	CS(=O)(=O)c1ccc(O)c2c1OC(F)[C@@H]1CC=CC[C@@H]21	20	1	-9.27175	-2.0732263270383675	4.21144585331407	0.8092605608835896	2.533500000000001	298.33500000000004
1294	OCc1cccc2c1[C@@H]1CC=CC[C@H]1C(F)O2	20	1	-8.46228	-2.05240436903246	4.050187323365301	0.7569557461284417	2.9167000000000014	234.26999999999995
1295	CS(=O)(=O)c1cc(O)c2c(c1)OC(F)[C@@H]1CC=CC[C@@H]21	20	1	-9.79717	-2.190713810712161	4.0460648742930925	0.8092605608835896	2.533500000000001	298.33500000000004
1296	CS(=O)(=O)c1ccc2c(c1)[C@@H]1CC=CC[C@H]1C(F)O2	20	1	-9.2611	-2.1246420529486594	3.8041799039408835	0.7438928331822903	2.8279000000000014	282.336
1297	OCc1ccc2c(c1O)[C@@H]1CC=CC[C@H]1C(F)O2	20	1	-9.13914	-2.1541159560710748	4.208659576880406	0.7531839390198363	2.622300000000001	250.26899999999998
1298	C1=CC[C@H]2c3ccc(-c4ccncc4)cc3OC[C@@H]2C1	20	3	-9.12018	-2.039334244703403	3.2308552250032783	0.7196256047501312	4.190800000000003	263.34000000000003
1299	CCC(C)(C)c1ccc2c(c1CO)[C@@H]1CC=CC[C@H]1CO2	20	3	-8.70594	-1.8997918593211356	3.8199984737728236	0.8390484207888187	4.3087000000000035	286.415
1300	OCc1c(Cl)ccc2c1[C@@H]1CC=CC[C@H]1CO2	20	3	-9.11782	-2.2113961726687776	3.658804645675316	0.7754947794413182	3.2745000000000024	250.72499999999997
1301	OCc1ccc2c(c1)OC(N1CCC(O)CC1)[C@@H]1CC=CC[C@@H]21	20	1	-10.5701	-2.204018208024686	3.830956936626558	0.823055744584134	2.4039	315.41300000000007
1302	OC1CCN(C2Oc3cc(CF)ccc3[C@@H]3CC=CC[C@@H]23)CC1	20	1	-10.2751	-2.1425064558778493	3.9517511960984297	0.8489108074892011	3.3811000000000027	317.40400000000005
1303	OC1CCN(C2Oc3cc(C(F)CF)ccc3[C@@H]3CC=CC[C@@H]23)CC1	20	1	-10.7595	-2.1519	4.3491250883342065	0.8405502309607656	3.891700000000003	349.4210000000001
1304	CCCc1cc(O)c2c(c1S(C)(=O)=O)OC(C)[C@@H]1CC=CC[C@@H]21	20	3	-9.55462	-1.9922759908380079	4.144912947779584	0.8570661030835018	3.5789000000000026	336.45300000000003
1305	CCCc1cc2c(c(S(C)(=O)=O)c1)[C@@H]1CC=CC[C@H]1C(CF)O2	20	3	-8.66341	-1.8064458598862023	4.035462982120244	0.7839355358354453	3.8229000000000033	338.4440000000001
1306	CC1Oc2cccc(O)c2[C@@H]2CC=CC[C@@H]12	20	3	-8.91165	-2.2279125	3.734948262672	0.6745910931304601	3.222900000000002	216.27999999999994
1307	CS(=O)(=O)c1ccc2c(c1O)[C@@H]1CC=CC[C@H]1C(CF)O2	20	3	-9.24122	-2.0165995316066576	4.1576357039154495	0.8526059389495032	2.5760000000000005	312.362
1308	CCc1cc2c(c(O)c1Cl)[C@@H]1CC=CC[C@H]1C(CF)O2	20	3	-9.61045	-2.1489619494362855	4.214210948219167	0.8203263660316831	4.388300000000004	296.769
1309	CCCc1cc2c(c(O)c1S(C)(=O)=O)[C@@H]1CC=CC[C@H]1C(CF)O2	20	3	-10.1511	-2.07208461066386	4.242501882891673	0.8403912193194268	3.528500000000003	354.44300000000004
1310	Nc1cc2c(c3c1[C@@H]1CC=CC[C@H]1C(CF)O3)CCC2	20	3	-9.26062	-2.07073758337941	4.283851645452967	0.6272128251834521	3.5378000000000025	273.35100000000006
1311	CCc1ccc(C)c(-c2cc(O)c3c(c2)OC[C@@H]2CC=CC[C@@H]32)c1	20	3	-10.7993	-2.204397881603198	3.4231645747389834	0.7535510322454707	5.372220000000005	320.432
1312	CS(=O)(=O)c1cccc2c1[C@@H]1CC=CC[C@H]1CO2	20	3	-8.21913	-1.9372675194845963	3.5765643126173297	0.7320527968671005	2.532300000000001	264.346
1313	CCC(C)(O)C1C=CC[C@H]2c3cccc(P(=O)(O)O)c3OC[C@H]12	20	1	-9.24426	-1.9275614572912543	4.5870476910654645	0.5815290014722501	2.318900000000001	338.34000000000003
1314	CCC(C)(O)C1C=CC[C@H]2c3ccc(S(C)(=O)=O)cc3OC[C@H]12	20	1	-9.66156	-2.0145745222772713	4.130630108647881	0.8621897108274517	2.9194000000000013	336.4530000000001
1315	OC1C=CC[C@H]2c3cccc(-c4ccccc4)c3OC[C@H]12	20	3	-9.55166	-2.084343093451519	3.4214346257944594	0.8046700916312978	3.766600000000003	278.35100000000006
1316	CC(=O)C1C=CC[C@H]2c3cccc(F)c3OC[C@H]12	20	3	-8.82971	-2.0811826056368905	3.8779726990523518	0.7116996361779723	3.083000000000001	246.28099999999998
1317	CC(c1ccccc1S(N)(=O)=O)C1C=CC[C@H]2c3ccccc3OC[C@H]12	20	3	-8.32832	-1.6333179305940408	3.9308097865276705	0.8366837407611087	3.8060000000000027	369.4860000000001
1318	CC(=S)C1C=CC[C@H]2c3cccc(-c4ccccc4)c3OC[C@H]12	20	3	-10.6569	-2.22211725916484	3.70621549001347	0.5401647754497643	5.411700000000005	320.4570000000001
1319	CC(=O)C1C=CC[C@H]2c3cccc(S(C)(=O)=O)c3OC[C@H]12	20	3	-9.43159	-2.0581416713708833	4.004294324605105	0.7869609394404824	2.3474000000000004	306.3830000000001
1320	NC(=O)C1Oc2ccc(N3CCCc4ccccc43)cc2[C@@H]2CC=CC[C@@H]12	20	2	-11.5468	-2.2221826960929234	3.635494713219095	0.8216580983907393	4.067000000000003	360.45700000000005
1321	O=C1CCCN1c1ccc2c(c1)[C@@H]1CC=CC[C@H]1CO2	20	2	-9.46916	-2.117368544982191	3.354632839084111	0.7323615328357457	3.255600000000002	269.344
1322	CCN1CCN(c2ccc3c(c2)[C@@H]2CC=CC[C@H]2CO3)CC1	20	2	-7.95628	-1.6962845955258161	3.2488763370944556	0.7794431301193302	3.2707000000000024	298.43000000000006
1323	CNC(=O)c1ccc2c(c1)[C@@H]1CC=CC[C@H]1CO2	20	2	-8.38101	-1.9754230013974223	3.246586867438074	0.769508961173566	2.4884000000000004	243.30599999999995
1324	CS(=O)(=O)c1cc2c(c(N3CCCC3)c1)OC[C@@H]1CC=CC[C@@H]21	20	3	-8.76993	-1.8286568152715619	3.555263608180079	0.7802551783780782	3.132500000000002	333.45300000000003
1325	O=S(=O)(O)NC1CCN(c2cccc3c2OC[C@@H]2CC=CC[C@@H]32)C1	20	3	-9.06602	-1.8505935831555957	3.8742215545243877	0.644662972307938	2.0999	350.4400000000001
1326	CC(C)(C)c1ccc2c(c1N1CCC(NS(C)(=O)=O)C1)OC[C@@H]1CC=CC[C@@H]21	20	3	-10.7924	-2.039571889252392	4.025927887684812	0.7829366342816256	3.5542000000000025	404.57600000000025
1327	CCCc1cc(O)c2c(c1S(N)=O)OC[C@@H]1CC=CC[C@@H]21	20	1	-9.15286	-1.9973177988254054	4.437759540628122	0.8434063277886906	2.768200000000001	307.41499999999996
1328	NCS(=O)c1ccc(O)c2c1OC[C@@H]1CC=CC[C@@H]21	20	1	-9.58349	-2.1986033913911895	4.518462777670927	0.8104894699649036	1.8582	279.361
1329	NS(=O)c1ccc(C(F)(F)F)c2c1OC[C@@H]1CC=CC[C@@H]21	20	1	-8.11988	-1.77190308256943	4.403705730440648	0.8091538614095811	3.1289000000000025	317.332
1330	CS(=O)(=O)c1cc(CCO)c2c(c1)[C@@H]1CC=CC[C@H]1CO2	20	3	-8.40702	-1.8345621675717927	3.7113718766411408	0.8683214521392849	2.0671	308.39900000000006
1331	FCc1ccc2c(c1)OC[C@@H]1CC=CC[C@@H]21	20	3	-8.1944	-2.0486	3.536299345222039	0.6543150046824446	3.5983000000000027	218.27099999999996
1332	CS(=O)(=O)c1cc2c(c(CO)c1C(F)F)OC[C@@H]1CC=CC[C@@H]21	20	3	-8.83981	-1.8432278025258702	4.103751620168091	0.8565120852240798	2.962200000000001	344.3790000000001
1333	OCCc1c(CF)c(CO)cc2c1OC[C@@H]1CC=CC[C@@H]21	20	3	-9.72286	-2.121701996259921	4.040876896197855	0.8387867417368778	2.625400000000001	292.35
1334	CCOCc1c(S(C)(=O)=O)cc2c(c1CCO)OC[C@@H]1CC=CC[C@@H]21	20	3	-8.8569	-1.77138	3.948868358096175	0.783681451804602	2.603600000000001	366.4790000000001
1335	Cc1cc(S(C)(=O)=O)cc2c1[C@@H]1CC=CC[C@H]1CO2	20	3	-8.8139	-2.0220473367617444	3.576239476184254	0.7418996745655686	2.840720000000001	278.37300000000005
1336	OCCc1cc(F)cc2c1OC[C@@H]1CC=CC[C@@H]21	20	3	-8.53703	-2.0121972680643307	3.6651108319351158	0.81544743876332	2.8027000000000015	248.29699999999997
1337	OCc1ccc2c(c1)OC(CO)(c1ccccc1)[C@@H]1CC=CC[C@@H]21	20	2	-9.64495	-1.968767174554718	3.7520800447298344	0.8503510271794467	3.5089000000000024	322.4040000000001
1338	C1=CC[C@H]2C(c3ccccc3)Oc3ccccc3[C@@H]2C1	20	2	-9.11691	-2.038603050474761	3.2048573218455383	0.6661210502026285	4.870100000000003	262.35200000000003
1339	CS(=O)(=O)c1ccc(C2Oc3cccc(CO)c3[C@@H]3CC=CC[C@@H]23)cc1	20	2	-9.88237	-1.9380922104055358	3.6415797061464534	0.8356986977236417	3.765900000000003	370.47000000000014
1340	CS(=O)(=O)c1ccc(C2Oc3cc(CO)ccc3[C@@H]3CC=CC[C@@H]23)cc1	20	2	-10.1485	-1.9902845974498609	3.520796338163084	0.8356986977236417	3.765900000000003	370.47000000000014
1341	O=C(O)CC1Oc2ccccc2[C@@H]2CC(S)=CC[C@@H]12	20	2	-8.48709	-1.947071980775506	3.992142264850415	0.8152338147876975	3.2296000000000022	276.357
1342	CCS(=O)(=O)c1ccc2c(c1CO)OC(c1ccccc1F)[C@@H]1CC=CC[C@@H]21	20	3	-10.1084	-1.9103080394832361	3.8883305316815164	0.7749895513319289	4.295100000000004	402.4870000000001
1343	CS(=O)(=O)c1ccc2c(c1O)OC(c1ccccc1)[C@@H]1CC=CC[C@@H]21	20	3	-9.98891	-1.9977820000000002	3.715817508026193	0.8269090265597062	3.979200000000003	356.4430000000001
1344	CS(=O)(=O)c1cc(CO)ccc1C1Oc2c(CO)cccc2[C@@H]2CC=CC[C@@H]12	20	3	-8.15618	-1.5413731377341995	3.853031602762334	0.769934524536668	3.258200000000002	400.4960000000001
1345	O=C(O)c1ccccc1C1Oc2c(CO)cccc2[C@@H]2CC=CC[C@@H]12	20	3	-8.62791	-1.725582	3.5937823780153604	0.8296163603660444	4.0606000000000035	336.3870000000001
1346	CS(=O)(=O)c1ccc2c(c1CO)OC(c1ccccc1F)[C@@H]1CC=CC[C@@H]21	20	3	-10.2758	-1.977578632046252	3.828284532826535	0.8101872696585507	3.905000000000004	388.4600000000001
1347	CS(=O)(=O)c1ccc(C2Oc3c(CO)cccc3[C@@H]3CC=CC[C@@H]23)cc1	20	3	-9.69402	-1.9011537363522588	3.579597585564331	0.8356986977236417	3.765900000000003	370.47000000000014
1348	OCc1cc(Br)cc2c1OC(c1ccccc1)[C@@H]1CC=CC[C@@H]21	20	3	-9.51003	-1.9829783331152029	3.6009764544221943	0.7424240322017309	5.124900000000004	371.2740000000001
1349	CS(=O)(=O)c1cccc(C2Oc3c(CO)cccc3[C@@H]3CC=CC[C@@H]23)c1F	20	3	-10.5077	-2.02220780785461	3.843486152259734	0.8101872696585506	3.905000000000003	388.46000000000015
1350	Oc1cc2c(cc1C(F)(F)N1CCC(O)CC1)OC[C@@H]1CC=CC[C@@H]21	21	1	-10.0771	-2.0154199999999998	4.048644912809067	0.6338411475215538	3.3404000000000016	351.3930000000001
1351	CCc1c(CO)c2c(c(CO)c1C(F)(F)F)OC(F)[C@@H]1CC=CC[C@@H]21	21	3	-11.1667	-2.23334	4.5686689164768985	0.6330217075399859	3.9902000000000024	360.34700000000004
1352	CCc1cc2c(c(CCO)c1S(C)(=O)=O)OC(F)[C@@H]1CC=CC[C@@H]21	21	3	-9.63161	-1.966044158457324	4.306716568206356	0.8446723634519219	2.9251000000000014	354.4430000000001
1353	CCc1cc2c(c(C)c1C(F)(F)F)OC[C@@H]1CC=CC[C@@H]21	21	3	-9.64197	-2.104050351118732	3.8787873736514378	0.6612563677229188	5.018420000000004	296.332
1354	OCc1cccc2c1OC(F)[C@@H]1CC=CC[C@@H]21	21	3	-8.74619	-2.121262658336525	3.940206475641597	0.7569557461284417	2.9167000000000014	234.26999999999998
1355	CCOCc1ccc(O)c2c1OC[C@@H]1CC=CC[C@@H]21	21	3	-8.60873	-1.974978110643521	3.748622429080413	0.8467819343907071	3.3709000000000024	260.3329999999999
1356	CC1Oc2c(-c3ccc(F)cc3)ccc(O)c2[C@@H]2CC=CC[C@@H]12	21	3	-10.1518	-2.116796628624612	3.61463752320416	0.748644362372389	5.0290000000000035	310.36800000000005
1357	OCc1ccc(O)c2c1OC[C@@H]1CC=CC[C@@H]21	21	3	-8.85923	-2.1486788853906322	3.796248915691015	0.7305118751327978	2.3266999999999998	232.27899999999997
1358	CC1Oc2c(CN3Cc4ccccc4C3=O)cccc2[C@@H]2CC=CC[C@@H]12	21	3	-10.482	-2.055689328518445	3.6318672102497462	0.7401730848840861	4.673300000000005	345.4420000000001
1359	OCc1ccc(N2CCCC2)c2c1OC[C@@H]1CC=CC[C@@H]21	21	3	-8.49575	-1.8539246409724321	3.63590034532937	0.8468999488168003	3.221300000000002	285.387
1360	CC1Oc2c(CO)c(S(=O)(=O)c3ccccc3)cc(O)c2[C@@H]2CC=CC[C@@H]12	21	3	-10.3045	-1.9831019496214997	3.964718338494553	0.7884321363140628	3.548000000000002	386.46900000000016
1361	CC1Oc2c(CO)cc(S(=O)(=O)c3ccccc3)c(O)c2[C@@H]2CC=CC[C@@H]12	21	3	-9.29772	-1.7893470482832556	3.903895464000626	0.788432136314063	3.548000000000002	386.4690000000001
1362	CC1Oc2c(CO)ccc(N3CCN(C)CC3)c2[C@@H]2CC=CC[C@@H]12	21	3	-8.50736	-1.736557588180325	3.860367373922381	0.8470674361296914	2.761400000000001	328.456
1363	CCC1Oc2c(CO)ccc(-c3ccccc3S(C)(=O)=O)c2[C@@H]2CC=CC[C@@H]12	21	3	-8.93073	-1.6877493290188479	3.8461418267155967	0.7720262374558629	4.470200000000004	398.52400000000017
1364	CS(=O)(=O)c1cc(F)cc2c1OC(F)[C@@H]1CC=CC[C@@H]21	21	2	-8.25571	-1.846032876252479	4.127540678488896	0.7489345292595603	2.9670000000000014	300.326
1365	Oc1cccc2c1[C@@H]1CC=CC[C@H]1C(Cc1ccc3c(c1)OCCO3)O2	21	2	-9.12302	-1.789171423188356	3.6841932736600214	0.8241791794991374	4.216900000000003	350.41400000000016
1366	Oc1cccc2c1[C@@H]1CC=CC[C@H]1C(c1ccccc1)O2	21	2	-9.26177	-2.0210839092510073	3.4191857424197707	0.7738704668848175	4.575700000000004	278.35100000000006
1367	OCc1ccc(-c2ccc3c(c2)[C@@H]2CC=CC[C@H]2C(F)O3)cc1	21	2	-9.25129	-1.9290273136220752	3.5465610698068097	0.8225136987207621	4.583700000000004	310.368
1368	CCc1cc(O)c2c(c1)OC(F)[C@@H]1CC=CC[C@@H]21	21	2	-9.45643	-2.228901926271968	3.994874961495791	0.7678992250241045	3.692400000000003	248.29699999999997
1369	O=c1ccc(-c2ccc3c(c2)[C@@H]2CC=CC[C@H]2C(F)O3)c[nH]1	21	2	-9.56866	-2.0400451665632753	3.85644272017932	0.8139226231108183	3.7797000000000027	297.329
1370	OCc1ccc2c(c1)[C@@H]1CC=CC[C@H]1C(F)O2	21	2	-9.03189	-2.1905550864094057	3.844605847698112	0.7569557461284417	2.9167000000000014	234.26999999999995
1371	Fc1ccc(-c2ccc3c(c2)OC[C@@H]2CC=CC[C@@H]32)cc1	21	1	-9.10131	-1.98606866658374	3.071694141855424	0.6725804775292749	4.934900000000003	280.342
1372	O=S(=O)(c1ccccc1)c1ccc2c(c1CO)[C@@H]1CC=CC[C@H]1CO2	21	1	-9.33049	-1.8660979999999998	3.53129220425002	0.8557542203411516	3.4539000000000026	356.4430000000001
1373	O=S(=O)(c1ccccc1)c1ccc(CO)c2c1OC[C@@H]1CC=CC[C@@H]21	21	1	-9.84526	-1.969052	3.5400287427115593	0.8557542203411516	3.4539000000000026	356.4430000000001
1374	CS(=O)(=O)c1cc(CO)c2c(c1)OC[C@@H]1CC=CC[C@@H]21	21	1	-9.42978	-2.1085629092867966	3.729576543684596	0.8476951234770181	2.0246000000000004	294.372
1375	Oc1cc(N2CCCC2)c2c(c1C(F)(F)F)[C@@H]1CC=CC[C@H]1CO2	21	1	-8.65209	-1.7661004757197423	3.8594509213846635	0.7672911528845445	4.453400000000003	339.3570000000001
1376	CS(=O)(=O)c1c(O)cc(N2CCCC2)c2c1[C@@H]1CC=CC[C@H]1CO2	21	1	-8.32359	-1.6990456940110528	3.8362871204796862	0.8318214140628258	2.8381000000000016	349.4520000000001
1377	NC(=O)C1Oc2ccc(CN3CCCc4ccccc43)cc2[C@@H]2CC=CC[C@@H]12	21	1	-9.87167	-1.865570274635499	3.609371847852225	0.8282891159144684	3.935500000000003	374.4840000000001
1378	CCNC(=O)C1Oc2ccc(N3CCCc4ccccc43)cc2[C@@H]2CC=CC[C@@H]12	21	1	-10.8591	-2.016484246798424	3.6452221945816623	0.773955632451732	4.717800000000005	388.5110000000001
1379	CNC(=O)C1Oc2ccc(N3CCCc4ccccc43)cc2[C@@H]2CC=CC[C@@H]12	21	1	-11.2293	-2.1221382283812575	3.6582014913794287	0.7958712214775632	4.327700000000004	374.4840000000001
1380	NCC(=O)C1Oc2ccc(N3CCCc4ccccc43)cc2[C@@H]2CC=CC[C@@H]12	21	1	-11.0239	-2.08332127700321	3.7873084332180778	0.8217249405353901	4.109500000000003	374.4840000000001
1381	CC(=S)C1C=CC[C@H]2c3cccc(S(C)(=O)=O)c3OC[C@H]12	21	2	-9.22477	-2.0130098473122753	4.17446116810643	0.6195885374979101	3.148200000000002	322.4510000000001
1382	C1=CC[C@H]2c3cccc(Cc4ccccc4)c3OC[C@@H]2C1	21	2	-9.04007	-1.9727050029856876	3.171556566527526	0.7211427902326905	4.719600000000004	276.379
1383	CCC(=S)C1C=CC[C@H]2c3ccccc3OC[C@H]12	21	2	-8.77497	-2.0682802639028397	3.9888103252270817	0.5823303196424526	4.134800000000004	258.38599999999997
1384	CC(=S)C1C=CC[C@H]2c3ccccc3OC[C@H]12	21	2	-8.88936	-2.1559864837729767	3.8833468210105133	0.5494842475173083	3.7447000000000026	244.35899999999998
1385	CC(=S)C1C=CC[C@H]2c3ccc(S(C)(=O)=O)cc3OC[C@H]12	21	2	-9.59323	-2.0934144111486295	3.974825889591841	0.6195885374979101	3.148200000000002	322.4510000000001
1386	CC1C=CC[C@H]2c3cccc(-c4ccccc4)c3OC[C@H]12	21	2	-9.76672	-2.1312730329256713	3.388002864007859	0.6628224442822759	5.041800000000005	276.379
1387	S=CC1C=CC[C@H]2c3cccc(-c4ccccc4)c3OC[C@H]12	21	2	-10.2756	-2.190765280983711	3.7728173096763618	0.5688080041468394	5.021600000000004	306.4300000000001
1388	CCc1cccc(-c2cc(O)c3c(c2)OC[C@@H]2CC=CC[C@@H]32)c1	21	1	-9.75727	-2.0345314368466743	3.3358557697498536	0.7854589701129944	5.063800000000004	306.405
1389	COc1ccc(S(=O)CN)c2c1[C@@H]1CC=CC[C@H]1CO2	21	1	-8.39618	-1.8774429231324181	4.35649683601558	0.8675854145626559	2.1612	293.38800000000003
1390	CCNCS(=O)c1ccc(O)c2c1OC[C@@H]1CC=CC[C@@H]21	21	1	-9.56407	-2.0870511774693474	4.514473608424732	0.8392665553550629	2.5090000000000003	307.415
1391	CCOc1ccc(S(=O)CN)c2c1[C@@H]1CC=CC[C@H]1CO2	21	1	-8.21655	-1.7929982060185432	4.340007454578578	0.8684638359511735	2.5513000000000003	307.4150000000001
1392	Cc1cc(O)cc(C)c1-c1ccc(S(=O)CN)c2c1[C@@H]1CC=CC[C@H]1CO2	21	1	-7.33124	-1.4108977958312507	4.351889593555281	0.7814698897614941	4.142040000000002	383.5130000000002
1393	NCS(=O)c1cccc2c1OC[C@@H]1CC=CC[C@@H]21	21	1	-8.94554	-2.1084839984585027	4.319629555996313	0.8318311500659985	2.1526000000000005	263.36199999999997
1394	NC(C1CCCCN1)S(=O)c1ccc(O)c2c1OC[C@@H]1CC=CC[C@@H]21	21	1	-10.2375	-2.0475000000000003	4.805264505938611	0.7190712150364724	2.3689	362.4950000000002
1395	CS(=O)(=O)Oc1cccc2c1[C@@H]1CC=CC[C@H]1CO2	21	1	-8.03579	-1.8435366600797214	3.5931450398030247	0.6166263410114926	2.467200000000001	280.345
1396	CCCc1cc(CC(N)=O)c2c(c1)OC(C)[C@@H]1CC=CC[C@@H]21	21	2	-9.02727	-1.9246204307355113	3.8851979853778325	0.8651409403016657	3.497600000000003	299.41400000000004
1397	CCc1cc(O)c2c(c1)OC(C)[C@@H]1CC=CC[C@@H]21	21	2	-9.30379	-2.1929243332451964	3.784912970545564	0.7616189052131049	3.785300000000003	244.33399999999997
1398	CCCc1cc2c(c(O)c1CO)[C@@H]1CC=CC[C@H]1C(F)O2	21	2	-9.8479	-2.1489879612550293	4.203032030849766	0.8372711465347135	3.5748000000000024	292.34999999999997
1399	Cc1ccc(C(C)c2cc(O)c3c(c2)OC(C)[C@@H]2CC=CC[C@@H]32)o1	21	2	-10.6848	-2.1810256669741417	4.1681369728896644	0.764608096987663	5.276120000000004	324.4200000000001
1400	CCCc1cc(O)c2c(c1)OC[C@@H]1CC=CC[C@@H]21	21	2	-9.00382	-2.1222207261943535	3.5139587609291985	0.8020270559688315	3.786900000000003	244.33399999999995
1401	CCCc1cc(O)c2c(c1)OC(C)[C@@H]1CC=CC[C@@H]21	21	2	-9.34133	-2.1430480772770943	3.7516602135683623	0.8064776645115271	4.175400000000003	258.36099999999993
1402	CS(=O)(=O)Oc1cccc2c1[C@@H]1CC=CC[C@H]1C(CCF)O2	21	2	-7.58808	-1.6177840917636803	4.083461508951032	0.6297087672062982	3.195400000000002	326.38900000000007
1403	CCCc1cc(CO)c2c(c1)OC(C)[C@@H]1CC=CC[C@@H]21	21	2	-9.39252	-2.1002313200026324	3.874660398768617	0.8438713935441176	3.962100000000003	272.38800000000003
1404	CC(Oc1ccc(O)cc1)C1C=CC[C@H]2c3ccccc3OC[C@H]12	21	2	-8.88376	-1.8133899164456242	3.7733319308728586	0.8439791369286099	4.528000000000004	322.40400000000005
1405	CCC(C)(C(F)F)C1C=CC[C@H]2c3ccccc3OC[C@H]12	21	2	-9.17712	-2.0026117648425306	4.271288659030413	0.7094216843824732	5.036300000000005	292.3690000000001
1406	CCC(C)(O)C1C=CC[C@H]2c3cc(S(C)(=O)=O)ccc3OC[C@H]12	21	2	-9.07572	-1.892418437946075	4.113652086669859	0.8621897108274517	2.9194000000000013	336.45300000000003
1407	CCC(C)(CC)C1C=CC[C@H]2c3ccccc3OC[C@H]12	21	2	-8.96076	-2.0036868490061015	4.030845014153231	0.6874810174327912	5.181200000000005	270.416
1408	CC(Oc1ccc(S(N)(=O)=O)cc1)=C1C=CC[C@H]2c3ccccc3OC[C@H]12	21	2	-8.67744	-1.6699741066256089	3.5976970497915195	0.8191888691400545	3.739100000000003	383.4690000000001
1409	CS(=O)(=O)NC1CCN(c2ccc(Cl)c3c2OC[C@@H]2CC=CC[C@@H]32)C1	21	1	-9.03399	-1.806798	3.9384383097596727	0.8164402083400296	2.9101000000000017	382.91300000000024
1410	CCS(=O)(=O)NC1CCN(c2cccc3c2OC[C@@H]2CC=CC[C@@H]32)C1	21	1	-9.51137	-1.9022739999999998	3.821965070323052	0.836831926438864	2.6468000000000007	362.4950000000002
1411	CS(=O)(=O)CC1CCN(c2cccc3c2OC[C@@H]2CC=CC[C@@H]32)C1	21	1	-9.96855	-2.034821747951771	3.8825533270996377	0.7887966006913486	2.9997000000000016	347.48000000000013
1412	Cc1ccc2c(c1CCO)OC[C@@H]1CC=CC[C@@H]21	21	2	-8.22978	-1.9397777485578085	3.656941601165885	0.8104216703292895	2.9720200000000014	244.334
1413	CCCc1cc2c(c(CCO)c1CO)OC[C@@H]1CC=CC[C@@H]21	21	2	-9.0886	-1.9376960306696007	3.848871468117279	0.8217472847053707	3.1084000000000014	302.414
1414	NCCC(F)c1ccc2c(c1CO)OC[C@@H]1CC=CC[C@@H]21	21	2	-9.35178	-2.040725701551149	4.180400531501656	0.8385378012922292	2.980500000000002	291.366
1415	O=C(CC1Oc2ccccc2[C@@H]2CC=CC[C@@H]12)NS(=O)(=O)c1ccccc1	21	3	-6.89813	-1.3275457374683444	3.4770042930258516	0.8216777391034967	3.3926000000000016	383.4690000000001
1416	NC(=O)CC1Oc2cccc(-c3ccccc3)c2[C@@H]2CC=CC[C@@H]12	21	3	-8.78661	-1.7935592557363418	3.570612352422142	0.8681052511288037	4.039800000000003	319.4040000000001
1417	CC1Oc2ccc(-c3ccncc3)cc2[C@@H]2CC=CC[C@@H]12	21	3	-9.62996	-2.101429554256997	3.4821433106579835	0.7117772175472854	4.5793000000000035	277.367
1418	CCNC(=O)CC1Oc2c(CC)cccc2[C@@H]2CC=CC[C@@H]12	21	3	-8.70434	-1.855771523402794	3.706241586937561	0.8629389481990818	3.586000000000002	299.414
1419	COc1ccc(-c2cccc3c2OC(C(N)=O)[C@@H]2CC=CC[C@@H]32)cc1	21	3	-9.21754	-1.843508	3.5086381472461294	0.8709006220139803	3.6583000000000014	335.403
1420	NC(=O)CC1Oc2ccccc2[C@@H]2CC=C(c3ccccc3)C[C@@H]12	21	3	-8.64879	-1.765426866040477	3.4708448798946696	0.9325598913395668	3.9002000000000026	319.40400000000005
1421	N#Cc1ccccc1C(N)CC1Oc2ccccc2[C@@H]2CC=CC[C@@H]12	21	3	-9.96928	-1.9938559999999999	3.883696953455388	0.8453508381927275	4.4591800000000035	330.43100000000004
1422	CS(=O)(=O)NC(=O)CC1Oc2ccccc2[C@@H]2CC=CC[C@@H]12	21	3	-8.89934	-1.8973456630921381	3.6976183327723717	0.8639542466330828	1.9632999999999996	321.3980000000001
1423	O=C(NS(=O)(=O)c1ccccc1)C1Oc2ccccc2[C@@H]2CC=CC[C@@H]12	21	3	-9.25781	-1.8156059170436314	3.4855094774562243	0.8444489076731122	3.0025000000000013	369.4420000000002
1424	OCC1C=CC[C@H]2COc3ccccc3[C@H]12	21	2	-8.48221	-2.1205525	3.730794224388358	0.7300886745764329	2.3472	216.28000000000003
1425	CC(C)(O)c1cccc(-c2ccc3c(c2)[C@@H]2CC=CC[C@H]2CO3)c1	21	2	-10.1815	-2.0782899846789107	3.3149759459764407	0.7870240515895036	5.0232000000000046	320.4320000000001
1426	CS(=O)(=O)c1ccc(-c2ccc3c(c2)[C@@H]2CC=CC[C@H]2CO3)cc1CO	21	2	-10.5992	-2.0786741395566404	3.438960582277165	0.837174869075974	3.6916000000000033	370.4700000000002
1427	OCc1ccc2c(c1Br)[C@@H]1C(c3ccccc3)C=CC[C@H]1CO2	21	3	-8.90288	-1.8563788066204499	3.7526042385783374	0.7704724065570674	4.777300000000004	371.2740000000001
1428	CS(=O)(=O)c1cc(CO)cc2c1OC[C@@H]1CC=CC(Cc3ccccc3)[C@@H]21	21	3	-9.41178	-1.8112979055178453	3.896056179600814	0.8198491678538607	3.493400000000003	384.49700000000007
1429	Nc1cc2c(c3c1[C@@H]1CC=CC[C@H]1C(S(=O)(=O)c1ccccc1)O3)CCC2	21	2	-10.3624	-1.994244809816859	4.031853405451887	0.6305308345387345	3.9997000000000034	381.4970000000002
1430	Nc1cc2c(c3c1[C@@H]1CC=CC[C@H]1C(Cc1ccc(C(=O)O)cc1)O3)CCC2	21	2	-9.05931	-1.712048664988611	3.8711863360740306	0.6115230829332672	4.509200000000003	375.4680000000002
1431	Nc1cc2c(c3c1[C@@H]1CC=CC[C@H]1C(c1cccc(Cl)c1)O3)CCC2	21	2	-10.606	-2.1212	3.9049720250121975	0.5362018147511347	5.594400000000004	351.8770000000002
1432	CNC(=O)C1Oc2c3c(cc(N)c2[C@@H]2CC=CC[C@@H]12)CCC3	21	2	-9.06054	-1.9317136185686623	4.199571257267232	0.6175334873514915	2.3143000000000002	298.3860000000001
1433	CS(=O)(=O)c1cccc(C2Oc3c4c(cc(N)c3[C@@H]3CC=CC[C@@H]23)CCC4)c1	21	2	-11.0648	-2.0910506504762485	3.98675041727061	0.6064144337039353	4.344500000000004	395.5240000000002
1434	CC1Oc2c3c(cc(N)c2[C@@H]2CC=CC[C@@H]12)CCC3	21	2	-9.45814	-2.169846129150515	4.133702358090508	0.5677476942165386	3.5882000000000023	255.36099999999993
1435	FCC1Oc2c(ccc3c2CCC3)[C@@H]2CC=CC[C@@H]12	21	2	-9.04015	-2.0739526465499587	4.003304810637959	0.6928615782807005	3.955600000000003	258.3359999999999
1436	CNc1cc2c(c3c1[C@@H]1CC=CC[C@H]1C(CF)O3)CCC2	21	2	-9.29855	-2.0291099632538874	4.273032360001025	0.830229868471814	3.9973000000000036	287.3780000000001
1437	OCc1cc2c(c3c1CCC3)OC(CCF)[C@@H]1CC=CC[C@@H]21	21	2	-9.78252	-2.085640271763086	4.24735209517932	0.8597294866708769	3.8380000000000027	302.38899999999995
1438	OCc1c2c(cc(O)c1C(F)(F)F)[C@@H]1CC=CC[C@H]1CO2	22	2	-10.1371	-2.2120965751112784	3.98022954871775	0.7820457371253875	3.3455000000000013	300.276
1439	Oc1cc2c(cc1C(F)C1CCCC1)OC[C@@H]1CC=CC[C@@H]21	22	2	-9.64448	-2.0562100448773575	3.977399691333167	0.7759052781196186	5.035200000000003	302.38899999999995
1440	CCOCc1cc2c(cc1O)[C@@H]1CC=CC[C@H]1CO2	22	2	-9.22118	-2.1154837768525465	3.575608443066427	0.8467819343907073	3.3709000000000024	260.33299999999997
1441	Oc1c(C(F)F)cc2c(c1-c1ccccc1)[C@@H]1CC=CC[C@H]1CO2	22	2	-9.17442	-1.872720640498737	3.6758368155416576	0.7439772652762424	5.439000000000004	328.3580000000001
1442	CCc1cc2c(c(CN3CCN(C)CC3)c1CO)OC[C@@H]1CC=CC[C@@H]21	22	3	-8.78809	-1.723486246046524	3.724207842152424	0.8417496408383061	2.930900000000001	356.5100000000001
1443	CCc1cc2c(c(S(C)(=O)=O)c1C(F)F)OC(F)[C@@H]1CC=CC[C@@H]21	22	3	-9.04208	-1.8457068511187436	4.4130974073671965	0.7538724346275634	4.327900000000004	360.39700000000005
1444	CCc1cc2c(c(O)c1CF)OC(F)[C@@H]1CC=CC[C@@H]21	22	3	-9.42304	-2.1070557994699617	4.4229540800872975	0.8241303425746781	4.161900000000003	280.31399999999996
1445	CCc1cc2c(c(-c3nc(C)cs3)c1CO)OC(F)[C@@H]1CC=CC[C@@H]21	22	3	-8.96272	-1.792544	4.280906348762921	0.7918432174034515	4.911020000000004	359.46600000000007
1446	CC1Oc2c(Cl)ccc(O)c2[C@@H]2CC=CC[C@@H]12	22	1	-9.06492	-2.1985660381043557	3.930573685217735	0.7084499528447906	3.8763000000000023	250.725
1447	CC1Oc2c(CO)c(S(C)(=O)=O)cc(O)c2[C@@H]2CC=CC[C@@H]12	22	1	-10.4119	-2.21982453862298	4.223164883640859	0.8142003949242465	2.1186999999999996	324.3980000000001
1448	CCOc1ccc(CO)c2c1[C@@H]1CC=CC[C@H]1C(C)O2	22	1	-8.34373	-1.865714746590432	3.8626020991734755	0.8584583554441368	3.4083000000000023	274.35999999999996
1449	CC1Oc2c(CO)ccc(O)c2[C@@H]2CC=C(N3CCCCC3)C[C@@H]12	22	1	-8.14868	-1.6633423397685358	4.082521888972549	0.8714227615474285	3.528800000000002	329.44000000000017
1450	CC1Oc2c(CCO)ccc(O)c2[C@@H]2CC=CC[C@@H]12	22	1	-9.48754	-2.1765909517263093	3.9835909827991323	0.8038534577330527	2.7577000000000007	260.33299999999997
1451	COc1ccc(CO)c2c1[C@@H]1CC=CC[C@H]1C(C)O2	22	1	-8.81151	-2.0214990331577933	3.856960213568363	0.8306947549372726	3.018200000000001	260.33299999999997
1452	CC1Oc2c(CO)cc(S(C)(=O)=O)c(O)c2[C@@H]2CC=CC[C@@H]12	22	1	-10.0459	-2.1417930764368265	4.168107960563936	0.8142003949242465	2.1186999999999996	324.398
1453	CC1Oc2c(-c3ccc(S(C)(=O)=O)cc3)ccc(O)c2[C@@H]2CC=CC[C@@H]12	22	1	-8.99878	-1.7648059545587877	3.679385473241262	0.8010399042427077	4.293400000000004	370.47000000000014
1454	CC1Oc2c(CO)c(Br)cc(O)c2[C@@H]2CC=CC[C@@H]12	22	1	-9.73442	-2.2332291081042737	4.260024025856703	0.777438173511979	3.4777000000000022	325.20200000000006
1455	CS(=O)(=O)c1ccc2c(c1O)[C@@H]1CC=CC[C@H]1C(F)O2	22	1	-8.9597	-2.0034498258004865	4.193833545621763	0.8092605608835896	2.533500000000001	298.335
1456	CN1CCC(c2c(CO)cc3c(c2I)OC[C@@H]2CC=CC[C@@H]32)CC1	22	3	-7.77682	-1.5874367351225898	3.9707137386185805	0.5581238816975238	4.034900000000003	439.3370000000002
1457	OCc1ccc(CN2CCCC2)c2c1[C@@H]1CC=CC[C@H]1CO2	22	3	-9.51633	-2.028888373076386	3.586358230585579	0.8699596936544431	3.2169000000000016	299.41400000000004
1458	CCCc1ccc(N2CCCC2)c2c1[C@@H]1CC=CC[C@H]1CO2	22	3	-8.33689	-1.777430920177925	3.540112076739426	0.7509978959868464	4.681500000000004	297.442
1459	CS(=O)(=O)c1c(O)cc2c(c1CN1CCCC1)OC[C@@H]1CC=CC[C@@H]21	22	3	-9.30947	-1.861894	3.7698574805230427	0.836695193876969	2.833700000000001	363.4790000000001
1460	CCCN1CCN(c2cc(O)cc3c2OC[C@@H]2CC=CC[C@@H]32)CC1	22	3	-8.37834	-1.710221490962501	3.5204593764589998	0.8632206557884474	3.3664000000000023	328.4560000000001
1461	CC(c1ccccn1)C1C=CC[C@H]2c3ccccc3OC[C@H]12	22	3	-9.04477	-1.9283514432717344	3.8634893986934333	0.7570599694634044	4.553600000000004	291.39400000000006
1462	NC(=O)c1ccc(-c2cccc3c2OC[C@@H]2CC=CC[C@@H]32)cc1	22	3	-9.79009	-2.041374879916027	3.1990661027004847	0.8556469785490084	3.894700000000003	305.377
1463	COc1ccc([SH]=CC2C=CC[C@H]3c4ccccc4OC[C@H]23)cc1	22	3	-8.9908	-1.83523936495125	4.3046211776813905	0.497100464106602	4.690300000000004	338.4720000000001
1464	COCc1cc(-c2ccccc2)c2c(c1)[C@@H]1CC=CC[C@H]1CO2	22	3	-8.73783	-1.8219635025803298	3.3155968043956285	0.7475951731850682	4.942200000000005	306.4050000000001
1465	Cc1ccc2c(c1)OC(N1CCC(O)CC1)[C@@H]1CC=CC[C@@H]21	22	2	-9.79598	-2.0885099534052327	3.7884645951793203	0.8082588222038527	3.2200200000000017	299.414
1466	OC1CCN(C2Oc3cc(CCF)ccc3[C@@H]3CC=CC[C@@H]23)CC1	22	2	-10.3687	-2.1165020246663286	3.9595785062682953	0.861600433106705	3.423600000000002	331.43100000000004
1467	OC1CCN(C2Oc3cc(CF)c(-c4ccccc4)cc3[C@@H]3CC=CC[C@@H]23)CC1	22	2	-10.898	-2.0237077954535114	3.9015470814594906	0.7411117139979612	5.048100000000005	393.5020000000002
1468	CCCc1ccc(C)c(-c2cc(O)c3c(c2)OC[C@@H]2CC=CC[C@@H]32)c1	22	1	-9.12186	-1.8243719999999999	3.4275979734807906	0.7228656089702854	5.762320000000006	334.45900000000006
1469	CCc1ccc(C)c(-c2cc(Cl)c3c(c2)OC[C@@H]2CC=CC[C@@H]32)c1	22	1	-8.96115	-1.8291870840451232	3.4460408289195836	0.5819922342027802	6.320020000000005	338.87800000000004
1470	CCc1ccc(C)c(-c2cc(F)c3c(c2)OC[C@@H]2CC=CC[C@@H]32)c1	22	1	-10.0615	-2.0537950872510793	3.4485833038359726	0.634361612487945	5.805720000000005	322.423
1471	CCCc1cc(O)c2c(c1S(=O)CN)OC[C@@H]1CC=CC[C@@H]21	22	2	-9.70023	-2.0680959848141827	4.51544140969545	0.8365164552346495	2.8107000000000015	321.442
1472	OCc1cc2c(c(OC3CC3)c1)[C@@H]1CC=CC[C@H]1CO2	22	2	-8.77114	-1.9612865280167506	3.608148673279141	0.8589866248980091	3.162300000000002	272.344
1473	CS(=O)(=O)c1ccc(SCN)c2c1[C@@H]1CC=CC[C@H]1CO2	22	2	-8.46204	-1.846568515892577	4.122428982247399	0.5252830026580346	2.5406000000000013	325.4550000000001
1474	FOc1cccc2c1[C@@H]1CC=CC[C@H]1CO2	22	2	-8.00854	-2.002135	3.8068237314740845	0.6752235423314539	3.392100000000002	220.24299999999994
1475	Oc1ccc(Oc2cccc3c2[C@@H]2CC=CC[C@H]2C(CF)O3)cc1	22	3	-9.31109	-1.9006182874275854	3.682560484290274	0.809863408815514	4.964800000000004	326.367
1476	FCC1Oc2cccc(-n3ncnn3)c2[C@@H]2CC=CC[C@@H]12	22	3	-8.38006	-1.8286790132510304	4.363006586092227	0.79569929811649	2.4426000000000005	286.31
1477	CCCc1cc(N)c2c(c1)OC[C@@H]1CC=CC[C@@H]21	22	3	-8.86733	-2.0900497246729697	3.6855046189173644	0.6351837004563168	3.6635000000000026	243.34999999999997
1478	CC1Oc2cccc(OCO)c2[C@@H]2CC=CC[C@@H]12	22	3	-8.55558	-2.0165695449946677	3.888694644753709	0.6438928796183686	2.845900000000001	246.30599999999995
1479	CCCc1cc(O)c2c(c1CO)OC(CF)[C@@H]1CC=CC[C@@H]21	22	3	-10.4826	-2.234897829269322	4.284628258330685	0.8354094803454863	3.617300000000003	306.37699999999995
1480	O=S(=O)(Nc1cccc2c1[C@@H]1CC=CC[C@H]1C(CF)O2)c1ccccc1	22	3	-8.91963	-1.7492833624626005	3.6817999389946863	0.814635438887276	4.267700000000003	373.44900000000007
1481	CCCCc1cc(O)c2c(c1)OC[C@@H]1CC=CC[C@@H]21	22	3	-9.13855	-2.096527154762822	3.457890960548945	0.8241914169490726	4.177000000000003	258.36099999999993
1482	CC(Oc1ccc(S(N)(=O)=O)cc1)C1C=CC[C@H]2c3ccccc3OC[C@H]12	22	2	-9.14684	-1.7603101787448119	3.8011879258836974	0.8176250808776323	3.469800000000003	385.4850000000001
1483	CCC(C)(O)C1(F)C=CC[C@H]2c3ccccc3OC[C@@H]21	22	2	-9.10034	-2.034897885836043	4.234370966230321	0.8361720137675327	3.6080000000000023	276.351
1484	CCC(C)(O)C1C=CC[C@H]2c3cc(O)ccc3OC[C@H]12	22	2	-9.17536	-2.051672867803247	4.161995142054496	0.8140851346265461	3.2215000000000016	274.36
1485	CC(O)C1C=CC[C@H]2c3ccccc3OC[C@H]12	22	2	-8.62279	-2.0913337622070416	3.920490983448671	0.7516286770751385	2.7357000000000014	230.307
1486	CC(O)C1C=CC[C@H]2c3cc(CO)ccc3OC[C@H]12	22	2	-8.94444	-2.051995266661207	4.039812539271826	0.8016881774289043	2.2279999999999998	260.33299999999997
1487	CCC(C)(N)C1C=CC[C@H]2c3ccc(S(C)(=O)=O)cc3OC[C@H]12	22	2	-9.43933	-1.9682363640413676	4.202964174581947	0.8624535873287037	2.8858000000000015	335.4690000000001
1488	Cc1ccc2c(c1N1CCCC1)OC[C@@H]1CC=CC[C@@H]21	22	3	-8.60191	-1.9234455496335214	3.5255530476890664	0.7134816449560154	4.037420000000004	269.388
1489	CS(=O)NC1CCN(c2cccc3c2OC[C@@H]2CC=CC[C@@H]32)C1	22	3	-9.3761	-1.9550519976405387	4.266785726164693	0.8652553998061315	2.5906000000000002	332.4690000000001
1490	Nc1cc2c(c3c1[C@@H]1CC=CC[C@H]1C(c1cccc(CO)c1)O3)CCC2	22	1	-10.7495	-2.108150394667909	3.9639143762416484	0.6239095348524338	4.433300000000004	347.4580000000002
1491	CCNc1cc2c(c3c1[C@@H]1CC=CC[C@H]1C(c1cccc(Cl)c1)O3)CCC2	22	1	-10.1	-1.94374590627174	3.919765015069144	0.6189419971441233	6.444000000000005	379.93100000000015
1492	Nc1cc2c(c3c1[C@@H]1CC=CC[C@H]1C(Cc1cccc(Cl)c1)O3)CCC2	22	1	-9.5417	-1.8712813266480108	3.930076926848937	0.5657786920840394	5.464400000000004	365.9040000000002
1493	CNc1cc2c(c3c1[C@@H]1CC=CC[C@H]1C(c1cccc(Cl)c1)O3)CCC2	22	1	-9.98757	-1.9587236278220728	3.924004659642458	0.6534565278564518	6.053900000000005	365.9040000000002
1494	Clc1cccc(C2Oc3c(ccc4c3CCC4)[C@@H]3CC=CC[C@@H]23)c1	22	1	-10.2186	-2.0858629904670156	3.661500484290272	0.5791036869867515	6.012200000000004	336.862
1495	OCc1cc2c(c3c1CCC3)OC(c1cccc(Cl)c1)[C@@H]1CC=CC[C@@H]21	22	1	-10.1323	-1.9871075160606224	3.859481582719381	0.7104365220169625	5.504500000000005	366.8880000000001
1496	NCc1cc2c(c3c1[C@@H]1CC=CC[C@H]1C(c1cccc(Cl)c1)O3)CCC2	22	1	-10.6945	-2.097364007235309	3.912552432921812	0.715861885370812	5.470900000000004	365.9040000000001
1497	CCc1cc(C(F)F)c(CCO)c2c1[C@@H]1CC=CC[C@H]1CO2	22	1	-8.77183	-1.870160439749634	4.094118543622418	0.8462326813206221	4.163600000000003	308.36800000000005
1498	O=C(C=C1Oc2ccccc2[C@@H]2CC=CC[C@@H]12)NS(=O)(=O)c1ccccc1	22	3	-8.79257	-1.6921308854562092	3.4985488825741218	0.6522250579986556	3.517800000000002	381.4530000000001
1499	OCc1cccnc1-c1cc2c(cc1Cl)[C@@H]1CC=CC[C@H]1CO2	22	3	-10.0861	-2.103097231621062	3.5841069752607613	0.8344167078578121	4.336500000000003	327.8110000000001
1500	CCc1cccc2c1OC(CC(=O)NS(C)(=O)=O)[C@@H]1CC=CC[C@@H]21	22	3	-9.23023	-1.8841128090441315	3.8551296461731663	0.8480052447502887	2.5257000000000005	349.4520000000001
1501	O=C(CC1Oc2ccccc2[C@@H]2CC=CC[C@@H]12)Nc1ccccc1	22	3	-9.50503	-1.940206124153866	3.2604963672805223	0.8443782614774458	4.526200000000003	319.404
1502	CC1Oc2ccccc2[C@@H]2CC=CC[C@@H]12	22	2	-8.35334	-2.1568231136805505	3.4754424074957804	0.5821559872490107	3.5173000000000023	200.28099999999995
1503	CC1Oc2ccc(-c3ccncc3CO)cc2[C@@H]2CC=CC[C@@H]12	22	2	-10.2865	-2.1448835201981	3.704820541678223	0.8503962306336162	4.071600000000003	307.39300000000003
1504	CC1Oc2ccc(-c3ccncc3)c(CO)c2[C@@H]2CC=CC[C@@H]12	22	2	-9.44984	-1.9704278505331076	3.82088024317076	0.8503962306336162	4.071600000000003	307.39300000000003
1505	CC1Oc2ccccc2[C@@H]2C(c3ccc(S(N)(=O)=O)cc3)C=CC[C@@H]12	22	2	-9.59882	-1.919764	3.6574610579983453	0.837595985325081	3.5584000000000016	355.45900000000006
1506	CC1Oc2ccc(CC3CCNCC3)cc2[C@@H]2CC=CC[C@@H]12	22	2	-9.55724	-2.037610414382494	3.7126483155935217	0.8312488665159389	4.059400000000003	297.44199999999995
1507	CC1Oc2ccccc2[C@@H]2CC=C(c3cccc(S(N)(=O)=O)c3)C[C@@H]12	22	2	-8.59653	-1.719306	3.5318411266610807	0.8930211233896429	3.6921000000000017	355.45900000000006
1508	NC1CCC(c2ccc3c(c2)[C@@H]2CC=CC[C@H]2CO3)CC1	22	2	-9.21786	-2.011501961690745	3.467819203890164	0.7870617832396402	4.113700000000003	283.415
1509	CC1Oc2ccc(CCO)cc2[C@@H]2CC=CC[C@@H]12	22	2	-8.67572	-2.044886814558585	3.6285014494874375	0.8101920434736577	3.052100000000001	244.33399999999997
1510	NC(=O)CCCc1ccc(-c2ccc3c(c2)[C@@H]2CC=CC[C@H]2CO3)cc1	22	2	-9.71513	-1.905293747965026	3.177012967658497	0.8034971077502358	4.603800000000004	347.4580000000001
1511	NC(=O)c1cccc2c1[C@@H]1CC(S)=CC[C@H]1CO2	22	2	-9.03929	-2.1305810853705824	3.929825851078868	0.7630662147552272	2.4852000000000007	261.34599999999995
1512	Cc1c2c(c(F)c(O)c1C(F)(F)F)[C@@H]1CC=CC[C@H]1CO2	23	2	-9.25371	-2.0193250730557053	4.149029325347653	0.571691540985334	4.300720000000002	302.26700000000005
1513	COc1cc2c(cc1CO)OC[C@@H]1CC=CC[C@@H]21	23	2	-8.16538	-1.9245985229883376	3.4225768082664754	0.8152222751592642	2.6297000000000006	246.30599999999998
1514	CCc1cc2c(c(S(C)(=O)=O)c1C(F)(F)F)OC(F)[C@@H]1CC=CC[C@@H]21	23	1	-9.36697	-1.873394	4.341145093285165	0.5656229932597366	4.409100000000003	378.38700000000006
1515	Cc1cc2c(c(CO)c1C(F)(F)F)OC(F)[C@@H]1CC=CC[C@@H]21	23	1	-10.0142	-2.135034613728354	4.325277960563936	0.6200101625900933	4.243920000000002	316.29400000000004
1516	CC1Oc2cccc(-c3ccc(C(=O)O)cc3)c2[C@@H]2CC=CC[C@@H]12	23	2	-8.64057	-1.7637489655666707	3.464626236798635	0.8019932491075028	4.882500000000004	320.3880000000001
1517	CC1Oc2c(Cc3ccc(N)nc3)ccc(O)c2[C@@H]2CC=CC[C@@H]12	23	2	-9.71024	-1.982094439996911	3.9474135277685356	0.8254723409309596	3.7909000000000024	322.4080000000001
1518	COc1ccc(-c2ccc(O)c3c2OC(C)[C@@H]2CC=CC[C@@H]32)cc1	23	2	-10.0178	-2.0448748621044435	3.562813527768535	0.7994016718472967	4.898500000000004	322.404
1519	Cc1ccc(-c2cccc(S(N)(=O)=O)c2)c2c1OC(C)[C@@H]1CC=CC[C@@H]21	23	2	-8.41715	-1.6507389268783657	3.724487896845054	0.8089885268243936	4.140120000000002	369.4860000000001
1520	CC1Oc2c(Cc3ccc(Br)cc3)cccc2[C@@H]2CC=CC[C@@H]12	23	2	-9.51746	-1.984527595211647	3.5088809320341348	0.6017505713469068	5.870600000000005	369.30200000000013
1521	CC1Oc2c(CN3CCCC3=O)ccc(O)c2[C@@H]2CC=CC[C@@H]12	23	2	-10.3129	-2.150388300729207	3.9136116490782857	0.8519598366120618	3.3453000000000026	313.3970000000001
1522	CC1Oc2c(N3CCC(F)c4ccccc43)ccc(O)c2[C@@H]2CC=CC[C@@H]12	23	2	-11.3911	-2.1922182171219817	4.240580287368367	0.650781047029296	5.775300000000005	365.44800000000015
1523	CC(C)c1ccc(S(=O)(=O)c2ccccc2)c2c1[C@@H]1CC=CC[C@H]1C(C)O2	23	2	-8.46314	-1.6287320523964963	3.759161253474309	0.6608887987493497	5.473500000000006	382.52500000000015
1524	Oc1cccc2c1[C@@H]1CC=CC[C@H]1C(c1ccc3c(c1)OCO3)O2	23	3	-9.05058	-1.8474419063532148	3.6368816327193096	0.7951143478843223	4.304400000000003	322.3600000000001
1525	CCNS(=O)(=O)c1ccccc1-c1ccc2c(c1)[C@@H]1CC=CC[C@H]1C(F)O2	23	3	-9.34347	-1.7981516398883974	3.699627807972443	0.7918946313637726	4.389600000000003	387.4760000000001
1526	OCc1ccc(C2Oc3cccc(O)c3[C@@H]3CC=CC[C@@H]23)cn1	23	3	-9.12536	-1.902769093459868	3.8112416668217364	0.8339707905047162	3.4630000000000027	309.36500000000007
1527	O=S(=O)(c1ccccc1)c1ccc(O)c2c1OC[C@@H]1CC=CC[C@@H]21	23	3	-10.0415	-2.0497126043464404	3.497165243635304	0.8460156249699428	3.667200000000003	342.4160000000001
1528	Nc1ncccc1-c1ccc2c(c1)[C@@H]1CC=CC[C@H]1C(F)O2	23	3	-9.58856	-2.0442878608187516	3.774497287487012	0.8069821868524246	4.0686000000000035	296.34499999999997
1529	CS(=O)(=O)c1cccc(-c2ccc3c(c2N)[C@@H]2CC=CC[C@H]2CO3)c1	23	3	-9.62119	-1.9242380000000001	3.5227874913572803	0.6573422070777938	3.781500000000002	355.4590000000002
1530	Oc1cccc2c1[C@@H]1CC=CC[C@H]1C(Cc1ccc3c(c1)OCO3)O2	23	3	-8.9383	-1.78766	3.6770355484935298	0.8361745879952616	4.174400000000003	336.3870000000001
1531	COc1ccc(-c2ccc3c(c2)[C@@H]2CC=CC[C@H]2C(F)O3)cc1CO	23	3	-9.74837	-1.949674	3.6430073780153602	0.8305814233316751	4.592300000000004	340.39400000000006
1532	C1=CC[C@H]2c3ccc(-c4ccn[nH]4)cc3OC[C@@H]2C1	23	3	-8.33586	-1.9123774393422608	3.546253271921783	0.7884744867093787	3.518900000000002	252.31699999999998
1533	OCc1cc(F)c(CO)c2c1[C@@H]1CC=CC[C@H]1CO2	23	3	-9.3126	-2.1364569632429933	3.9812988859568703	0.8054791617688427	2.2525000000000004	264.296
1534	N#Cc1cncc(-c2ccc3c(c2CO)OC[C@@H]2CC=CC[C@@H]32)c1	23	3	-8.83391	-1.8032143278058121	3.771157837997462	0.8599287827949608	3.554780000000002	318.376
1535	O=C(O)c1ccc(C2=CC[C@H]3c4ccccc4OC[C@@H]3C2)cc1	23	3	-9.11722	-1.9010717861294433	3.05470651601851	0.896690914323777	4.354400000000003	306.361
1536	Cc1cncc(-c2ccc3c(c2)OC[C@@H]2CC=CC[C@@H]32)c1	23	3	-8.69154	-1.8966495217017372	3.3522239185303615	0.7159803417358611	4.499220000000004	277.36699999999996
1537	CC(C)(C)c1ccc(CO)c2c1OC[C@@H]1CC=CC[C@@H]21	23	3	-8.46602	-1.8930596218872768	3.7453908293988825	0.7851845968361119	3.918600000000003	272.388
1538	NC(=O)c1ccc(-c2ccc3c(c2)[C@@H]2CC=CC[C@H]2CO3)cc1	23	3	-9.07863	-1.893025214890981	3.1042323483950884	0.8556469785490084	3.894700000000003	305.377
1539	NC(=O)C1Oc2ccc(N3CCc4ccccc43)cc2[C@@H]2CC=CC[C@@H]12	23	1	-11.4462	-2.244784506018682	3.639965388387399	0.8441894800723204	3.6769000000000016	346.43000000000006
1540	CC(=S)C1C=CC[C@H]2c3cccc(CO)c3OC[C@H]12	23	1	-8.99729	-2.0641198881962666	4.141090982799131	0.6629652504480248	3.237000000000002	274.385
1541	CC(=S)CC1C=CC[C@H]2c3cccc(-c4ccccc4)c3OC[C@H]12	23	1	-9.96845	-2.034801335537248	3.789211473301263	0.5178979828545738	5.801800000000005	334.4840000000001
1542	CS(=O)(=O)c1ccc2c(c1)OC(N1CCC(O)CC1)[C@@H]1CC=CC[C@@H]21	23	3	-10.6192	-2.12384	3.837103965230961	0.8170376902189947	2.3151	363.47900000000016
1543	CC(C)c1ccc2c(c1)OC(N1CCC(O)CC1)[C@@H]1CC=CC[C@@H]21	23	3	-10.4579	-2.1347098984210167	3.8028456347919466	0.8323982863686374	4.035000000000004	327.468
1544	CCOC1CCN(C2Oc3cc(CO)ccc3[C@@H]3CC=CC[C@@H]23)CC1	23	3	-9.57775	-1.91555	3.843184037657087	0.8504929102314349	3.448100000000003	343.4670000000002
1545	COc1ccc(-c2ccc3c(c2)[C@@H]2CC=CC[C@H]2CO3)cc1	23	3	-9.19264	-1.9598774331992388	3.0146739702305503	0.7398764497377763	4.804400000000005	292.378
1546	CN1CCC(C2CCCN(C3Oc4ccccc4[C@@H]4CC=CC[C@@H]34)C2)CC1	23	3	-10.2485	-1.9723247445966265	3.922354044764817	0.7164546233463681	4.508700000000005	366.5490000000002
1547	OCc1cc(OF)c2c(c1)OC[C@@H]1CC=CC[C@@H]21	23	2	-8.7327	-2.0583171293559213	3.9179602402191396	0.8201496823725185	2.884400000000001	250.26899999999998
1548	NC(=O)CC1=CC[C@H]2c3c(O)cccc3OC[C@@H]2C1	23	2	-8.75708	-2.009011934763219	3.6812014500594348	0.7985811915812286	2.08	259.305
1549	NCS(=O)c1ccc(Br)c2c1OC[C@@H]1CC=CC[C@@H]21	23	2	-8.16862	-1.8740099520097482	4.558216623824773	0.8411299584446335	2.9151000000000016	342.2580000000001
1550	Oc1ccc(Sc2ccccc2)c2c1[C@@H]1CC=CC[C@H]1CO2	23	2	-9.9726	-2.1261654639279604	3.580144502774928	0.7927802645428368	4.985600000000003	310.4180000000001
1551	NCS(=O)c1ccc(F)c2c1OC[C@@H]1CC=CC[C@@H]21	23	2	-8.79291	-2.017231900507801	4.480198675106824	0.8462347854050123	2.2917000000000005	281.352
1552	CS(=O)c1ccc(-c2ccccc2)c2c1OC[C@@H]1CC=CC[C@@H]21	23	2	-8.35827	-1.7428197715808262	3.8450903465002657	0.7585408784660457	4.533200000000004	324.4450000000001
1553	CS(=O)(=O)NCS(=O)c1ccc(O)c2c1OC[C@@H]1CC=CC[C@@H]21	23	2	-10.1721	-2.1210294712299707	4.497314424427936	0.795827609996406	1.4487	357.45300000000015
1554	NCSc1ccc(O)c2c1OC[C@@H]1CC=CC[C@@H]21	23	2	-9.10079	-2.145076774384907	4.117243672171802	0.4892279368347553	2.8427000000000007	263.36199999999997
1555	NC(=O)c1cc(O)c2c(c1)OC[C@@H]1CC=CC[C@@H]21	23	2	-9.23521	-2.1767598722272723	3.567425851078868	0.7424443999475624	1.9332999999999998	245.27799999999996
1556	CCCc1ccc2c(c1)OC(C)[C@@H]1CC=CC[C@@H]21	23	3	-8.61021	-2.029445959480075	3.5540197926827037	0.6952057726141636	4.469800000000004	242.36199999999997
1557	CCCCc1cc(O)c2c(c1)OC(C)[C@@H]1CC=CC[C@@H]21	23	3	-9.59834	-2.146254071115533	3.69692679552975	0.8169522995461251	4.5655000000000046	272.38800000000003
1558	CCCc1cc(O)c2c(c1CO)OC[C@@H]1CC=CC[C@@H]21	23	3	-9.67728	-2.1639055917299164	3.9132423909951797	0.8316154179832593	3.279200000000002	274.35999999999996
1559	CCc1cc(S(C)(=O)=O)c2c(c1CO)OC(CF)[C@@H]1CC=CC[C@@H]21	23	3	-8.23984	-1.6819502968478786	4.332845938835728	0.8446723634519219	2.9251000000000014	354.44300000000004
1560	O=S(=O)(Cc1ccccc1)c1ccc(O)c2c1OC(CF)[C@@H]1CC=CC[C@@H]21	23	3	-9.9949	-1.9235194018411301	3.9123730627176982	0.7996250213717148	4.146400000000003	388.46000000000015
1561	CCC(C)(O)C1C=CC[C@H]2c3cccc(C)c3OC[C@H]12	23	1	-9.41018	-2.104180216050897	4.181950911285266	0.8292287438449013	3.824320000000003	272.388
1562	CCC(C)(O)C1C=CC[C@H]2c3cc(F)ccc3OC[C@H]12	23	1	-9.14178	-2.044164151534803	4.0927792079885625	0.8353878266873005	3.655000000000002	276.351
1563	O=S1(=O)CC2C(CCN2c2cccc3c2OC[C@@H]2CC=CC[C@@H]32)N1	23	2	-10.0087	-2.043017332382833	4.532164458345384	0.7905205897888676	2.0090999999999997	346.45200000000006
1564	O=[SH](=O)NC1CCN(c2cccc3c2OC[C@@H]2CC=CC[C@@H]32)C1	23	2	-9.80973	-2.045470103008108	4.360981506086949	0.6539336766179545	1.8235000000000001	334.44100000000014
1565	CCNC(=O)c1cccc2c1[C@@H]1CC(S)=CC[C@H]1CO2	23	2	-7.50269	-1.6776524854107897	3.8210027148818204	0.8209630703745271	3.136000000000002	289.40000000000003
1566	O=Cc1cccc2c1[C@@H]1CC(S)=CC[C@H]1CO2	23	2	-8.01655	-1.9442989648850153	4.097493185706712	0.6081130285307813	3.198800000000002	246.33099999999996
1567	NCC(=O)c1cccc2c1[C@@H]1CC(S)=CC[C@H]1CO2	23	2	-8.56296	-1.9644777525042654	4.078039911597896	0.6439457022201985	2.5277000000000003	275.37300000000005
1568	FC(F)(F)c1cccc2c1OC[C@@H]1CC=C(S)C[C@@H]21	23	2	-9.38595	-2.153284607322399	3.9859105937459365	0.6952235450243034	4.405100000000003	286.318
1569	CC(C)(C)c1cccc2c1OC[C@@H]1CC=C(S)C[C@@H]21	23	2	-8.94738	-2.052669748918787	3.946793902889622	0.6755862164416137	4.683800000000005	274.429
1570	Nc1cc2c(c3c1[C@@H]1CC=CC[C@H]1C(Cc1ccccc1)O3)CCC2	23	3	-9.95147	-1.990294	3.8330143426723247	0.6328795316680008	4.8110000000000035	331.4590000000002
1571	CS(=O)(=O)c1cc2c(c3c1CCC3)OC(c1ccccc1)[C@@H]1CC=CC[C@@H]21	23	3	-10.3239	-1.986835481362259	3.822851038587981	0.7055307812052917	4.762300000000005	380.50900000000007
1572	Nc1cc2c(c3c1[C@@H]1CC=CC[C@H]1C(N1CCCC1)O3)CCC2	23	3	-9.69909	-2.0224000682368333	4.157732792640605	0.635807521743951	3.6216000000000026	310.4410000000001
1573	Nc1cc2c(c3c1[C@@H]1CC=CC[C@H]1C(c1cccc([SH](=O)=O)c1)O3)CCC2	23	3	-11.0201	-2.120819233832198	4.541175298943012	0.470073042261139	3.9113000000000024	381.4970000000002
1574	CCNc1cc2c(c3c1[C@@H]1CC=CC[C@H]1CO3)CCC2	23	3	-8.50666	-1.902147002147836	3.893055785629093	0.8178319201983864	4.049300000000003	269.388
1575	OCc1cc(F)cc(-c2cc3c(c4c2CCC4)OC(c2ccccc2)[C@@H]2CC=CC[C@@H]32)c1	23	3	-10.4528	-1.847811440596686	3.8087709938909544	0.4748097799890008	6.657200000000006	426.5310000000001
1576	CS(=O)(=O)Nc1cc2c(c3c1[C@@H]1CC=CC[C@H]1CO3)CCC2	23	3	-8.16628	-1.7410567459604944	3.877882457128268	0.85269497515452	2.9890000000000017	319.42600000000016
1577	Oc1cccc(-c2cccc(C3Oc4c(ccc5c4CCC5)[C@@H]4CC=CC[C@@H]34)c2)c1	23	3	-10.6723	-1.9484864834874613	3.6697078323124313	0.488268704424182	6.731400000000005	394.51400000000024
1578	C1=CC[C@H]2c3ccc4c(c3OC[C@@H]2C1)CCC4	23	3	-9.0556	-2.196305606079017	3.593308681135655	0.6139019527161192	3.6175000000000024	226.3189999999999
1579	CS(=O)(=O)c1c(C(F)(F)F)cc2c(c1CCO)OC[C@@H]1CC=CC[C@@H]21	23	3	-9.78024	-1.9560479999999998	3.989516186150473	0.8238175142318241	3.0859000000000023	376.39600000000013
1580	OC(F)Cc1c(CF)ccc2c1OC[C@@H]1CC=CC[C@@H]21	23	3	-9.47889	-2.119544239124298	4.33325715990222	0.8595529818507304	3.428700000000002	280.314
1581	CS(=O)(=O)c1cc(C(F)F)c(CCO)c2c1[C@@H]1CC=CC[C@H]1CO2	23	3	-8.18963	-1.6717012235157833	4.159163632203256	0.8406916430997601	3.0047000000000015	358.4060000000001
1582	CS(=O)(=O)c1cc(CF)c(CCO)c2c1[C@@H]1CC=CC[C@H]1CO2	23	3	-8.09353	-1.6876176656033564	4.152167039124135	0.8557500371184179	2.536600000000001	340.41600000000005
1583	FC(c1ccc(Br)cc1)c1ccc2c(c1)OC[C@@H]1CC=CC[C@@H]21	23	3	-8.9149	-1.858885149877416	3.696147062918177	0.5913321550522963	5.950200000000004	373.26500000000016
1584	CNC(=O)c1ccc2c(c1)OC[C@@H]1CC=CC[C@@H]21	23	2	-8.5834	-2.0231267818788705	3.2661845005741688	0.769508961173566	2.4884000000000004	243.30599999999995
1585	NC(=O)CCC1Oc2ccccc2[C@@H]2CC=CC[C@@H]12	23	2	-9.24595	-2.1211664045805203	3.5631073930555424	0.8464332945216647	2.762900000000001	257.33299999999997
1586	NC(=O)CC1Oc2ccc(F)cc2[C@@H]2CC=CC[C@@H]12	23	2	-9.24229	-2.1203267429945543	3.6906525212606702	0.8315588357469633	2.5119000000000007	261.29599999999994
1587	Cc1cccc2c1[C@@H]1CC=CC[C@H]1CO2	23	2	-8.17854	-2.111689947752747	3.4183646463178547	0.582845188461415	3.4372200000000017	200.28099999999998
1588	O=CCC1Oc2ccc(C(F)(F)F)cc2[C@@H]2CC=CC[C@@H]12	23	2	-9.14132	-1.994799564372082	3.817648980002307	0.6063171677642992	4.105200000000003	296.288
1589	NC(=O)C1Oc2cc(C(F)(F)F)ccc2[C@@H]2CC=CC[C@@H]12	23	2	-10.0295	-2.188616330121886	3.760064881634282	0.8101323788719249	3.001500000000001	297.276
1590	NC(=O)CC1Oc2ccc(-c3ccccc3)cc2[C@@H]2CC=CC[C@@H]12	23	2	-10.1607	-2.0740442024580865	3.4408244403342287	0.8681052511288037	4.039800000000003	319.4040000000001
1591	CC1Oc2cc(S(C)(=O)=O)c(Cc3ccncc3)cc2[C@@H]2CC=CC[C@@H]12	23	3	-9.84373	-1.9305142829437967	3.8056266915934387	0.770007161236969	3.9066000000000027	369.4860000000001
1592	CC1Oc2ccc(CO)cc2[C@@H]2CC=CC[C@@H]12	23	3	-9.20394	-2.2322833406969065	3.626073979566244	0.7514145294567866	3.0096000000000016	230.30699999999996
1593	CC1Oc2ccc(N3CCC(c4ccc(C(=O)O)cc4)CC3)cc2[C@@H]2CC=CC[C@@H]12	23	3	-9.70942	-1.7726894514306033	3.5148536493779696	0.6779557364100162	5.599500000000005	403.5220000000002
1594	CNC(=O)CCc1ccc2c(c1)[C@@H]1CC=CC[C@H]1C(C)O2	23	3	-8.94311	-1.951546596348406	3.5691597622708855	0.8661468743785189	3.1959000000000017	285.387
1595	CC1Oc2ccc(CCc3cccnc3CN)cc2[C@@H]2CC=CC[C@@H]12	23	3	-9.79541	-1.959082	3.7341844591533997	0.8543346897032291	4.156200000000003	334.4630000000001
1596	O=S(=O)(O)c1cc2c(cc1O)[C@@H]1CC=CC[C@H]1CO2	24	3	-8.58569	-1.9696923721351431	3.658728590843178	0.608329979505555	2.0811	282.317
1597	OCc1cc(CN2CCCCC2)cc2c1[C@@H]1CC=CC[C@H]1CO2	24	3	-10.3185	-2.151555981447926	3.506618750096986	0.8654356122994445	3.607000000000003	313.4410000000001
1598	O=C(CO)c1cc2c(cc1O)[C@@H]1CC=CC[C@H]1CO2	24	3	-8.60894	-1.975026287947634	3.648683501341486	0.630267871397317	2.0093999999999994	260.289
1599	CC(=O)Oc1cc2c(cc1C(F)(F)F)OC[C@@H]1CC=CC[C@@H]21	24	3	-9.30027	-1.9828242263005929	3.5712047414013712	0.4452941117706529	4.072900000000003	312.28700000000003
1600	NS(=O)(=O)c1ccc(C(F)c2ccc3c(c2)OC[C@@H]2CC=CC[C@@H]32)cc1	24	3	-8.75278	-1.7165613853147945	3.729038749805497	0.8314154770033113	3.8351000000000033	373.4490000000001
1601	O=S(=O)(c1ccccc1)c1c(O)c(C(F)(F)F)cc2c1[C@@H]1CC=CC[C@H]1CO2	24	3	-6.96078	-1.3154637722165843	3.7028186310792366	0.730179765434732	4.686000000000003	410.4130000000002
1602	CCc1cc2c(c(CO)c1C(F)(F)CF)OC(F)[C@@H]1CC=CC[C@@H]21	24	2	-10.8556	-2.215890070979756	4.5891655192553085	0.6417963445809873	4.540400000000003	344.34800000000007
1603	COc1cc2c(cc1C(F)(F)F)OC(F)[C@@H]1CC=CC[C@@H]21	24	2	-9.26764	-2.0223648482666925	3.9351996296448926	0.5633709379929074	4.451800000000002	302.267
1604	CCOCc1ccc(O)c2c1OC(C)[C@@H]1CC=CC[C@@H]21	24	1	-9.03607	-2.0205266769446526	3.9587381315621393	0.8529119644849105	3.759400000000003	274.36
1605	CC1Oc2c(CO)cc(-c3ccc(Cl)cc3)c(O)c2[C@@H]2CC=CC[C@@H]12	24	1	-9.25175	-1.85035	3.8286909641475377	0.7413185651081883	5.035600000000004	356.8490000000001
1606	CC1Oc2c(CO)cc(Cl)c(O)c2[C@@H]2CC=CC[C@@H]12	24	1	-9.61998	-2.2069747715201267	4.101250440951043	0.7756344982735257	3.3686000000000016	280.75100000000003
1607	NS(=O)(=O)c1ccc(-c2ccc3c(c2)[C@@H]2CC=CC[C@H]2CO3)cc1	24	3	-9.0193	-1.8410569030903599	3.1742107285851366	0.8507749903266032	3.4432000000000027	341.4320000000001
1608	Oc1cccc2c1[C@@H]1CC=CC[C@H]1C(Cc1ccccc1Cl)O2	24	3	-9.02279	-1.881381770010034	3.5696407483372354	0.7779769261312766	5.0991000000000035	326.8230000000001
1609	COc1cccc2c1[C@@H]1CC=CC[C@H]1C(c1cccnc1N)O2	24	3	-8.39859	-1.7512270727556078	3.698854295983619	0.8560141722925764	3.8559000000000028	308.38100000000003
1610	Cc1ccc(C2Oc3cccc(O)c3[C@@H]3CC=CC[C@@H]23)cn1	24	3	-8.96591	-1.911538434779931	3.7106903163331655	0.797979316206887	4.279120000000003	293.366
1611	CCNS(=O)(=O)c1ccccc1C1Oc2ccccc2[C@@H]2CC=CC[C@@H]12	24	3	-8.64745	-1.6959044728006896	3.573417785148532	0.8232126733367389	4.168300000000004	369.48600000000016
1612	OCc1cc(O)cc(-c2ccc3c(c2)[C@@H]2CC=CC[C@H]2C(F)O3)c1	24	3	-10.1386	-2.069533058848461	3.8051011531865946	0.8095538425333086	4.2893000000000026	326.367
1613	O=S(=O)(c1ccccc1)c1ccc(O)c2c1OC(F)[C@@H]1CC=CC[C@@H]21	24	3	-10.3363	-2.06726	3.8772773130099427	0.8235427806873326	3.9628000000000023	360.40600000000006
1614	CS(=O)(=O)c1ccc2c(c1)OC(CC(=O)O)[C@@H]1CC=CC[C@@H]21	24	3	-8.88027	-1.8932799254312365	3.6991083136534684	0.8642060233162947	2.3756000000000004	322.38200000000006
1615	NS(=O)(=O)c1ccccc1-c1cc(O)c2c(c1)OC[C@@H]1CC=CC[C@@H]21	24	3	-8.78384	-1.7567679999999999	3.4639491381611798	0.8081110961139496	3.1488000000000023	357.43100000000015
1616	O=C(O)c1cc(F)c2c(c1)OC[C@@H]1CC=CC[C@@H]21	24	3	-8.39765	-1.979345087010404	3.5429941768707236	0.7770551885693568	2.9661000000000017	248.253
1617	O=C1c2ccccc2CN1c1ccccc1-c1ccc2c(c1)OC[C@@H]1CC=CC[C@@H]21	24	3	-11.3453	-2.0713589105544536	3.3498609385816644	0.5031467416348736	5.956200000000005	393.4860000000002
1618	Cc1ccc2c(c1CON1CCC(N)CC1)[C@@H]1CC=CC[C@H]1CO2	24	3	-7.1534	-1.460181660502099	3.995267728107354	0.8650982566427814	3.291920000000002	328.4560000000001
1619	C1=CC[C@H]2c3cc(N4CCc5ccccc54)ccc3OC[C@@H]2C1	24	3	-10.1892	-2.1245950677103465	3.265441443388349	0.7001033994774111	4.823000000000005	303.4050000000001
1620	O=CC1Oc2ccc(CN3CCc4ccccc43)cc2[C@@H]2CC=CC[C@@H]12	24	3	-10.7595	-2.110111556019291	3.6985195473862937	0.6148647808999858	4.259000000000004	345.44200000000006
1621	NC(=O)C1Oc2ccc(CN3CCc4ccccc43)cc2[C@@H]2CC=CC[C@@H]12	24	3	-11.2659	-2.1681234658878017	3.608761120229807	0.8519548413625889	3.5454000000000017	360.4570000000001
1622	NC(=O)C1Oc2c(F)cc(CN3CCc4ccccc43)cc2[C@@H]2CC=CC[C@@H]12	24	3	-10.7494	-2.0314456530826934	3.818205139492833	0.8291734252178112	3.6845000000000026	378.4470000000001
1623	NCC(=O)C1Oc2ccc(N3CCc4ccccc43)cc2[C@@H]2CC=CC[C@@H]12	24	3	-11.3183	-2.178207850589647	3.794830643111988	0.8478505605020441	3.719400000000002	360.4570000000001
1624	OCc1cc2c(cc1N1CCc3ccccc31)[C@@H]1CC=CC[C@H]1CO2	24	3	-9.55086	-1.910172	3.523225988033806	0.831148177890629	4.315300000000003	333.4310000000001
1625	CNC(=O)C1Oc2ccc(N3CCc4ccccc43)cc2[C@@H]2CC=CC[C@@H]12	24	3	-10.728	-2.0646045626221015	3.660820906013642	0.8251048453871134	3.9376000000000024	360.4570000000001
1626	CS(=O)(=O)c1cccc2c1CCN2c1ccc2c(c1)[C@@H]1CC=CC[C@H]1C(C(N)=O)O2	24	3	-9.98362	-1.8227512931865755	3.913564518468311	0.7650879868163395	3.080400000000001	424.5220000000002
1627	Oc1cc2c(c(N3CCCC3)c1Cl)OC[C@@H]1CC=CC[C@@H]21	24	3	-10.0282	-2.1883326468645787	3.791311889892685	0.7933247386789475	4.088000000000004	305.805
1628	OCc1ccc(-c2cccc(O)c2)c2c1OC[C@@H]1CC=CC[C@@H]21	24	3	-8.45888	-1.7637984067791088	3.5879962978784414	0.8246748183276857	3.993700000000003	308.377
1629	Oc1cc2c(c(N3CCCC3)c1-c1ccccc1)OC[C@@H]1CC=CC[C@@H]21	24	3	-9.50563	-1.8642074176535763	3.5099388391554216	0.7671289984765404	5.101600000000006	347.45800000000014
1630	Cc1c(O)c(S(C)(=O)=O)c2c(c1N1CCCC1)OC[C@@H]1CC=CC[C@@H]21	24	3	-8.66862	-1.733724	3.981389017436835	0.8178371515562443	3.1465200000000015	363.4790000000001
1631	COc1cc(CO)c2c(c1)[C@@H]1CC=CC[C@H]1CO2	24	3	-8.23118	-1.9401077317223623	3.557891009449909	0.8152222751592642	2.6297000000000006	246.30599999999998
1632	O=S(=O)(c1ccccc1)c1cc2c(cc1O)[C@@H]1CC=CC[C@H]1CO2	24	3	-9.40197	-1.9191690897462634	3.3839739392874773	0.8460156249699428	3.667200000000003	342.4160000000001
1633	CS(=O)(=O)c1cc(O)c(CCl)c2c1OC[C@@H]1CC=CC[C@@H]21	24	3	-8.83667	-1.9283194841116869	4.074736710521464	0.669354050031294	2.976700000000002	328.81700000000006
1634	CCC1C=CC[C@H]2c3cccc(NC(C)=O)c3OC[C@H]12	24	3	-9.06396	-2.026763070533899	3.740882261116794	0.8324209860244322	3.723300000000002	271.36
1635	O=C(O)c1ccc(C2=CC[C@H]3COc4c(O)cccc4[C@@H]3C2)cc1	24	3	-8.26169	-1.6864104094211962	3.2897016984848015	0.8747762369263837	4.060000000000002	322.36
1636	CC(=O)N1CCN(c2cccc3c2OC[C@@H]2CC=CC[C@@H]32)CC1	24	3	-9.7272	-2.0282614084159776	3.345504679049508	0.7476506052034171	2.7973000000000017	312.4130000000001
1637	S=CC1C=CC[C@H]2c3ccccc3OC[C@H]12	24	3	-8.29511	-2.0737775	4.003318937972646	0.540236700576689	3.3546000000000014	230.332
1638	CC(C1C=CC[C@H]2c3ccccc3OC[C@H]12)N1CCC(N)CC1	24	3	-9.22946	-1.9244754439632092	4.007498929379388	0.8525922341563453	3.166500000000001	312.45700000000005
1639	OC1CCN(CC2Oc3cc(C(F)F)ccc3[C@@H]3CC=CC[C@@H]23)CC1	24	3	-10.3194	-2.06388	3.8649458395538216	0.8405502309607655	3.8917000000000037	349.42100000000016
1640	O=C1CCN(C2Oc3cc(CC(F)F)ccc3[C@@H]3CC=CC[C@@H]23)CC1	24	3	-9.86532	-1.9730640000000002	4.049491993399975	0.7762111976593207	3.927400000000003	347.40500000000014
1641	Clc1ccc(C2CCCN(C3Oc4ccccc4[C@@H]4CC=CC[C@@H]34)C2)cc1	24	3	-8.99952	-1.731958431525807	3.7254305832263555	0.5941602315732194	5.987900000000005	379.93100000000015
1642	OCC1CCN(C2Oc3cc(C(F)F)ccc3[C@@H]3CC=CC[C@@H]23)CC1	24	3	-10.159	-2.0318	3.957280454938438	0.8342838886835998	4.0968000000000035	349.42100000000016
1643	COC1CCN(C2Oc3cc(C(F)F)ccc3[C@@H]3CC=CC[C@@H]23)CC1	24	3	-10.5388	-2.10776	3.971484301092282	0.7499826951172099	4.503300000000004	349.42100000000016
1644	OCc1cccc(-c2cc(O)c3c(c2)OC[C@@H]2CC=CC[C@@H]32)c1	24	3	-9.71848	-2.0264431627254	3.3927469293365338	0.8246748183276857	3.993700000000003	308.377
1645	Cc1ccc(CO)cc1-c1cc(O)c2c(c1)OC[C@@H]1CC=CC[C@@H]21	24	3	-9.50453	-1.9401040620812504	3.4784067152072096	0.8104530796921164	4.302120000000003	322.40400000000005
1646	Cc1c(CO)cccc1-c1cc(O)c2c(c1)OC[C@@H]1CC=CC[C@@H]21	24	3	-9.67514	-1.9749296824992701	3.5347304610266086	0.8104530796921164	4.302120000000003	322.40400000000005
1647	CCc1ccc(CC)c(-c2cc(O)c3c(c2)OC[C@@H]2CC=CC[C@@H]32)c1	24	3	-9.1281	-1.82562	3.4925479734807903	0.7375414439891846	5.626200000000006	334.45900000000006
1648	Oc1cccc2c1[C@@H]1CC=CC[C@H]1C(N1CCCc3ccccc31)O2	24	3	-9.6952	-1.9390399999999999	3.6852983343563155	0.7734586226178947	4.613300000000003	333.43100000000004
1649	CS(=O)(=O)c1ccc(O)c2c1OC[C@@H]1CC=CC[C@@H]21	24	3	-9.03846	-2.0735649339597177	3.7973155284338898	0.8012874092133544	2.2379	280.345
1650	Oc1cc(-c2ccccc2N2CCCCC2)cc2c1[C@@H]1CC=CC[C@H]1CO2	24	3	-10.5776	-2.0356600691267284	3.379384045296015	0.7178541696819222	5.491700000000004	361.48500000000007
1651	Cc1cccc(Oc2cccc3c2[C@@H]2CC=CC[C@H]2CO3)n1	24	2	-8.26867	-1.7628863673081454	3.463498112242384	0.7567782186141053	4.624520000000004	293.36600000000004
1652	NCCCS(=O)c1ccc(O)c2c1OC[C@@H]1CC=CC[C@@H]21	24	2	-9.42294	-2.056254086620342	4.324243608424733	0.8372028274753779	2.2908	307.415
1653	CS(=O)c1ccc(F)c2c1OC[C@@H]1CC=CC[C@@H]21	24	2	-8.19467	-1.931502242195322	4.240492156065925	0.7303825853611441	3.005300000000002	266.33699999999993
1654	OCc1ccc2c(c1OBr)[C@@H]1CC=CC[C@H]1CO2	24	2	-7.89283	-1.8603578719175395	4.0847371632960625	0.8517628068570408	3.309800000000002	311.17500000000007
1655	CC1CCN(c2cccc3c2[C@@H]2CC=CC[C@H]2CO3)CC1	24	2	-8.44235	-1.8422718056338303	3.4318214371407842	0.7098136528285578	4.3651000000000035	283.415
1656	CC(C)(C)c1ccc(OCO)c2c1OC[C@@H]1CC=CC[C@@H]21	24	2	-8.39662	-1.8322927015133386	3.852785696719369	0.6650572893783991	3.754900000000003	288.387
1657	CS(=O)(=O)Oc1cccc2c1[C@@H]1CC=CC[C@H]1C(CF)O2	24	1	-7.90504	-1.7250211510311293	4.019528249884967	0.6359945194855148	2.805300000000001	312.362
1658	CCc1cc(O)c2c(c1)OC(CF)[C@@H]1CC=CC[C@@H]21	24	1	-9.70569	-2.2266379940701726	3.9611807263888767	0.8227541945917088	3.7349000000000023	262.32399999999996
1659	CCCc1cc(CO)c2c(c1)OC(CF)[C@@H]1CC=CC[C@@H]21	24	1	-9.37053	-2.044817286993074	4.0350320699631945	0.8518907336879329	3.9117000000000033	290.378
1660	CCCc1ccc(C(F)(F)F)c2c1[C@@H]1CC(S)=CC[C@H]1CO2	24	1	-8.78255	-1.8724459514289664	4.074432988564045	0.7193346434794621	5.357600000000004	328.39900000000006
1661	CC(=O)Nc1ccc2c(c1C(F)(F)F)OC[C@@H]1CC=C(S)C[C@@H]21	24	1	-8.71796	-1.8178203211730155	4.090279092695563	0.7436129691423056	4.363500000000002	343.37
1662	CC(O)(CN)C1C=CC[C@H]2c3ccccc3OC[C@H]12	24	2	-9.44098	-2.165909355157296	4.117956129015416	0.7993713999109625	2.0646	259.349
1663	CCC(C)(c1cncc(C#N)c1)C1C=CC[C@H]2c3ccccc3OC[C@H]12	24	2	-10.2917	-2.018368428001649	4.267048264698148	0.7369845669644303	4.989480000000005	344.4580000000001
1664	CC1(O)CCC2=CC[C@H]3c4ccccc4OC[C@@H]3C21	24	2	-9.60085	-2.202586048531183	4.099954264213549	0.7218667015741457	3.2699000000000016	256.34499999999997
1665	CC(Oc1ccc(F)c(F)c1)C1C=CC[C@H]2c3ccccc3OC[C@H]12	24	2	-9.50895	-1.90179	3.82724624218036	0.7225884175186792	5.1006000000000045	342.3850000000001
1666	CC1(O)CCC2=CC[C@H]3c4c(CO)cccc4OC[C@@H]3C21	24	2	-9.4378	-2.0594968044692488	4.367854395666657	0.780508179815319	2.762200000000001	286.37100000000004
1667	CS(=O)(=O)Nc1cc2c(c3c1[C@@H]1CC=CC[C@H]1C(c1ccccc1)O3)CCC2	24	2	-10.0003	-1.8898790597170874	3.854218814706509	0.7645885669828332	4.730300000000004	395.52400000000017
1668	CNC(=O)C1Oc2c(ccc3c2CCC3)[C@@H]2CC=CC[C@@H]12	24	2	-9.21917	-2.011787827126954	3.9344394217916943	0.8048403063638448	2.732100000000001	283.371
1669	Nc1cc2c(c3c1[C@@H]1CC=CC[C@H]1C(c1ccccc1)O3)CCC2	24	2	-10.1132	-2.06434830555957	3.8116064431201764	0.5969725169765588	4.941000000000004	317.4320000000002
1670	CNc1cc2c(c3c1[C@@H]1CC=CC[C@H]1C(c1cccc(C4CC4)c1)O3)CCC2	24	2	-9.71171	-1.835340676084221	3.9912335739310247	0.6413397810354308	6.277900000000006	371.5240000000003
1671	NCc1cc2c(c3c1[C@@H]1CC=CC[C@H]1C(c1ccccc1)O3)CCC2	24	2	-10.6029	-2.12058	3.8209027002606817	0.8009921661499009	4.817500000000004	331.4590000000001
1672	CCNc1cc2c(c3c1[C@@H]1CC=CC[C@H]1C(c1ccccc1)O3)CCC2	24	2	-9.63977	-1.8905144360210124	3.829669597336344	0.7108773616166325	5.790600000000006	345.48600000000016
1673	C1=CC[C@H]2C(c3ccccc3)Oc3c(ccc4c3CCC4)[C@@H]2C1	24	2	-9.95169	-2.0750708092276504	3.560367988391145	0.6444209669856875	5.358800000000004	302.4170000000001
1674	NC(=O)CCCc1cccc2c1OC[C@@H]1CC=CC[C@@H]21	24	3	-8.91495	-1.9934434216011747	3.4503168430404134	0.855967718064394	2.9368000000000016	271.36
1675	CS(=O)(=O)NC(=O)CCC1Oc2ccccc2[C@@H]2CC=CC[C@@H]12	24	3	-8.68444	-1.8108309180138227	3.672764613037403	0.8574618472859257	2.3533999999999997	335.42500000000007
1676	NC(=O)C(CCC1Oc2ccccc2[C@@H]2CC=CC[C@@H]12)N1CCCNCC1	24	3	-10.8203	-2.082367705904169	4.048378100266277	0.7824967386239121	2.4268	369.50900000000024
1677	NC(=O)CCC1Oc2cc(-c3ccccc3)ccc2[C@@H]2CC=CC[C@@H]12	24	3	-9.91102	-1.982204	3.4451279786476032	0.8415924229623999	4.4299000000000035	333.4310000000001
1678	CCNC(=O)CCC1Oc2ccccc2[C@@H]2CC=CC[C@@H]12	24	3	-8.22781	-1.7954553394626005	3.5116346298623116	0.860909632062285	3.413700000000002	285.38700000000006
1679	CCS(=O)(=O)NC(=O)CCC1Oc2ccccc2[C@@H]2CC=CC[C@@H]12	24	3	-7.8147	-1.5951689577439754	3.737833515964482	0.8298069623224553	2.743500000000001	349.4520000000001
1680	CC(C)c1cccc2c1OC(CC(N)=O)[C@@H]1CC=CC[C@@H]21	24	3	-8.55375	-1.86658127860612	3.8490750556216025	0.8641727016232562	3.496200000000001	285.387
1681	FCCc1c(CF)ccc2c1OC[C@@H]1CC=CC[C@@H]21	24	3	-8.80331	-2.0196178241400546	4.025412079430064	0.7464471829921089	4.110300000000004	264.31499999999994
1682	Nc1ncccc1CCc1c(CF)ccc2c1OC[C@@H]1CC=CC[C@@H]21	24	3	-9.03313	-1.806626	3.8074585372321064	0.8427107450618788	4.360700000000004	338.4260000000001
1683	Oc1cccc(Cc2ccc3c(c2CC(O)F)OC[C@@H]2CC=CC[C@@H]32)c1	24	3	-10.8741	-2.1325864651061273	3.9916473236100707	0.806998359470796	4.255600000000004	354.4210000000001
1684	CC(C)c1cc2c(cc1CO)OC[C@@H]1CC=CC[C@@H]21	24	3	-9.13113	-2.0948248900175024	3.6138373474953314	0.8187185053109722	3.744500000000003	258.36099999999993
1685	OCCc1c(CF)cc(Br)c2c1OC[C@@H]1CC=CC[C@@H]21	24	3	-8.26002	-1.8469966215507814	4.175306358606518	0.8454059073339077	3.8956000000000026	341.2200000000001
1686	NC(=O)c1cc2c(c(C(O)F)c1CF)OC[C@@H]1CC=CC[C@@H]21	24	3	-9.4763	-2.020353948400671	4.455916384271376	0.8431578909403323	2.6576000000000013	309.312
1687	C1=CC[C@H]2c3cc(N4CCC(c5cccnc5)C4)ccc3OC[C@@H]2C1	24	2	-9.9925	-1.9985	3.60042537801536	0.7562801209159815	4.517700000000004	332.4470000000001
1688	O=C1CCCN1c1cc2c(cc1CO)OC[C@@H]1CC=CC[C@@H]21	24	2	-10.3437	-2.205284249767528	3.634887402183212	0.8543261675565721	2.7479000000000013	299.37
1689	CC(C)(C)c1c2c(cc(CO)c1N1CCCC1=O)OC[C@@H]1CC=CC[C@@H]21	24	2	-9.69631	-1.9016028423017255	3.9219885291914123	0.8145508284293637	4.045400000000003	355.47800000000007
1690	OCc1cc(N2CCC(C3CCOCC3)C2)cc2c1OC[C@@H]1CC=CC[C@@H]21	24	2	-10.4445	-2.010044962183682	4.014607488292124	0.8214365286429133	3.874000000000003	369.5050000000001
1691	O=C1CCCN1Cc1ccc2c(c1CO)[C@@H]1CC=CC[C@H]1CO2	24	2	-9.59482	-2.000658270283102	3.723618341506455	0.8730541734753541	2.743500000000001	313.3970000000001
1692	O=C1CCCN1c1cc2c(cc1O)OC[C@@H]1CC=CC[C@@H]21	24	2	-9.71922	-2.1209076831394618	3.637238245504287	0.8070444470339091	2.9612000000000016	285.343
1693	OCCc1cc(-c2ccncc2)cc2c1OC[C@@H]1CC=CC[C@@H]21	24	3	-9.16128	-1.910258931212798	3.5635977093730045	0.8787187205979544	3.7256000000000027	307.393
1694	CC1Oc2ccc(-c3ccc(S(N)(=O)=O)cc3)cc2[C@@H]2CC=CC[C@@H]12	24	3	-7.56437	-1.512874	3.4380519608972673	0.8324558345916733	3.8317000000000023	355.4590000000001
1695	C1=CC[C@H]2c3cc(N4CCNCC4)ccc3OC[C@@H]2C1	24	3	-8.84145	-1.9770083219665515	3.398363686541739	0.7937257561071133	2.538400000000001	270.376
1696	CC1Oc2ccc(-c3ccc(O)cc3)cc2[C@@H]2CC=CC[C@@H]12	24	3	-9.62619	-2.0523106037752132	3.399125893256242	0.7582464362459503	4.889900000000003	292.37800000000004
1697	CCCc1cc2c(cc1CC(=O)O)[C@@H]1CC=CC[C@H]1CO2	24	3	-8.77429	-1.9147070521187657	3.516853050044009	0.8582774127625862	3.708400000000002	286.371
1698	CC1Oc2ccc(N3CCNCC3)cc2[C@@H]2CC=CC[C@@H]12	24	3	-9.52474	-2.078468667846366	3.658951995521507	0.8025505326710691	2.9269000000000016	284.403
1699	CC1Oc2cc(Cl)c(CC(=O)O)cc2[C@@H]2CC=CC[C@@H]12	24	3	-8.61501	-1.9263747986840463	3.7548647943730113	0.8435052598024505	3.7978000000000023	292.762
1700	CC1Oc2ccc(-c3ccnc(CO)c3)cc2[C@@H]2CC=CC[C@@H]12	24	3	-9.98308	-2.081616076684902	3.6530813912763858	0.8503962306336162	4.071600000000003	307.39300000000003
1701	Oc1cc2c(cc1C(F)(F)Cl)OC[C@@H]1CC=CC[C@@H]21	25	2	-9.94318	-2.281121936707092	3.8915111742974595	0.6213916851941229	4.122500000000001	286.705
1702	CCc1cc2c(c(CO)c1F)OC(F)[C@@H]1CC=CC[C@@H]21	25	1	-9.3118	-2.082181779288254	4.303100783384001	0.8384249858289367	3.6182000000000025	280.314
1703	CCc1cc2c(c(COC)c1C(F)(F)F)OC(F)[C@@H]1CC=CC[C@@H]21	25	1	-9.99267	-2.039745222334765	4.277322861912652	0.557469219470315	5.152000000000004	344.34800000000007
1704	CCc1cc2c(c(CCO)c1C(F)(F)F)OC(F)[C@@H]1CC=CC[C@@H]21	25	1	-10.0088	-2.0430377447973562	4.293931952821742	0.6442953711198631	4.540400000000003	344.34800000000007
1705	Cc1ccc(Cc2ccc(O)c3c2OC(C)[C@@H]2CC=CC[C@@H]32)cc1	25	2	-10.5079	-2.144916105682613	3.6597988120494716	0.7780382943810816	5.122120000000004	320.432
1706	CC1Oc2c(N3CCN(c4ccccc4)CC3)ccc(O)c2[C@@H]2CC=CC[C@@H]12	25	2	-8.30851	-1.5701608018209472	3.597293611454475	0.7803111812438029	4.5495000000000045	376.50000000000017
1707	CCC1Oc2c(C3CCCCC3)ccc(O)c2[C@@H]2CC=CC[C@@H]12	25	2	-9.55226	-1.9917838968208332	3.8333231823211618	0.7138531343416147	5.660700000000006	312.45300000000003
1708	CCCc1c(CO)c2c(c(O)c1S(C)(=O)=O)[C@@H]1CC=CC[C@H]1C(C)O2	25	2	-10.3636	-2.07272	4.322818237743866	0.8002762733808587	3.071200000000002	366.4790000000001
1709	CC1Oc2c(CO)ccc(-c3ccccc3)c2[C@@H]2CC=CC[C@@H]12	25	2	-8.59313	-1.791791466866271	3.633248325834364	0.8165561792317988	4.676600000000003	306.40500000000003
1710	CC1Oc2c(Cc3ccc(=O)[nH]c3)ccc(CO)c2[C@@H]2CC=CC[C@@H]12	25	2	-9.83335	-1.96667	4.059755454938436	0.8450088725804802	3.288700000000002	337.4190000000001
1711	CC1Oc2c(O)ccc(O)c2[C@@H]2CC=C(c3cccc(Cl)c3)C[C@@H]12	25	2	-9.29996	-1.898346385691154	3.779052294245025	0.7079295750510809	5.109300000000003	342.822
1712	CC1Oc2c(Cc3ccc(F)cc3)ccc(O)c2[C@@H]2CC=CC[C@@H]12	25	2	-10.6811	-2.180270407636784	3.6791372735879335	0.7918345221257969	4.952800000000003	324.3950000000001
1713	O=S(=O)(c1ccccc1)c1cc(O)c2c(c1)OC(F)[C@@H]1CC=CC[C@@H]21	25	3	-10.3651	-2.07302	3.779897898058696	0.8235427806873326	3.9628000000000023	360.40600000000006
1714	Fc1cccnc1-c1ccc2c(c1)[C@@H]1CC=CC[C@H]1C(F)O2	25	3	-9.72644	-2.0736839755898635	3.7617047394100886	0.7164805286613876	4.625500000000003	299.32
1715	O=S(=O)(Cc1ccccc1)c1cc(O)c2c(c1)OC[C@@H]1CC=CC[C@@H]21	25	3	-10.2063	-2.0412600000000003	3.413788358096175	0.8496600381987479	3.8083000000000027	356.44300000000015
1716	O=S(=O)(c1ccccc1)c1cc(O)c2c(c1)OC(CBr)[C@@H]1CC=CC[C@@H]21	25	3	-10.2792	-2.0159169763124214	3.7915429078096547	0.5725065642230089	4.4307000000000025	435.3390000000001
1717	CS(=O)(=O)c1cc(-c2cccnc2N)c2c(c1O)[C@@H]1CC=CC[C@H]1CO2	25	3	-8.52023	-1.6709545780884099	3.87626208029784	0.7860076079336957	2.882100000000001	372.44600000000014
1718	OCc1ccc2c(c1)[C@@H]1CC=CC[C@H]1C(c1ccc(Cl)c(Cl)c1)O2	25	3	-9.70972	-1.9819882954413903	3.5240402836213764	0.6986981005332887	5.669200000000004	361.26800000000003
1719	CC#CCc1ccc2c(c1)OC[C@@H]1CC=CC[C@@H]21	25	1	-8.60723	-2.028743566744096	3.713281430349763	0.5352793314508019	3.694600000000003	238.32999999999996
1720	O=CC1Oc2ccc(N3CCc4ccccc43)cc2[C@@H]2CC=CC[C@@H]12	25	2	-10.5681	-2.11362	3.736499165957147	0.6036392710000441	4.390500000000004	331.4150000000001
1721	CCNC(=O)C1Oc2ccc(N3CCc4ccccc43)cc2[C@@H]2CC=CC[C@@H]12	25	2	-10.6031	-2.0037975518820685	3.6448011161449063	0.8134134253183399	4.327700000000004	374.4840000000001
1722	NC(C1CCNCC1)C1Oc2ccccc2[C@@H]2CC=CC[C@@H]12	25	2	-8.43907	-1.7992157693751412	4.060004664965623	0.8254530913947988	2.8243	298.43000000000006
1723	NC(=O)Cc1ccc2c(c1)[C@@H]1CC=CC[C@H]1CO2	25	2	-8.99261	-2.1195785038553203	3.358937755012038	0.8091387032794781	2.1566	243.30599999999995
1724	CCOc1cc2c(c(N3CCCC3)c1)OC[C@@H]1CC=CC[C@@H]21	25	1	-8.18846	-1.7457855378492615	3.435162490940608	0.7834222730361875	4.1277000000000035	299.414
1725	CCc1cc(F)cc(-c2cc(O)c3c(c2)OC[C@@H]2CC=CC[C@@H]32)c1	25	2	-10.1914	-2.080310813716707	3.491420093133632	0.7691241424721987	5.202900000000004	324.3950000000001
1726	Cc1c(CCO)cccc1-c1cc(O)c2c(c1)OC[C@@H]1CC=CC[C@@H]21	25	2	-9.82023	-1.9640460000000002	3.5589902811730987	0.819656067245937	4.3446200000000035	336.4310000000001
1727	CCC1(O)CCC2=CC[C@H]3c4ccccc4OC[C@@H]3C21	25	2	-9.049	-2.0234179128395593	4.1602981356126625	0.7891284657722047	3.660000000000003	270.372
1728	Cc1ccc(C2(C)CCC3=CC[C@H]4c5ccccc5OC[C@@H]4C32)nc1	25	2	-9.0281	-1.80562	4.083643001927463	0.6717398358827419	5.180220000000006	331.4590000000001
1729	CC1(O)CCC2=CC[C@H]3c4cccc(F)c4OC[C@@H]3C21	25	2	-9.76832	-2.184262754597074	4.2709171779133746	0.734629110066165	3.4090000000000016	274.335
1730	CCC1(C(=O)NC)CCC2=CC[C@H]3c4ccccc4OC[C@@H]3C21	25	2	-8.86369	-1.8482071267335531	4.256347191564965	0.8465315976828771	3.6613000000000024	311.42500000000007
1731	CC1CCC2=CC[C@H]3c4cc(Cl)ccc4OC[C@@H]3C21	25	2	-9.11313	-2.0906954068078325	3.932080977500263	0.617138673161972	4.808400000000004	274.791
1732	CC1(N2CCCC2)CCC2=CC[C@H]3c4ccccc4OC[C@@H]3C21	25	2	-9.66873	-2.0160695706260605	4.1552706387060585	0.7141375274265784	4.373400000000005	309.4530000000001
1733	CC1CCC2=CC[C@H]3c4cccc(CO)c4OC[C@@H]3C21	25	2	-9.32246	-2.0845654277522687	4.138335270891178	0.7893367940073963	3.647300000000002	270.37199999999996
1734	Cc1ccnc(Oc2ccc(CO)c3c2[C@@H]2CC=CC[C@H]2CO3)c1	25	3	-8.54291	-1.74381420154332	3.741803991843616	0.8634843301320212	4.116820000000003	323.3920000000001
1735	COc1ccc(S)c2c1[C@@H]1CC=CC[C@H]1CO2	25	3	-7.81675	-1.8958403470027558	3.8730442061148764	0.6061044397700551	3.4261000000000017	248.34699999999998
1736	O=c1ccc(-c2cccc3c2[C@@H]2CC=CC[C@H]2CO3)c[nH]1	25	3	-8.55532	-1.8669238806937904	3.581958409845499	0.8119486840721173	3.4841000000000015	279.33899999999994
1737	CS(=O)(=O)c1cc([SH]=O)c2c(c1O)[C@@H]1CC=CC[C@H]1CO2	25	3	-8.3186	-1.8152673417171263	4.69059453545515	0.6357468692354364	1.5421000000000002	328.4110000000001
1738	CS(=O)(=O)NCS(=O)c1cccc2c1OC[C@@H]1CC=CC[C@@H]21	25	3	-9.21914	-1.965527252182662	4.320425032524233	0.8469431110099522	1.7430999999999999	341.4540000000001
1739	C1=CC[C@H]2c3c(cccc3N3CCN(c4ccccc4)CC3)OC[C@@H]2C1	25	3	-9.38671	-1.8408852868629437	3.198834067004494	0.7470689315721042	4.455400000000004	346.47400000000016
1740	NCS(=O)c1ccc(-c2ccccc2)c2c1OC[C@@H]1CC=CC[C@@H]21	25	3	-8.38405	-1.7113870398317756	4.0609165282463175	0.8650517469636202	3.819600000000003	339.46000000000015
1741	Cc1ccc(S(=O)CN)c2c1[C@@H]1CC=CC[C@H]1CO2	25	3	-8.66502	-1.9878919223030949	4.431532008440159	0.8448726787254774	2.4610200000000004	277.389
1742	FCC1Oc2ccccc2[C@@H]2CC=CC[C@@H]12	25	3	-8.1439	-2.035975	3.6873055173507154	0.6557395174603698	3.4669000000000025	218.27099999999996
1743	CCCc1ccc2c(c1)OC(CF)[C@@H]1CC=CC[C@@H]21	25	3	-8.81347	-2.02194868799618	3.740174525922675	0.7309649111143814	4.419400000000004	260.3519999999999
1744	CCc1cc(O)c2c(c1CO)OC(CF)[C@@H]1CC=CC[C@@H]21	25	3	-10.3657	-2.2619811848192266	4.309863321592921	0.840969727849855	3.2272000000000025	292.34999999999997
1745	CCCc1cc(OC)c2c(c1)OC(CF)[C@@H]1CC=CC[C@@H]21	25	3	-9.22201	-2.012407565935224	3.8106597622708858	0.7638118510064529	4.4280000000000035	290.378
1746	CCCc1cc(O)c2c(c1C(F)(F)F)OC(C)[C@@H]1CC=CC[C@@H]21	25	3	-10.2132	-2.1295994136477163	4.195730530197167	0.7575241422141786	5.194200000000004	326.358
1747	CCCc1ccc2c(c1)OC(Cc1ccc3c(n1)NCCC3)[C@@H]1CC=CC[C@@H]21	25	3	-9.83903	-1.8594018944359882	3.9161017309870143	0.7231189604222338	5.445700000000005	374.5280000000002
1748	FC(F)c1cccc2c1OC[C@@H]1CC=C(S)C[C@@H]21	25	3	-8.54941	-2.015115262048027	4.141438520762126	0.7460591835832302	4.323900000000002	268.3279999999999
1749	OCc1ccc(C(F)(F)F)c2c1[C@@H]1CC(S)=CC[C@H]1CO2	25	3	-9.65422	-2.1067235202741226	4.174474376303957	0.769678456124709	3.897400000000002	316.3440000000001
1750	OCc1c(Cc2cccc(O)c2)ccc2c1OC[C@@H]1CC=CC[C@@H]21	25	2	-9.36401	-1.911420537193259	3.568467947887573	0.8422502225023956	3.917500000000003	322.40400000000005
1751	OCCc1c(Cc2ccccc2)ccc2c1OC[C@@H]1CC=CC[C@@H]21	25	2	-9.50704	-1.9406164136857822	3.4059619085747723	0.8532762513561549	4.254400000000004	320.4320000000001
1752	Oc1cccc(Cc2ccc3c(c2C(O)F)OC[C@@H]2CC=CC[C@@H]32)c1	25	2	-9.89807	-1.9796140000000002	4.012736224169205	0.8151163715199201	4.385600000000004	340.39400000000006
1753	Cc1c(-c2cccc(O)c2)ccc2c1OC[C@@H]1CC=CC[C@@H]21	25	2	-9.51518	-2.0286431922525776	3.4139287483370584	0.7642666592921398	4.809820000000003	292.378
1754	OC(F)Cc1c(Cc2ccccc2)ccc2c1OC[C@@H]1CC=CC[C@@H]21	25	2	-10.1966	-2.03932	3.8282757131049276	0.8288867606782269	4.550000000000004	338.42200000000014
1755	Oc1cccc(Cc2ccc3c(c2Cl)OC[C@@H]2CC=CC[C@@H]32)c1	25	2	-9.53166	-1.9874884998912574	3.479698708900255	0.7798497264455605	5.078600000000003	326.8230000000001
1756	OCCc1c(-c2cccc(O)c2)ccc2c1OC[C@@H]1CC=CC[C@@H]21	25	2	-9.59302	-1.9581670076928237	3.5360283874480114	0.838710350993913	4.036200000000003	322.40400000000005
1757	FCCc1c(Cc2ccccc2)ccc2c1OC[C@@H]1CC=CC[C@@H]21	25	2	-9.12794	-1.863232950228357	3.5246819519117167	0.7002403802773981	5.231600000000005	322.42300000000006
1758	Oc1cccc(Cc2ccc3c(c2F)OC[C@@H]2CC=CC[C@@H]32)c1	25	2	-9.63223	-2.0084587945129773	3.515148995926662	0.8237318814953121	4.564300000000004	310.368
1759	OC(F)Cc1cccc2c1OC[C@@H]1CC=CC[C@@H]21	25	2	-8.59082	-2.0248756926510056	4.026535769014064	0.815299120378544	2.959200000000002	248.29699999999994
1760	CS(=O)(=O)NC1CCN(c2ccc(CO)c3c2OC[C@@H]2CC=CC[C@@H]32)C1	25	1	-10.4666	-2.052669140037317	4.007361410928158	0.7806808306730257	1.749	378.4940000000002
1761	CCCCC1Oc2c(ccc3c2CCC3)[C@@H]2CC=CC[C@@H]12	25	3	-9.37855	-2.0465673944727665	3.7977172560674113	0.6943544921591678	5.176300000000005	282.42699999999996
1762	OC1CCN(c2cccc(C3Oc4c(ccc5c4CCC5)[C@@H]4CC=CC[C@@H]34)c2)CC1	25	3	-11.6576	-2.1283768287907416	3.8029327242744007	0.6914955801132503	5.319900000000006	401.55000000000024
1763	O=Cc1cccc(C2Oc3c(cc(-c4cc(F)cc(F)c4)c4c3CCC4)[C@@H]3CC=CC[C@@H]23)c1	25	3	-10.9747	-1.910450050816997	3.9705327641599144	0.3189465206038318	7.116500000000006	442.5050000000003
1764	OC1CCN(c2cc3c(c4c2CCC4)OC[C@@H]2CC=CC[C@@H]32)CC1	25	3	-10.2207	-2.0862916511720027	3.77453677314682	0.8012372322490711	3.5786000000000024	325.45200000000006
1765	CNc1cc2c(c3c1[C@@H]1CC=CC[C@H]1C(c1ccccc1)O3)CCC2	25	3	-9.63216	-1.9264320000000001	3.8326644466224282	0.7439228715679063	5.400500000000005	331.4590000000002
1766	OCc1cc2c(c3c1CCC3)OC[C@@H]1CC=CC[C@@H]21	25	3	-9.14044	-2.0969607504998375	3.8093852412682256	0.7823083455478747	3.1098000000000017	256.3449999999999
1767	NC(CC1Oc2ccccc2[C@@H]2CC=CC[C@@H]12)c1ccccc1Br	25	2	-9.28526	-1.8953457607562443	3.796771491312417	0.7243905504054781	5.350000000000004	384.317
1768	NC(=O)CCC1Oc2cc(F)ccc2[C@@H]2CC=CC[C@@H]12	25	2	-9.78888	-2.188860110358814	3.7069397509953363	0.8622811582586741	2.902000000000001	275.32300000000004
1769	NC(=O)CCCC1Oc2ccccc2[C@@H]2CC=CC[C@@H]12	25	2	-8.22331	-1.8387880160053793	3.560220610970207	0.8551903595530883	3.1530000000000014	271.36000000000007
1770	O=C1CCCN1c1ccc2c(c1CO)[C@@H]1CC=CC[C@H]1CO2	25	3	-9.5941	-2.0454689927873617	3.68981769064475	0.8543261675565721	2.7479000000000013	299.37000000000006
1771	NS(=O)(=O)c1ccc(C2CCN(Cc3ccc4c(c3)[C@@H]3CC=CC[C@H]3CO4)C2)cc1	25	3	-10.4635	-1.910364993485102	3.5320944981843363	0.7586843343781904	3.7657000000000034	424.5660000000002
1772	CCc1cc(N2CCCC2=O)cc2c1OC[C@@H]1CC=CC[C@@H]21	25	3	-9.57776	-2.0419852930821114	3.6526039887216744	0.7767088589099967	3.818000000000003	297.398
1773	O=C1CCCN1c1cc(Cl)c2c(c1)[C@@H]1CC=CC[C@H]1CO2	25	3	-9.28064	-2.0252016808397606	3.558937110573644	0.7362223765143442	3.9090000000000034	303.7890000000001
1774	NS(=O)(=O)c1cc2c(cc1N1CCCC1=O)[C@@H]1CC=CC[C@H]1CO2	25	3	-9.18353	-1.8745802114618	3.707570830886926	0.8267591956813662	1.9030000000000002	348.4240000000001
1775	Cc1ccc(C2CCN(c3ccc4c(c3)[C@@H]3CC=CC[C@H]3CO4)C2)cc1	25	3	-10.5602	-2.071025610286251	3.4525920748588215	0.6728838530331911	5.431120000000005	345.48600000000016
1776	CC1Oc2c(CO)cc(-c3ccncc3)cc2[C@@H]2CC=CC[C@@H]12	25	1	-9.48307	-1.9773567845122242	3.755046948107614	0.8503962306336162	4.071600000000004	307.39300000000003
1777	OCc1c(O)c(C(F)(F)F)cc2c1[C@@H]1CC=CC[C@H]1CO2	26	1	-9.96501	-2.1745434583805663	3.971535119009527	0.7820457371253875	3.345500000000002	300.27600000000007
1778	CCCc1c2c(cc(O)c1C(F)(F)F)[C@@H]1CC=CC[C@H]1CO2	26	1	-9.8361	-2.0970635661454198	3.871629962082329	0.7944488959684929	4.805700000000003	312.331
1779	Cc1cc2c(c(CO)c1C(F)F)OC(F)[C@@H]1CC=CC[C@@H]21	26	3	-9.32742	-2.035409913745	4.411182653517571	0.8306481977132333	4.162720000000002	298.30400000000003
1780	CC1Oc2c(CO)c(CS(C)(=O)=O)cc(CO)c2[C@@H]2CC=CC[C@@H]12	26	3	-10.2129	-2.084699482839193	4.31295572904552	0.8104358508070918	2.0465	352.45200000000006
1781	CCC1Oc2cccc(S(C)(=O)=O)c2[C@@H]2CC=CC[C@@H]12	26	3	-8.46219	-1.8922032078518944	3.8469985855818027	0.7854430477999921	3.310900000000002	292.4
1782	CC1Oc2c(CO)ccc(-c3ccc(C#N)cc3)c2[C@@H]2CC=CC[C@@H]12	26	3	-9.80641	-1.961282	3.7918669933999762	0.8215313312892312	4.548280000000003	331.4150000000001
1783	CC1Oc2c(CO)ccc(-c3ccsc3)c2[C@@H]2CC=CC[C@@H]12	26	3	-8.41998	-1.7951457676999127	4.009265316333165	0.8117684004022042	4.738100000000003	312.4340000000001
1784	CC1Oc2cccc(Oc3cccc(S(N)(=O)=O)c3)c2[C@@H]2CC=CC[C@@H]12	26	3	-9.21543	-1.8072945152364752	3.6258699348366825	0.8285844837505854	3.9570000000000025	371.45800000000014
1785	Oc1ccc(CN2Cc3ccccc3C2)c2c1[C@@H]1CC=CC[C@H]1CO2	26	3	-10.6415	-2.1283000000000003	3.558496258304074	0.8294717896995605	4.350200000000004	333.4310000000001
1786	CC(C)c1ccc(O)c2c1OC[C@@H]1CC=CC[C@@H]21	26	3	-9.1128	-2.147907558532257	3.7007615976852026	0.7576662584973438	3.9578000000000033	244.33399999999995
1787	CCS(=O)(=O)c1cccc(-c2ccc3c(c2)[C@@H]2CC=CC[C@H]2C(F)O3)c1	26	2	-9.9969	-1.960553391362912	3.6861474816142277	0.7210283374278206	4.885000000000005	372.4610000000001
1788	Oc1cccc2c1[C@@H]1CC(N3CCCCCC3)=CC[C@H]1C(F)O2	26	2	-9.45336	-1.9711618212705884	3.9713321375450423	0.8364109967718864	4.333700000000003	317.40399999999994
1789	CCCC1Oc2cccc(O)c2[C@@H]2CC=CC[C@@H]12	26	2	-8.71166	-2.0533579537971995	3.741334289724123	0.7966106397320403	4.003100000000003	244.33399999999997
1790	Fc1c(Cl)cccc1-c1ccc2c(c1)[C@@H]1CC=CC[C@H]1C(F)O2	26	2	-9.82402	-2.048449773984984	3.696128432295069	0.5920663728661666	5.883900000000003	332.77700000000004
1791	OCc1cc(O)c2c(c1)OC(F)[C@@H]1CC=CC[C@@H]21	26	2	-8.97345	-2.1150624485461416	4.051375413984479	0.7531839390198363	2.622300000000001	250.26899999999998
1792	CC(C)c1cc2c(c(S(C)(=O)=O)c1)OC(F)[C@@H]1CC=CC[C@@H]21	26	2	-8.44352	-1.8001645125629235	4.134854114410089	0.7736922764490912	3.9513000000000034	324.41700000000003
1793	OCc1c(Cc2ncccc2F)ccc2c1[C@@H]1CC=CC[C@H]1CO2	26	3	-9.37489	-1.9136414078933828	3.7769752006348263	0.8741619185791012	3.746000000000002	325.3830000000001
1794	C1=CC[C@H]2c3ccc(N4CCCCC4)cc3OC[C@@H]2C1	26	3	-9.06135	-2.0261794567917715	3.2279775326955855	0.7110862028130748	4.119100000000004	269.3879999999999
1795	OCCc1ccc(Br)c2c1[C@@H]1CC=CC[C@H]1CO2	26	3	-8.27308	-1.9499836564329345	3.8239235538286076	0.848283150266412	3.4261000000000017	309.2030000000001
1796	OCc1cc(-c2ccc3c(c2)OC[C@@H]2CC=CC[C@@H]32)ccc1F	26	3	-9.08717	-1.8948059279870284	3.316638548165468	0.8316885911866785	4.427200000000004	310.368
1797	Fc1ccc(OCc2cccc3c2[C@@H]2CC=CC[C@H]2CO3)cc1	26	3	-8.47283	-1.766707182855205	3.2296814197802446	0.7547426407434513	4.846900000000004	310.36800000000005
1798	NC(=O)C1Oc2ccc(N3CCC4CCCCC43)cc2[C@@H]2CC=CC[C@@H]12	26	3	-11.6133	-2.277555512200273	4.104189317930082	0.8248667202235948	3.7516000000000025	352.478
1799	CC1Oc2cc(CO)c(N3CCc4ccccc43)cc2[C@@H]2CC=CC[C@@H]12	26	3	-9.98912	-1.959027607831537	3.78349352603922	0.7991650758598356	4.703800000000004	347.4580000000001
1800	CCNCC(=O)C1Oc2ccc(N3CCc4ccccc43)cc2[C@@H]2CC=CC[C@@H]12	26	3	-11.0285	-2.0479410370856166	3.828103823540939	0.7725496170573447	4.370200000000003	388.51100000000014
1801	NC(=S)C1Oc2ccc(N3CCc4ccccc43)cc2[C@@H]2CC=CC[C@@H]12	26	3	-11.0266	-2.1624941757147003	3.767537655593875	0.6315138280355905	4.477700000000004	362.4980000000001
1802	NC(=O)CC1Oc2ccc(N3CCc4ccccc43)cc2[C@@H]2CC=CC[C@@H]12	26	3	-11.1925	-2.153997629301629	3.6749089293826778	0.8397686839483323	4.067000000000003	360.4570000000001
1803	CC(C)(C)c1c(O)c(S(C)(=O)=O)c2c(c1N1CCCC1)OC[C@@H]1CC=CC[C@@H]21	26	2	-7.46218	-1.4102194655999976	4.055071539709069	0.7493974106435549	4.135600000000004	405.56000000000023
1804	CC(C)c1cccc2c1OC[C@@H]1CC=CC[C@@H]21	26	2	-8.30319	-2.0138193764454297	3.469409041279712	0.6527737268378241	4.252200000000004	228.33499999999995
1805	CC(=S)C1C=CC[C@H]2c3cc(S(C)(=O)=O)ccc3OC[C@H]12	26	2	-9.43785	-2.0595077153637606	3.9563842450295077	0.6195885374979101	3.148200000000002	322.4510000000001
1806	CC1(CC(N)=O)C=CC[C@H]2c3cccc(-c4ccccc4)c3OC[C@@H]21	26	2	-10.054	-2.0108	3.727974685707668	0.8520947918611643	4.2874000000000025	333.4310000000001
1807	CCC(=S)C1C=CC[C@H]2c3cccc(-c4ccccc4)c3OC[C@H]12	26	2	-10.6723	-2.178474115158743	3.808344879894671	0.5178979828545738	5.801800000000005	334.4840000000001
1808	OC1CCN(C2Oc3cc(F)ccc3[C@@H]3CC=CC[C@@H]23)CC1	26	1	-9.98844	-2.1295425632750336	3.8186059413331668	0.809475268353355	3.0507000000000017	303.37700000000007
1809	CCc1cccc(-c2ccc3c(c2)OC[C@@H]2CC=CC[C@@H]32)c1	26	2	-9.06645	-1.932973634802324	3.1313714850234486	0.6766386874576894	5.3582000000000045	290.406
1810	CCc1ccc(F)c(-c2cc(CO)c3c(c2)OC[C@@H]2CC=CC[C@@H]32)c1	26	2	-9.60599	-1.921198	3.567146050403868	0.7990650267893542	4.989600000000004	338.4220000000001
1811	CC1(O)CCC2=CC[C@H]3c4cccc(-c5ccccc5)c4OC[C@@H]3C21	26	1	-10.3763	-2.07526	3.9482845193141856	0.7498319485479723	4.936900000000005	332.4430000000001
1812	CC1(CO)CCC2=CC[C@H]3c4ccccc4OC[C@@H]3C21	26	1	-9.24278	-2.0667484381075503	4.1682787722174375	0.7912070293231118	3.517500000000002	270.372
1813	CCCc1ccc2c(c1)OC[C@@H]1C3C(=CC[C@@H]21)CCC3(C)O	26	1	-9.60843	-2.048524159052738	4.124281824728937	0.8282797774431809	4.222400000000005	298.426
1814	CC1(O)CCC2=CC[C@H]3c4cc(N)ccc4OC[C@@H]3C21	26	1	-9.88144	-2.209557155558552	4.260683169816208	0.5632999490645664	2.852100000000001	271.35999999999996
1815	CC1(O)CCC2=CC[C@H]3c4cccc(S(N)(=O)=O)c4OC[C@@H]3C21	26	1	-9.38864	-1.9576667683928146	4.396065307823706	0.7673513005051759	1.9173	335.4250000000001
1816	CS(=O)(=O)NS(=O)c1cccc2c1OC[C@@H]1CC=CC[C@@H]21	26	3	-8.31955	-1.8154746487128504	4.334683139063586	0.8578255553998289	1.7006	327.4270000000001
1817	NCS(=O)c1c(-c2ccccc2)cc(O)c2c1OC[C@@H]1CC=CC[C@@H]21	26	3	-10.2496	-2.0499199999999997	4.165313147246129	0.8264132745694064	3.5252000000000026	355.4590000000002
1818	CC(Oc1cccc2c1[C@@H]1CC=CC[C@H]1CO2)N1Cc2ccccc2C1=O	26	3	-9.71199	-1.869073346955651	3.819876407474208	0.7552456418533211	4.509600000000004	361.4410000000001
1819	Oc1c(-c2ccccc2)ccc2c1[C@@H]1CC=CC[C@H]1CO2	26	3	-9.30039	-2.0295114841719215	3.2951241666693196	0.7781062100691645	4.501400000000003	278.351
1820	CCc1cc2c(c3c1[C@@H]1CC=CC[C@H]1CO3)S(=O)CNC2	26	3	-8.45423	-1.844864234169834	4.790923911072904	0.8108358916753122	2.8595000000000006	303.427
1821	CCCc1cc(O)c2c(c1C(C)C)OC(C)[C@@H]1CC=CC[C@@H]21	26	2	-9.0366	-1.9266095934191092	4.113469221597984	0.7676054608285207	5.298800000000004	300.442
1822	Oc1cc2c(c3c1[C@@H]1CC=CC[C@H]1C(CCF)O3)CCC2	26	2	-9.14095	-1.9947188237526947	4.242620758487785	0.8318636223794409	4.051300000000003	288.3620000000001
1823	CCc1cc(O)c2c(c1Br)OC(CF)[C@@H]1CC=CC[C@@H]21	26	2	-9.23158	-2.0642440419727506	4.313898310856529	0.8030113922413777	4.4974000000000025	341.2200000000001
1824	Oc1cc2c(c3c1[C@@H]1CC=CC[C@H]1C(c1ccc(F)cc1)O3)CCC2	26	2	-10.4944	-2.0988800000000003	3.779087725749817	0.7250521666163616	5.203500000000004	336.4060000000001
1825	CC(C)c1ccc2c(c1)[C@@H]1CC=CC[C@H]1C(CCC(N)=O)O2	26	3	-9.80367	-2.0901494669140073	3.6724317322760935	0.8575931398590193	3.886300000000002	299.414
1826	NCCCC1Oc2cc(Br)ccc2[C@@H]2CC=CC[C@@H]12	26	3	-8.69963	-1.9958320008523553	3.771247812635961	0.8539053810789068	3.9988000000000037	322.24600000000004
1827	CC1Oc2c(ccc(F)c2-c2cccc(O)c2)[C@@H]2CC=CC[C@@H]12	26	3	-9.51849	-1.9847423650581257	3.7306494113160484	0.748644362372389	5.0290000000000035	310.36800000000005
1828	C1=CC[C@H]2c3c(cccc3-c3ccccc3)OC[C@@H]2C1	26	3	-8.01781	-1.792836819067759	3.140548301926354	0.670958351291184	4.795800000000004	262.35200000000003
1829	CCc1cccc2c1[C@@H]1CC=CC[C@H]1CO2	26	3	-8.39556	-2.09889	3.488011620181121	0.6477405239925721	3.691200000000002	214.30799999999994
1830	O=C(CC1Oc2cc(F)ccc2[C@@H]2CC=CC[C@@H]12)NS(=O)(=O)c1ccccc1	26	3	-7.39225	-1.3970039378012298	3.597818878809072	0.7958376320104262	3.5317000000000025	401.45900000000006
1831	CNC(=O)CCC1Oc2cc(F)ccc2[C@@H]2CC=CC[C@@H]12	26	3	-9.83108	-2.14531753634126	3.706460531501656	0.868036219276375	3.162700000000002	289.35
1832	NC(=O)CC1Oc2cc(F)ccc2[C@@H]2CC=CC[C@@H]12	26	3	-9.26049	-2.1245021093509986	3.7631884186965685	0.8315588357469633	2.5119000000000007	261.29599999999994
1833	O=C(O)c1cccc2c1OC[C@@H]1CC=C(N3CCC(O)CC3)C[C@@H]21	26	3	-9.45033	-1.9290405334096794	3.7089973506587146	0.872695520345579	2.6114000000000006	329.3960000000001
1834	FCc1cccc2c1OC[C@@H]1CC=C(S)C[C@@H]21	26	3	-8.54314	-2.0720157996728976	4.169623170008127	0.7446748858447995	3.855800000000002	250.33799999999997
1835	FC(F)(F)c1cccc2c1OC[C@@H]1CC=C(N3CCCC3)C[C@@H]21	26	3	-8.66711	-1.8072173632182131	3.716594377410848	0.7504182164802852	4.571100000000004	323.3580000000001
1836	Cc1csc(C(F)c2cccc3c2OC[C@@H]2CC=C(S)C[C@@H]32)n1	26	3	-9.18968	-1.9161807405720188	4.461638222504859	0.7534031514626519	5.210120000000004	347.48
1837	OCCc1c(Cc2cccc(O)c2)ccc2c1OC[C@@H]1CC=CC[C@@H]21	26	2	-10.2368	-2.0473600000000003	3.5787409397610848	0.8310488886477123	3.9600000000000026	336.4310000000001
1838	Oc1cccc(-c2ccc3c(c2C(O)F)OC[C@@H]2CC=CC[C@@H]32)c1	26	2	-9.82506	-2.0055319743524413	3.953802825427397	0.8010781247302237	4.461800000000003	326.3670000000001
1839	Cc1c(Cc2cccc(O)c2)ccc2c1OC[C@@H]1CC=CC[C@@H]21	26	2	-9.42955	-1.9661970930718897	3.4610250005190837	0.8125185933290692	4.733620000000004	306.40500000000003
1840	CS(=O)(=O)NC1CCN(c2cccc3c2OC[C@@H]2CC=CC[C@@H]32)C1F	26	1	-10.4744	-2.09488	4.335951848897587	0.6597906239783472	2.5523000000000007	366.4580000000001
1841	CS(=O)(=O)NC1CCN(c2cc(F)cc3c2OC[C@@H]2CC=CC[C@@H]32)C1	26	1	-10.1815	-2.0362999999999998	3.9110073238441787	0.834869095657236	2.3958000000000013	366.4580000000002
1842	OC1CCN(c2cccc(CC3Oc4c(ccc5c4CCC5)[C@@H]4CC=CC[C@@H]34)c2)CC1	26	3	-9.61997	-1.727797617338514	3.8312439591534906	0.7004800674883699	5.189900000000005	415.5770000000003
1843	OC1CCN(Cc2cccc(C3Oc4c(ccc5c4CCC5)[C@@H]4CC=CC[C@@H]34)c2)CC1	26	3	-11.2426	-2.0192305685662197	3.7653964675146936	0.6892783760621534	5.315500000000005	415.5770000000003
1844	O=C1CCN(c2cccc(C3Oc4c5c(cc(CO)c4[C@@H]4CC=CC[C@@H]34)CCC5)c2)CC1	26	3	-11.4759	-2.028671677554675	4.050760519259203	0.6962783775198746	5.020400000000005	429.5600000000003
1845	OC1CCN(c2cccc(C3Oc4c(ccc5c4CCC5)[C@@H]4CC=CC[C@@H]34)c2)C1	26	3	-11.3964	-2.116258352000954	3.9733325124981107	0.7418684484720414	4.929800000000005	387.5230000000002
1846	C1=CC[C@H]2C(c3cccc(N4CCCC4)c3)Oc3c(ccc4c3CCC4)[C@@H]2C1	26	3	-10.5945	-2.002172304648129	3.6880955546332483	0.604079485550102	5.959000000000006	371.5240000000001
1847	CS(=O)(=O)c1cc(N2CCCC2)cc2c1OC[C@@H]1CC=CC[C@@H]21	26	3	-8.54558	-1.781876606477857	3.6460775941940646	0.7802551783780782	3.132500000000002	333.45300000000003
1848	OCC1CCN(c2ccc3c(c2)[C@@H]2CC=CC[C@H]2CO3)C1	26	3	-9.46477	-2.0653821409689135	3.610796412394956	0.848063854783217	2.947400000000001	285.38700000000006
1849	Oc1ccccc1C1CCN(c2ccc3c(c2)[C@@H]2CC=CC[C@H]2CO3)C1	26	3	-10.5664	-2.0722415303241077	3.5584018650686113	0.7900712316260812	4.828300000000005	347.45800000000014
1850	O=C1CCCN1c1ccc2c(c1-c1ccccc1)[C@@H]1CC=CC[C@H]1CO2	26	3	-9.64854	-1.8922343745261745	3.4269086693252513	0.7229371757719928	4.9226000000000045	345.4420000000002
1851	OCc1c(N2CCCC2)ccc2c1[C@@H]1CC=CC[C@H]1CO2	26	3	-9.48328	-2.069421354117182	3.57753434036659	0.8468999488168003	3.221300000000002	285.38700000000006
1852	C1=CC[C@H]2c3cc(N4CCCC4)ccc3OC[C@@H]2C1	26	3	-9.23752	-2.1192324299439913	3.237163393379273	0.7089617437493704	3.7290000000000036	255.36099999999993
1853	CS(=O)(=O)c1ccc(C2Oc3ccccc3[C@@H]3CC=CC[C@@H]23)c(CO)c1	26	2	-11.0116	-2.1595524336876273	3.6416077726745204	0.8356986977236417	3.765900000000003	370.4700000000002
1854	OCC1(Cc2ccccc2)Oc2ccccc2[C@@H]2CC=CC[C@H]21	26	2	-9.05315	-1.8877122676208067	3.5557142406044067	0.8650596478335394	4.102600000000003	306.40500000000003
1855	CS(=O)(=O)c1ccc(CC2Oc3ccc(F)cc3[C@@H]3CC=CC[C@@H]23)cc1	26	2	-9.33562	-1.8308657135187338	3.480848313215061	0.7554266016873413	4.282700000000004	372.4610000000001
1856	FC(F)(F)c1cc(Cl)c2c(c1)OC[C@@H]1CC=CC[C@@H]21	27	1	-9.09256	-2.085976325162115	3.630320463121844	0.6230860621750595	4.801000000000003	288.696
1857	NC(=O)C1Oc2ccc(N3CCC4CCCC43)cc2[C@@H]2CC=CC[C@@H]12	27	2	-11.0624	-2.2124800000000002	4.140659395295829	0.8413937140858103	3.361500000000002	338.451
1858	NCC1Oc2ccc(N3CCC4CCCCC43)cc2[C@@H]2CC=CC[C@@H]12	27	2	-10.293	-2.0585999999999998	4.091588518412624	0.8204488634544542	4.225000000000004	338.49500000000006
1859	CCN1CCN(c2cc(N3CCC4CCCCC43)cc3c2OC[C@@H]2CC=CC[C@@H]32)CC1	27	2	-9.46671	-1.7002713087498904	4.049692940375347	0.6365788263329347	5.0396000000000045	421.62900000000025
1860	CC1Oc2ccc(N3CCC4CCCCC43)cc2[C@@H]2CC=CC[C@@H]12	27	2	-10.3696	-2.116685736397037	4.0053449361571865	0.6514228573789066	5.286200000000005	323.48
1861	CNC(=O)[SH]=CC1Oc2ccc(N3CCC4CCCCC43)cc2[C@@H]2CC=CC[C@@H]12	27	2	-11.019	-2.0461769313729348	4.815123756894053	0.4135052074680019	4.873400000000005	412.5990000000002
1862	CS(=O)(=O)c1ccc(-c2ccc(CO)c3c2[C@@H]2CC=CC[C@H]2CO3)cc1	27	2	-8.97288	-1.7597265466587089	3.525227734044316	0.8371748690759742	3.691600000000003	370.47000000000014
1863	CCC1Oc2c(CO)ccc(-c3ccncc3)c2[C@@H]2CC=CC[C@@H]12	27	2	-8.50902	-1.73689643426141	3.8489952095650004	0.8486500584460054	4.461700000000003	321.4200000000001
1864	OCc1ccc(CC(F)F)c2c1OC[C@@H]1CC=CC[C@@H]21	27	2	-8.49275	-1.8990366315911336	3.989350083302874	0.8595529818507304	3.428700000000002	280.314
1865	CC1Oc2c(CO)ccc(N3CCc4ccccc4C3)c2[C@@H]2CC=CC[C@@H]12	27	2	-9.82888	-1.8915688379441762	3.8265856577176347	0.7953910072704996	4.572300000000005	361.4850000000001
1866	CC1Oc2c(-c3ccccc3)ccc(O)c2[C@@H]2CC=CC[C@@H]12	27	2	-9.9264	-2.1163155908323312	3.5624737297947053	0.7582464362459503	4.889900000000003	292.37800000000004
1867	OCc1ccc(-c2ccncc2)c2c1OC[C@@H]1CC=CC[C@@H]21	27	2	-7.88956	-1.6820598437305698	3.616451248337058	0.8588113322133594	3.6831000000000023	293.366
1868	CS(=O)(=O)c1cc(CO)c2c(c1O)[C@@H]1CC=CC[C@H]1CO2	27	2	-9.79527	-2.137503153691909	3.9630579306806144	0.8128140557854058	1.7302	310.3710000000001
1869	CC1Oc2c(Cc3ccc4c(c3)OCO4)ccc(O)c2[C@@H]2CC=CC[C@@H]12	27	2	-10.6555	-2.08971547796492	3.822630773002783	0.8078589344395591	4.542400000000003	350.4140000000001
1870	CC1Oc2c(CO)cc3c(c2[C@@H]2CC=CC[C@@H]12)OCC3	27	2	-8.65714	-1.9357953530732528	4.217547666673125	0.7988437047990181	2.9445000000000014	272.34400000000005
1871	CC1Oc2c(Cc3ccc(Cl)cc3)ccc(CO)c2[C@@H]2CC=CC[C@@H]12	27	2	-10.0302	-2.00604	3.716661224169206	0.7622372702180438	5.253800000000005	354.8770000000001
1872	OCc1cc(C2CCCCC2)cc2c1[C@@H]1CC=CC[C@H]1CO2	27	2	-8.87489	-1.8921329055772436	3.6043411891654618	0.8040490204524985	4.6688000000000045	298.42600000000004
1873	NC(=O)Cc1ccc2c(c1)OC[C@@H]1CC=CC[C@@H]21	27	2	-9.12411	-2.1505733510973304	3.3682040272013882	0.8091387032794781	2.1566	243.30599999999995
1874	Cc1cc(CO)c2c(c1)OC[C@@H]1CC=CC[C@@H]21	27	2	-8.69556	-2.1089830796409355	3.6901280365701368	0.7515794622683324	2.929520000000001	230.30699999999996
1875	N#Cc1cncc(C(O)c2cccc3c2[C@@H]2CC=CC[C@H]2CO3)c1	27	2	-9.46797	-1.9326412833315707	3.969678286488077	0.8609966505293786	3.4771800000000024	318.3760000000001
1876	CCN1CCN(CC2C=CC[C@H]3c4cccc(-c5ccccc5)c4OC[C@H]23)CC1	27	2	-9.89379	-1.8372306799027338	3.5746975392096747	0.7087297033928557	4.659400000000004	388.5550000000002
1877	O=C(O)Cc1cccc2c1OC[C@@H]1CC=CC[C@@H]21	27	2	-7.9434	-1.8722773352257407	3.4565717786806784	0.8135869298123304	2.7559000000000013	244.28999999999996
1878	CCN(C)c1ccc2c(c1)[C@@H]1CC=C3CCC(O)C3[C@H]1CO2	27	3	-9.02942	-1.925078812275676	4.108657648904761	0.8502609624691315	3.3359000000000014	299.41400000000004
1879	O=S(=O)(Nc1ccc2c(c1)[C@@H]1CC=C3CCCC3[C@H]1CO2)c1ccccc1	27	3	-9.39607	-1.8082745146081889	3.4753665730048793	0.7835809943018808	4.709800000000004	381.49700000000007
1880	CC1CCC2=CC[C@H]3c4ccccc4OC[C@@H]3C21	27	3	-8.79681	-2.0734280012698783	3.8796412375108726	0.6188008334586377	4.155000000000003	240.346
1881	CC1CCC2=CC[C@H]3c4cc(CO)ccc4OC[C@@H]3C21	27	3	-9.69506	-2.167881320593911	4.001093626328842	0.7893367940073963	3.647300000000002	270.37199999999996
1882	CNc1ccc2c(c1)[C@@H]1CC=C3CCC(C)(O)C3[C@H]1CO2	27	3	-9.53553	-2.0808232388820125	4.245092087974349	0.7778487259467152	3.311600000000002	285.387
1883	CN(C)CCc1ccc2c(c1)[C@@H]1CC=C3CCCC3[C@H]1CO2	27	3	-9.11484	-1.943290417466772	3.6786234894100893	0.7815643863354724	4.013100000000003	297.442
1884	CNc1ccc2c(c1)[C@@H]1CC=C3CCCC3[C@H]1CO2	27	3	-8.28034	-1.8996402777977675	3.74443860184675	0.7671365086107776	3.950700000000003	255.36099999999993
1885	CCc1ccc(S(C)(=O)=O)c(-c2cc(O)c3c(c2)OC[C@@H]2CC=CC[C@@H]32)c1	27	3	-9.30078	-1.789935945557829	3.5672454724215212	0.7933967714663561	4.467300000000003	384.4970000000001
1886	CCc1cc(-c2cc(O)c3c(c2)OC[C@@H]2CC=CC[C@@H]32)ccc1F	27	3	-8.85826	-1.8081847507422097	3.461761230257377	0.7691241424721987	5.202900000000004	324.395
1887	CC(=O)Nc1cccc(-c2cc(O)c3c(c2)OC[C@@H]2CC=CC[C@@H]32)c1	27	3	-9.36375	-1.87275	3.3215902811730986	0.7967290246193752	4.459800000000003	335.4030000000001
1888	Oc1ccc(C(F)(F)F)c2c1[C@@H]1CC=CC[C@H]1CO2	27	3	-9.23372	-2.1183606501552834	3.758938169943324	0.7254111835219585	3.853200000000002	270.25
1889	CC(=O)Nc1cccc(-c2ccc3c(c2)OC[C@@H]2CC=CC[C@@H]32)c1C	27	3	-10.1654	-2.03308	3.2431075888654064	0.7799289129942423	5.062620000000004	333.43100000000004
1890	Cc1cc(F)cc(-c2cc(O)c3c(c2)OC[C@@H]2CC=CC[C@@H]32)c1	27	3	-10.0229	-2.0899191206526546	3.492099971816444	0.7552550641942902	4.948920000000004	310.368
1891	CCc1ccc(CO)c(-c2cc(O)c3c(c2)OC[C@@H]2CC=CC[C@@H]32)c1	27	3	-10.0576	-2.01152	3.5433537427115596	0.8081841544473034	4.556100000000004	336.43100000000004
1892	Clc1ccc(Oc2cccc3c2[C@@H]2CC=CC[C@H]2CO3)cc1	27	1	-9.04269	-1.927907985781715	3.1791534968577695	0.6743992228376227	5.574500000000004	312.79600000000005
1893	CNCS(=O)c1ccc(O)c2c1OC[C@@H]1CC=CC[C@@H]21	27	1	-9.29374	-2.0781434405208894	4.577513030347564	0.8381958960758092	2.1189	293.38800000000003
1894	NCCS(=O)c1ccc(O)c2c1OC[C@@H]1CC=CC[C@@H]21	27	1	-9.21876	-2.061377402825596	4.405371329942706	0.8349402505684136	1.9007	293.388
1895	Cc1cc(C)cc(C2Oc3c(S(=O)CN)ccc(O)c3[C@@H]3CC=CC[C@@H]23)c1	27	1	-9.27003	-1.7840181052986355	4.448097789704088	0.778722823826372	4.216340000000003	383.51300000000015
1896	CC(C)(C)c1cc(S(=O)CN)c2c(c1O)[C@@H]1CC=CC[C@H]1CO2	27	1	-9.05698	-1.888510877826645	4.568284376351013	0.8144449303512098	3.155700000000002	335.46900000000005
1897	FCC1Oc2cccc(OF)c2[C@@H]2CC=CC[C@@H]12	27	1	-8.04386	-1.8959559843050744	4.229176893274419	0.7465445886217079	3.7302000000000026	252.25999999999996
1898	CCNC(=O)CCC1Oc2cc(F)ccc2[C@@H]2CC=CC[C@@H]12	27	1	-8.88661	-1.894631617972931	3.6485075210034967	0.8638632200911393	3.552800000000002	303.377
1899	NC(=O)CCCC1Oc2cc(F)ccc2[C@@H]2CC=CC[C@@H]12	27	1	-9.8708	-2.1539851509414336	3.699622839193964	0.8646813017647973	3.2921000000000014	289.35
1900	CC(C)c1cccc2c1[C@@H]1CC=CC(C(C)(O)CN)[C@H]1CO2	27	2	-8.77043	-1.8698619587467362	4.32034008450195	0.8430748658802641	3.1880000000000015	301.43000000000006
1901	CC(CN)C1C=CC[C@H]2c3c(cccc3C(C)(C)C)OC[C@H]12	27	2	-8.67882	-1.850330641121399	4.289860387150123	0.828702844125905	4.247200000000004	299.458
1902	CC(O)(CCN)C1C=CC[C@H]2c3ccccc3OC(F)[C@H]12	27	2	-8.84799	-1.9307897106291583	4.549692418225428	0.8419783134167578	2.750300000000001	291.366
1903	CCc1ccc2c(c1)OC[C@@H]1C(C(C)(O)CN)C=CC[C@@H]21	27	2	-9.8692	-2.153636002317056	4.164694395666658	0.8403077029400364	2.6270000000000007	287.403
1904	CC(O)(CCN)C1C=CC[C@H]2c3ccccc3OC[C@H]12	27	2	-8.55132	-1.9121332817353502	4.151711509897181	0.8317719398211446	2.4547000000000008	273.37600000000003
1905	CC(C)(O)C1C=CC[C@H]2c3c(cccc3S(C)(=O)=O)OC[C@H]12	27	2	-8.64083	-1.842231145907049	4.1004002682562435	0.8499746045068223	2.5293	322.4260000000001
1906	CC(O)(CCCN)C1C=CC[C@H]2c3ccccc3OC[C@H]12	27	2	-9.20034	-2.00767878425381	4.094049011051272	0.8372781315171081	2.844800000000001	287.4030000000001
1907	OCc1ccccc1C1Oc2ccccc2[C@@H]2CC=CC[C@@H]12	27	1	-9.23123	-1.9681048488434016	3.4521467771319827	0.8332185990859096	4.362400000000004	292.37800000000004
1908	O=C(O)c1ccc(C2=CC[C@H]3COc4ccccc4[C@@H]3C2)c(Cl)c1	27	3	-9.69712	-1.9794163312114679	3.2340060463108884	0.8356438428816851	5.007800000000003	340.80600000000004
1909	FC1C=C(S)C[C@H]2c3cccc(C(F)(F)F)c3OC[C@H]12	27	3	-9.35505	-2.091852773290941	4.335132286880504	0.5535157887172465	4.353100000000002	304.30800000000005
1910	OCc1cc2c(c(C(F)(F)F)c1)OC[C@@H]1CC=C(S)C[C@@H]21	27	3	-9.72108	-2.121313568415301	4.129918408134196	0.7696784561247091	3.897400000000002	316.344
1911	Oc1ccc(C2=CC[C@H]3COc4ccccc4[C@@H]3C2)cc1	27	3	-8.83149	-1.9271891154402645	3.141322429696615	0.8393931128018208	4.361800000000003	278.351
1912	O=C(O)CC1=CC[C@H]2COc3ccccc3[C@@H]2C1	27	3	-7.93146	-1.8694630502366183	3.4297022520534597	0.8134288177319822	2.973700000000002	244.29
1913	FC(F)(c1cccc2c1OC[C@@H]1CC=C(S)C[C@@H]21)N1CCCC1	27	3	-9.17028	-1.9121355609393118	4.227993678110149	0.6286173737457703	4.531400000000003	337.4350000000001
1914	CS(=O)(=O)c1ccc2c(c1)[C@@H]1CC(S)=CC[C@H]1CO2	27	3	-8.63672	-1.981399457034558	3.8108899841668364	0.810458339965156	2.7898000000000014	296.41300000000007
1915	OCc1c(Cc2ccccc2)ccc2c1OC[C@@H]1CC=CC[C@@H]21	27	3	-8.5955	-1.7922856460275862	3.390217392630923	0.860720236119113	4.2119000000000035	306.40500000000003
1916	Cc1ccc2c(c1C(C)C)OC[C@@H]1CC=CC[C@@H]21	27	3	-8.5069	-2.005095558958614	3.6353670275494565	0.6558714393357994	4.560620000000004	242.36199999999997
1917	CS(=O)(=O)c1cc2c(c(Cl)c1-c1cccc(O)c1)OC[C@@H]1CC=CC[C@@H]21	27	3	-9.56149	-1.8751624649623952	3.746753123501212	0.763352401207774	4.558300000000004	390.88800000000015
1918	OCc1ccc(Cc2ccc3c(c2)OC[C@@H]2CC=CC[C@@H]32)cc1	27	3	-8.47314	-1.7667718223235627	3.175245673173909	0.860720236119113	4.211900000000003	306.40500000000003
1919	O=P(O)(O)c1cc2c(c3c1CCC3)OC(c1ccccc1)[C@@H]1CC=CC[C@@H]21	27	2	-9.45589	-1.81978687897583	4.067885358114609	0.6045944461552571	4.161800000000003	382.3960000000001
1920	Oc1cc2c(cc1Cl)OC[C@@H]1CC=CC[C@@H]21	28	1	-8.93145	-2.2328625	3.539709008639102	0.6991042982704413	3.4878000000000027	236.69799999999998
1921	CCc1c(C(F)(F)F)c(O)c2c(c1S(C)(=O)=O)[C@@H]1CC=CC[C@H]1C(F)O2	28	3	-8.63796	-1.694043330678228	4.51681155103482	0.6056421776105243	4.114700000000003	394.38600000000014
1922	Cc1cc2c(cc1C(F)(F)F)OC(F)[C@@H]1CC=CC[C@@H]21	28	3	-9.86637	-2.20618740111646	4.022725293873512	0.4936789162241773	4.751620000000003	286.26800000000003
1923	OCc1c(C(F)F)ccc2c1OC(F)[C@@H]1CC=CC[C@@H]21	28	3	-9.02195	-2.0173693489604227	4.297359574592792	0.8357235281161877	3.854300000000002	284.27700000000004
1924	CCc1cc2c(c(CO)c1CF)OC[C@@H]1CC=CC[C@@H]21	28	3	-9.94308	-2.223340278571861	4.012711216906112	0.853836550634644	3.653000000000003	276.351
1925	CCc1cc2c(c(CN3CCCC3=O)c1CO)OC(F)[C@@H]1CC=CC[C@@H]21	28	3	-9.70777	-1.9038503332104089	4.217068895335642	0.8358986874868775	3.6015000000000024	359.44100000000003
1926	NCC(=O)C1Oc2ccc(N3CCC4CCCCC43)cc2[C@@H]2CC=CC[C@@H]12	28	1	-10.9878	-2.1146030959339233	4.250684752534751	0.827056026548928	3.794100000000002	366.50500000000005
1927	O=CC1Oc2ccc(N3CCC4CCCCC43)cc2[C@@H]2CC=CC[C@@H]12	28	1	-10.7047	-2.14094	4.206679994504098	0.5891095909111415	4.465200000000005	337.463
1928	NC(=O)C1Oc2ccc(CN3CCC4CCCCC43)cc2[C@@H]2CC=CC[C@@H]12	28	1	-10.4463	-2.010391372345196	4.0417655704510125	0.8291573716131944	3.747200000000002	366.50500000000005
1929	NC(=O)C1Oc2c(CO)cc(N3CCC4CCCCC43)cc2[C@@H]2CC=CC[C@@H]12	28	1	-10.7602	-2.0334866612369433	4.362169105022921	0.7871410720981733	3.243900000000001	382.50400000000013
1930	COc1cccc2c1[C@@H]1CC=CC[C@H]1C(C)O2	28	3	-8.28356	-2.0090584021259663	3.5878981553904197	0.6870856447686006	3.5259000000000027	230.30699999999996
1931	OCc1ccc(-c2ccc(Cl)cc2)c2c1OC[C@@H]1CC=CC[C@@H]21	28	3	-8.585	-1.790096244679987	3.456763691678672	0.7918495963041917	4.941500000000003	326.82300000000004
1932	Cc1cc(C)cc(Cc2ccc(O)c3c2OC[C@@H]2CC=CC[C@@H]32)c1	28	3	-9.79314	-1.9990163316366378	3.5899465145383136	0.7853484929402933	5.0420400000000045	320.432
1933	CC1Oc2c(CO)ccc(O)c2[C@@H]2CC=C(C3CCC3)C[C@@H]12	28	3	-9.71951	-2.072206494625519	4.111785826568898	0.8147922256762026	3.885500000000003	300.3980000000001
1934	CC1Oc2c(CO)ccc(-c3ccc(C(=O)O)cc3)c2[C@@H]2CC=CC[C@@H]12	28	3	-9.46893	-1.8570099554940052	3.673423988890735	0.8066018678511792	4.374800000000003	350.4140000000001
1935	CC1Oc2c(Cc3cncs3)cccc2[C@@H]2CC=CC[C@@H]12	28	3	-8.76503	-1.9126863544551802	3.9909068342311844	0.7578285433278438	4.564600000000003	297.42300000000006
1936	CC(C)c1cc(Br)c2c(c1O)[C@@H]1CC=CC[C@H]1CO2	28	3	-8.81596	-2.0225199331735175	3.8934026111624833	0.75786038533362	4.7203000000000035	323.2300000000001
1937	CC1Oc2c(CO)ccc(-c3ccc(CO)cc3)c2[C@@H]2CC=CC[C@@H]12	28	3	-8.83398	-1.766796	3.7286939164768986	0.8272654961481288	4.168900000000003	336.4310000000001
1938	CC1Oc2c(O)cc(S(=O)(=O)c3ccccc3)c(CO)c2[C@@H]2CC=CC[C@@H]12	28	3	-9.81142	-1.8882086593774927	3.9431657069156056	0.7884321363140628	3.5480000000000027	386.46900000000016
1939	Oc1ccc(Cc2ccc(Cl)cc2F)c2c1[C@@H]1CC=CC[C@H]1CO2	28	3	-10.6249	-2.1687986306747495	3.6142234376152356	0.7569180469523341	5.2177000000000024	344.81300000000016
1940	Oc1cccc2c1[C@@H]1CC=CC[C@H]1C(N1CCCCC1)O2	28	2	-9.22345	-2.012721799697164	3.7438802833626976	0.7995223026697797	3.6464000000000016	285.387
1941	Nc1ccc(-c2ccc3c(c2)[C@@H]2CC=CC[C@H]2CO3)cn1	28	2	-8.7357	-1.9062860237345587	3.3454080376370623	0.8076503459831262	3.7730000000000024	278.35499999999996
1942	CCN1CCN(C2Oc3c(F)ccc(O)c3[C@@H]3CC=CC[C@@H]23)CC1	28	2	-10.0133	-2.0439563034508996	3.952687106363853	0.8449611858172912	2.937100000000001	332.4190000000001
1943	NCS(=O)(=O)c1ccccc1C1Oc2cccc(O)c2[C@@H]2CC=CC[C@@H]12	28	2	-9.08827	-1.7823563874923039	3.9123936354603828	0.8084794548385106	3.265600000000002	371.45800000000014
1944	Fc1ccc2c(c1)[C@@H]1CC=CC[C@H]1C(c1ccc3c(c1)OCCO3)O2	28	2	-9.39256	-1.878512	3.5341713073292897	0.7004629365207229	4.780400000000004	338.37800000000016
1945	NS(=O)(=O)c1cccc(Oc2cccc3c2[C@@H]2CC=CC[C@H]2CO3)c1	28	2	-8.60577	-1.7211539999999999	3.3654691273269446	0.8519467347703846	3.568500000000002	357.43100000000015
1946	O=S(=O)(c1ccccc1)c1cc(O)c2c(c1)OC[C@@H]1CC=CC[C@@H]21	28	2	-10.1514	-2.07214584790743	3.390070260357712	0.8460156249699428	3.667200000000002	342.4160000000001
1947	OCc1ccc(-c2ccc3c(c2)[C@@H]2CC=CC[C@H]2C(F)O3)o1	28	2	-9.57644	-2.041703868136522	3.8447470471023966	0.8461588310139564	4.176700000000003	300.329
1948	CC(C)c1ccc(CO)c2c1OC[C@@H]1CC=CC[C@@H]21	28	1	-8.86363	-2.0334561812071272	3.725416834674819	0.8187185053109722	3.744500000000003	258.36099999999993
1949	OCc1cc(-c2ccccc2)cc2c1[C@@H]1CC=CC[C@H]1CO2	28	1	-9.68654	-2.0651772670072748	3.3573172838400174	0.8367748418140556	4.288100000000004	292.37800000000004
1950	C1=CC[C@H]2c3ccc(-c4cccc5cncnc45)cc3OC[C@@H]2C1	28	1	-9.53991	-1.9473259743395561	3.419960310524935	0.6085747524154964	4.739000000000004	314.38800000000015
1951	C1=CC[C@H]2c3cccc(N4CCCCCC4)c3OC[C@@H]2C1	28	2	-9.30238	-2.029945737773491	3.2902554676264266	0.7031347578347894	4.509200000000004	283.4149999999999
1952	CC(=O)Oc1cc2c(c(N3CCCC3)c1)OC[C@@H]1CC=CC[C@@H]21	28	2	-6.41632	-1.33789520520269	3.5227747134926783	0.474437783230927	3.6543000000000028	313.397
1953	OCc1ccc2c(c1-c1cccc(Cl)c1)OC[C@@H]1CC=CC[C@@H]21	28	3	-10.0184	-2.088980805789398	3.505405023481196	0.7918495963041917	4.941500000000003	326.8230000000001
1954	NS(=O)(=O)c1ccccc1C1=CC[C@H]2COc3ccccc3[C@@H]2C1	28	3	-8.66404	-1.768539759255264	3.308542501160388	0.9109686337868874	3.303600000000002	341.432
1955	CC(=S)C1C=CC[C@H]2c3cccc(-c4cccc(F)c4)c3OC[C@H]12	28	3	-10.834	-2.2114809894427463	3.8136677083705415	0.5242479866885006	5.550800000000004	338.4470000000001
1956	CC(=O)Nc1cccc2c1OC[C@@H]1CC=CC[C@@H]21	28	3	-8.80105	-2.074427378853955	3.374698405899613	0.7696507315701616	3.087200000000001	243.30599999999995
1957	CCOC1(C)CCC2=CC[C@H]3c4cc(N)ccc4OC[C@@H]3C21	28	1	-9.52146	-2.02998209275129	4.332635670882783	0.6652172701646932	3.8963000000000028	299.41400000000004
1958	CCNc1ccc2c(c1)[C@@H]1CC=C3CCC(C)(O)C3[C@H]1CO2	28	1	-9.56467	-2.0391944957050163	4.187604901652014	0.8181844886204973	3.7017000000000024	299.414
1959	CCC1(O)CCC2=CC[C@H]3c4cc(N)ccc4OC[C@@H]3C21	28	1	-9.2623	-2.0211995647328322	4.313644395666657	0.6149715118366981	3.2422000000000013	285.38700000000006
1960	Oc1ccc(-c2cccc3c2[C@@H]2CC=CC[C@H]2CO3)cc1	28	2	-8.9786	-1.9592911492728813	3.273602330441032	0.7781062100691646	4.501400000000003	278.35099999999994
1961	Cc1ccc([SH]=O)c2c1[C@@H]1CC=CC[C@H]1CO2	28	3	-8.74097	-2.1199966223738356	4.6173795279359116	0.6107348468678722	2.7414200000000006	248.34699999999998
1962	CCNCSc1ccc(O)c2c1OC[C@@H]1CC=CC[C@@H]21	28	3	-9.65399	-2.1586977894103194	4.1203871348176015	0.3855119771375462	3.4935000000000027	291.416
1963	CCc1cc2c(c3c1[C@@H]1CC=CC[C@H]1CO3)S(=O)CN2	28	3	-8.7657	-1.9600701070369908	4.7760322820577406	0.8069879969112054	3.1818000000000017	289.4
1964	CNCS(=O)c1cccc2c1OC[C@@H]1CC=CC[C@@H]21	28	3	-8.17336	-1.8750973825882946	4.388798861587011	0.8623352569444135	2.4133000000000004	277.389
1965	Cc1cccnc1CNCS(=O)c1ccc(O)c2c1OC[C@@H]1CC=CC[C@@H]21	28	3	-8.59886	-1.654851378574635	4.362101926161946	0.7734249340841861	3.3927200000000024	384.5010000000002
1966	OCc1ccc(Oc2cccc3c2[C@@H]2CC=CC[C@H]2CO3)cn1	28	3	-8.59926	-1.7930696602244407	3.509756532902416	0.8760447003532787	3.8084000000000024	309.36500000000007
1967	Oc1c(-c2ccc3c(c2)OCCO3)ccc2c1[C@@H]1CC=CC[C@H]1CO2	28	3	-9.84362	-1.968724	3.516506861214678	0.7901001293225554	4.272600000000003	336.38700000000006
1968	O=S1CNc2ccc3c(c21)OC[C@@H]1CC=CC[C@@H]31	28	3	-8.82833	-2.0808573365175445	4.660806473491009	0.7295738574569516	2.6194000000000006	261.34599999999995
1969	O=S(CNS(=O)(=O)c1ccccc1)c1cccc2c1OC[C@@H]1CC=CC[C@@H]21	28	3	-8.24826	-1.587378377115341	3.974906659889757	0.7785929899264545	3.1724000000000014	403.5250000000002
1970	CCCc1ccc2c(c1)OC(F)[C@@H]1CC=CC[C@@H]21	28	2	-9.01002	-2.123682080208806	3.7599440530377315	0.7036909771107344	4.376900000000004	246.32499999999996
1971	CC(CN)(CO)C1C=CC[C@H]2c3ccccc3OC[C@H]12	28	1	-8.9842	-2.008928192345361	4.249815153621876	0.8309670866047464	2.3122000000000007	273.37600000000003
1972	CC(C)(C)c1ccc2c(c1)OC[C@@H]1C(C(C)(O)CN)C=CC[C@@H]21	28	1	-9.92921	-2.0703834051996473	4.213660877878651	0.8228611069615372	3.3621000000000016	315.45700000000005
1973	CC(O)(CN)C1C=CC[C@H]2c3c(Cl)cccc3OC[C@H]12	28	1	-9.04419	-2.022342364142382	4.321465746450102	0.8244930962200934	2.718000000000001	293.79400000000004
1974	CC(N)(O)C1C=CC[C@H]2c3ccccc3OC[C@H]12	28	1	-8.61236	-2.029952719339925	4.101216427470746	0.5876635480667303	2.0221	245.32199999999997
1975	CC(O)(CN)C1C=CC[C@H]2c3ccc(-c4ccccc4)cc3OC[C@H]12	28	1	-10.5005	-2.1001000000000003	3.8817116267957443	0.8404462440319472	3.731600000000003	335.4470000000001
1976	CCc1cccc2c1OC[C@@H]1C(C(C)(O)CN)C=CC[C@@H]21	28	1	-9.49823	-2.07268371157621	4.300262322654923	0.8403077029400364	2.6270000000000007	287.403
1977	CCS(=O)(=O)c1ccc(C2Oc3ccccc3[C@@H]3CC=CC[C@@H]23)c(CO)c1	28	3	-10.4444	-2.010025717174709	3.7032853504299856	0.8043499411448501	4.156000000000005	384.4970000000002
1978	OCCc1ccccc1C1Oc2ccccc2[C@@H]2CC=CC[C@@H]12	28	3	-9.24702	-1.9281369570740514	3.4826187654912832	0.8514372501397744	4.404900000000003	306.40500000000003
1979	O=S(=O)(O)c1ccc(C2Oc3ccccc3[C@@H]3CC=CC[C@@H]23)cc1	28	3	-9.81546	-2.0035723825582146	3.4127192133872626	0.6586348010609767	4.116800000000003	342.4160000000001
1980	FC(F)(F)Cc1cccc2c1OC[C@@H]1CC=C(S)C[C@@H]21	28	1	-8.9891	-2.010023865654336	4.12054247775053	0.751788157035963	4.491100000000003	300.34499999999997
1981	Oc1ccc2c(c1C(F)(F)F)OC[C@@H]1CC=C(S)C[C@@H]21	28	1	-9.28033	-2.075144873363062	4.245995015213069	0.7062722014312655	4.110700000000001	302.317
1982	OCc1ccc2c(c1C(F)(F)F)OC[C@@H]1CC=C(S)C[C@@H]21	28	1	-9.53557	-2.080831967597622	4.242124774181941	0.7696784561247091	3.897400000000002	316.344
1983	Oc1cccc(-c2ccc3c(c2CC(O)F)OC[C@@H]2CC=CC[C@@H]32)c1	28	1	-9.46016	-1.892032	3.9409862241692046	0.8177400204944721	4.331800000000004	340.39400000000006
1984	Oc1cccc(Cc2ccc3c(c2)OC[C@@H]2CC=CC[C@@H]32)c1	28	1	-9.70652	-2.06943701732006	3.245340242419899	0.8299640359189816	4.425200000000004	292.37800000000004
1985	CC(C)c1ccc(N2CCC(NS(C)(=O)=O)C2)c2c1[C@@H]1CC=CC[C@H]1CO2	28	1	-9.04908	-1.7414962579728195	3.9839462737172244	0.8009791841782424	3.3801000000000023	390.5490000000002
1986	C1=CC[C@H]2C(c3cccc(N4CCCCC4)c3)Oc3c(ccc4c3CCC4)[C@@H]2C1	28	2	-10.5061	-1.9509337924219248	3.684080081927581	0.5586140457419078	6.349100000000006	385.55100000000016
1987	CC(C)(C)c1c(O)c(C(F)(F)F)cc2c1[C@@H]1CC=CC[C@H]1CO2	29	1	-8.06022	-1.6806720504711152	3.8854945127593714	0.6680910144025273	5.150700000000003	326.35800000000006
1988	CCc1cc2c(cc1CO)OC(F)[C@@H]1CC=CC[C@@H]21	29	2	-9.13495	-2.095701258120888	4.0199755981837475	0.8268015358516155	3.4791000000000025	262.32399999999996
1989	C1=CC[C@H]2c3cc(N4CCC5CCCCC54)ccc3OC[C@@H]2C1	29	2	-10.002	-2.0855611693988623	3.815381852556147	0.6842972150504294	4.897700000000005	309.45300000000003
1990	NC(=O)C1Oc2ccccc2[C@@H]2CC=CC[C@@H]12	29	2	-9.04329	-2.19331999253482	3.5937050627687555	0.7485336699996771	1.9826999999999997	229.27899999999997
1991	CC(C)c1cc(CO)c2c(c1O)[C@@H]1CC=CC[C@H]1C(C)O2	29	2	-10.3261	-2.253339756365881	4.124507587204574	0.8129346648658836	3.838600000000004	288.387
1992	Cc1ccccc1-c1ccc(O)c2c1OC(C)[C@@H]1CC=CC[C@@H]21	29	2	-9.39534	-1.9590638149669968	3.641486474253111	0.7338851951916795	5.198320000000003	306.40500000000003
1993	CC1Oc2c(-c3cccc(Cl)c3F)cccc2[C@@H]2CC=CC[C@@H]12	29	2	-9.02384	-1.8816007101447936	3.629782278448914	0.5852665903054423	5.976800000000003	328.8140000000001
1994	OCc1ccc(O)c2c1OC(Cc1cccnc1)[C@@H]1CC=CC[C@@H]21	29	2	-8.4355	-1.7218892271039583	3.902338506268296	0.850601061829882	3.333000000000002	323.3920000000001
1995	Cc1cccc(-c2ccc(CO)c3c2[C@@H]2CC=CC[C@H]2C(C)O3)c1	29	2	-8.43913	-1.7226301977511504	3.718293795327064	0.79036518930066	4.985020000000004	320.432
1996	CC1Oc2c(Cc3cccc(F)c3)ccc(O)c2[C@@H]2CC=CC[C@@H]12	29	2	-10.621	-2.168002546508345	3.732988778604655	0.7918345221257969	4.952800000000003	324.3950000000001
1997	CC1Oc2c(Cc3ccc4c(c3)OCCO4)ccc(O)c2[C@@H]2CC=CC[C@@H]12	29	2	-10.7607	-2.0708976805562687	3.8262263587887153	0.7923270041936912	4.584900000000004	364.4410000000001
1998	CC1Oc2c(-c3cncc(Cl)c3)ccc(S(C)(=O)=O)c2[C@@H]2CC=CC[C@@H]12	29	2	-8.59918	-1.6864379469575697	3.9782632393108077	0.7020760024261918	4.636200000000004	389.90400000000017
1999	COc1ccc(S(C)(=O)=O)c2c1[C@@H]1CC=CC[C@H]1CO2	29	3	-7.1732	-1.603976281620149	3.6613273678604203	0.7865954199426911	2.5409000000000006	294.372
[truncated: 4,727 more rows]
