# Supplementary material for: A Reinforcement Learning-Guided Genetic Algorithm Integrating Medicinal Chemistry-Inspired Molecular Transformations
Source: J Chem Inf Model. 2026 Apr 16;66(8):4576–91. doi: 10.1021/acs.jcim.6c00397 (PMC13126637; doi:10.1021/acs.jcim.6c00397)
Supplement: Supplementary file 6 [file ci6c00397_si_006.csv]

title	smiles	generation	M	DS	LE	SA	QED	logP	MW
1	c1ccc2c(c1)C[C@H]1C[C@@H]2CCN1	0	0	-7.38968	-2.0495284730208256	3.9349743488774775	0.6330755459368508	2.0783	173.259
2	CS(=O)(=O)c1cccc2c1[C@H]1CCN[C@@H](C2)C1	1	1	-7.80566	-1.8931506269211027	4.2673340949103915	0.8221353420606093	1.4818	251.35099999999997
3	CS(=O)(=O)c1ccc(C2C[C@H]3C[C@H](Cc4ccccc43)N2)cc1	1	1	-8.55578	-1.7840034535012395	4.086669750018796	0.9210400318276206	3.2231000000000014	327.449
4	CS(=O)(=O)c1ccc(N2CC[C@H]3C[C@@H]2Cc2ccccc23)cc1	1	1	-7.80861	-1.6282077387502147	3.6626657650646477	0.8482382559888587	3.3988000000000023	327.449
5	O=S(=O)(c1ccccc1)N1CC[C@H]2C[C@@H]1Cc1ccccc12	1	1	-7.41865	-1.5816614943915495	3.595026927948899	0.8537391766480512	3.1796000000000015	313.42199999999997
6	CS(=O)(=O)N1CC[C@H]2C[C@@H]1Cc1ccccc12	1	1	-6.89662	-1.6726760423380749	3.8530975564488514	0.7623072268941627	1.7503000000000002	251.35100000000003
7	Cc1cc(-c2cccc3c2[C@H]2CCN[C@@H](C3)C2)ccn1	1	1	-8.03891	-1.7975549225002831	4.099141799334805	0.8530573259105398	3.4487200000000016	264.37199999999996
8	CS(=O)(=O)c1ccc(-c2ccc3c(c2)C[C@H]2C[C@@H]3CCN2)cc1	1	1	-8.26346	-1.7230505199840753	3.8612384923373746	0.9215278169612813	3.1488000000000014	327.44900000000007
9	O=C(O)c1ccc(N2CC[C@H]3C[C@@H]2Cc2ccccc23)cc1	2	1	-6.46007	-1.3772915517073883	3.5700238029488984	0.9176540520637404	3.693500000000003	293.366
10	N#Cc1ccccc1N1CC[C@H]2C[C@@H]1Cc1ccccc12	2	1	-6.69781	-1.461581967401532	3.7207352339982815	0.7890724822634839	3.8669800000000025	274.36699999999996
11	Cc1cccc(C)c1-c1ccc2c(c1)[C@H]1CCN[C@@H](C2)C1	2	1	-7.94341	-1.7333941714794843	3.9501771328714863	0.8162656640454725	4.362140000000004	277.41100000000006
12	N#Cc1ccc(-c2ccc3c(c2)C[C@H]2C[C@@H]3CCN2)cc1	2	1	-7.7213	-1.6849257958791681	3.909643670722847	0.8618518348653418	3.6169800000000016	274.36699999999996
13	CS(=O)(=O)N1CC[C@H]2C[C@@H]1Cc1cc(Br)ccc12	2	3	-6.33235	-1.4925492086155447	4.052939823677134	0.7934428076447305	2.5128000000000013	330.247
14	O=S(=O)(Cc1cc(F)cc(F)c1)N1CC[C@H]2C[C@@H]1Cc1ccccc12	2	3	-7.5378	-1.50756	3.9700418397123487	0.8356072597139541	3.598900000000003	363.4290000000001
15	CCNc1ccc2c(c1)[C@H]1CCN(S(C)(=O)=O)[C@@H](C2)C1	2	3	-5.83856	-1.305541705071117	4.055341687582151	0.9293671515163533	2.1821	294.42
16	CCS(=O)(=O)N1CC[C@H]2C[C@@H]1Cc1ccccc12	2	3	-6.34853	-1.4963628711887444	3.9135385386092594	0.8213245631522006	2.1404000000000005	265.378
17	NS(=O)(=O)N1CC[C@H]2C[C@@H]1Cc1ccccc12	2	3	-6.90863	-1.675588895194761	3.9725494795257754	0.8099448413782935	0.9942000000000002	252.339
18	CS(=O)(=O)N1CC[C@H]2C[C@@H]1Cc1cccc(-c3ccc(C#N)cc3)c12	2	3	-7.02763	-1.405526	3.973126996808774	0.8331158139259668	3.2889800000000022	352.4590000000001
19	NS(=O)(=O)c1ccc(-c2ccc3c(c2)C[C@H]2C[C@@H]3CCN2)cc1	3	2	-7.59696	-1.5840756630150348	3.8846678629667446	0.888958036182634	2.3927000000000005	328.437
20	CCN1CC[C@H]2C[C@@H]1Cc1cccc(S(C)(=O)=O)c12	3	2	-7.30997	-1.6770221321217902	4.103125509569678	0.8327642774615304	2.2141	279.40500000000003
21	CS(=O)(=O)N1CC[C@H]2C[C@@H]1Cc1cccc(C(F)(F)F)c12	3	2	-6.52844	-1.424622403332262	4.154660374392693	0.7980672732384275	2.7691000000000017	319.348
22	NS(=O)(=O)N1CC[C@H]2C[C@@H]1Cc1cc(-c3ccccc3)ccc12	3	2	-7.08812	-1.477975188566233	3.830508422407304	0.9209854785887842	2.661200000000002	328.437
23	NCS(=O)(=O)N1CC[C@H]2C[C@@H]1Cc1ccccc12	3	2	-8.02932	-1.8925288734389234	4.196323153993876	0.8695455049037119	1.0367000000000002	266.366
24	NS(=O)(=O)N1CC[C@H]2C[C@@H]1Cc1cccc(C(F)(F)F)c12	3	2	-6.98661	-1.5246032941016867	4.255251467510101	0.860196304623386	2.0130000000000003	320.336
25	CNS(=O)(=O)N1CC[C@H]2C[C@@H]1Cc1ccc(C)cc12	3	2	-5.59413	-1.2833814393173255	4.153405335404221	0.8936046025827218	1.5633199999999996	280.393
26	NCS(=O)(=O)CN1CC[C@H]2C[C@@H]1Cc1ccccc12	3	2	-6.35895	-1.4588431808962086	4.35541549505589	0.8996626687167362	1.0792000000000006	280.393
27	NS(=O)(=O)N1CC[C@H]2C[C@@H]1Cc1ccc(C(F)(F)F)cc12	3	2	-7.71722	-1.6840354668870052	4.14901260111334	0.860196304623386	2.013000000000001	320.336
28	CC(C)(C)c1cccc2c1[C@H]1CCN(S(=O)(=O)CN)[C@@H](C2)C1	3	2	-7.05892	-1.5049668006969454	4.452843754871976	0.9087582088526182	2.3342	322.4740000000001
29	Cc1ccccc1-c1cc2c(cc1F)[C@H]1CCN(S(N)(=O)=O)[C@@H](C2)C1	3	2	-7.2831	-1.45662	4.075230095400323	0.8943446910605198	3.10872	360.4540000000001
30	O=S(=O)(CN1CC[C@H]2C[C@@H]1Cc1ccccc12)c1ccccc1	4	3	-7.37812	-1.5384443686427847	3.824336175251476	0.8684876592371708	3.222100000000002	327.44900000000007
31	Brc1ccc2c(c1)C[C@H]1C[C@@H]2CCN1	4	3	-6.61558	-1.7680881267709965	4.161888788255405	0.7482296826847941	2.8408000000000007	252.15499999999994
32	OCc1cccc(N2CCN(N3CC[C@H]4C[C@@H]3Cc3ccccc34)CC2)c1	4	3	-8.23049	-1.5839585390208408	4.044245205677086	0.907948360430375	3.0202000000000018	363.5050000000001
33	CC(C)c1ccc2c(c1)[C@H]1CCN[C@@H](C2)C1	4	3	-7.33803	-1.8345075	4.085954157314488	0.7582878540627783	3.2017000000000015	215.33999999999995
34	CS(=O)(=O)c1ccc2c(c1)C[C@H]1C[C@@H]2CCN1S(=O)(=O)CN	4	2	-7.09027	-1.511650643154694	4.330182985641207	0.8579313293858358	0.4402000000000007	344.4580000000001
35	NS(=O)(=O)N1CC[C@H]2C[C@@H]1Cc1cccc(-c3ccccc3)c12	4	2	-8.36306	-1.7438185556241599	3.8766538769527603	0.9209854785887842	2.661200000000001	328.437
36	NCCS(=O)(=O)N1CC[C@H]2C[C@@H]1Cc1ccccc12	4	2	-8.65982	-1.986698960486968	4.053069341209737	0.9008700470838542	1.0792000000000006	280.393
37	NCCS(=O)(=O)N1CC[C@H]2C[C@@H]1Cc1ccc(-c3ccccc3)cc12	4	2	-8.54008	-1.708016	3.938581249246477	0.9161031974482026	2.7462000000000018	356.49100000000004
38	Cc1ccc2c(c1)[C@H]1CCN(S(=O)(=O)CN)[C@@H](C2)C1	4	2	-7.40507	-1.6988395684128808	4.280643651804802	0.8890472745308745	1.34512	280.39300000000003
39	CNCS(=O)(=O)N1CC[C@H]2C[C@@H]1Cc1cccc(Cl)c12	4	2	-7.53897	-1.685764940033159	4.411605698571162	0.9274965673578125	1.9507999999999994	314.838
40	CCNCS(=O)(=O)N1CC[C@H]2C[C@@H]1Cc1ccccc12	4	2	-8.33435	-1.8636173148275372	4.236550363117142	0.9191018002404775	1.6874999999999998	294.41999999999996
41	CCCc1ccc2c(c1)[C@H]1CCN(S(=O)(=O)CN)[C@@H](C2)C1	4	2	-6.67891	-1.457457649276072	4.274911606122603	0.9249606008233214	1.9891999999999999	308.44700000000006
42	CCN1CC[C@H]2C[C@@H]1Cc1ccc(C(C)(C)C)c(C(C)C)c12	4	3	-7.57098	-1.6141383595139993	4.267446062564284	0.7223437288876782	5.231500000000006	299.50200000000007
43	CCN1CC[C@H]2C[C@@H]1Cc1cc(C(C)(C)C)ccc12	4	3	-7.74053	-1.7757993704970991	3.953265712762711	0.7316381334694829	4.108100000000004	257.421
44	NS(=O)(=O)c1ccc(C2CN[C@H]3Cc4ccccc4[C@@H]2C3)cc1	4	3	-7.56868	-1.5781788753855006	4.037358561207608	0.8868118533001019	2.1193999999999997	328.43700000000007
45	CCN1CC[C@H]2C[C@@H]1Cc1ccccc12	4	3	-7.67886	-1.9826731265238857	3.748517852153471	0.6750698372891504	2.810600000000001	201.31300000000002
46	CCN1CC[C@H]2C[C@@H]1Cc1c(S(N)(=O)=O)ccc(S(C)(=O)=O)c12	4	3	-6.21802	-1.296546796895172	4.359176299691311	0.8641914711438927	0.8615000000000005	358.4850000000001
47	c1ccc(N2CCN(C3CN[C@H]4Cc5ccccc5[C@@H]3C4)CC2)cc1	4	3	-8.40386	-1.680772	3.942218499934893	0.9116259882839322	2.8790000000000013	333.47900000000016
48	CCN1CC(n2ncccc2=O)[C@H]2C[C@@H]1Cc1ccccc12	4	3	-8.70804	-1.8565603660533099	4.287634890175777	0.8524358115350912	2.2184999999999997	295.386
49	CCN1CC[C@H]2C[C@@H]1Cc1ccc(S(=O)(=O)c3ccccc3)cc12	4	3	-8.42662	-1.7200766046942988	3.8083639040163746	0.8551707970023358	3.6434000000000024	341.47600000000006
50	CCN1CC[C@H]2C[C@@H]1Cc1ccc3c(c12)CS(=O)(=O)C3	4	3	-8.20543	-1.8347899264616099	4.580107448137385	0.7961322956362499	2.239	291.41600000000005
51	CS(=O)(=O)c1ccc(-c2cccc3c2C[C@H]2C[C@@H]3CCN2)cc1	5	3	-7.91403	-1.6501893282801117	3.9027245063233886	0.9215278169612813	3.1488000000000014	327.44900000000007
52	CCN1CC[C@H]2C[C@@H]1Cc1c(CCN(C)C)cccc12	5	3	-9.00236	-2.0129888917925003	4.015791658663701	0.8313511606959401	2.9147000000000016	272.436
53	CS(=O)(=O)c1cccc2c1C[C@H]1C[C@@H]2CCN1	5	3	-7.66188	-1.8582788547533788	4.256182171833467	0.8221353420606093	1.4818000000000002	251.35099999999997
54	CC(C)c1cccc2c1C[C@H]1C[C@@H]2CCN1c1ccn[nH]1	5	3	-6.62292	-1.4452396296017587	4.4050005881047785	0.9066126772880759	3.841800000000002	281.4029999999999
55	Cc1ccc(N2CC[C@H]3C[C@@H]2Cc2ccccc23)cc1	5	3	-6.35411	-1.4208221896511188	3.5314494916424977	0.7410275612774021	4.303720000000004	263.384
56	CNCCS(=O)(=O)N1CC[C@H]2C[C@@H]1Cc1ccccc12	5	3	-8.60655	-1.9244830851750816	4.024531739635361	0.9115021524438385	1.3398999999999994	294.41999999999996
57	CCNCCCS(=O)(=O)N1CC[C@H]2C[C@@H]1Cc1ccccc12	5	3	-8.40649	-1.7922696900362753	3.9981712273994487	0.8163131165395862	2.1201	322.474
58	NCCCS(=O)(=O)N1CC[C@H]2C[C@@H]1Cc1c(Br)cccc12	5	3	-8.06648	-1.760250247230828	4.233596091129122	0.8805450047894434	2.2318000000000007	373.316
59	CCNCCS(=O)(=O)N1CC[C@H]2C[C@@H]1Cc1ccccc12	5	3	-8.06267	-1.759418837069029	4.005984018117389	0.8429165846003952	1.7300000000000002	308.447
60	NCCCS(=O)(=O)N1CC[C@H]2C[C@@H]1Cc1ccccc12	5	3	-8.79472	-1.9665591763076948	4.00858437121431	0.9143819304382722	1.4693	294.41999999999996
61	NCCS(=O)(=O)N1CC[C@H]2C[C@@H]1Cc1cc(-c3ccccc3)ccc12	5	3	-7.98071	-1.596142	3.934338941554169	0.9161031974482026	2.7462000000000018	356.491
62	NCCS(=O)(=O)CN1CC[C@H]2C[C@@H]1Cc1ccccc12	5	3	-8.41462	-1.8815662324829279	4.288157650566536	0.9037309649781642	1.1217000000000006	294.41999999999996
63	CNN1CC(n2ncccc2=O)[C@H]2C[C@@H]1Cc1ccccc12	5	1	-7.21401	-1.538032099796537	4.555120947868083	0.908270285093558	1.332999999999999	296.374
64	CCN1CC(n2ncccc2=O)[C@H]2C[C@@H]1Cc1ccc(CO)cc12	5	1	-7.84406	-1.6011620426479847	4.454922556042583	0.9332806719258354	1.7107999999999997	325.4120000000001
65	CCN1CC(Cn2ncccc2=O)[C@H]2C[C@@H]1Cc1ccccc12	5	1	-9.05864	-1.88885701175398	4.275460304240696	0.8729711064446841	2.2935999999999996	309.413
66	CCN1CC(n2nccc(Cl)c2=O)[C@H]2C[C@@H]1Cc1ccccc12	5	1	-8.29548	-1.7297271515221826	4.428059260508308	0.8500152347943545	2.871900000000001	329.831
67	CSN1CC(n2ncccc2=O)[C@H]2C[C@@H]1Cc1ccccc12	5	1	-7.84855	-1.6733164823528264	4.641559890175777	0.7984944401139373	2.4766000000000004	313.42600000000004
68	CCN1CC(n2nc(CO)ccc2=O)[C@H]2C[C@@H]1Cc1ccccc12	5	1	-8.95246	-1.8274132452230578	4.439432923935559	0.9332806719258354	1.7107999999999994	325.41200000000003
69	CCN1CC[C@H]2C[C@@H]1Cc1cc(CO)c3c(c12)CS(=O)C3	5	3	-8.07754	-1.762663737096838	5.008598422651959	0.9091325061831884	2.0652	305.44300000000004
70	CN1CC[C@H]2C[C@@H]1Cc1ccc3c(c12)CS(=O)(=O)C3	5	3	-7.54852	-1.7317492554366127	4.578882161722557	0.7260706537813716	1.8489	277.389
71	CON1CC[C@H]2C[C@@H]1C(c1ccccc1)c1ccc3c(c12)CS(=O)(=O)C3	5	3	-6.3557	-1.2464553200977562	4.815386291683449	0.814273881511917	3.369900000000002	369.48600000000016
72	CCN1CC[C@H]2C[C@@H]1Cc1cc(Cl)c3c(c12)CS(=O)(=O)C3	5	3	-8.06971	-1.7609550910162903	4.64487614328036	0.7964559080437942	2.892400000000001	325.86100000000005
73	CCN1CC(c2ncccc2C)[C@H]2C[C@@H]1Cc1ccc3c(c12)CS(=O)(=O)C3	5	3	-7.72783	-1.487221576917222	4.862187507314553	0.7993713971888379	3.336120000000002	382.52900000000017
74	Oc1cccc(N2CCN(N3CC[C@H]4C[C@@H]3Cc3ccccc34)CC2)c1	5	1	-8.29443	-1.6266715547742079	4.052807629406622	0.9015366331218594	3.233500000000002	349.47800000000007
75	OCCc1cccc(N2CCN(N3CC[C@H]4C[C@@H]3Cc3ccccc34)CC2)c1	5	1	-7.82174	-1.4781699185575965	4.0718617699660475	0.8870039282410896	3.062700000000002	377.53200000000015
76	OCc1cccc(N2CCN(N3CC[C@H]4C[C@@H]3Cc3ccccc34)C2)c1	5	1	-7.95063	-1.5592468275137004	4.22098085617985	0.9226920575813433	2.9777000000000013	349.47800000000007
77	NS(=O)(=O)c1ccc(CC2CN[C@H]3Cc4ccccc4[C@@H]2C3)cc1	5	2	-8.45061	-1.7249735429384128	4.054222890490744	0.8980482395899717	2.1944999999999997	342.46400000000006
78	CCN1CC(c2ccc(S(N)(=O)=O)cc2)[C@H]2C[C@@H]1Cc1ccccc12	5	2	-8.32058	-1.664116	3.9814551716575366	0.9196932515016955	2.851700000000001	356.49100000000004
79	CC1(C2c3ccccc3[C@H]3CCN[C@@H]2C3)CCCC1	5	2	-8.19194	-1.8793599269236096	4.312647427062986	0.7927661582103942	4.1997000000000035	255.40499999999992
80	CN(C)S(=O)(=O)c1ccc(C2CN[C@H]3Cc4ccccc4[C@@H]2C3)cc1	5	2	-7.77232	-1.5544639999999998	4.050323210660786	0.9199169604392625	2.7223000000000006	356.4910000000001
81	NCS(=O)(=O)c1ccc(C2CN[C@H]3Cc4ccccc4[C@@H]2C3)cc1	5	2	-8.35752	-1.7059716262587723	4.2830014858084695	0.896548972542357	2.1619	342.46400000000006
82	CS(=O)(=O)N1CC[C@H]2C[C@@H]1Cc1cccc(-c3ccc(F)cc3)c12	5	1	-8.46726	-1.7283722099565244	3.8500649663811206	0.834558588580564	3.5564000000000027	345.4390000000001
83	CS(=O)(=O)N1CC[C@H]2C[C@@H]1Cc1cccc(-c3ccc(CO)cc3)c12	5	1	-7.42941	-1.485882	3.909064158238893	0.918849215409895	2.909600000000002	357.47500000000014
84	CS(=O)(=O)N1CC[C@H]2C[C@@H]1Cc1cccc(-c3ccc(Cl)cc3)c12	5	1	-8.01839	-1.6367470048862676	3.8448075003177724	0.8080881701884347	4.070700000000003	361.89400000000006
85	CS(=O)(=O)N1CC[C@H]2C[C@@H]1Cc1cccc(-c3ccccc3)c12	5	1	-7.7246	-1.6106904428252797	3.789779751078634	0.8474252067701548	3.4173000000000027	327.44900000000007
86	N#Cc1cccc(-c2ccc3c(c2)[C@H]2CCN[C@@H](C3)C2)c1	6	3	-7.16418	-1.5633522448708919	3.9656111645193732	0.8618518348653418	3.6169800000000025	274.36699999999996
87	Fc1cccc(F)c1N1CC[C@H]2C[C@@H]1Cc1ccccc12	6	3	-6.52838	-1.424609310258848	3.7559700710808173	0.7559004552128735	4.273500000000003	285.337
88	c1ccc(N2CCN(C3[C@@H]4Cc5ccccc5[C@H]3CCN4)CC2)cc1	6	3	-8.39952	-1.679904	3.9373077307041235	0.9116259882839322	2.8790000000000013	333.4790000000001
89	CCN1CC[C@H]2C[C@@H]1Cc1c(CO)cccc12	6	1	-8.35178	-2.025604182465945	4.032075519557172	0.8439750423577587	2.3029	231.339
90	CCCc1cccc2c1C[C@H]1C[C@@H]2CCN1CC	6	1	-7.94731	-1.8731989310638872	3.939784048529205	0.7810001182559868	3.7631000000000023	243.39399999999992
91	CCN1CC[C@H]2C[C@@H]1Cc1c(CCN(C)C)ccc(CO)c12	6	1	-8.86016	-1.8889924590253253	4.304911000529544	0.9046595151754168	2.4070000000000014	302.46200000000005
92	CCN1CC[C@H]2C[C@@H]1Cc1c(CCN(C)C)cc(CO)cc12	6	1	-8.67971	-1.8505203897589553	4.2489971047479065	0.9046595151754168	2.407	302.46200000000005
93	CCN1CC[C@H]2C[C@@H]1Cc1c2cccc1S(C)(=O)=O	6	1	-7.97212	-1.8289297603041828	4.076679355723526	0.8327642774615304	2.2141	279.40500000000003
94	Cc1cccc2c1[C@H]1CCN(S(=O)(=O)CCN)[C@@H](C2)C1	6	2	-8.13103	-1.8181535807090117	4.216832346922811	0.9159923582843439	1.38762	294.42
95	CC(c1ccccn1)S(=O)(=O)N1CC[C@H]2C[C@@H]1Cc1ccccc12	6	2	-6.68923	-1.3654333560097933	4.334515198183051	0.8600107614157755	3.2767000000000017	342.46400000000006
96	NCCS(=O)(=O)N1CC[C@H]2C[C@@H]1Cc1cccc(N3CCCCCC3)c12	6	2	-8.94819	-1.7548844392821472	4.146378810225802	0.8752493793744567	2.459600000000001	377.55400000000026
97	CNCCCS(=O)(=O)N1CC[C@H]2C[C@@H]1Cc1ccccc12	6	2	-8.24142	-1.7984252849487123	4.014884787348159	0.8429165846003952	1.7300000000000002	308.447
98	CCN1CC(Cn2ncccc2=O)[C@H]2C[C@@H]1Cc1cccc(CO)c12	6	1	-8.16921	-1.633842	4.565621423011817	0.9225542261025511	1.7858999999999998	339.4390000000001
99	CC1(C2c3cccc(CO)c3[C@H]3CCN[C@@H]2C3)CCCC1	6	2	-7.44333	-1.6242677689302691	4.572256745476674	0.8682949884079956	3.692000000000002	285.43100000000004
100	CC1(C2c3ccccc3[C@H]3CCN(S(=O)(=O)c4ccccc4)[C@@H]2C3)CCCC1	6	2	-5.91226	-1.1173121175967669	4.120962774232878	0.7069851757215765	5.3010000000000055	395.5680000000002
101	c1ccc2c(c1)C(c1cnccn1)[C@H]1C[C@@H]2CCN1	6	2	-7.63167	-1.7508251737079499	4.35021973764714	0.8457136780957516	2.4577	251.33299999999997
102	CS(=O)(=O)c1ccccc1-c1cccc2c1C[C@H]1C[C@@H]2CCN1	6	2	-7.54469	-1.5731766145922716	3.9983510797499626	0.9215278169612812	3.1488000000000014	327.4490000000001
103	c1ccc(C2(C3CCCC3)c3ccccc3[C@H]3CCN[C@@H]2C3)nc1	6	2	-7.44922	-1.5205656651446091	4.410416452363653	0.8871130648535094	4.407100000000003	318.464
104	c1ccc2c(c1)[C@H]1CCN[C@H](C1)C2(C1CCCC1)N1CCNCC1	6	2	-6.74393	-1.3765989467539799	4.669504913902115	0.8754574722191633	2.826500000000001	325.50000000000006
105	CCN1CC[C@H]2C[C@@H]1Cc1cc(CCO)c3c(c12)CS(=O)C3	6	3	-7.9095	-1.6863110660147007	4.987345741824129	0.9275028056229716	2.1077000000000004	319.47
106	CCCN1CC[C@H]2C[C@@H]1Cc1ccc3c(c12)CS(=O)C3	6	3	-7.77529	-1.738607698477434	4.872478687796903	0.8340732391570305	2.963000000000002	289.444
107	CCN1CC[C@H]2C[C@@H]1Cc1c(-c3ccccc3)c(CO)c3c(c12)CS(=O)C3	6	3	-6.92635	-1.3329766790005215	4.806655024412839	0.880648203054435	3.7322000000000033	381.54100000000017
108	CCN1CC[C@H]2C[C@@H]1Cc1cc(C(F)(F)F)c3c(c12)CS(=O)C3	6	3	-7.8548	-1.637839019535511	4.987225104039776	0.7766210105328858	3.591700000000003	343.4140000000001
109	CN1CC[C@H]2C[C@@H]1Cc1cc(CO)c3c(c12)CS(=O)C3	6	3	-7.75297	-1.7336167947516545	5.017592662388553	0.8555804217718459	1.6751	291.416
110	CCN1CC[C@H]2C[C@@H]1Cc1ccc3c(c12)CS(=O)C3	6	3	-8.05073	-1.8469641311437475	4.911329270219831	0.7849306303426514	2.5729000000000006	275.41700000000003
111	CN1CC(c2ccc(O)cc2)[C@H]2C[C@@H]1Cc1ccc3c(c12)CS(=O)(=O)C3	6	1	-8.09312	-1.5871914156095401	4.667285435134592	0.8396747580634983	2.9482000000000017	369.48600000000016
112	CCCc1cc2c(c3c1CS(=O)(=O)C3)[C@H]1CCN(C)[C@@H](C2)C1	6	1	-7.8683	-1.6775271965008494	4.612183953383141	0.841030809304645	2.801400000000001	319.47
113	CN1CC(c2ccccc2O)[C@H]2C[C@@H]1Cc1ccc3c(c12)CS(=O)(=O)C3	6	1	-9.09143	-1.7829761144793408	4.696792711641869	0.8396747580634983	2.9482000000000017	369.48600000000016
114	CN1CC[C@H]2C[C@@H]1Cc1c(N)cc3c(c12)CS(=O)(=O)C3	6	1	-7.52773	-1.6832515996264492	4.858880973296436	0.7348346800327924	1.4310999999999998	292.40400000000005
115	CN1CC[C@H]2C[C@@H]1Cc1cc(Cl)c3c(c12)CS(=O)(=O)C3	6	1	-7.74721	-1.7323288195966144	4.644315039230502	0.7385810892810392	2.502300000000001	311.83400000000006
116	CC#CCc1cc2c(c3c1CS(=O)(=O)C3)[C@H]1CCN(C)[C@@H](C2)C1	6	1	-7.78566	-1.6234223329476047	4.949679578943077	0.7427093098585131	2.4147000000000007	329.4650000000001
117	CCc1cc2c(c3c1C[C@H]1C[C@@H]3CCN1C)CS(=O)(=O)C2	6	1	-7.43765	-1.6230282913137286	4.770620341455069	0.7994258435107129	2.4113000000000007	305.44300000000004
118	CN1CC[C@H]2C[C@@H]1Cc1ccc3c(c12)CS(=O)(=O)C3c1cccc(O)c1	6	1	-8.307	-1.6291367345928949	4.847122649271806	0.8389817216269642	3.143900000000002	369.48600000000005
119	NS(=O)(=O)c1ccc(CCC2CN[C@H]3Cc4ccccc4[C@@H]2C3)cc1	6	1	-7.95647	-1.591294	4.08992334608874	0.8843455910052639	2.584600000000001	356.49100000000004
120	NS(=O)(=O)c1ccc(C=C2CN[C@H]3Cc4ccccc4[C@@H]2C3)cc1	6	1	-7.40068	-1.510657479135051	4.143075609701993	0.8817640736150929	2.4192	340.44800000000004
121	c1ccc(-c2ccc(N3CCN(N4CC[C@H]5C[C@@H]4Cc4ccccc45)CC3)cc2)nc1	6	3	-8.62668	-1.5493974668883386	3.989547674488609	0.6298461095994123	4.5899000000000045	410.5650000000001
122	OCc1ccc(N2CCN(N3CC[C@H]4C[C@@H]3Cc3ccccc34)CC2)cc1	6	3	-8.03242	-1.5458399497480446	3.9911677056770865	0.907948360430375	3.0202000000000018	363.5050000000001
123	Oc1cccc(CN2CCN(N3CC[C@H]4C[C@@H]3Cc3ccccc34)CC2)c1	6	3	-9.44725	-1.818124110200564	4.0177540518309325	0.9068439032655108	3.2291000000000016	363.5050000000001
124	CCOc1cccc(N2CCN(N3CC[C@H]4C[C@@H]3Cc3ccccc34)C2)c1	6	3	-7.65631	-1.4734575464997413	4.14631385952324	0.820347396222948	3.8841000000000028	363.5050000000001
125	OCC1C[C@H]2C[C@H](Cc3ccccc32)N1N1CCNCC1	6	3	-8.25385	-1.8011377333243457	4.568425842006797	0.8501438526283904	0.9717999999999998	287.40700000000004
126	c1ccc(N2CCN(N3CC[C@H]4C[C@@H]3Cc3ccccc34)CC2)cc1	6	3	-8.46575	-1.69315	3.8793254800157078	0.8323681298894223	3.5279000000000025	333.4790000000001
127	Clc1cccc2c1[C@H]1CCN(c3ccn[nH]3)[C@@H](C2)C1	6	3	-7.33261	-1.6822161043366197	4.384430604946001	0.863854741102887	3.3718000000000012	273.76700000000005
128	c1ccc2c(c1)C[C@H]1C[C@@H]2CCN1c1ccn[nH]1	6	3	-7.1826	-1.6929550555168322	4.214856336497646	0.829433693532327	2.7184	239.322
129	CCC(C)c1cccc2c1C[C@H]1C[C@@H]2CCN1c1ccn[nH]1	6	3	-6.5115	-1.3882564645495572	4.6541620536373145	0.9185240272199708	4.231900000000003	295.4299999999999
130	CC(=O)Nc1cccc2c1[C@H]1CCN(c3ccn[nH]3)[C@@H](C2)C1	6	3	-6.92006	-1.4753617492238056	4.346593995256592	0.8954193690301742	2.676800000000001	296.3740000000001
131	CC(=O)c1cc(F)c2c(c1)C[C@H]1C[C@@H]2CCN1c1ccn[nH]1	6	3	-6.9914	-1.4905714883286147	4.475991007619228	0.867072204710755	3.0601000000000003	299.34899999999993
132	CC(C)c1cn[nH]c1N1CC[C@H]2C[C@@H]1Cc1c(F)cccc12	6	3	-7.10452	-1.5146887533627613	4.384092106520328	0.9092767687036146	3.9809000000000028	299.393
133	Nc1ncc(N2CC[C@H]3C[C@@H]2Cc2ccccc23)cn1	6	3	-6.3277	-1.414916734122542	4.002819504680307	0.8606403073580533	2.3675000000000006	266.348
134	CS(=O)(=O)N1CC[C@H]2C[C@@H]1Cc1cccc(S(=O)(=O)c3ccccc3)c12	7	2	-7.3366	-1.438825637054801	3.9845286015851284	0.8062444062045938	2.5831000000000017	391.5140000000001
135	Fc1cc(Cl)ccc1-c1ccc2c(c1)[C@H]1CCN[C@@H](C2)C1	7	2	-7.64851	-1.6690417156488901	3.938668936150174	0.8153182082389766	4.537800000000003	301.79200000000003
136	NS(=O)(=O)c1ccccc1C1CN[C@H]2Cc3ccccc3[C@@H]1C2	7	2	-7.95592	-1.6589239970849623	4.176478840927889	0.8868118533001019	2.1193999999999997	328.43700000000007
137	CC(C)(C)c1cccc2c1C[C@H]1C[C@@H]2CCN1S(C)(=O)=O	7	2	-7.09288	-1.5477933092970657	4.115636082894717	0.7994780440384762	3.0478000000000014	307.459
138	COc1ccc(-c2cccc3c2C[C@H]2C[C@@H]3CCN2)cc1	7	2	-6.9902	-1.525386696327634	3.7700900727079594	0.9036047657473242	3.7539000000000025	279.3829999999999
139	CCN1CC[C@H]2C[C@@H]1Cc1c(CCO)cccc12	7	1	-6.56117	-1.5464825998392469	4.038344699416779	0.8833338269372655	2.3454000000000006	245.36599999999999
140	CCN1CC[C@H]2C[C@@H]1Cc1c2ccc(O)c1CO	7	1	-7.79137	-1.8364435205778102	4.246055280690709	0.8399104618459335	2.0085	247.338
141	CCCc1ccc2c(c1CO)C[C@H]1C[C@@H]2CCN1CC	7	1	-7.93065	-1.7733472505758707	4.2014175695948754	0.9099831809022189	3.2554000000000016	273.41999999999996
142	CCc1ccc2c(c1CO)C[C@H]1C[C@@H]2CCN1CC	7	1	-6.88394	-1.579284147020915	4.219615495055889	0.9020053332424188	2.8653000000000013	259.393
143	CCN1CC[C@H]2C[C@@H]1Cc1c(Cc3cc(C)ccn3)cccc12	7	1	-7.86312	-1.6395738594604659	4.0663628113019925	0.8483098308732314	4.104820000000004	306.45300000000003
144	CCN1CC[C@H]2C[C@@H]1Cc1c(-c3ncnc4ccnn34)cccc12	7	1	-8.40516	-1.7156961005376217	4.366169453029517	0.7284807870257526	2.915300000000001	319.41200000000003
145	CCCN1CC[C@H]2C[C@@H]1Cc1c(CO)cccc12	7	1	-6.91147	-1.629049101655796	4.022387007109087	0.8847711334286925	2.6930000000000005	245.36599999999996
146	Cc1ccc(C2c3ccccc3[C@H]3CCN[C@@H]2C3)cc1	7	2	-7.33958	-1.6411799806297904	3.895131288615138	0.8204329175354229	3.9761200000000025	263.38399999999996
147	CCc1cccc2c1[C@H]1CCN(S(=O)(=O)CCN)[C@@H](C2)C1	7	2	-8.1096	-1.7696598026578039	4.258946286696268	0.9195331717170594	1.6416	308.447
148	CC(C)(C)c1cccc2c1C[C@H]1C[C@@H]2CC2C(N)CS(=O)(=O)N21	7	2	-7.97492	-1.6628857709520468	5.061165032765217	0.7903824156070245	2.1275000000000004	334.485
149	CCNCSS(=O)(=O)N1CC[C@H]2C[C@@H]1Cc1ccccc12	7	2	-8.42119	-1.8376543150764366	4.523661710425081	0.5125088024550762	2.335699999999999	326.487
150	CN1CC(Cn2ncccc2=O)[C@H]2C[C@@H]1Cc1ccccc12	7	1	-8.51187	-1.8147367815258297	4.2132658997911605	0.8491706707774422	1.9034999999999995	295.386
151	CN1CC[C@H]2C[C@@H]1C(C1(C)CCCC1)c1cc(CO)ccc12	7	2	-8.18981	-1.7460733588163417	4.394684203362589	0.8908348211045921	4.034200000000004	299.4579999999999
152	CC1(C2c3ccccc3[C@H]3CCN(S(=O)c4ccccc4)[C@@H]2C3)CCCC1	7	2	-6.97614	-1.342558768968172	4.666466536694086	0.6761481970009594	5.634900000000005	379.5690000000002
153	Clc1ccc(-c2cccc3c2C[C@H]2C[C@@H]3CCN2)cc1	7	2	-7.78744	-1.7413245210700963	3.8165464929462782	0.8179284383960177	4.398700000000003	283.8019999999999
154	CC1(C2c3ccccc3[C@H]3CCN(S(C)(=O)=O)[C@@H]2C3)CCCC1	7	2	-7.97143	-1.6621580556469875	4.32452611365516	0.8236718801565258	3.8717000000000033	333.4970000000002
155	CC1(C2c3cc(S(C)(=O)=O)ccc3[C@H]3CCN[C@@H]2C3)CCCC1	7	2	-7.39854	-1.54270223297783	4.458105285252793	0.8992535056160913	3.603200000000002	333.4970000000002
156	Brc1cccc(C2c3ccccc3[C@H]3CCN[C@@H]2C3)c1	7	2	-7.27156	-1.625970246246837	4.028258537637301	0.8165145032713617	4.430200000000004	328.2530000000001
157	c1cncc(C2(C3CCCC3)c3ccccc3[C@H]3CCN[C@@H]2C3)c1	7	2	-7.33926	-1.498120174134906	4.425377990825192	0.8871130648535094	4.407100000000003	318.46400000000006
158	Clc1ccc(C2(C3CCCC3)c3ccccc3[C@H]3CCN[C@@H]2C3)cc1	7	2	-8.58342	-1.716684	4.241348138188531	0.735038678504855	5.665500000000006	351.9210000000001
159	CC(C)(C)c1ccc2c(c1)[C@H]1CCN[C@H](C1)C2C1(C)CCCC1	7	2	-7.29603	-1.5213274203928393	4.455137947974686	0.7221043827321142	5.497200000000006	311.51300000000015
160	c1ccc2c(c1)C[C@H]1C[C@@H]2CCN1N1CCNCC1	7	2	-8.04642	-1.8459753493307653	4.232128855379777	0.8244381136360677	1.6108999999999998	257.381
161	Oc1cccc(CN2CCN(N3CC[C@H]4C[C@@H]3Cc3ccccc34)C2)c1	7	2	-9.09238	-1.783162424807722	4.185552684351676	0.9217393107146413	3.186600000000002	349.47800000000007
162	Oc1cccc(CCN2CCN(N3CC[C@H]4C[C@@H]3Cc3ccccc34)C2)c1	7	2	-9.17663	-1.766043266917865	4.219757321061701	0.903326530516209	3.2291000000000016	363.5050000000001
163	O=C(O)C1CN(N2CCNCC2)[C@H]2Cc3ccccc3[C@@H]1C2	7	2	-7.33866	-1.564607569090264	4.444823351714239	0.8506872896841506	0.9216000000000009	301.3900000000001
164	Clc1ccc(N2CCN(N3CC[C@H]4C[C@@H]3Cc3ccccc34)CC2)cc1	7	2	-7.68278	-1.5067171207169376	3.931313923112916	0.7878915292389698	4.181300000000004	367.9240000000001
165	OCc1cccc(CN2CCN(N3CC[C@H]4C[C@@H]3Cc3ccccc34)CC2)c1	7	2	-9.36706	-1.770207948272906	4.019214689335834	0.887172879604696	3.0158000000000023	377.53200000000015
166	OCc1cccc2c1[C@H]1CCN(N3CCN(Cc4ccccc4)CC3)[C@@H](C2)C1	7	2	-8.49093	-1.604634941404119	4.085647868205157	0.8871728796046963	3.0158000000000014	377.5320000000001
167	CCN1CCN(N2CC[C@H]3C[C@@H]2Cc2ccccc23)CC1	7	2	-7.96072	-1.7371715231594693	4.081988087596297	0.8256620356985696	2.3431999999999995	285.4350000000001
168	CCOCC1C[C@H]2C[C@H](Cc3ccccc32)N1N1CCNCC1	7	2	-7.7411	-1.6141309306572216	4.601046837637061	0.9198518668054935	2.016	315.4610000000001
169	COC1C[C@H]2C[C@H](Cc3ccccc32)N1N1CCNCC1	7	2	-7.33415	-1.6004427396743037	4.64874470056759	0.8937206490696153	1.5834	287.40700000000004
170	CN1CCN(N2CC[C@H]3C[C@@H]2Cc2ccccc23)CC1	7	2	-7.61271	-1.7022537052992424	4.11397126478461	0.772863343388869	1.9530999999999994	271.408
171	CC1(C)C[C@H]2C[C@H](Cc3ccccc32)N1N1CCNCC1	7	2	-7.74924	-1.6910228037323618	4.475141571711335	0.8545610189058398	2.389500000000001	285.43500000000006
172	CC(C)c1ccc2c(c1)C[C@H]1C[C@@H]2CCN1N1CCNCC1	7	2	-7.82726	-1.6687774391016152	4.341429812564282	0.9057090618360617	2.7343	299.462
173	O=S1(=O)Cc2ccc3c(c2C1)[C@@H]1C[C@H](C3)NCC1c1ccccc1O	7	2	-8.63572	-1.7271439999999998	4.803790653781046	0.825203798496261	2.606000000000001	355.459
174	CN1CC(c2ccccc2OO)[C@H]2C[C@@H]1Cc1ccc3c(c12)CS(=O)(=O)C3	7	2	-8.08169	-1.5553219656690356	4.861962732089777	0.6356195622510287	3.094400000000002	385.4850000000002
175	CN1CC(c2ccccc2CO)[C@H]2C[C@@H]1Cc1ccc3c(c12)CS(=O)(=O)C3	7	2	-7.156	-1.3771728421069873	4.744933960861007	0.8663902726730863	2.7349000000000014	383.51300000000015
176	CN1CC(c2ccccc2Cl)[C@H]2C[C@@H]1Cc1ccc3c(c12)CS(=O)(=O)C3	7	2	-7.90004	-1.5493253122370594	4.638251547400705	0.744360388470957	3.8960000000000026	387.9320000000002
177	CN1CC(Cc2cccc(F)c2O)[C@H]2C[C@@H]1Cc1ccc3c(c12)CS(=O)(=O)C3	7	2	-8.05798	-1.5228150821094464	4.8951400976127335	0.8399294941620641	3.1624000000000017	401.50300000000016
178	CCN1CC[C@H]2C[C@@H]1Cc1cc(CO)c3c(c12)CS(=O)(=O)C3	7	1	-7.99873	-1.7053349659351118	4.711235318147411	0.9011840749462904	1.7313	321.44200000000006
179	CNC(=O)CCc1cc2c(c3c1CS(=O)C3)[C@H]1CCN(C)[C@@H](C2)C1	7	3	-8.03679	-1.640502889158535	4.883202538336503	0.9088360783322188	1.8614	346.49600000000015
180	CN1CC[C@H]2C[C@@H]1Cc1c(-c3cccc(F)c3)c(F)c3c(c12)CS(=O)C3	7	3	-6.99424	-1.3716833170288922	4.851706848856006	0.7492164628757538	4.128000000000004	373.4680000000002
181	O=S1Cc2c(F)cc3c(c2C1)[C@H]1CCN[C@@H](C3)C1	7	3	-7.39594	-1.7432397757496116	5.175186204543064	0.7769333001924857	1.9796999999999998	265.353
182	CN1CC[C@@H]2c3c(ccc4c3CS(=O)C4)C[C@H]1C2c1cccc(F)c1F	7	3	-7.94332	-1.55781321856584	4.978575806576101	0.7567066936634276	3.854700000000003	373.468
183	O=S1Cc2ccc3c(c2C1)[C@H]1CC(c2ccc(O)cc2)N[C@@H](C3)C1	7	3	-7.5849	-1.5482612291696776	5.042573008836347	0.8381310477838567	3.2875000000000014	339.46000000000004
184	NS(=O)(=O)Cc1ccc(CC2CN[C@H]3Cc4ccccc4[C@@H]2C3)cc1	7	2	-9.62623	-1.925246	4.164790653781047	0.8831137578582577	2.3356000000000003	356.49100000000004
185	CNS(=O)(=O)c1ccc(CC2CN[C@H]3Cc4ccccc4[C@@H]2C3)cc1	7	2	-8.33522	-1.667044	4.082638730704123	0.8847046900188577	2.4552000000000005	356.49100000000004
186	c1ccc(CC2CN[C@H]3Cc4ccccc4[C@@H]2C3)cc1	7	2	-7.94053	-1.7755564857376405	3.874029828380456	0.8734948787467063	3.547100000000002	263.38399999999996
187	OCc1ccc2c(c1)[C@H]1CCN(c3ccn[nH]3)[C@@H](C2)C1	7	3	-7.41218	-1.657413834146439	4.373136062698561	0.8785861850071444	2.2107	269.348
188	CC(C)(C)c1cccc2c1[C@H]1CCN(c3ccn[nH]3)[C@@H](C2)C1	7	3	-6.66994	-1.4220359860489402	4.461830568058788	0.8615508181900429	4.015900000000003	295.43000000000006
189	c1cc2c(cc1-c1ccc3c(c1)[C@H]1CCN[C@@H](C3)C1)OCO2	7	3	-7.67224	-1.6357270640521686	3.963503894732116	0.8730063628528729	3.474000000000002	293.36600000000004
190	c1ccc(N2CCN(C3[C@@H]4Cc5ccccc5[C@H]3CCN4)C2)cc1	7	1	-7.84358	-1.6010640630582735	4.164558760055961	0.9181627079352409	2.836500000000001	319.45200000000006
191	CCN1CC[C@@H]2c3ccccc3C[C@H]1C2N1CCN(c2ccccc2)CC1	7	1	-8.30364	-1.5980362630845812	3.9319546102116565	0.8268321620556544	3.6113000000000026	361.5330000000001
192	c1ccc(N2CCN(CC3[C@@H]4Cc5ccccc5[C@H]3CCN4)CC2)cc1	7	1	-10.862	-2.130213459870955	3.97818577097339	0.9202608702375245	3.1266000000000016	347.5060000000002
193	CS(=O)(=O)c1cccc2c1[C@H]1CCN[C@@H](C2)C1N1CCN(c2ccccc2)CC1	7	1	-8.87723	-1.6484602269254705	4.303879613850905	0.839918727457508	2.2824999999999998	411.5710000000002
194	c1ccc(CN2CCN(C3[C@@H]4Cc5ccccc5[C@H]3CCN4)CC2)cc1	7	1	-10.4391	-2.047275946321017	3.9145023390207276	0.9210396367752108	2.874600000000001	347.5060000000002
195	CN1CC[C@@H]2c3ccccc3C[C@H]1C2N1CCN(c2ccccc2)CC1	7	1	-8.20797	-1.6097153537301605	3.9041643616135193	0.8258330338998364	3.2212000000000023	347.50600000000003
196	CS(=O)(=O)c1ccc2c(c1)C(c1ccccn1)(C1CCCC1)[C@H]1C[C@@H]2CCN1	7	1	-6.84573	-1.2937213659067284	4.577863628933733	0.8570540157270997	3.8106000000000027	396.5560000000003
197	c1ccc(CC2(C3CCCC3)c3ccccc3[C@H]3CCN[C@@H]2C3)nc1	7	1	-8.14999	-1.629998	4.493760653781045	0.8882245628198614	4.601500000000003	332.49100000000004
198	Brc1ccc2c(c1)[C@H]1CCN[C@H](C1)C2(c1ccccn1)C1CCCC1	7	1	-7.01049	-1.402098	4.543147514487906	0.7564449885840597	5.169600000000004	397.3600000000002
199	c1ccc(C2(CC3CCCC3)c3ccccc3[C@H]3CCN[C@@H]2C3)nc1	7	1	-7.05341	-1.410682	4.493666499934893	0.8733204805479049	4.797200000000004	332.49100000000004
200	CS(=O)(=O)c1cccc2c1C(c1ccccn1)(C1CCCC1)[C@H]1C[C@@H]2CCN1	7	1	-7.06858	-1.3358360573117816	4.645126876796981	0.8570540157270997	3.8106000000000027	396.5560000000003
201	c1ccc(C2(N3Cc4ccccc4C3)c3ccccc3[C@H]3CCN[C@@H]2C3)nc1	7	1	-7.26804	-1.373530454204992	4.530376632596737	0.7360936123214027	4.190200000000003	367.49600000000015
202	Cc1cccc2c1C(c1ccccn1)(C1CCCC1)[C@H]1C[C@@H]2CCN1	7	1	-7.72392	-1.544784	4.528500529040921	0.860870499912843	4.715520000000003	332.4910000000001
203	CCCc1cccc2c1C(c1ccccn1)(C1CCCC1)[C@H]1C[C@@H]2CCN1	7	1	-7.32132	-1.4089886909411302	4.569009225596272	0.7937881017812207	5.359600000000004	360.5450000000002
204	CC(C)(C)c1cccc2c1C(c1ccccn1)(C1CCCC1)[C@H]1C[C@@H]2CCN1	7	1	-6.59153	-1.2456820813872556	4.616424312694418	0.7286600560889939	5.7046000000000054	374.57200000000023
205	c1ccc(-c2ccc(C3(C4CCCC4)c4ccccc4[C@H]4CCN[C@@H]3C4)nc2)cc1	7	1	-8.05014	-1.4697477563582129	4.324643450342595	0.5826978356781944	6.074100000000006	394.56200000000007
206	Fc1cccc2c1C[C@H]1C[C@@H]2CCN1c1ccn[nH]1	7	3	-7.53319	-1.7282323122363772	4.367313297253692	0.8515429677651175	2.857500000000001	257.31199999999995
207	Clc1cccc2c1C[C@H]1C[C@@H]2CCN1c1ccn[nH]1	7	3	-7.61087	-1.7460533264434424	4.342029231319626	0.8638547411028868	3.3718000000000012	273.76699999999994
208	CC(C)c1cn[nH]c1N1CC[C@H]2C[C@@H]1Cc1ccccc12	7	3	-6.64927	-1.450989671009477	4.242714585582711	0.9066126772880759	3.8418000000000028	281.40299999999996
209	CC(C)c1cn[nH]c1N1CC[C@H]2C[C@@H]1Cc1c2cccc1S(C)(=O)=O	7	3	-7.51895	-1.50379	4.483145699795928	0.9135087401290348	3.245300000000002	359.49500000000006
210	CCc1cn[nH]c1N1CC[C@H]2C[C@@H]1Cc1c(F)cccc12	7	3	-6.05813	-1.3219923473753725	4.353181924800869	0.9165549282112254	3.419900000000002	285.366
211	CC(C)c1cn[nH]c1N1CC[C@H]2C[C@@H]1Cc1c(CCl)cccc12	7	3	-6.92516	-1.443995679651492	4.502636394435276	0.8356965292551322	4.580600000000004	329.87499999999994
212	CS(=O)(=O)N1CC[C@H]2C[C@@H]1Cc1cccc(-c3ccc(C#N)c(CO)c3)c12	7	1	-8.03962	-1.5472255903940995	4.207340691507046	0.8849997435085083	2.7812800000000015	382.4850000000002
213	CON1CC[C@H]2C[C@@H]1C(c1ccc(Cl)cc1)c1ccc3c(c12)CS(=O)(=O)C3	7	1	-6.42916	-1.2372924188877248	4.846726568253614	0.7592362972757655	4.023300000000003	403.9310000000002
214	CON1CC[C@H]2C[C@@H]1C(c1ccccc1CO)c1ccc3c(c12)CS(=O)(=O)C3	7	1	-7.56599	-1.4298377115715415	4.935061385343989	0.8597271309588111	2.8622000000000014	399.51200000000017
215	CON1CC[C@H]2C[C@@H]1C(c1ccccc1)c1cc(Cl)c3c(c12)CS(=O)(=O)C3	7	1	-5.45991	-1.0507601694170432	4.870937557264603	0.7592362972757655	4.023300000000003	403.9310000000002
216	CNN1CC[C@H]2C[C@@H]1C(c1ccccc1)c1ccc3c(c12)CS(=O)(=O)C3	7	1	-6.51565	-1.2778240959131089	4.862374599375757	0.8854673646091362	2.9429000000000016	368.5020000000002
217	CON1CC[C@H]2C[C@@H]1Cc1ccc3c(c12)CS(=O)(=O)C3	7	1	-6.70827	-1.5000147731422513	4.810614330728478	0.7916712394848147	1.7805	293.38800000000003
218	CCON1CC[C@H]2C[C@@H]1C(c1ccccc1)c1ccc3c(c12)CS(=O)(=O)C3	7	1	-6.01941	-1.1584359946209084	4.874865083584437	0.8096578929292604	3.7600000000000033	383.5130000000002
219	CON1CC[C@H]2C[C@@H]1C(c1ccccc1F)c1ccc3c(c12)CS(=O)(=O)C3	7	1	-6.73469	-1.2960916948028935	4.859173721100768	0.791234500228902	3.509000000000002	387.47600000000017
220	C=C1[C@@H]2Cc3cccc(N4CCC4)c3[C@H]1CCN2	8	3	-8.12536	-1.915165718527309	4.33576540947595	0.7585761206055409	2.4545000000000003	240.3499999999999
221	C=C1[C@@H]2Cc3cccc(N4CCCC4=O)c3[C@H]1CCN2	8	3	-8.21949	-1.8379338380379746	4.4186149729175055	0.7931038750069266	2.3712	268.35999999999984
222	CCCc1ccc2c(c1)C[C@@H]1NCC[C@H]2C1CN1CCNCC1	8	3	-7.93678	-1.65493303119991	4.3997644846958845	0.8919145742691668	2.1620999999999997	313.4890000000001
223	CS(=O)(=O)c1ccc(C2c3ccccc3[C@H]3CCN[C@@H]2C3)cc1	8	1	-7.7612	-1.6183220703797687	4.006122896871943	0.9219204037448165	3.071200000000001	327.44900000000007
224	CS(=O)(=O)c1ccc2c(c1)C[C@H]1C[C@@H]2CCN1	8	1	-7.53684	-1.8279522001988358	4.090769671833468	0.8221353420606093	1.4818000000000002	251.35099999999997
225	Cc1cc(C)cc(C2[C@@H]3Cc4ccccc4[C@H]2CCN3)c1	8	1	-8.1621	-1.7811162418951936	4.0373662032320325	0.8276258207897778	4.088840000000002	277.41099999999994
226	CCN1CC[C@H]2C[C@@H]1Cc1ccc(N3CCN(c4ccccc4)CC3)cc12	8	3	-9.75884	-1.8780896336594957	3.75060462875401	0.8135404678146674	4.1372000000000035	361.53300000000013
227	c1ccc2c(c1)C[C@H]1C[C@@H]2C(c2ccc3c(c2)OCCO3)CN1	8	3	-7.76365	-1.6188329306942086	4.117636882885931	0.8771333191459926	3.2432000000000007	307.3930000000001
228	CCN1CC[C@H]2C[C@@H]1Cc1c(CO)cc(-c3ccccc3)cc12	8	3	-8.14912	-1.6992089818807892	3.9407347975247244	0.9272350241278792	3.9699000000000035	307.437
229	CCN1CC[C@H]2C[C@@H]1Cc1c(C(=O)N3CCc4ccccc4C3)cccc12	8	3	-8.01276	-1.5420563809839551	3.928036232940962	0.8078505306671957	4.009100000000004	360.5010000000001
230	CCN1CC[C@H]2C[C@@H]1Cc1c2cccc1N1CCOCC1	8	3	-8.77351	-1.9145368421643816	3.9683290305243366	0.8310761834710266	2.6472000000000007	286.4190000000001
231	CCCN1CC[C@H]2C[C@@H]1Cc1c2ccc(CO)c1Cl	8	3	-6.95216	-1.5949348883855645	4.2391693412097355	0.9172281851462742	3.346400000000003	279.8109999999999
232	NS(=O)(=O)C1CN[C@H]2Cc3ccccc3[C@@H]1C2	8	3	-7.35647	-1.7842060495110323	4.516275230214189	0.7570603323245579	0.34530000000000105	252.339
233	CCN1CC[C@H]2C[C@@H]1Cc1c2ccc(F)c1CO	8	3	-8.14198	-1.9190830900950824	4.220670665306093	0.8699347185385502	2.4420000000000006	249.32899999999998
234	NCCS(=O)(=O)N1CC[C@H]2C[C@@H]1Cc1cccc(-c3ccccc3)c12	8	1	-9.20835	-1.84167	3.976638941554169	0.9161031974482026	2.7462000000000018	356.49100000000004
235	NCCS(=O)(=O)N1CC[C@H]2C[C@@H]1Cc1c(F)cccc12	8	1	-9.17136	-2.050778440612247	4.212653775494238	0.9123317123384149	1.2183	298.383
236	NCCS(=O)(=O)N1CC[C@H]2C[C@@H]1Cc1c(Br)cccc12	8	1	-8.77159	-1.961387151075738	4.285697182087645	0.8959062549590565	1.8417000000000006	359.289
237	CCCc1ccc2c(c1)C[C@H]1C[C@@H]2CCN1S(=O)(=O)CCN	8	1	-7.65423	-1.631887319150604	4.154883457105226	0.9020147382688657	2.0317	322.4740000000001
238	CCN1CC(Cc2ccc(CS(N)(=O)=O)cc2)[C@H]2C[C@@H]1Cc1ccccc12	8	2	-9.75062	-1.876507693921916	4.18716233248938	0.861656607500804	3.0679000000000016	384.54500000000013
239	NS(=O)Cc1ccc(CC2CN[C@H]3Cc4ccccc4[C@@H]2C3)cc1	8	2	-8.75658	-1.7874294076550268	4.61165894290228	0.8989618826632526	2.669500000000001	340.4920000000001
240	O=[SH](=O)Cc1ccc(C2CN[C@H]3Cc4ccccc4[C@@H]2C3)cc1	8	2	-8.91274	-1.8584347587430525	4.6885778702567675	0.8519762215034781	2.583400000000001	327.44900000000007
241	NS(=O)(=O)Cc1ccc(C=C2CN[C@H]3Cc4ccccc4[C@@H]2C3)cc1	8	2	-8.20409	-1.640818	4.242733172323399	0.8897153227972071	2.5603000000000007	354.4750000000001
242	CCN1CC(CC(=O)NC)[C@H]2C[C@@H]1Cc1ccccc12	8	2	-7.85825	-1.7571581184187721	4.1851351725100105	0.9144039358514835	2.1727999999999996	272.392
243	CCN1CC(C(F)S(=O)(=O)c2ccccc2)[C@H]2C[C@@H]1Cc1ccccc12	8	2	-8.76774	-1.7194952826964618	4.478722168322462	0.8179179926254668	3.806200000000003	373.49300000000017
244	CN1CC[C@H]2C[C@@H]1Cc1ccccc12	8	2	-7.56302	-2.0213021178085038	3.7068062366606593	0.6026613069747769	2.4205000000000005	187.286
245	CCN1CC(CCn2ncccc2=O)[C@H]2C[C@@H]1Cc1ccccc12	8	2	-8.8008	-1.7964557773571832	4.2819760677482686	0.8681233743756531	2.683700000000001	323.44000000000005
246	CCN1CC(n2ncccc2=O)[C@H]2C[C@@H]1Cc1cc(S(N)(=O)=O)ccc12	8	2	-7.25501	-1.4228245215888766	4.469085714233502	0.8593939189140353	0.8659000000000004	374.4660000000001
247	CCN1CC(C)[C@H]2C[C@@H]1Cc1ccccc12	8	2	-8.77526	-2.193815	4.023829531748722	0.6956943344958324	3.0566000000000013	215.33999999999997
248	CCCN1CC(Cn2ncccc2=O)[C@H]2C[C@@H]1Cc1ccccc12	8	2	-8.96929	-1.8308486545873113	4.265265738077939	0.8681233743756531	2.683700000000001	323.44000000000005
249	O=c1cccnn1C1(N2CCCC2)CN[C@H]2Cc3ccccc3[C@@H]1C2	8	2	-8.18746	-1.637492	4.866238158978551	0.9067789226017209	1.6937	336.439
250	CCN1CC(On2ncccc2=O)[C@H]2C[C@@H]1Cc1ccccc12	8	2	-8.91291	-1.8584702061934424	4.624034127432427	0.8612159540559063	1.474599999999999	311.385
251	CCN1CC[C@H]2C[C@@H]1Cc1c(CC(C)(C)O)cccc12	8	3	-8.02767	-1.7950415820935737	4.248987566703031	0.9143936863939954	3.1240000000000014	273.42
252	c1ccc2c(c1)[C@H]1CCN[C@H](C1)C2(CN1CCCCCC1)C1CCCC1	8	3	-7.85122	-1.5397509225196133	4.475438433695283	0.837206285805649	4.839800000000005	352.56600000000014
253	CC1c2ccccc2[C@H]2CCN[C@@H]1C2	8	3	-7.85229	-2.098612777256511	4.198161935754328	0.658096550450841	2.6393000000000004	187.28599999999994
254	NC(C=O)CC1(C2CCCC2)c2ccccc2[C@H]2CCN[C@@H]1C2	8	3	-8.80336	-1.8356274521334899	5.015059243032561	0.8406397607208624	2.8801000000000005	312.45700000000005
255	CC(=O)NC1(C2CCCC2)c2ccccc2[C@H]2CCN[C@@H]1C2	8	3	-7.72743	-1.6474936115878347	4.567381284406546	0.8808442645410277	3.0574000000000012	298.43
256	CN1CCC(C2(C3CCCC3)c3ccc(CO)cc3[C@H]3CCN[C@@H]2C3)CC1	8	3	-7.99254	-1.5381650401696172	4.705991328809513	0.8518211097676486	3.797900000000003	368.56500000000017
257	CN1CC[C@H]2C[C@@H]1C(C1(C)CCCC1)c1c(C(=O)O)cccc12	8	3	-7.40415	-1.5438719988406902	4.365941024897765	0.8875315133231158	4.2401000000000035	313.4409999999999
258	CC(C)(C)c1c(S(C)(=O)=O)ccc2c1C[C@H]1C[C@@H]2CCN1	8	3	-7.0327	-1.5346609566626637	4.468190738765162	0.8675865775520355	2.779300000000001	307.459
259	Oc1cccc(CCN2CCN(CN3CC[C@H]4C[C@@H]3Cc3ccccc34)CC2)c1	8	3	-9.07482	-1.685151768795874	3.9193572333388236	0.8469717301357963	3.3141000000000025	391.55900000000014
260	c1ccc2c(c1)C[C@H]1C[C@@H]2C(N2CCCNCC2)CN1N1CCNCC1	8	3	-7.93004	-1.555208796291205	4.625695830144987	0.8234168290782701	0.8847000000000023	355.53000000000014
261	c1ccc(CN2CCN(N3CC[C@H]4C[C@@H]3Cc3ccccc34)CC2)cc1	8	3	-9.36757	-1.8371316240363988	3.8520966327110093	0.841019658603767	3.523500000000002	347.5060000000001
262	c1ccc(NN2CCN(N3CC[C@H]4C[C@@H]3Cc3ccccc34)CC2)cc1	8	3	-8.0083	-1.5705568450271192	4.151578289515744	0.9180988969862351	3.3504000000000023	348.4940000000001
263	CCN1CCN(N2C(CO)C[C@H]3C[C@@H]2Cc2ccccc23)CC1	8	1	-7.39288	-1.541522041394267	4.426984758890523	0.9195448669757317	1.704099999999999	315.4610000000001
264	CCCC1(C)C[C@H]2C[C@H](Cc3ccccc32)N1N1CCNCC1	8	1	-7.76063	-1.6182032171637561	4.761662830073071	0.9245221686740153	3.1697000000000015	313.4890000000001
265	CC1C[C@H]2C[C@H](Cc3ccccc32)N1N1CCNCC1	8	1	-8.08102	-1.806971004753535	4.536161275577328	0.8426482560356494	1.9994	271.4080000000001
266	OCC1C[C@H]2C[C@H](Cc3ccccc32)N1c1ccccc1	8	1	-6.6291	-1.4465882161634172	3.949455866820692	0.9109460927693679	3.356200000000002	279.38300000000004
267	CN1CCN(N2C(CO)C[C@H]3C[C@@H]2Cc2ccccc23)CC1	8	1	-6.8099	-1.4518755583100713	4.458998351714237	0.8920861440322179	1.3139999999999996	301.4340000000001
268	Cc1cc2c(c3c1CS(=O)(=O)C3)[C@H]1CCN(C)[C@@H](C2)C1	8	3	-7.82748	-1.7502777372520053	4.614904324944788	0.7348863177599614	2.1573200000000003	291.41600000000005
269	CCN1CC(c2ccccc2O)[C@H]2C[C@@H]1Cc1ccc3c(c12)CS(=O)(=O)C3	8	3	-9.1571	-1.7622847166654405	4.706157537284582	0.8641671154570807	3.338300000000002	383.51300000000015
270	CCOc1ccccc1C1CN(C)[C@H]2Cc3ccc4c(c3[C@@H]1C2)CS(=O)(=O)C4	8	3	-8.06006	-1.523208165161376	4.603485808420912	0.7933271172108181	3.641300000000003	397.5400000000002
271	CN1CC(c2ccccc2)[C@H]2C[C@@H]1Cc1ccc3c(c12)CS(=O)(=O)C3	8	3	-8.64995	-1.7299900000000001	4.5634618076272	0.7897716615449819	3.242600000000002	353.48700000000014
272	O=S1(=O)Cc2ccc3c(c2C1)[C@H]1CCN[C@@H](C3)C1	8	3	-6.60917	-1.5577963083382316	4.769935527819145	0.7714772689431706	1.5067000000000002	263.36199999999997
273	Cc1cc2c(c3c1C[C@H]1C[C@@H]3CCN1C)CS(=O)(=O)C2	8	3	-7.22079	-1.6146177291250705	4.729921357911822	0.7348863177599614	2.1573200000000003	291.41600000000005
274	CN1CC[C@H]2C[C@@H]1Cc1ccc3c(c12)CS(=O)C3	8	3	-7.83153	-1.8459093233552943	4.922224961939514	0.7132797228766302	2.1828000000000003	261.39
275	CCCN1CC[C@H]2C[C@@H]1Cc1cc(Cl)c3c(c12)CS(=O)(=O)C3	8	1	-8.09701	-1.726288332338541	4.618236062564283	0.8294114519367385	3.2825000000000024	339.8880000000001
276	CCc1ccc2c(c1)C(C1(C)CCCC1)[C@H]1C[C@@H]2CCN1C	8	3	-8.53458	-1.8195785697942657	4.3341809066592925	0.7334246735483129	5.104300000000005	297.48599999999993
277	CN1CC[C@H]2C[C@@H]1C(C1(C)CCCC1)c1cc(CN)ccc12	8	3	-9.12342	-1.9451196796131032	4.412477609955996	0.8939091830244867	4.000600000000002	298.47399999999993
278	c1ccc(C2c3ccccc3[C@H]3CCN[C@@H]2C3)nc1	8	3	-8.00074	-1.8354956386075583	4.118121761938637	0.8410848824759886	3.0627000000000004	250.34499999999994
279	CN1CC[C@H]2C[C@@H]1Cc1cc(CO)cc(S(C)(=O)=O)c12	8	3	-7.82331	-1.749345296905388	4.243985283985746	0.8937479904843703	1.3163	295.40400000000005
280	CN1CC[C@H]2C[C@@H]1Cc1cc(CO)ccc12	8	3	-7.36685	-1.8417125	3.934573555307799	0.7765037912118288	1.9128	217.31199999999998
281	Cc1ccc2c(c1)C(C1(C)CCCC1)[C@H]1C[C@@H]2CCN1C	8	3	-8.52292	-1.8598536210501442	4.309252268805803	0.7118569534131263	4.850320000000004	283.4589999999999
282	CC(=O)Nc1ccc2c(c1)C(C1(C)CCCC1)[C@H]1C[C@@H]2CCN1C	8	3	-9.49247	-1.9376423248897532	4.295571769105734	0.8676003375931995	4.500300000000004	326.48400000000004
283	CC(C)(C)c1ccc(Cl)c2c1[C@H]1CCN(c3ccn[nH]3)[C@@H](C2)C1	8	3	-7.14755	-1.4903672001936448	4.582978040481539	0.8241154317090044	4.669300000000003	329.875
284	Cc1c(CO)c2c(c3c1C[C@H]1C[C@@H]3CCN1)CS(=O)C2	8	2	-7.6461	-1.709719936276114	5.344541650242805	0.8268559071271712	1.6413200000000001	291.416
285	CCOCc1cc2c(c3c1CS(=O)C3)[C@H]1CCN[C@@H](C2)C1	8	2	-6.54981	-1.4292857196466053	5.117681713950823	0.931602663198212	2.3771000000000004	305.443
286	CN1CC[C@H]2C[C@@H]1Cc1cc(Cl)c3c(c12)CS(=O)C3	8	2	-8.15029	-1.8698047616079008	4.958961438051997	0.7334585273482573	2.8362000000000016	295.83500000000004
287	CN1CC[C@H]2C[C@@H]1Cc1cc(C(=O)O)c3c(c12)CS(=O)C3	8	2	-7.80716	-1.7036619839348304	4.880269804659781	0.8605203596996549	1.8810000000000002	305.399
288	Cc1c(CO)c2c(c3c1C[C@H]1C[C@@H]3CCN1C)CS(=O)C2	8	2	-8.18993	-1.7871892457804612	5.146294315741918	0.8623894160625327	1.9835200000000002	305.443
289	CS(=O)(=O)c1cccc(C2(C3CCCC3)c3ccccc3[C@H]3CCN[C@@H]2C3)c1	8	1	-6.93104	-1.309843440502937	4.419981577651683	0.8369864215195228	4.415600000000004	395.5680000000001
290	CS(=O)(=O)c1cccc2c1C(c1ccc(Cl)cc1)(C1CCCC1)[C@H]1C[C@@H]2CCN1	8	1	-5.96619	-1.107893669678545	4.4958580462618665	0.740417774147792	5.069000000000004	430.0130000000003
291	c1ccc(C2(C3CCCC3)c3ccccc3[C@H]3CCN[C@@H]2C3)cc1	8	1	-7.55517	-1.542192618331932	4.187660683132884	0.8205392706666412	5.012100000000004	317.476
292	OCc1cccc(C2(C3CCCC3)c3ccccc3[C@H]3CCN[C@@H]2C3)c1	8	1	-7.64416	-1.499143115577901	4.388195330644487	0.8564170124493213	4.504400000000003	347.50200000000007
293	OCc1ccc2c(c1)[C@H]1CCN[C@H](C1)C2(c1ccc(Cl)cc1)C1CCCC1	8	1	-7.96329	-1.5325358750450182	4.40710194224671	0.7693348335959681	5.157800000000004	381.9470000000001
294	CC(C)(C)c1c(O)ccc2c1C[C@H]1C[C@@H]2CC2CCS(=O)(=O)N21	8	3	-7.20576	-1.5025048242359071	4.89224567409472	0.7929705094841569	2.895900000000001	335.469
295	CNC1CS(=O)(=O)N2C1C[C@H]1C[C@@H]2Cc2c(C(C)C)cccc21	8	3	-8.75681	-1.825921106159133	5.077918295127853	0.9020694088866965	2.2140999999999993	334.485
296	CNC1CS(=O)(=O)N2C1C[C@H]1C[C@@H]2Cc2c1cccc2C(C)(C)C	8	3	-8.03617	-1.6403763321884912	5.08147944240278	0.8477043229287392	2.3882000000000003	348.51200000000006
297	CC(C)(C)c1cccc2c1C[C@H]1C[C@@H]2CC23CCNC2CS(=O)N13	8	3	-8.21816	-1.6775248853792502	6.0706333254144065	0.784819836142951	2.866200000000001	344.524
298	CNC1CS(=O)(=O)N2C1C[C@H]1C[C@@H]2Cc2ccccc21	8	3	-8.21493	-1.836914191040235	4.9292219111689395	0.8428136235248738	1.0906999999999998	292.404
299	CCNC1CS(=O)(=O)N2C1C[C@H]1C[C@@H]2Cc2ccccc21	8	3	-8.38481	-1.8297155482296512	4.902186132970805	0.9002592481292633	1.4807999999999997	306.431
300	CC(C)(C)Cc1cccc2c1C[C@H]1C[C@@H]2CC2CCS(=O)(=O)N21	8	3	-6.82751	-1.4236342471188186	4.757054430962853	0.7888668810279933	3.4814000000000025	333.49699999999996
301	CC(C)(C)Cc1cccc2c1C[C@H]1C[C@@H]2CC2C(N)CS(=O)(=O)N21	8	3	-8.23248	-1.6804479431389718	5.1329703514936895	0.8476176569868342	2.4186000000000005	348.51200000000006
302	CN1CC[C@@H]2c3c(ccc4c3CS(=O)C4)C[C@H]1C2c1cccc(CO)c1	8	3	-8.26565	-1.6210273324049311	4.936155232771526	0.8868390552901755	3.0688000000000013	367.51400000000007
303	CN1CC[C@@H]2c3c(ccc4c3CS(=O)C4)C[C@H]1C2c1ccccc1CO	8	3	-8.3318	-1.6340004147443217	4.962623540463834	0.8868390552901755	3.0688000000000017	367.51400000000007
304	CN1CC[C@@H]2c3c(ccc4c3CS(=O)C4)C[C@H]1C2c1c(F)cccc1CCO	8	3	-7.5052	-1.4183494814144262	5.0873898648936065	0.8614242356117741	3.250400000000002	399.5310000000001
305	CN1CC[C@@H]2c3c(ccc4c3CS(=O)C4)C[C@H]1C2c1cc(F)cc(CO)c1	8	3	-7.69667	-1.481224832121239	5.054938034816217	0.8630832798561133	3.207900000000002	385.5040000000001
306	CN1CC[C@@H]2c3c(ccc4c3CS(=O)C4)C[C@H]1C2c1ccccc1CCO	8	3	-7.51665	-1.4465799669680668	4.97099965780861	0.8881381456513264	3.111300000000002	381.5410000000001
307	CN1C(c2cc(F)ccc2F)C[C@H]2C[C@@H]1Cc1cc(CO)c3c(c12)CS(=O)C3	8	3	-8.13874	-1.538077287529559	5.070060680375592	0.8314566858854094	3.694600000000002	403.4940000000002
308	O=S1Cc2ccc3c(c2C1)[C@H]1CCN(O)[C@@H](C3)C1c1cc(F)cc(F)c1F	8	3	-6.55345	-1.261212040540251	5.253618110004187	0.7505212343958565	3.7532000000000023	393.43
309	O=S1Cc2ccc3c(c2C1)[C@H]1CC(c2ccccc2)N[C@@H](C3)C1	8	3	-7.67791	-1.600954904832955	4.943789661078079	0.8689199969984137	3.581900000000002	323.46100000000007
310	CCN1C(c2ccc(F)cc2)C[C@H]2C[C@@H]1Cc1ccc3c(c12)CS(=O)C3	8	3	-7.64464	-1.4992372513227672	4.9364192327715255	0.77927327170485	4.453300000000004	369.50500000000017
311	CCN1C(c2ccc(O)cc2)C[C@H]2C[C@@H]1Cc1ccc3c(c12)CS(=O)C3	8	3	-8.2299	-1.614016180573741	4.997453078925373	0.8714944280532311	4.019800000000003	367.5140000000001
312	CN1C(c2ccc(O)cc2)C[C@H]2C[C@@H]1Cc1ccc3c(c12)CS(=O)C3	8	3	-8.03301	-1.606602	4.889083364099893	0.8510327206353491	3.6297000000000024	353.4870000000001
313	CCOc1ccc(C2C[C@H]3C[C@H](Cc4ccc5c(c43)CS(=O)C5)N2)cc1	8	3	-8.02296	-1.573431907568245	4.903043904836304	0.8916954385380328	3.9806000000000026	367.51400000000007
314	CS(=O)(=O)N1CC[C@H]2C[C@@H]1Cc1cccc(-c3cccc(CO)c3)c12	8	1	-8.11738	-1.6234760000000001	3.9651157292031396	0.918849215409895	2.909600000000002	357.47500000000014
315	CS(=O)(=O)N1CC[C@H]2C[C@@H]1Cc1cccc(-c3ccc(C#N)c(O)c3)c12	8	1	-7.99625	-1.5681936455987042	4.1978314466852344	0.8834410255719473	2.994580000000002	368.45800000000014
316	CCN1CC(C)[C@H]2C[C@@H]1Cc1cc(C(=O)O)ccc12	9	1	-7.68204	-1.76238084422301	4.113997432246483	0.8875003194217724	2.7548000000000004	259.349
317	CCN1CC(C)[C@H]2C[C@@H]1Cc1cccc(S(N)(=O)=O)c12	9	1	-7.51048	-1.679394382365262	4.46706773047836	0.9028014901462857	1.7040000000000002	294.42
318	CCN1CC(C)[C@H]2C[C@@H]1Cc1cc(NC(C)=O)ccc12	9	1	-7.48379	-1.673426316933315	4.092856586622214	0.8972882931016872	3.0150000000000015	272.392
319	CCN1CC(C)[C@H]2C[C@@H]1Cc1ccc(CO)cc12	9	1	-8.07813	-1.9040335007688285	4.235148734999034	0.8653041945072089	2.5489000000000006	245.36599999999996
320	CCN1CC(C)[C@H]2C[C@@H]1Cc1ccc(N)cc12	9	1	-8.00067	-1.940447499159438	4.283287730214191	0.7514947657189052	2.6388	230.35499999999996
321	CCN1CC(C)[C@H]2C[C@@H]1Cc1cc(S(C)(=O)=O)ccc12	9	1	-8.4128	-1.8811592681110232	4.204494303904932	0.8403731114012974	2.4601000000000006	293.43199999999996
322	FC1CN(C2[C@@H]3Cc4ccccc4[C@H]2CCN3)CCN1c1ccccc1	9	3	-9.08223	-1.781171846036069	4.502202601402896	0.8386901053422655	3.1746000000000016	351.46900000000005
323	c1ccc(CN2CCN(CC3[C@@H]4Cc5ccccc5[C@H]3CCN4)CC2)cc1	9	3	-9.54133	-1.8362298146423506	3.957178627305672	0.9026520763051489	3.122200000000001	361.5330000000002
324	c1ccc2c(c1)C[C@@H]1NCC[C@H]2C1N1CCNCC1	9	3	-9.92685	-2.277375577772986	4.281027834813131	0.7846370815566038	0.962	257.381
325	CCN1CC[C@H]2C[C@@H]1C(C)c1cccc(-c3ccccc3O)c12	9	3	-9.23679	-1.9260038546182476	4.186922197571246	0.8656269257819582	4.7442000000000055	307.43700000000007
326	CC1c2ccccc2[C@H]2CCN(S(=O)(=O)c3ccccc3)[C@@H]1C2	9	3	-6.95326	-1.4498549346864957	3.8628802395292876	0.8424374521747923	3.7406000000000033	327.449
327	CC1c2cccc(N)c2[C@H]2CCN(S(=O)(=O)c3ccccc3)[C@@H]1C2	9	3	-6.49127	-1.32502494021968	4.102988058698496	0.8516598069250553	3.3228000000000018	342.46400000000006
328	CC1c2ccccc2[C@H]2CCN(c3ccc(C(=O)O)cc3)[C@@H]1C2	9	3	-6.95711	-1.4506577151806155	3.888298421347468	0.9011868533834692	4.254500000000003	307.393
329	CC1c2ccccc2[C@H]2CCN(S(=O)(=O)Cc3ccccc3)[C@@H]1C2	9	3	-7.11327	-1.4519901585539416	3.9672208838017795	0.8494215485034845	3.881700000000003	341.476
330	CC1c2c(Cl)cccc2[C@H]2CCN(S(=O)(=O)c3ccccc3)[C@@H]1C2	9	3	-7.43119	-1.5168853068060772	4.002200275893065	0.7948500155027438	4.394000000000004	361.89400000000006
331	O=S(=O)(c1ccccc1)N1CC[C@H]2C[C@@H]1C(O)c1ccccc12	9	3	-6.33822	-1.3216102294648324	3.840749470298517	0.9214164013231506	2.6705000000000014	329.421
332	CS(=O)(=O)N1CC[C@H]2C[C@@H]1C(O)c1ccccc12	9	3	-7.50996	-1.7701145474799085	4.115306689750165	0.832629691209332	1.2412000000000003	267.3500000000001
333	NCCS(=O)(=O)N1CC[C@H]2C[C@@H]1Cc1c(Cl)cccc12	9	1	-9.11856	-2.0389720016910484	4.187369709560173	0.9239176838376068	1.7326000000000004	314.838
334	CNCCS(=O)(=O)N1CC[C@H]2C[C@@H]1Cc1c(F)cccc12	9	1	-8.66635	-1.8911526130466925	4.179673535718431	0.9160174676990106	1.4789999999999992	312.40999999999997
335	NCCS(=O)(=O)N1CC[C@H]2C[C@@H]1Cc1c(F)ccc(Cl)c12	9	1	-7.95211	-1.7352926671245374	4.388395848356115	0.9187606682305973	1.8717000000000004	332.82800000000003
336	NCCS(=O)(=O)N1CC[C@H]2C[C@@H]1Cc1c(F)ccc(Br)c12	9	1	-7.59831	-1.6580871775590433	4.471119455783171	0.8764138982138673	1.9808000000000001	377.279
337	NCCS(=O)(=O)CN1CC[C@H]2C[C@@H]1Cc1c(F)cccc12	9	1	-8.32571	-1.8168188709167044	4.434362975092617	0.9090113431204653	1.2608	312.40999999999997
338	NCCS(=O)(=O)N1CC[C@H]2C[C@@H]1Cc1c2ccc(-c2ccccc2)c1F	9	1	-8.36467	-1.640446752106314	4.115062153261146	0.8950318053349294	2.8853000000000018	374.48100000000005
339	CS(=O)(=O)c1cccc2c1C[C@H]1C[C@@H]2CCN1S(=O)(=O)CCN	9	1	-8.2152	-1.7129876143616807	4.323906324505206	0.8443037850574036	0.48270000000000113	358.4850000000001
340	NCCS(=O)(=O)N1CC[C@H]2C[C@@H]1Cc1c(F)ccc(CCCF)c12	9	1	-7.85298	-1.6029828300234537	4.5721481500104835	0.8472130572666582	2.1204	358.4540000000001
341	Cc1ccc(F)c2c1[C@H]1CCN(S(=O)(=O)CCN)[C@@H](C2)C1	9	1	-8.00343	-1.7464916092514486	4.3740244955709695	0.9203661416372743	1.5267199999999999	312.4100000000001
342	CCN1CC[C@H]2C[C@@H]1Cc1c(CO)cc(C)cc12	9	1	-7.81225	-1.8413649837748687	4.182656185668083	0.8655058233939187	2.611320000000001	245.36599999999999
343	CCN1CC[C@H]2C[C@@H]1Cc1c2cccc1C(F)(F)F	9	1	-8.85894	-2.0323802214152744	4.042400981267791	0.7486446142757096	3.8294000000000032	269.31
344	CCN1CC[C@H]2C[C@@H]1Cc1c(CO)cc(Br)cc12	9	1	-7.2851	-1.7171145372073726	4.257110484310619	0.9073417032928067	3.065400000000002	310.235
345	CCCc1ccc(CO)c2c1[C@H]1CCN(CC)[C@@H](C2)C1	9	1	-7.45364	-1.6666845719811532	4.257506638420786	0.909983180902219	3.2554000000000016	273.42
346	CN1CC[C@H]2C[C@@H]1Cc1c(N)cccc12	9	1	-7.66471	-1.9790196122339634	4.033149401998974	0.6519757337757337	2.0027	202.301
347	CN1C(c2cccc(O)c2)C[C@H]2C[C@@H]1Cc1ccccc12	9	1	-8.63843	-1.8850599695513037	3.973948548755363	0.856348979517977	3.8674000000000026	279.383
348	CN1CC(c2ccc(S(N)(=O)=O)cc2)[C@H]2C[C@@H]1Cc1ccccc12	9	1	-8.42738	-1.720231739044675	3.9451133980650113	0.9117514061801558	2.4616	342.46400000000006
349	CN1CC[C@H]2C[C@@H]1C(c1ccc(S(N)(=O)=O)cc1)c1ccccc12	9	1	-7.03445	-1.4359010934267606	3.9778493709156892	0.9124746875616172	2.657300000000001	342.46400000000006
350	O=C(O)c1ccc(CN2CC[C@H]3C[C@@H]2Cc2ccccc23)cc1	9	1	-8.12781	-1.694765539717233	3.5489237757107173	0.9399259056102799	3.6891000000000025	307.393
351	CN1CC[C@H]2C[C@@H]1Cc1cc(-c3cccc(S(N)(=O)=O)c3)ccc12	9	1	-6.91224	-1.4109550816379663	3.8312606677385848	0.912609885484845	2.7349000000000006	342.4640000000001
352	CN1CC[C@H]2C[C@@H]1Cc1c2cccc1P(=O)(O)O	9	1	-6.49845	-1.5316993540672401	4.425442900600212	0.7511555641955454	1.2234999999999998	267.265
353	CN1CC[C@H]2C[C@@H]1C(c1cccc(O)c1)c1ccccc12	9	1	-9.20764	-2.009271774852533	3.980367716472892	0.859797570927897	3.7155000000000022	279.38300000000004
354	CN1CC[C@H]2C[C@@H]1Cc1c(CO)cccc12	9	1	-7.58459	-1.8961475	4.006254491762647	0.7765037912118288	1.9128	217.31199999999998
355	CC(=O)N1CCN(C2CN(C)[C@H]3Cc4ccccc4[C@@H]2C3)CC1	9	1	-8.52025	-1.7765949363697915	4.0869382814873285	0.7872102289803994	1.5631000000000002	313.44500000000016
356	CCNCc1ccc2c(c1)C(C1(C)CCCC1)[C@H]1C[C@@H]2CCN1	9	2	-7.60633	-1.5860294430747497	4.432128501714862	0.8654909048442115	4.309200000000003	312.50100000000003
357	CCN1CC[C@H]2C[C@@H]1C(C1(C)CCCC1)c1cc(CN)cc(C(F)(F)F)c12	9	2	-9.16648	-1.764089898507107	4.7245652255962725	0.759671306869434	5.409500000000006	380.49800000000005
358	CN1CC[C@H]2C[C@@H]1C(C1(C)CCCC1)c1c2ccc(Cl)c1S(C)(=O)=O	9	2	-7.60324	-1.520648	4.5977336303696745	0.7508270041560299	4.598800000000005	381.96900000000005
359	CN1CC[C@H]2C[C@@H]1C(C1(C)CCCC1)c1cc(F)cc(S(C)(=O)=O)c12	9	2	-7.08306	-1.416612	4.649933630369675	0.79227408176219	4.084500000000004	365.514
360	CN1CC[C@H]2C[C@@H]1C(C1(C)CCCC1)c1cc3c(cc12)NCC3	9	2	-6.74158	-1.4057166035188942	4.677170292759637	0.820769965882468	4.509900000000004	310.485
361	CCC1(C2c3cc(N)ccc3[C@H]3CCN(C)[C@@H]2C3)CCCC1	9	2	-8.62639	-1.8391525275628744	4.542660027538412	0.8137201467913908	4.514200000000004	298.4740000000001
362	CN1CC[C@H]2C[C@@H]1C(C1(C)CCCC1)c1cc(CN)c(F)cc12	9	2	-8.39691	-1.7508767685399917	4.560142918388889	0.8882898462927801	4.139700000000003	316.46399999999994
363	CC1(C2c3cc(NN)ccc3[C@H]3CC[N+](C)(C)[C@@H]2C3)CCCC1	9	2	-8.31516	-1.733830715190826	4.892203510104864	0.4922723195266595	3.9721000000000037	314.4970000000002
364	CCN1CC[C@H]2C[C@@H]1C(C1(C)CCCC1)c1cc(CN)ccc12	9	2	-8.76114	-1.826823973572	4.428571148620196	0.8965852127787812	4.390700000000003	312.50100000000003
365	CN1CC[C@H]2C[C@@H]1C(C1(C)CCCC1)c1cc(Cl)ccc12	9	2	-8.38245	-1.8292005540086944	4.318951499575034	0.6893971648345693	5.195300000000006	303.87699999999995
366	NS(=O)(=O)Cc1ccc(C2CN[C@H]3Cc4ccccc4[C@@H]2C3)cc1	9	1	-9.06813	-1.8510242851020353	4.150632255039238	0.8985993233019136	2.2605000000000004	342.46400000000006
367	NS(=O)(=O)Cc1ccc(CCC2CN[C@H]3Cc4ccccc4[C@@H]2C3)cc1	9	1	-8.78983	-1.7238274881216644	4.197271830144988	0.8499666432577683	2.7257000000000007	370.51800000000003
368	NS(=O)(=O)CCc1ccc(CC2CN[C@H]3Cc4ccccc4[C@@H]2C3)cc1	9	1	-8.94299	-1.7538646353794285	4.1986324455296025	0.848736682915578	2.3781000000000008	370.5180000000001
369	C=C1[C@@H]2Cc3cc(CO)cc(CN4CCC4)c3[C@H]1CCN2	9	3	-9.03584	-1.9717819413099895	4.482960941194312	0.832814427519906	1.9424	284.40299999999996
370	C=C1[C@@H]2Cc3cccc(CN4CCC4)c3[C@H]1CCN2	9	3	-7.76728	-1.781936241378137	4.33559535519575	0.8156060322818529	2.4501	254.37699999999992
371	C=C1[C@@H]2CCN(S(=O)c3ccccc3)[C@H]1Cc1cccc(N3CCC3)c12	9	3	-7.98309	-1.5656127572602856	4.645853983991142	0.7716463424507288	3.889700000000003	364.5140000000002
372	C=C1[C@@H]2CCN(C)[C@H]1Cc1c2c(N2CCC2)cc(CO)c1C(C)(C)C	9	3	-8.09896	-1.619792	4.717566203997608	0.8337003479306764	3.5865000000000027	340.5110000000001
373	C=C1[C@@H]2CCN(CC)[C@H]1Cc1cccc(N3CCC3)c12	9	3	-7.61267	-1.7022447610273321	4.256765747732527	0.7601236322515846	3.1868000000000016	268.404
374	C=C1[C@@H]2Cc3c(-c4ccccc4)ccc(CN4CCC4)c3[C@H]1CCN2	9	3	-8.18169	-1.6363379999999998	4.171776481069449	0.8518921106372467	4.117100000000002	330.4750000000001
375	C=C1[C@@H]2CCN(S(C)(=O)=O)[C@H]1Cc1c(C(F)F)ccc(N3CCC3)c12	9	3	-6.69581	-1.339162	4.640597878205753	0.7702072998944706	3.0641000000000016	368.4490000000002
376	C=C1[C@@H]2Cc3ccc(CC)c(N4CCC4)c3[C@H]1CCN2	9	3	-7.49572	-1.6760939460304725	4.498832954210259	0.8295133278341758	3.0169000000000006	268.4039999999999
377	Cc1ccc2c(c1S(C)(=O)=O)[C@H]1CCN[C@@H](C2)C1	9	1	-6.80519	-1.6039986654209606	4.360964131369441	0.8418293247188998	1.7902200000000001	265.378
378	CS(=O)(=O)Cc1cccc2c1[C@H]1CCN[C@@H](C2)C1	9	1	-8.37308	-1.9735538824724859	4.303397362138673	0.883683620406039	1.6229000000000002	265.37800000000004
379	CCCc1ccc2c(c1S(C)(=O)=O)[C@H]1CCN[C@@H](C2)C1	9	1	-6.51876	-1.457639048900653	4.382691962307426	0.930813333738988	2.4343000000000004	293.432
380	CCc1cc2c(c(S(C)(=O)=O)c1)[C@H]1CCN[C@@H](C2)C1	9	1	-6.51523	-1.4946962717855	4.362492708408574	0.9009491966762382	2.0442	279.40500000000003
381	CC(C)(C)c1ccc2c(c1S(C)(=O)=O)[C@H]1CCN[C@@H](C2)C1	9	1	-7.5178	-1.6405184552161436	4.46598264159917	0.8675865775520355	2.779300000000001	307.459
382	O=CCCC1(C2CCCC2)c2ccccc2[C@H]2CCN[C@@H]1C2	9	2	-7.0544	-1.5040031334590183	4.735484609110687	0.8528304783463414	3.9429000000000025	297.442
383	NCCC1(C2CCCC2)c2ccccc2[C@H]2CCN[C@@H]1C2	9	2	-9.03354	-1.9712800401624468	4.653059340766102	0.8934054372077053	3.3126000000000015	284.447
384	CCN1CC[C@H]2C[C@@H]1C(CCN)(C1CCCC1)c1ccccc12	9	2	-9.11754	-1.9011385107419416	4.5627328645162395	0.9087323792506056	4.044900000000002	312.5009999999999
385	NC(C=O)CC1c2ccccc2[C@H]2CCN[C@@H]1C2	9	2	-8.50602	-2.0048881409694657	4.807467524329367	0.7929334415047707	1.5357	244.33799999999997
386	CCN1CC[C@H]2C[C@@H]1Cc1c(C)c(CO)c3c(c12)CS(=O)C3	9	2	-7.73731	-1.649600034665428	5.1339651321112605	0.9096978340854438	2.3736200000000007	319.47
387	Cc1c(O)c2c(c3c1C[C@H]1C[C@@H]3CCN1C)CS(=O)C2	9	2	-8.10659	-1.812688630572002	5.085121421787051	0.7964318349310727	2.1968200000000007	291.416
388	Cc1c2c(c3c(c1C(F)(F)F)CS(=O)C3)[C@H]1CCN(C)[C@@H](C2)C1	9	2	-8.95464	-1.867171512692044	5.175436882885931	0.7184541017155235	3.5100200000000017	343.41400000000016
389	Cc1c(CO)c2c(c3c1C[C@H]1C[C@@H]3CCN1c1nccs1)CS(=O)C2	9	2	-6.91097	-1.382194	5.173540653781045	0.8779353471077923	3.014820000000001	374.53100000000006
390	CCOCc1cc2c(c3c1CS(=O)C3)[C@H]1CCN(C)[C@@H](C2)C1	9	2	-7.80916	-1.6649185061355787	4.955987500065886	0.8578066681276751	2.7193000000000014	319.47
391	Cc1c(Cl)c2c(c3c1C[C@H]1C[C@@H]3CCN1C)CS(=O)C2	9	2	-8.12159	-1.8160427325382515	5.150893125083753	0.7336004161356601	3.1446200000000024	309.862
392	Cc1c(F)c2c(c3c1C[C@H]1C[C@@H]3CCN1C)CSC2	9	2	-8.17716	-1.8759691623770027	4.774074469414864	0.7124115646141703	3.6148200000000026	277.408
393	CCN1CC[C@H]2C[C@@H]1Cc1c(C)c(O)c3c(c12)CS(=O)C3	9	2	-8.55164	-1.8661208388577222	5.072064850292113	0.8667889602842581	2.586920000000001	305.44300000000004
394	c1ccc(C2C[C@H]3C[C@H](Cc4ccccc43)N2)cc1	9	3	-8.60208	-1.973452496013282	3.9496529360277055	0.8098566167414301	3.819600000000002	249.357
395	OCC1(c2ccccc2)C[C@H]2C[C@H](Cc3ccccc32)N1	9	3	-7.87774	-1.7190638026276868	4.418275469798361	0.8855755294624021	2.966100000000001	279.3829999999999
396	c1ccc(CC2C[C@H]3C[C@H](Cc4ccccc43)N2)cc1	9	3	-7.69743	-1.7211976732046206	4.048622905303534	0.8710691839341133	3.689600000000002	263.384
397	OC1CCN(Sc2ccc(C3C[C@H]4C[C@H](Cc5ccccc54)N3)cc2)CC1	9	3	-8.80094	-1.6937416927072484	4.634127687134733	0.7791977160088677	4.283400000000003	380.5570000000001
398	CN1CC(Cc2ccccc2O)[C@H]2C[C@@H]1Cc1ccc3c(c12)CS(=O)(=O)C3	9	2	-7.49952	-1.443283296930994	4.767540953868	0.8661013775566648	3.0233000000000017	383.5130000000002
399	CCc1ccc(C2CN(C)[C@H]3Cc4ccc5c(c4[C@@H]2C3)CS(=O)(=O)C5)c(O)c1	9	2	-9.13838	-1.7269914904290309	4.767515365382938	0.8425423998002775	3.510600000000003	397.5400000000002
400	CCN1CC[C@H]2C[C@@H]1Cc1c(NC)c(Cl)c3c(c12)CS(=O)(=O)C3	9	2	-7.88631	-1.6444093087224494	4.962440939889822	0.8867245847844546	2.9341000000000017	354.90300000000013
401	CSN1CC[C@H]2C[C@@H]1Cc1ccc3c(c12)CS(=O)(=O)C3	9	2	-7.64466	-1.7093979424873542	4.990713925870179	0.7470850682687301	2.4971000000000005	309.4560000000001
402	CCN1CC[C@H]2C[C@@H]1Cc1cc(C)c3c(c12)CS(=O)(=O)C3	9	2	-7.95852	-1.7366914438009502	4.616960889043073	0.8000023764100502	2.5474200000000007	305.44300000000004
403	CCN1CC[C@H]2C[C@@H]1Cc1c(CO)cc3c(c12)CS(=O)(=O)C3	9	2	-7.87321	-1.6785740120181556	4.8413534322913305	0.9011840749462904	1.7313	321.44200000000006
404	O=S1(=O)Cc2ccc3c(c2C1)[C@H]1CCN(CCc2ccc(F)cc2)[C@@H](C3)C1	9	2	-8.66015	-1.666646644574179	4.307862927570579	0.8101737551540422	3.600900000000003	385.5040000000001
405	c1cc2c(cc1N1CCOCC1)C[C@H]1C[C@@H]2CCN1	9	3	-8.40109	-1.9273422276626375	4.03011589991419	0.832619373306834	1.9149	258.3649999999999
406	C[N+]1(c2ccn[nH]2)CC[C@H]2C[C@@H]1Cc1cc(CO)ccc12	9	3	-7.18866	-1.568694218823869	5.176770742954606	0.8316716711908975	2.3414	284.383
407	Clc1cccc2c1C[C@H]1C[C@@H]2CCN1Cc1ccn[nH]1	9	3	-7.02423	-1.5706655769593347	4.178224459047973	0.918289148836541	3.367400000000001	287.7939999999999
408	CS(=O)(=O)c1ccc2c(c1)C[C@H]1C[C@@H]2CCN1c1ccn[nH]1	9	3	-6.63976	-1.4156015884293278	4.3450107878390085	0.9212112228589249	2.1219	317.414
409	NS(=O)(=O)N1CC[C@H]2C[C@@H]1Cc1cccc(Cc3ccccc3)c12	9	2	-6.94575	-1.4177952817446884	3.95005420501972	0.9317040485706565	2.585000000000001	342.46400000000006
410	NCS(=O)(=O)N1CC[C@H]2C[C@@H]1Cc1cccc(-c3ccccc3)c12	9	2	-9.01289	-1.8397484673194235	4.062619422411023	0.9326803955735345	2.7037000000000013	342.46400000000006
411	c1ccc(-c2cccc3c2C[C@H]2C[C@@H]3CCN2)cc1	9	1	-7.66437	-1.7583270682055172	3.7617580051773487	0.811424286993491	3.745300000000002	249.35699999999994
412	CS(=O)(=O)c1cccc(-c2cccc3c2C[C@H]2C[C@@H]3CCN2)c1	9	1	-7.74254	-1.6144311914134637	3.9689741566730383	0.9215278169612812	3.1488000000000014	327.4490000000001
413	OCc1cccc(-c2cccc3c2C[C@H]2C[C@@H]3CCN2)c1	9	1	-7.35358	-1.6046827132815888	3.94463200819183	0.8842845298031955	3.2376000000000014	279.3829999999999
414	Cc1ccc2c(c1C(C)(C)C)C[C@H]1C[C@@H]2CC23CCNC2CS(=O)N13	9	1	-7.65523	-1.5310460000000001	6.204018874601678	0.7724956965824976	3.1746200000000018	358.551
415	CCC(C)(C)c1cccc2c1C[C@H]1C[C@@H]2CC23CCNC2CS(=O)N13	9	1	-7.5151	-1.50302	6.107914503761251	0.880049403372165	3.2563000000000013	358.55099999999993
416	O=S1CC2NCCC23C[C@H]2C[C@H](Cc4ccccc42)N13	9	1	-8.40076	-1.8784670422661132	5.990243377940146	0.7857665428403985	1.5686999999999995	288.416
417	CC(C)(C)c1cccc2c1C[C@H]1C[C@@H]2CC23CCN=C2CSN13	9	1	-7.21716	-1.5048818885561577	5.801813380378714	0.6593790461610614	4.333500000000004	326.50899999999996
418	CC(C)(C)c1cccc2c1C[C@H]1C[C@@H]2CC23CCN=C2CS(=O)N13	9	1	-7.22478	-1.4747520419887543	6.031739382923125	0.7115430148193149	3.349000000000002	342.508
419	CCN1CCC23C[C@H]4C[C@H](Cc5c4cccc5C(C)(C)C)N2S(=O)CC13	9	1	-8.54442	-1.6756986273974026	5.949625575879062	0.7519506354927762	3.5985000000000023	372.5780000000001
420	CN1CCN(C2[C@@H]3Cc4ccccc4[C@H]2CCN3)CC1	10	1	-9.18217	-2.053195630095924	4.140764404651643	0.8305728136995922	1.3041999999999994	271.408
421	CCN1CCN(C2[C@@H]3Cc4ccccc4[C@H]2CCN3)CC1	10	1	-9.02258	-1.9688883720854602	4.115855370542777	0.8920352019146301	1.6942999999999995	285.43500000000006
422	CCN1CC[C@@H]2c3ccccc3C[C@H]1C2N1CCNCC1	10	1	-9.75849	-2.1294770996890295	4.211574725381487	0.8920352019146301	1.6943	285.435
423	c1ccc2c(c1)C[C@@H]1NCC[C@H]2C1CN1CCNCC1	10	1	-9.13613	-2.0429007731275153	4.304444443765072	0.8465178665979092	1.2095999999999998	271.408
424	CN1CC[C@@H]2c3ccccc3C[C@H]1C2N1CCNCC1	10	1	-9.56219	-2.138170685376871	4.209370923556467	0.8305728136995922	1.3041999999999998	271.408
425	c1ccc(-c2ccc3c(c2)[C@H]2CCN[C@@H](C3)C2N2CCNCC2)cc1	10	1	-8.34008	-1.6680160000000002	4.170218499934892	0.8846492124731694	2.6290000000000004	333.47900000000004
426	CCN1CC(C)[C@H]2C[C@@H]1Cc1ccc(S(N)(=O)=O)cc12	10	1	-7.43541	-1.662608220058171	4.250461017191645	0.9028014901462856	1.7039999999999997	294.42
427	CCN1CC(C)[C@H]2C[C@@H]1Cc1ccc(O)cc12	10	1	-8.77803	-2.128984992637682	4.245594460983421	0.8030656969321438	2.762200000000001	231.33899999999997
428	CCN1CC(C)[C@H]2C[C@@H]1Cc1ccc(C(=O)O)cc12	10	1	-7.47516	-1.7149193171998682	4.1258737747718826	0.8875003194217724	2.7548000000000004	259.349
429	CCN1CC(C)[C@H]2C[C@@H]1Cc1cc(CO)ccc12	10	1	-8.25531	-1.945795227265706	4.227066382057858	0.8653041945072089	2.5489000000000006	245.36599999999996
430	CCN1CC(C)[C@H]2C[C@@H]1Cc1ccc(S(C)(=O)=O)cc12	10	1	-8.24302	-1.8431953059890314	4.220538219988848	0.8403731114012974	2.4601000000000006	293.432
431	CCN1CC(C)[C@H]2C[C@@H]1Cc1c(O)cccc12	10	1	-8.1046	-1.965654226669464	4.320796384060346	0.8030656969321438	2.762200000000001	231.33899999999997
432	CS(=O)(=O)c1cccc(C2C[C@H]3C[C@H](Cc4ccccc43)N2)c1	10	3	-8.45838	-1.7636941495720801	4.180450169599217	0.9210400318276206	3.2231000000000014	327.449
433	CC1c2ccccc2[C@H]2CCN(S(=O)(=O)CN3Cc4ccccc4C3=O)[C@@H]1C2	10	3	-8.11787	-1.5341332282537077	4.423551577651683	0.799924994976992	3.2950000000000026	396.5120000000001
434	CC1c2ccccc2[C@H]2CCN(n3ccccc3=O)[C@@H]1C2	10	3	-6.75922	-1.4749827280409245	4.490568977506939	0.8023187907472045	2.8496000000000015	280.371
435	NS(=O)(=O)c1ccccc1C1C[C@H]2C[C@H](Cc3ccccc32)N1	10	3	-6.76731	-1.4110816793925827	4.252769050718097	0.8893587604495641	2.4670000000000005	328.43699999999995
436	Cc1cccc(CC2C[C@H]3C[C@@H](N2)C(C)c2ccccc23)n1	10	3	-8.11575	-1.7302837137630454	4.562254763956162	0.9061637950166403	3.9540200000000025	292.42600000000004
437	CN1CCN(CC2c3ccc(C(C)(C)C)cc3[C@H]3CCN[C@@H]2C3)CC1	10	3	-8.38751	-1.677502	4.338149646197081	0.8913136333816022	3.1643000000000017	341.5430000000001
438	O=S1(=O)CCNC2C[C@H]3C[C@H](Cc4c(CF)cccc43)N21	10	2	-6.99615	-1.5266850927745381	5.165828422651958	0.8554546984652942	1.5192999999999997	310.39399999999995
439	NCCS(=O)(=O)N1CC[C@H]2C[C@@H]1Cc1c(CF)cccc12	10	2	-8.94099	-1.9510839744211055	4.394103522680621	0.9172638726253317	1.5487	312.40999999999997
440	CCNCCS(=O)(=O)N1CC[C@H]2C[C@@H]1Cc1c(F)cccc12	10	2	-8.93729	-1.9054366302778336	4.156819685393067	0.8405707123810322	1.8691	326.437
441	NCS(=O)(=O)N1CC[C@H]2C[C@@H]1Cc1c(F)cccc12	10	2	-8.20091	-1.8814177860564285	4.35655976210959	0.8866065481217674	1.1758	284.356
442	NCCS(=O)(=O)N1CC[C@H]2C[C@@H]1Cc1cc(Br)ccc12	10	2	-8.05786	-1.8017922713176453	4.229954050219514	0.8959062549590565	1.8417000000000008	359.289
443	CCN1CC[C@H]2C[C@@H]1Cc1c2ccc(S(C)(=O)=O)c1C	10	3	-7.70134	-1.722071975783823	4.202940249020712	0.8406412220654553	2.522520000000001	293.4320000000001
444	NS(=O)(=O)c1cccc(C2CN[C@H]3Cc4ccccc4[C@@H]2C3)c1	10	3	-9.04215	-1.8854186090661786	4.12975646330551	0.8868118533001019	2.1193999999999997	328.43700000000007
445	CCN1CC[C@H]2C[C@@H]1Cc1c(CO)ccc(C(C)(C)C)c12	10	3	-8.09611	-1.7667160433185203	4.345305662679722	0.8981295050300633	3.600400000000003	287.44700000000006
446	CCN1CC[C@H]2C[C@@H]1Cc1ccc(C(=O)O)cc12	10	3	-6.62592	-1.5617443211998565	3.8526100318219303	0.8699898922015272	2.5088	245.322
447	Oc1ccc(C2CN[C@H]3Cc4ccccc4[C@@H]2C3)cc1	10	3	-9.07601	-2.0294575324467865	4.004065317298319	0.8297529676007882	3.1776000000000018	265.356
448	CCN1CC[C@H]2C[C@@H]1Cc1c2ccc(S(C)(=O)=O)c1CO	10	3	-8.13838	-1.7759401135387958	4.305674628196964	0.9232581815995272	1.7064000000000001	309.4310000000001
449	CCN1CC[C@H]2C[C@@H]1Cc1ccc(N3CCNCC3)cc12	10	2	-8.58332	-1.8730339816203982	4.028964018117389	0.8987133212883331	2.2202	285.43500000000006
450	O=c1ccc(C2C[C@H]3C[C@H](Cc4cc(-c5ccccc5)ccc43)N2)c[nH]1	10	2	-8.29873	-1.6275148541553022	4.291310015959173	0.7338820025955688	4.174900000000003	342.442
451	O=S(=O)(c1ccccc1)c1ccc2c(c1)[C@H]1CCN[C@@H](C2)C1	10	2	-8.16589	-1.7409735976811154	3.8803377452565906	0.9270848385186969	2.911100000000001	313.422
452	Fc1ccc(C2C[C@H]3C[C@H](Cc4ccccc43)N2)cc1	10	2	-7.90191	-1.7669207912085363	4.0078507149515135	0.8243854762869753	3.958700000000002	267.34700000000004
453	Cc1ccccc1C1C[C@H]2C[C@H](Cc3ccccc32)N1	10	2	-7.73991	-1.7306964899730397	4.0468499326829335	0.8155023123481513	4.128020000000003	263.38399999999996
454	CN1CC[C@H]2C[C@@H]1Cc1cccc(S(C)(=O)=O)c12	10	2	-7.63103	-1.7986510201459933	4.077439208292519	0.7771182555525028	1.824	265.378
455	CCN1CC[C@H]2C[C@@H]1Cc1c2cccc1S(N)(=O)=O	10	2	-7.25461	-1.6643216770947158	4.104536249772871	0.8917377921984817	1.4580000000000002	280.39300000000003
456	O=S(=O)(c1ccccc1)c1ccc2c(c1)C[C@H]1C[C@@H]2CCN1	10	2	-8.22661	-1.7539191451782286	3.8729170721796686	0.9270848385186969	2.911100000000001	313.422
457	CS(=O)(=O)CCc1cccc2c1[C@H]1CCN[C@@H](C2)C1	10	2	-8.22246	-1.886361695121339	4.300705238645634	0.9151973857538117	1.6654	279.4050000000001
458	CCc1cc2c(c(CS(C)(=O)=O)c1C)[C@H]1CCN[C@@H](C2)C1	10	2	-8.02337	-1.7508428739827542	4.565187360292455	0.9330361647071125	2.4937200000000006	307.459
459	Cc1ccc(CS(C)(=O)=O)c2c1C[C@H]1C[C@@H]2CCN1	10	2	-7.61888	-1.7478909464717454	4.435953085767066	0.8995790512836609	1.9313200000000001	279.405
460	Cc1ccc(S(C)(=O)=O)c2c1C[C@H]1C[C@@H]2CCN1	10	2	-6.77349	-1.5965269037664227	4.398883208292518	0.8418293247188997	1.7902200000000001	265.37799999999993
461	Cc1ccc(C2C[C@H]3C[C@H](Cc4ccccc43)N2)cc1	10	1	-7.7765	-1.7388782627027115	3.9852345480675497	0.8155023123481513	4.128020000000003	263.384
462	CCCc1cccc(C2C[C@H]3C[C@H](Cc4ccccc43)N2)c1	10	1	-8.16084	-1.7398969340635198	4.091563899051516	0.8584647224229246	4.772100000000004	291.43799999999993
463	OCc1ccc(C2C[C@H]3C[C@H](Cc4ccccc43)N2)cc1	10	1	-7.64427	-1.6681164717942896	4.065095817192901	0.8836798836003688	3.3119000000000014	279.383
464	O=P(O)(O)c1ccccc1C1C[C@H]2C[C@H](Cc3ccccc32)N1	10	1	-6.35132	-1.3243417682889802	4.523622896871943	0.7409937845960435	2.6226000000000003	329.33599999999996
465	Cc1cccc(C2C[C@H]3C[C@H](Cc4ccccc43)N2)c1	10	1	-7.88936	-1.764114525896774	4.0592715754469495	0.8155023123481513	4.128020000000002	263.384
466	C=C1[C@@H]2Cc3cccc(CCN4CCC4)c3[C@H]1CCN2	10	2	-8.59419	-1.9217193051548915	4.3082826121748	0.8474020875710131	2.4926000000000004	268.4039999999999
467	C=C1[C@@H]2Cc3cc(C=O)cc(CN4CCC4)c3[C@H]1CCN2	10	2	-8.7569	-1.9109122430075618	4.557441710425081	0.6816115364315839	2.2626	282.38699999999994
468	CN1CC[C@H]2C[C@@H]1C(CCN)(C1CCCC1)c1ccccc12	10	1	-8.27982	-1.7652635552955105	4.537045226714238	0.922593440966255	3.6548000000000025	298.47399999999993
469	CNCCC1(C2CCCC2)c2ccccc2[C@H]2CCN[C@@H]1C2	10	1	-7.89125	-1.6824201529412108	4.669344727453883	0.8877154200273459	3.5733000000000024	298.47400000000005
470	N#Cc1cccc(C(CN)C2(C3CCCC3)c3ccccc3[C@H]3CCN[C@@H]2C3)c1	10	1	-8.92756	-1.6578062732959211	4.850768655779318	0.8098052867246047	4.577980000000004	385.55500000000006
471	c1ccc(C2CCC(C3c4ccccc4[C@H]4CCN[C@@H]3C4)C2)cc1	10	1	-8.62261	-1.760082895918305	4.310506272594596	0.8021472993940916	5.203300000000004	317.47600000000006
472	N#Cc1ccccc1C(N)CC1(C2CCCC2)c2ccccc2[C@H]2CCN[C@@H]1C2	10	1	-7.48981	-1.390822800831865	4.828686483833617	0.7846603766469635	4.9255800000000045	385.55500000000006
473	NCCC1(C2CCCC2)c2ccccc2[C@H]2CCN(S(=O)(=O)c3ccccc3)[C@@H]1C2	10	1	-7.2356	-1.3210337790281266	4.412398728857184	0.7730310442306424	4.413900000000004	424.6100000000001
474	CC(c1ccc2c(c1)OCCO2)C1(C2CCCC2)c2ccccc2[C@H]2CCN[C@@H]1C2	10	1	-9.23667	-1.6863775050770808	4.751006614421166	0.7299407514231429	5.538700000000006	403.5660000000001
475	Cc1cccc(C(CN)C2(C3CCCC3)c3ccccc3[C@H]3CCN[C@@H]2C3)c1	10	1	-8.8396	-1.6705273778061827	4.744230713861711	0.7889013390449157	5.014720000000004	374.5720000000001
476	CNCc1ccc2c(c1)C(C1(C)CCCC1)[C@H]1C[C@@H]2CCN1C	10	3	-8.87712	-1.8510074753143395	4.396955764004811	0.8968303380857564	4.261300000000004	312.50100000000003
477	CN1CC[C@H]2C[C@@H]1C(CC1(C)CCCC1)c1cc(CN)ccc12	10	3	-9.5818	-1.997943412612079	4.586022896871944	0.8965852127787812	4.390700000000003	312.50100000000003
478	CCC1(C2c3cc(CN)ccc3[C@H]3CCN[C@@H]2C3)CCCC1	10	3	-8.85551	-1.8880010756942718	4.5974014767142375	0.8832689577379279	4.048500000000003	298.4740000000001
479	COCc1c(CN)ccc2c1C(C1(C)CCCC1)[C@H]1C[C@@H]2CCN1C	10	3	-8.12608	-1.625216	4.696901542188413	0.8932734557490497	4.147000000000004	342.5270000000001
480	NCc1ccc2c(c1)C[C@H]1C[C@@H]2CCN1	10	3	-8.73258	-2.2547424606282642	4.166457712293331	0.7246307681209644	1.537	202.30099999999996
481	CN1CC[C@H]2C[C@@H]1C(C1(C)CCCC1)c1cc(N)ccc12	10	3	-8.4485	-1.8436138456587816	4.428739961113496	0.7858781968643246	4.124100000000003	284.44699999999995
482	CN1CC[C@H]2C[C@@H]1Cc1cc(CN)ccc12	10	3	-9.02716	-2.25679	3.9589427860770297	0.7763658344013767	1.8792	216.32799999999997
483	CN1CC[C@H]2C[C@@H]1Cc1cc(CNS(C)(=O)=O)ccc12	10	3	-7.29469	-1.631142271478794	3.981435368900832	0.918226185457558	1.4697000000000002	294.42
484	CCNCc1ccc2c(c1)C(C1(C)CCCC1)[C@H]1C[C@@H]2CCN1C	10	3	-7.85506	-1.603407408245536	4.369927238316829	0.8660801963789563	4.651400000000004	326.5280000000001
485	CN1CC[C@H]2C[C@@H]1Cc1cc(N3CCOCC3)ccc12	10	1	-8.1321	-1.8183928399826037	3.883951447313944	0.7797140828106198	2.2571000000000003	272.39199999999994
486	c1cc2c(cc1N1CCOCC1)C[C@@H]1NCC[C@H]2C1n1cnnc1	10	1	-7.90861	-1.614338256222706	4.582502990825191	0.9034167420025703	1.3575999999999997	325.416
487	c1cc2c(cc1CN1CCOCC1)C[C@H]1C[C@@H]2CCN1	10	1	-7.7933	-1.742634856904911	3.9645900392305027	0.8898810342594674	1.9105	272.39199999999994
488	CCc1cc(N2CCOCC2)cc2c1[C@H]1CCN[C@@H](C2)C1	10	1	-7.87417	-1.7182847647595443	4.250129526802251	0.9037454559495021	2.4773000000000005	286.41900000000004
489	CCN1CC[C@H]2C[C@@H]1Cc1cccc(-c3ccccc3O)c12	10	3	-9.29327	-1.9813318212861037	3.857019956795054	0.8974534955603333	4.183200000000005	293.4100000000001
490	CCCN1CC[C@H]2C[C@@H]1C(C)c1cccc(-c3ccccc3)c12	10	3	-8.44707	-1.7613358515490947	4.013602669338283	0.7306912661429604	5.428700000000005	305.46500000000003
491	CC1c2cccc(Cc3ccccc3O)c2[C@H]2CCN(C)[C@@H]1C2	10	3	-8.70794	-1.8157310067441639	4.232415204564251	0.8949945006275384	4.277900000000003	307.43700000000007
492	CCCN1CC[C@H]2C[C@@H]1Cc1cccc(-c3ccccc3O)c12	10	3	-9.04955	-1.8869616157302012	3.871361433575241	0.8973693328887165	4.573300000000005	307.437
493	COc1ccccc1-c1cccc2c1[C@H]1CCN(C)[C@@H](C2)C1	10	3	-7.95847	-1.696751505094635	3.6981894279488987	0.8264365428850666	4.0961000000000025	293.41
494	CC1c2cccc(-c3ccccc3O)c2[C@H]2CCN(C)[C@@H]1C2	10	3	-9.32624	-1.9883610489043482	4.159321565999952	0.8444600748606454	4.354100000000004	293.41
495	CNS(=O)(=O)Cc1ccc(CC2CN[C@H]3Cc4ccccc4[C@@H]2C3)cc1	10	1	-8.49102	-1.6652260257810236	4.193836137837296	0.8505541983459406	2.5963000000000003	370.5180000000001
496	O=S1CC2=NCCC23C[C@H]2C[C@H](Cc4ccccc42)N13	10	3	-7.01899	-1.5694938773391247	5.962140531391805	0.718263394773952	2.0515	286.40000000000003
497	CN1CCC23C[C@H]4C[C@H](Cc5ccccc54)N2S(=O)CC13	10	3	-8.60121	-1.87693789967672	5.8414178270431165	0.7307790323527421	1.9109	302.44300000000004
498	O=S1CC2OCCC23C[C@H]2C[C@H](Cc4ccccc42)N13	10	3	-7.33319	-1.6397511331921681	5.9707531562973815	0.7308906099877324	1.9957000000000003	289.4
499	CC(C)c1cc2c(cc1C(C)C)[C@@H]1C[C@H](C2)N2S(=O)CC3=NCCC32C1	10	3	-8.05323	-1.5793683429788778	6.078830468074447	0.7638905862929022	4.298300000000003	370.5620000000002
500	CCc1cccc2c1[C@@H]1C[C@H](C2)N2S(=O)CC3NCCC32C1	10	3	-8.00664	-1.707021383601485	6.124356627479924	0.8607267440061214	2.1311	316.4700000000001
501	CCOCCc1ccc2c(c1)[C@@H]1C[C@H](C2)N2S(=O)CC3NCCC32C1	10	3	-7.68756	-1.537512	5.943355436396047	0.8368068192441085	2.1477000000000004	360.5230000000002
502	Cc1c(F)c2c(c3c1C[C@H]1C[C@@H]3CCN1c1ccc(N)nc1)CSC2	10	2	-6.17988	-1.235976	4.724937018477245	0.833725334214813	4.166820000000002	355.4820000000001
503	Cc1ncccc1N1CC[C@H]2C[C@@H]1Cc1c(C)c(CO)c3c(c12)CSC3	10	2	-6.98523	-1.3699163106512973	4.688572040995034	0.8621168536835147	4.246240000000004	366.5300000000001
504	CCN1CC[C@H]2C[C@@H]1Cc1c(C)c(F)c3c(c12)CSC3	10	2	-7.62513	-1.705030901727297	4.765026476477466	0.7690386571648496	4.004920000000003	291.435
505	CN1CC[C@H]2C[C@@H]1Cc1cc(F)c3c(c12)CSC3	10	2	-7.69065	-1.812703588910774	4.593894995274766	0.7062866405089092	3.306400000000002	263.381
506	Cc1c(CO)c2c(c3c1C[C@H]1C[C@@H]3CCN1C)CSC2	10	2	-7.95632	-1.7790872370741126	4.783866962307426	0.8596037411224733	2.968020000000002	289.44399999999996
507	Cc1c(CO)c2c(c3c1C[C@H]1C[C@@H]3CCN1C1CCCCC1)CSC2	10	2	-7.87911	-1.575822	4.643505458940892	0.8318027863540096	4.670920000000004	357.56300000000016
508	Cc1c2c(c3c(c1-c1cc(F)cc(CO)c1)CSC3)[C@H]1CCN(C)[C@@H](C2)C1	10	2	-7.88452	-1.517376581476996	4.6239818240587045	0.8077190813109324	4.774120000000004	383.5320000000002
509	Cc1c(CCO)c2c(c3c1C[C@H]1C[C@@H]3CCN1C)CSC2	10	2	-6.69268	-1.4604625096246215	4.775447095040465	0.9083264451335125	3.0105200000000014	303.471
510	CNCC1CS(=O)(=O)N2C1C[C@H]1C[C@@H]2Cc2c(C(C)C)cccc21	10	3	-9.14063	-1.8658232856313501	5.103546303899493	0.9128059966684741	2.4616999999999996	348.51200000000006
511	CCC(C)c1cccc2c1C[C@H]1C[C@@H]2CC2C(NC)CS(=O)(=O)N21	10	3	-7.97719	-1.6283370901027119	5.248398637692185	0.9133868961317833	2.6042000000000005	348.51200000000006
512	CNC1CS(=O)(=O)N2C1C[C@H]1C[C@@H]2Cc2c(CO)cccc21	10	3	-8.99515	-1.9177724237261693	5.108638301487179	0.8357580695026515	0.5830000000000002	322.42999999999995
513	NC(O)c1cccc2c1C[C@H]1C[C@@H]2CC2CCS(=O)(=O)N21	10	3	-7.75125	-1.6914614216917359	5.106288101680061	0.7532106816944445	0.8424	308.40299999999996
514	CN(C)C1CS(=O)(=O)N2C1C[C@H]1C[C@@H]2Cc2ccccc21	10	3	-8.17714	-1.7843982389643427	4.902069066477976	0.7880225477397781	1.4329	306.431
515	CNC1CS(=O)(=O)N2C1C[C@H]1C[C@@H]2Cc2c(Cl)cccc21	10	3	-8.58664	-1.8737584650159815	5.040110526712657	0.8550167280470816	1.7441000000000002	326.849
516	CNC1CS(=O)(=O)N2C1C[C@H]1C[C@@H]2Cc2c(F)cccc21	10	3	-8.63084	-1.8834036957644125	5.064108962175499	0.848654888270029	1.2297999999999996	310.394
517	CC(C)c1cccc2c1C[C@H]1C[C@@H]2CC2C(CN)CS(=O)(=O)N21	10	3	-9.16897	-1.911862407056897	5.0861113239740074	0.9016858826419404	2.2009999999999996	334.485
518	CCc1cccc(O)c1C1CN(C)[C@H]2Cc3ccc4c(c3[C@@H]1C2)CS(=O)(=O)C4	10	1	-6.69673	-1.265563012667541	4.852367750972032	0.8425423998002775	3.510600000000002	397.5400000000002
519	CC(C)c1cccc2c1[C@H]1CCN(S(C)(=O)=O)[C@H](C1)C2O	10	1	-7.01931	-1.5317390191124036	4.341539920627667	0.912202973716697	2.3646000000000007	309.431
520	CCc1cccc2c1C(O)[C@H]1C[C@@H]2CCN1S(C)(=O)=O	10	1	-6.78328	-1.5167875190414775	4.352174863345491	0.9049491921613106	1.8036	295.404
521	CS(=O)(=O)CN1CC[C@H]2C[C@@H]1C(O)c1ccccc12	10	1	-6.3984	-1.4678936315974023	4.369085385802361	0.8870889420287529	1.2836999999999996	281.37700000000007
522	CS(=O)(=O)N1CC[C@H]2C[C@@H]1C(O)c1c(-c3ccccc3)cccc12	10	1	-7.40696	-1.5119393787671076	4.078995524761844	0.9120548039916945	2.9082000000000017	343.4480000000001
523	CS(=O)(=O)N1CC[C@H]2C[C@@H]1C(O)c1cccc(-c3ccccc3)c12	10	1	-6.93158	-1.414902842606752	4.064966112997136	0.9120548039916945	2.9082000000000017	343.4480000000001
524	CCCc1cccc2c1C(O)[C@H]1C[C@@H]2CCN1S(C)(=O)=O	10	1	-7.06789	-1.5423400442200683	4.338577069866812	0.9309626985638385	2.1936999999999998	309.43100000000004
525	CS(=O)(=O)N1CC[C@H]2C[C@@H]1C(O)c1ccc(Cl)cc12	10	1	-6.98826	-1.603216796378292	4.218344278288685	0.8616574321153317	1.8946000000000003	301.7950000000001
526	CCS(=O)(=O)N1CC[C@H]2C[C@@H]1C(O)c1ccccc12	10	1	-5.96159	-1.3676825448854022	4.162934442406135	0.8961393009596453	1.6313000000000002	281.377
527	CC(C)(C)c1cccc2c1C(O)[C@H]1C[C@@H]2CCN1S(C)(=O)=O	10	1	-7.15497	-1.5254447295029019	4.425357624856349	0.8638697612401781	2.5387000000000013	323.458
528	CCN1CC[C@H]2C[C@@H]1Cc1c(CO)c(Cl)c3c(c12)CS(=O)(=O)C3	10	2	-7.45922	-1.5553548876228134	4.900762814889822	0.8845422836925656	2.3847000000000005	355.8870000000001
529	CCN1CC[C@H]2C[C@@H]1Cc1ccc3c(c12)C(CCN)S(=O)(=O)C3	10	2	-9.81014	-2.0455555939178716	5.049881379927351	0.9196394706500176	2.1289	334.48500000000007
530	c1ccc(-c2cccc3c2C[C@@H]2NCC[C@H]3C2N2CCNCC2)nc1	11	2	-10.0013	-2.00026	4.398831423011815	0.881574400823754	2.023999999999999	334.46700000000004
531	c1ccc2c(c1)C[C@@H]1NCC[C@H]2C1N1CCOCC1	11	2	-7.74006	-1.77569154510218	4.179654555460905	0.8236368200094432	1.3889999999999998	258.36499999999995
532	Fc1c(Cl)cccc1C1[C@@H]2Cc3ccccc3[C@H]1CCN2	11	2	-8.02444	-1.751076367125307	4.053915761870116	0.8294741200259045	4.2645000000000035	301.79200000000003
533	c1ccc(C2[C@@H]3Cc4ccccc4[C@H]2CCN3)cc1	11	2	-8.35951	-1.9178031214482996	3.785546863153213	0.8157064488744528	3.472000000000002	249.357
534	COc1ccc(C2[C@@H]3Cc4ccccc4[C@H]2CCN3)cc1	11	2	-8.11586	-1.7710258466506812	3.803870258880246	0.9084505276942728	3.4806000000000017	279.383
535	CS(=O)(=O)N1CCN(C2[C@@H]3Cc4ccccc4[C@H]2CCN3)C1	11	2	-7.891	-1.6823668527621218	4.508235851714238	0.8662613698669585	0.5914999999999999	321.44600000000014
536	c1ccc(-c2cccc3c2[C@H]2CCN[C@@H](C3)C2)cc1	11	2	-8.32337	-1.9095120368262177	3.767153146877753	0.811424286993491	3.745300000000002	249.35699999999994
537	c1ccc2c(c1)C[C@@H]1NCC[C@H]2C1c1ccncc1	11	2	-8.16316	-1.8727573421028147	4.038729859104629	0.8415248164766199	2.867000000000001	250.345
538	O=S(=O)(c1ccccc1)N1CCN(C2[C@@H]3Cc4ccccc4[C@H]2CCN3)CC1	11	2	-7.54178	-1.4252624516257648	4.023095648946241	0.8615307445006839	2.0633	397.54400000000015
539	CN1CC[C@H]2C[C@@H]1Cc1cc(CCN)ccc12	11	2	-8.70567	-2.1114351148100527	3.9546246561348806	0.8408293982785856	1.9217	230.35499999999996
540	COc1ccc(CN2CC[C@H]3C[C@@H]2Cc2cc(CN)ccc23)cc1	11	2	-9.31487	-1.9013898766965622	3.7131006742027104	0.9367079096191414	3.4582000000000015	322.452
541	CN1CC[C@H]2C[C@@H]1Cc1cc(N)c(CO)cc12	11	2	-6.67245	-1.6183068312736801	4.265802364141161	0.7213376903257558	1.495	232.32699999999997
542	Cc1c(CN)ccc2c1C[C@H]1C[C@@H]2CCN1C	11	2	-8.8707	-2.1514607690097987	4.180579287218082	0.8010455186133923	2.18762	230.35499999999993
543	CN1CC[C@H]2C[C@@H]1Cc1c2ccc(CN)c1-c1ccccc1	11	2	-9.69844	-2.067714355531906	3.913077408718131	0.9169850580176746	3.5462000000000016	292.426
544	NN1CC[C@H]2C[C@@H]1Cc1cc(C3CCC3)ccc12	11	2	-7.44068	-1.7537850948797071	4.150679610659382	0.7672076286131769	2.9319000000000006	242.36599999999996
545	CCNCc1ccc2c(c1)C[C@H]1C[C@@H]2CCN1C	11	2	-8.80648	-2.0757072421279026	3.8926165929079035	0.878746380659347	2.530000000000001	244.38199999999995
546	CCN1CC(c2ccc(C(=O)O)cc2)[C@H]2C[C@@H]1Cc1ccccc12	11	2	-8.30433	-1.695114262973886	3.872962689821846	0.9318013953580492	3.9025000000000025	321.42
547	CCN1CC(NC(C)c2ccsc2)[C@H]2C[C@@H]1Cc1ccccc12	11	2	-8.42828	-1.7574178657089625	4.506357750495248	0.9056073405018763	4.201400000000004	326.50900000000007
548	CCN1CC(C)(N2CCNCC2)[C@H]2C[C@@H]1Cc1ccccc12	11	2	-9.54731	-2.035493331269083	4.663454120945007	0.9019327974423427	2.0844000000000005	299.462
549	CCNS(=O)(=O)c1ccc(C2CN(CC)[C@H]3Cc4ccccc4[C@@H]2C3)cc1	11	2	-7.4279	-1.4295000215045404	4.029393501320548	0.8583005335707926	3.502500000000002	384.5450000000001
550	CCNc1ccc(C2(C)CN[C@H]3Cc4ccccc4[C@@H]2C3)cn1	11	2	-8.77591	-1.829903731467623	4.529605424791786	0.9114428536098476	3.472900000000002	307.44100000000003
551	CC1(c2ccc(=O)[nH]c2)CN[C@H]2Cc3ccccc3[C@@H]1C2	11	2	-8.59383	-1.8753274516467786	4.622302647116017	0.8418865141734077	2.3343999999999996	280.37100000000004
552	CCN1CC(c2ccc(O)cc2)[C@H]2C[C@@H]1Cc1ccccc12	11	2	-9.33838	-1.9909493056009056	3.9297074863296233	0.9071895529541713	3.909900000000003	293.41
553	CCN1CC[C@H]2C[C@@H]1Cc1cccc(-c3ccccc3S(N)(=O)=O)c12	11	2	-8.88383	-1.7767659999999998	3.9378719588889464	0.9189064123986747	3.125000000000001	356.49100000000016
554	CCN1CC(c2cccc(S(N)(=O)=O)c2)[C@H]2C[C@@H]1Cc1ccccc12	11	2	-9.36795	-1.87359	4.067346179241502	0.9196932515016955	2.851700000000001	356.49100000000004
555	CC1c2ccccc2[C@H]2CCN(c3cccc(S(C)(=O)=O)c3)[C@@H]1C2	11	1	-7.39543	-1.5095858273725835	4.044640773630622	0.8295933401315808	3.959800000000003	341.47600000000006
556	CC1c2cc(-c3ccc(S(N)(=O)=O)cc3)ccc2[C@H]2CCN[C@@H]1C2	11	1	-7.59457	-1.5502351096540703	4.132559778155509	0.8812098822187573	2.9537000000000004	342.4640000000001
557	CC1c2ccccc2[C@H]2CCN(S(C)(=O)=O)[C@@H]1C2	11	1	-7.33471	-1.7288077263455943	4.14451930513478	0.7811558941598552	2.3113	265.378
558	CC1c2ccccc2[C@H]2CC(c3ccc(S(C)(=O)=O)cc3)N[C@@H]1C2	11	1	-8.83384	-1.803200039115646	4.335018664944943	0.9039729616340063	3.7841000000000022	341.47600000000006
559	CC1(c2ccc(S(C)(=O)=O)cc2)c2ccccc2[C@H]2CCN[C@@H]1C2	11	1	-8.13813	-1.6611888300363389	4.243715886752793	0.9119919775031254	3.245300000000001	341.47600000000017
560	CS(=O)(=O)c1ccc(CC2c3ccccc3[C@H]3CCN[C@@H]2C3)cc1	11	1	-8.8967	-1.816031282884925	4.05809580018974	0.9319284510312251	3.265600000000002	341.4760000000001
561	CCc1ccc2c(c1)C[C@H]1C[C@@H]2CCN1S(=O)(=O)CCN	11	2	-7.64671	-1.6686489234464652	4.163419559186488	0.9195331717170594	1.6416	308.44700000000006
562	CCN1CC[C@H]2C[C@@H]1Cc1cc(F)c3c(c12)C(CCN)S(=O)(=O)C3	11	1	-9.90546	-2.0219435556290883	5.162103737093848	0.9063625943677053	2.2680000000000007	352.47500000000014
563	CCN1CC[C@H]2C[C@@H]1Cc1cc(-c3ccccc3)c3c(c12)C(CCN)S(=O)(=O)C3	11	1	-7.52007	-1.3964419417651024	4.836953875733601	0.8328145859371846	3.7959000000000023	410.58300000000025
564	CCN1CC[C@H]2C[C@@H]1Cc1ccc3c(c12)C(CN)S(=O)(=O)C3	11	1	-9.57281	-2.0409299495361513	5.056679027892898	0.9013916402443403	1.7388	320.4580000000001
565	CCCN1CC[C@H]2C[C@@H]1Cc1ccc3c(c12)C(CCN)S(=O)(=O)C3	11	1	-8.32737	-1.6998172832800296	5.021016565485825	0.9080418660452588	2.519	348.51200000000006
566	CN1CC[C@H]2C[C@@H]1Cc1ccc3c(c12)C(CCN)S(=O)(=O)C3	11	1	-9.63908	-2.0550587610090374	5.054456943525652	0.9013916402443403	1.7388000000000003	320.458
567	CCN1CC[C@H]2C[C@@H]1Cc1ccc3c(c12)C(CCNC)S(=O)(=O)C3	11	1	-9.89605	-2.020022747422456	5.039218149196232	0.9076455509605893	2.3896000000000006	348.5120000000001
568	CS(=O)(=O)Cc1cccc(C2CN[C@H]3Cc4ccccc4[C@@H]2C3)c1	11	2	-9.21548	-1.8811019779019602	4.165178743333552	0.9333666054261673	3.0166000000000013	341.4760000000001
569	c1ccc(C2CN[C@H]3Cc4ccccc4[C@@H]2C3)cc1	11	2	-7.98585	-1.8320796383302256	3.8654270250965332	0.8157064488744528	3.472000000000002	249.357
570	OCc1cccc(C2CN[C@H]3Cc4ccccc4[C@@H]2C3)c1	11	2	-8.8152	-1.9236343460083203	4.067847181957169	0.8855797641752147	2.9643000000000015	279.38300000000004
571	CN1CC(c2ccc(O)cc2)[C@H]2C[C@@H]1Cc1ccccc12	11	2	-8.76586	-1.9128674753040762	3.89522975934805	0.863088467337319	3.519800000000002	279.383
572	CS(=O)(=O)c1cccc(CC2CN[C@H]3Cc4ccccc4[C@@H]2C3)c1	11	2	-8.13343	-1.660229446553749	4.105393459052616	0.9335514405622025	2.9506000000000014	341.47600000000006
573	CCN1CC[C@H]2C[C@@H]1Cc1c(Cc3ccccc3)cccc12	11	3	-8.28479	-1.7663231628557976	3.7296250566471247	0.8098406755966501	4.401400000000004	291.43800000000005
574	CCN1CC[C@H]2C[C@@H]1Cc1c(-c3cc(C)ccn3)cccc12	11	3	-7.81863	-1.6669375169194662	3.982273562564284	0.8251630564224478	4.181020000000004	292.42600000000004
575	CCCN1CC[C@H]2C[C@@H]1Cc1ccccc12	11	3	-7.93763	-1.9844075	3.7488083165687396	0.732013707189788	3.200700000000002	215.33999999999997
576	CCOCc1cccc2c1C[C@H]1C[C@@H]2CCN1CC	11	3	-7.20612	-1.6531973081593325	4.017904166384562	0.8219601699962239	3.347100000000002	259.3929999999999
577	Nc1ccc(C2CN[C@H]3Cc4ccccc4[C@@H]2C3)cc1	11	3	-7.38255	-1.6507883647291073	4.030412905303534	0.7769082069700299	3.0542000000000016	264.372
578	Cc1cccc2c1C[C@H]1C[C@@H]2C(S(=O)(=O)c2ccccc2)CN1	11	3	-8.29207	-1.7290161173702483	4.293984435333483	0.9224559989874672	2.839120000000001	327.449
579	CN1CC[C@H]2C[C@@H]1C(c1ccccc1)c1ccccc12	11	2	-8.52	-1.9051299168298206	3.793085134768983	0.7511428420539906	4.009900000000004	263.384
580	CN1CC[C@H]2C[C@@H]1C(c1cccc(CO)c1)c1ccccc12	11	2	-8.16909	-1.7416558399734536	3.996145226714237	0.9157870395339673	3.502200000000003	293.41
581	CN1CC[C@H]2C[C@@H]1C(c1cccc(C(F)(F)F)c1)c1ccccc12	11	2	-8.65727	-1.767157838792044	4.013313850553698	0.7083747923839749	5.028700000000004	331.38100000000003
582	CN1CC[C@H]2C[C@@H]1C(c1cccc(O)c1)c1cc(C(F)(F)F)ccc12	11	2	-7.93209	-1.5864179999999999	4.185299335099727	0.8057809684710863	4.734300000000005	347.38
583	CCN1CC[C@H]2C[C@@H]1C(c1cccc(O)c1)c1ccccc12	11	2	-9.65142	-2.0576896578488655	4.0146666209450075	0.9006061643664312	4.1056000000000035	293.41
584	CN1CC[C@H]2C[C@@H]1C(Cc1cccc(O)c1)c1ccccc12	11	2	-8.6515	-1.8445059975505638	4.0136865728680835	0.9071895529541713	3.909900000000003	293.41
585	CS(=O)(=O)Cc1cc(Br)cc2c1[C@H]1CCN[C@@H](C2)C1	11	1	-7.38502	-1.6942397829487759	4.487803013198125	0.896153931625185	2.3854000000000006	344.27400000000017
586	CN1CC[C@H]2C[C@@H]1Cc1cccc(CS(C)(=O)=O)c12	11	1	-8.16956	-1.8742256027995865	4.125827976913655	0.830349890640005	1.9651	279.40500000000003
587	CS(=O)(=O)Cc1c(Br)ccc2c1[C@H]1CCN[C@@H](C2)C1	11	1	-7.77074	-1.782730019817329	4.503470066899142	0.896153931625185	2.3854000000000006	344.27400000000017
588	CS(=O)(=O)Cc1ccc(F)c2c1[C@H]1CCN[C@@H](C2)C1	11	1	-8.23097	-1.8883140230165774	4.497842780977516	0.8994192915732299	1.7620000000000002	283.36800000000005
589	Cc1cc2c(c(CS(C)(=O)=O)c1)[C@H]1CCN[C@@H](C2)C1	11	1	-7.33301	-1.682307870630168	4.409893579235861	0.899579051283661	1.93132	279.4050000000001
590	CCCc1ccc2c(c1CS(C)(=O)=O)[C@H]1CCN[C@@H](C2)C1	11	1	-8.11846	-1.771593213165295	4.407832336239943	0.9297543049845454	2.575400000000001	307.459
591	CC(C)(C)c1ccc(CS(C)(=O)=O)c2c1C[C@H]1C[C@@H]2CCN1	11	1	-6.2783	-1.3385380574954289	4.530506831795053	0.9108311218313266	2.9204000000000008	321.48600000000005
592	Fc1cccc(Cl)c1-c1cccc2c1C[C@H]1C[C@@H]2CCN1	11	3	-7.48571	-1.6335158431184706	4.053912063514615	0.8153182082389766	4.537800000000003	301.79200000000003
593	C=C1[C@@H]2CCN(CC)[C@H]1Cc1cc(CO)cc(CN3CCC3)c12	11	1	-8.3311	-1.7371544349508956	4.41761875054071	0.8660677440707708	2.6747000000000005	312.4570000000001
594	C=C1[C@@H]2Cc3cc(CO)ccc3[C@H]1CCN2	11	1	-6.48778	-1.621945	4.342168204137231	0.69932373567189	1.7367	215.296
595	C=C1[C@@H]2Cc3cc(CO)cc(F)c3[C@H]1CCN2	11	1	-6.84611	-1.6604255679174895	4.552893710295006	0.72581337225259	1.8758	233.28599999999997
596	NCCC1(C2CCCC2)c2c(Br)cccc2[C@H]2CCN[C@@H]1C2	11	1	-7.81333	-1.6658075531227816	4.825149072868083	0.8495079815530663	4.0751000000000035	363.34300000000013
597	CC(C)c1ccc2c(c1)C(CCN)(C1CCCC1)[C@H]1C[C@@H]2CCN1	11	1	-9.55199	-1.9497917940139575	4.742394796845257	0.8584258046428185	4.4360000000000035	326.528
598	NCCC1(C2CCCC2)c2c(Cl)cccc2[C@H]2CCN[C@@H]1C2	11	1	-8.25646	-1.7602831865614434	4.75752791902193	0.884775327863794	3.966000000000003	318.8920000000001
599	CS(=O)(=O)NCCC1(C2CCCC2)c2ccccc2[C@H]2CCN[C@@H]1C2	11	1	-7.23397	-1.4467940000000001	4.675865653781045	0.8466911939796685	2.903100000000001	362.5390000000001
600	CCNCCC1(C2CCCC2)c2ccccc2[C@H]2CCN[C@@H]1C2	11	1	-8.14926	-1.6992381738987572	4.625719462071451	0.8041600116142121	3.9634000000000027	312.5010000000001
601	CN1CC[C@@H]2c3ccc4c(c3C(C3(C)CCCC3)[C@H]1C2c1ccccc1O)CC(=O)N4	11	2	-7.90771	-1.4202666428901483	4.922996181568863	0.7130574939374975	5.135800000000005	416.56500000000005
602	CN1CC[C@H]2C[C@@H]1C(C1(C)CCCC1)c1cc(P(=O)(O)O)ccc12	11	2	-5.78669	-1.1812031499721658	4.755299603913596	0.8041400542924672	3.3449000000000026	349.411
603	CCC(=O)Nc1cc(F)c2c(c1)C(C1(C)CCCC1)[C@H]1C[C@@H]2CCN1C	11	2	-6.8967	-1.352554149207514	4.4947010988488865	0.8217946610615757	5.029500000000005	358.50100000000015
604	CC(=O)Nc1cccc2c1C(C1(C)CCCC1)[C@H]1C[C@@H]2CCN1C	11	2	-7.41278	-1.5131273812923574	4.377999144671345	0.8676003375931995	4.500300000000004	326.48400000000004
605	CC(=O)Nc1ccc2c(c1)C[C@H]1C[C@@H]2CCN1C	11	2	-6.523	-1.53748584455995	3.7866969096499847	0.8223155280251101	2.3789000000000007	244.33799999999994
606	CN1CC[C@H]2C[C@@H]1C(C1(C)CCCC1)c1ccccc12	11	2	-8.59478	-1.9218512331655642	4.232041552518387	0.7231149962376401	4.5419000000000045	269.43199999999996
607	CC(=O)CNc1ccc2c(c1)C(C1(C)CCCC1)[C@H]1C[C@@H]2CCN1C	11	2	-7.24344	-1.448688	4.47537283146252	0.8729857742082937	4.542800000000004	340.5110000000001
608	CCN1CC[C@H]2C[C@@H]1Cc1cc(NC(C)=O)ccc12	11	2	-7.13839	-1.6376589805042794	3.828566777107172	0.884370325837827	2.769000000000001	258.365
609	CC(C)(C)c1cc2c(cc1N1CCOCC1)C[C@H]1C[C@@H]2CCN1	11	1	-6.96259	-1.4518003741696481	4.309165765064646	0.8612643894687139	3.2124000000000015	314.473
610	CCc1c(N2CCOCC2)ccc2c1C[C@H]1C[C@@H]2CCN1	11	1	-6.99472	-1.5263730411915006	4.274056573948654	0.903745455949502	2.4773000000000005	286.419
611	Brc1cc(N2CCOCC2)cc2c1[C@H]1CCN[C@@H](C2)C1	11	1	-7.79853	-1.7438043204571434	4.287820286948886	0.8527953880486027	2.6774000000000004	337.2610000000001
612	Cc1c(N2CCOCC2)ccc2c1C[C@H]1C[C@@H]2CCN1	11	1	-6.73528	-1.5060543927494783	4.2024012517468	0.8482096098128893	2.22332	272.392
613	CCN1CC[C@H]2C[C@@H]1C(C)c1cccc(-c3c(O)cccc3C(C)C)c12	11	1	-8.51701	-1.670323084133265	4.36961342761601	0.749114218834713	5.867600000000007	349.5180000000001
614	CCN1CC[C@H]2C[C@@H]1C(C)c1cccc(Cc3ccccc3O)c12	11	1	-9.05806	-1.8489687549595495	4.2584456329656595	0.887924506214447	4.6680000000000055	321.46400000000006
615	CCN1CC[C@H]2C[C@@H]1C(C)c1cccc(-c3ccccc3S(C)(=O)=O)c12	11	1	-8.72309	-1.7107386972625418	4.240290350692933	0.8024544165788511	4.442100000000004	369.53000000000014
616	CCN1CC[C@H]2C[C@@H]1C(C)c1cccc(-c3ccccc3CO)c12	11	1	-8.75403	-1.7869088910846855	4.200243626276697	0.897513396627452	4.530900000000005	321.4640000000001
617	CCC1c2cccc(-c3ccccc3O)c2[C@H]2CCN(CC)[C@@H]1C2	11	1	-8.92541	-1.8218916870945339	4.23573994734693	0.8464191207012483	5.134300000000005	321.46400000000006
618	NCC1CS(=O)N2C1C[C@H]1C[C@@H]2Cc2ccccc21	11	3	-8.77963	-2.014185259562	5.278373670870353	0.8428343120924552	1.4115000000000002	276.40500000000003
619	NCC1CS(=O)(=O)N2C1C[C@H]1C[C@@H]2Cc2ccccc21	11	3	-9.02723	-2.0185499928525426	4.938421101452341	0.8421606286381015	1.0776000000000008	292.404
620	CCNCC1CS(=O)(=O)N2C1C[C@H]1C[C@@H]2Cc2c(C(C)C)cccc21	11	3	-8.4042	-1.68084	5.068937155308685	0.8959600296185719	2.8518000000000017	362.5390000000001
621	CNC1CS(=O)N2C1C[C@H]1C[C@@H]2Cc2c(C(C)C)cccc21	11	3	-8.54154	-1.8210624467801007	5.389472632242947	0.9087428350175472	2.548	318.48600000000005
622	CC(CF)c1cccc2c1C[C@H]1C[C@@H]2CC2CCS(=O)(=O)N21	11	3	-6.85886	-1.462313865382842	5.120758152603804	0.8389642996462976	2.9658000000000015	323.43299999999994
623	CCNCC1CS(=O)(=O)N2C1C[C@H]1C[C@@H]2Cc2ccccc21	11	3	-8.86328	-1.8896576452603546	4.916902463131985	0.9225935331955806	1.7284000000000004	320.458
624	CCC1(C2c3cc(CNC)ccc3[C@H]3CCN[C@@H]2C3)CCCC1	11	1	-7.94039	-1.655685768234656	4.574260304240694	0.8654909048442115	4.309200000000003	312.50100000000015
625	CCN1CC[C@H]2C[C@@H]1C(C1(CC)CCCC1)c1cc(CN)ccc12	11	1	-7.63059	-1.5575876613653243	4.538180081126194	0.8624398696791693	4.780800000000005	326.528
626	CCC1(C2c3cc(CN)ccc3[C@H]3CCN(S(=O)(=O)c4ccccc4)[C@@H]2C3)CCCC1	11	1	-7.5994	-1.3648925322222734	4.397838151457449	0.7020952792944464	5.149800000000005	438.6370000000003
627	CCNCc1ccc2c(c1)C(C1(CC)CCCC1)[C@H]1C[C@@H]2CCN1	11	1	-7.43576	-1.5178181541497873	4.54043430950651	0.8193706985349941	4.6993000000000045	326.528
628	CCC1(C2c3cc(CN)cc(S(C)(=O)=O)c3[C@H]3CCN[C@@H]2C3)CCCC1	11	1	-9.63194	-1.8889788466828805	4.886084449744566	0.8441072370881539	3.4520000000000026	376.56600000000026
629	Cc1ccc2c(c1)C[C@H]1C[C@@H]2CC23CCNC2CS(=O)N13	11	1	-8.43097	-1.8397884860429448	6.052278861091036	0.7934536905648885	1.8771200000000001	302.443
630	c1ccc2c(c1)C[C@H]1C[C@@H]2CC23CCNC2CSN13	11	1	-7.69178	-1.7646153534709093	5.769270275970365	0.7307930279102742	2.5532000000000004	272.417
631	CCc1ccc2c(c1)[C@@H]1C[C@H](C2)N2S(=O)CC3NCCC32C1	11	1	-8.50439	-1.8131420401674898	6.013050858249154	0.8607267440061214	2.1311	316.4700000000001
632	CCN1CCC23C[C@H]4C[C@H](Cc5ccccc54)N2S(=O)CC13	11	1	-8.69515	-1.853812208819486	5.838803502479924	0.7936079957566722	2.301	316.4700000000001
633	O=S1CC2NCCC23C[C@H]2C[C@H](C(F)c4ccccc42)N13	11	1	-8.57066	-1.8702713431300106	6.294458400831784	0.7953712589222736	2.0368	306.406
634	CC(=O)N1CCN(Cc2c(C)c3c(c4c2CSC4)[C@H]2CCN(C)[C@@H](C3)C2)CC1	11	2	-8.11227	-1.5330749277292819	4.526705442347882	0.7634010482429048	3.139820000000002	399.6040000000003
635	Cc1c(F)c2c(c3c1C[C@H]1C(C(=O)O)[C@@H]3CCN1C)CSC2	11	2	-7.69908	-1.6414493712791531	4.982717062306923	0.863298746744794	2.9255200000000015	321.4170000000001
636	Cc1c2c(c3c(c1-c1ncccc1F)CSC3)[C@H]1CCN(C)[C@@H](C2)C1	11	2	-7.96954	-1.593908	4.686465864631091	0.7398326468344072	4.676820000000004	354.49400000000014
637	CNC(=O)c1ccc(N2CC[C@H]3C[C@@H]2Cc2c(C)c(F)c4c(c23)CSC4)cc1	11	2	-7.2686	-1.3736362842574346	4.443209673117112	0.8083330274321021	4.5492200000000045	396.5310000000001
638	CN1CC[C@H]2C[C@@H]1Cc1cc(-c3ccc4c(c3)OCCO4)c3c(c12)CSC3	11	2	-7.66687	-1.4754898194472887	4.394597897984779	0.7214807560233976	4.605500000000005	379.5250000000002
639	Cc1cc2c(c3c1C[C@H]1C[C@@H]3CCN1CP(=O)(O)O)CSC2	11	2	-6.10257	-1.3010722956102576	4.98567278713004	0.8113810271362365	2.9811200000000024	339.39700000000005
640	Cc1c(F)c2c(c3c1C[C@H]1C[C@@H]3CCN1C)C(O)SC2	11	2	-8.36216	-1.8698358198729639	5.209860432776061	0.7948782858575696	3.1057200000000016	293.40700000000004
641	Cc1c2c(c3c(c1C1CCNC1)CSC3)[C@H]1CCN(C)[C@@H](C2)C1	11	2	-8.50916	-1.7742825115178984	5.03394847875275	0.8485593876229401	3.5526200000000028	328.5250000000001
642	CC(=O)Nc1ccccc1N1CC[C@H]2C[C@@H]1Cc1c(C)c(F)c3c(c12)CSC3	11	2	-7.66235	-1.448048039881126	4.4602162115786514	0.7620776353370156	5.148020000000005	396.5310000000001
643	CC(C)(C)c1ccc2c(c1)C[C@@H]1NCC[C@H]2C1N1CCNCC1	12	2	-8.48144	-1.7685024919602361	4.438091428340474	0.8326795905790221	2.2595	313.4890000000001
644	Cc1ccc(C2[C@@H]3Cc4ccccc4[C@H]2CCN3)cc1	12	2	-8.31863	-1.8601022159669076	3.826691392917615	0.8253456957711489	3.780420000000002	263.384
645	NS(=O)(=O)c1ccc2c(c1)C[C@@H]1NCC[C@H]2C1N1CCc2ccccc21	12	2	-7.53883	-1.478486203063796	4.29585275322191	0.845954418140489	1.7669000000000001	369.4900000000001
646	CC(O)(C1[C@@H]2Cc3ccccc3[C@H]1CCN2)S(=O)(=O)c1ccc(Cl)cc1	12	2	-8.10135	-1.5888054514017274	4.483087987249926	0.8430629324487512	3.140200000000001	391.9200000000001
647	c1ccc2c(c1)C[C@@H]1NCC[C@H]2C1CCN1CCNCC1	12	2	-9.28437	-2.0260156335703403	4.308507763311298	0.8832107567220695	1.5996999999999997	285.435
648	CCc1cc2c(cc1CN)C[C@H]1C[C@@H]2CCN1C	12	1	-9.1551	-2.157877764146987	4.190553923224646	0.8655703205201133	2.4416	244.38199999999992
649	CNCc1ccc2c(c1)C[C@H]1C[C@@H]2CCN1C	12	1	-8.94232	-2.1688311704749013	3.932931406527345	0.8371536752935305	2.1399	230.35499999999993
650	CCc1c(CN)ccc2c1C[C@H]1C[C@@H]2CCN1C	12	1	-9.45764	-2.2291871260070466	4.314200077070799	0.8655703205201133	2.441600000000001	244.38199999999995
651	CN1CC[C@H]2C[C@@H]1Cc1c2ccc(CN)c1S(C)(=O)=O	12	1	-9.97898	-2.231367762611085	4.328990598671062	0.892352851432775	1.2827000000000002	294.42
652	CN1CC[C@H]2C[C@@H]1Cc1cc(CN)c(Cl)cc12	12	1	-7.95786	-1.9300645490516328	4.173061979525775	0.8301155471127676	2.5326000000000004	250.77299999999997
653	CCN1CC[C@H]2C[C@@H]1Cc1cc(CN)ccc12	12	1	-8.32436	-2.0189538556274487	3.9876604489135303	0.8442204454484744	2.2693000000000003	230.355
654	Fc1ccc(C2CN[C@H]3Cc4ccccc4[C@@H]2C3)cc1Cl	12	3	-8.14931	-1.778325235079075	4.065698611807065	0.8294741200259045	4.2645000000000035	301.79200000000003
655	CCN1CC[C@H]2C[C@@H]1Cc1c2cccc1S(=O)(=O)c1ccccc1	12	3	-6.93455	-1.4155090913180908	3.88246691404982	0.8551707970023358	3.6434000000000024	341.47600000000006
656	CCc1cccc2c1[C@@H]1C[C@H](C2)NCC1C	12	3	-8.00146	-2.000365	4.48360913041093	0.7592977738734203	2.886700000000001	215.33999999999995
657	CCN1CC(Cc2cc(F)cc(CO)c2)[C@H]2C[C@@H]1Cc1ccccc12	12	3	-9.50059	-1.9001180000000002	4.233363730704123	0.9128052505304887	3.9108000000000036	339.45400000000006
658	CC1(c2ccc(O)cc2)CN[C@H]2Cc3ccccc3[C@@H]1C2	12	3	-9.1432	-1.9952098140057257	4.312012609284997	0.8387672843594464	3.351700000000002	279.38300000000004
659	CCN1CC(N)[C@H]2C[C@@H]1Cc1cc(C)ccc12	12	3	-7.92766	-1.9227399731755355	4.264895422521883	0.7998801446540976	2.0562199999999993	230.355
660	CC1c2c(C(=O)O)cccc2[C@H]2CCN(S(=O)(=O)c3ccccc3)[C@@H]1C2	12	3	-6.14793	-1.2057082707000957	4.0302555772472015	0.8968132718711095	3.4388000000000023	371.4580000000001
661	CC1c2ccccc2[C@H]2CCN[C@@H]1C2N1CCc2ccccc2C1	12	3	-8.54313	-1.743859108855271	4.409306291609911	0.8627784587264091	3.6761000000000026	318.464
662	OC1CCN(c2ccc3c(c2)C[C@H]2C[C@@H]3CCN2)CC1	12	3	-7.76358	-1.7359892628757816	4.110164745879786	0.8210321586090409	2.0393999999999997	272.392
663	CCN1CC[C@H]2C[C@@H]1C(c1ccccc1)c1ccccc12	12	2	-8.94532	-1.9520288578858276	3.8349392415105186	0.7861479881674399	4.400000000000004	277.41100000000006
664	CCN1CC[C@H]2C[C@@H]1C(c1cccc(O)c1)c1c(CO)cccc12	12	2	-8.49641	-1.7343224287900352	4.286115867079372	0.906918789133291	3.5979000000000028	323.43600000000004
665	CCOc1cccc(C2c3ccccc3[C@H]3CCN(C)[C@@H]2C3)c1	12	2	-7.35676	-1.5339905007585255	3.8968279276620494	0.8326448641330452	4.408600000000003	307.437
666	CCN1CC[C@H]2C[C@@H]1C(c1ccccc1)c1cc(C(=O)O)ccc12	12	2	-7.59801	-1.550937296713668	3.964505833634556	0.9251131319448503	4.098200000000003	321.4200000000001
667	CN1CC[C@H]2C[C@@H]1C(c1cccc(S(C)(=O)=O)c1)c1ccccc12	12	2	-8.10783	-1.6550038684358113	4.040232402589897	0.839903497107106	3.413400000000002	341.47600000000006
668	CCCc1ccc2c(c1)C(c1cccc(O)c1)[C@H]1C[C@@H]2CCN1C	12	2	-9.48483	-1.9360828164201813	4.117363358718168	0.887924506214447	4.668000000000005	321.4640000000001
669	CCC(=O)c1cccc(C2c3ccccc3[C@H]3CCN(CC)[C@@H]2C3)c1	12	2	-7.64256	-1.5285119999999999	4.060429115319508	0.7345036065707338	4.992700000000005	333.4750000000001
670	NCCCS(=O)(=O)CN1CC[C@H]2C[C@@H]1Cc1c(F)cccc12	12	3	-8.36964	-1.7844132436385713	4.379874524102746	0.8935625749263165	1.6508999999999998	326.43699999999995
671	NCCS(=O)(=O)N1CC[C@H]2C[C@@H]1Cc1c(I)cccc12	12	3	-8.88145	-1.9859525938765505	4.41547767659314	0.7776123747013755	1.6838000000000002	406.289
672	CCN1CC[C@H]2C[C@@H]1Cc1ccc3c(c12)C(CCN)S(=O)C3	12	3	-10.0656	-2.1459931305490323	5.3499090565385785	0.9310737936668618	2.4628000000000005	318.48600000000005
673	O=S1(=O)Cc2ccc3c(c2C1)[C@H]1CCN(CO)[C@@H](C3)C1	12	3	-7.84324	-1.753801780384545	4.743693682955199	0.8442505090154191	1.1689	293.38800000000003
674	NCCC1c2c(cc(Cl)c3c2[C@H]2CCN(CO)[C@@H](C3)C2)CS1(=O)=O	12	3	-9.02671	-1.8425694630065286	5.309732669355616	0.8458221949649771	1.7122000000000002	370.90200000000016
675	CCNCCCC1c2c(ccc3c2[C@H]2CCN(CC)[C@@H](C3)C2)CS1(=O)=O	12	3	-9.60883	-1.8844466027998368	4.983460487109644	0.7749883925497207	3.169800000000002	376.56600000000014
676	CCN1CC[C@H]2C[C@@H]1Cc1ccc3c(c12)C(C)S(=O)(=O)C3	12	3	-7.87793	-1.7191052640268316	4.974721695142179	0.8004580776540537	2.8000000000000016	305.4430000000001
677	CCOCc1cc(C2CN(C)[C@H]3Cc4ccccc4[C@@H]2C3)ccc1O	12	3	-9.15897	-1.831794	4.151871423011816	0.9132243381600382	4.056300000000005	337.4630000000001
678	Fc1cccc(C2CN[C@H]3Cc4ccccc4[C@@H]2C3)c1	12	3	-8.32934	-1.8624970447708098	3.992824117819831	0.831975877861378	3.611100000000002	267.347
679	COc1ccc(C2CN[C@H]3Cc4ccccc4[C@@H]2C3)cc1	12	3	-8.39234	-1.8313587289431286	3.877308472279749	0.9084505276942728	3.4806000000000026	279.383
680	CN1CC(c2cccc(CO)c2)[C@H]2C[C@@H]1Cc1ccccc12	12	3	-9.14765	-1.9502855329703999	3.964651717098853	0.9180597362234104	3.3065000000000015	293.40999999999997
681	OCc1ccc2c(c1)[C@@H]1C[C@H](C2)NCC1Cc1ccc(O)cc1	12	3	-8.66246	-1.806247771192848	4.204142278982371	0.8169904689612095	2.745000000000001	309.409
682	NCC1CS(=O)(=O)N2C1C[C@H]1C[C@@H]2Cc2cccc(-c3ccccc3)c21	12	1	-9.60775	-1.8842347973738875	4.759965694309988	0.8864832455215533	2.744600000000002	368.50200000000007
683	NC1CS(=O)(=O)N2C1C[C@H]1C[C@@H]2Cc2ccccc21	12	1	-8.63574	-1.981174629615365	4.909577866319563	0.7643288100424088	0.8300000000000001	278.377
684	NCCC1CS(=O)(=O)N2C1C[C@H]1C[C@@H]2Cc2ccccc21	12	1	-9.04589	-1.9739750311068611	4.995451517586189	0.8996973960438593	1.4677000000000002	306.431
685	NCC1CS(=O)(=O)N2C1C[C@H]1C[C@@H]2Cc2ccc(-c3ccccc3)cc21	12	1	-8.69051	-1.7043492335797397	4.705162617386911	0.8864832455215533	2.744600000000002	368.50200000000007
686	NCC1CS(=O)(=O)N2C1C[C@H]1C[C@@H]2Cc2cccc(F)c21	12	1	-8.88535	-1.938942331008375	5.120207006504052	0.8480463597742655	1.216700000000001	310.394
687	CCC1CS(=O)(=O)N2C1C[C@H]1C[C@@H]2Cc2ccccc21	12	1	-7.32178	-1.637199779629841	4.880376567039384	0.7971248758785124	2.528900000000001	291.416
688	NCC1CS(=O)(=O)N2C1C[C@H]1C[C@@H]2Cc2cc(Cl)ccc21	12	1	-8.51875	-1.8589436524478604	5.0300216088508565	0.8545536167097234	1.7310000000000008	326.849
689	CNCC1CS(=O)(=O)N2C1C[C@H]1C[C@@H]2Cc2ccccc21	12	1	-8.7406	-1.9073552913967151	4.956654594509267	0.8968587932535635	1.3382999999999996	306.431
690	CCN1CC[C@H]2C[C@@H]1Cc1c2ccc(NC(C)=O)c1CCN(C)C	12	1	-7.98467	-1.6298639387090468	4.220356645992114	0.9021366778666785	2.873100000000001	329.48800000000017
691	CCN1CC[C@H]2C[C@@H]1Cc1c2ccc(CO)c1CCN(C)C	12	1	-8.37266	-1.7850571098019652	4.307385442216889	0.9046595151754168	2.407	302.46200000000005
692	CCN1CC[C@H]2C[C@@H]1Cc1c(Cl)cccc12	12	1	-8.71867	-2.1796675	3.9129494750402403	0.7207355325796396	3.464000000000002	235.758
693	CCC1c2cccc(-c3ccccc3O)c2[C@H]2CCN(C)[C@@H]1C2	12	1	-9.24596	-1.927915931795151	4.208677442326489	0.8656269257819583	4.744200000000005	307.437
694	CC1c2cc(S(C)(=O)=O)cc(-c3ccccc3O)c2[C@H]2CCN(C)[C@@H]1C2	12	1	-8.31788	-1.6312704781431984	4.387049676298835	0.873279313556754	3.7576000000000027	371.5020000000002
695	CC1c2c(S(C)(=O)=O)ccc(-c3ccccc3O)c2[C@H]2CCN(C)[C@@H]1C2	12	1	-6.75776	-1.3253057733914146	4.393597753221911	0.873279313556754	3.7576000000000027	371.5020000000002
696	CC1c2ccc(CO)c(-c3ccccc3O)c2[C@H]2CCN(C)[C@@H]1C2	12	1	-9.09982	-1.857492979264435	4.41222561525958	0.882173315749931	3.8464000000000027	323.4360000000001
697	CS(=O)(=O)Cc1ccc(C(F)(F)F)c2c1[C@H]1CCN[C@@H](C2)C1	12	1	-7.03084	-1.49898012458168	4.5430399087181295	0.9049794194432208	2.641700000000001	333.3750000000001
698	CS(=O)(=O)Cc1cc(C(F)(F)F)cc2c1[C@H]1CCN[C@@H](C2)C1	12	1	-6.40996	-1.3666080638108087	4.458329139487359	0.9049794194432208	2.641700000000001	333.3750000000001
699	CS(=O)(=O)Nc1cccc2c1[C@H]1CCN[C@@H](C2)C1	12	1	-7.17603	-1.6914064916660336	4.245297814627359	0.8515620558009546	1.4498	266.36600000000004
700	CS(=O)(=O)Cc1c(C(F)(F)F)ccc2c1[C@H]1CCN[C@@H](C2)C1	12	1	-7.81438	-1.666031413874955	4.4904476010258225	0.9049794194432208	2.641700000000001	333.3750000000001
701	CS(=O)(=O)Cc1c(Cl)ccc2c1[C@H]1CCN[C@@H](C2)C1	12	1	-8.04363	-1.8453352794332667	4.405136249772871	0.911133948115291	2.2763	299.82300000000004
702	CCc1ccc(CS(C)(=O)=O)c2c1C[C@H]1C[C@@H]2CCN1	12	1	-6.90725	-1.5445080537585423	4.496583995274458	0.9289678069747537	2.1853000000000002	293.432
703	Oc1ccccc1CC1C[C@H]2C[C@H](Cc3ccccc32)N1	12	3	-8.43362	-1.84036676345207	4.264636760120941	0.8828539370418723	3.3952000000000018	279.383
704	CCN1C(C2CCCCC2)C[C@H]2C[C@@H]1Cc1c(CO)cccc12	12	3	-9.30847	-1.940950167817859	4.363904161875597	0.9014301730953933	4.251800000000004	313.48499999999996
705	C=C1[C@@H]2Cc3cc(O)cc(CN4CCC4)c3[C@H]1CCN2	12	3	-8.12936	-1.817780157356769	4.510648338825644	0.8084278254857247	2.1557	270.37599999999986
706	C=C1[C@@H]2Cc3ccc(CO)c(CN4CCC4)c3[C@H]1CCN2	12	3	-7.98816	-1.7431594220675448	4.510662479655851	0.832814427519906	1.9424	284.40299999999996
707	C=C1[C@@H]2Cc3cc(COC)cc(CN4CCC4)c3[C@H]1CCN2	12	3	-7.98024	-1.7013928846896966	4.45248990871813	0.8648613483918411	2.5965000000000007	298.43
708	C=C1[C@@H]2CCN(C)[C@H]1Cc1cc(CO)ccc12	12	3	-6.91808	-1.6778808568513544	4.238003325679621	0.7452793976705505	2.0789	229.323
709	C=C1[C@@H]2Cc3cc(CC)ccc3[C@H]1CCN2	12	3	-7.40355	-1.8508875	4.259304993434887	0.7073264683210696	2.806800000000001	213.32399999999998
710	Cc1ccc2c(c1)[C@H]1CCN[C@H](C1)C2(CCN)C1CCCC1	12	1	-7.0501	-1.503086370378689	4.731397630560391	0.8941898080434574	3.6210200000000023	298.4740000000001
711	CS(=O)(=O)c1cccc2c1C(CCN)(C1CCCC1)[C@H]1C[C@@H]2CCN1	12	1	-6.72962	-1.345924	4.83254899614291	0.8637605988338535	2.716100000000001	362.53900000000016
712	NCCC1(C2CCCC2)c2cccc(Br)c2[C@H]2CCN[C@@H]1C2	12	1	-8.66455	-1.8472882668990043	4.852724553637314	0.8495079815530663	4.0751000000000035	363.34300000000013
713	NCCC1(C2CCCC2)c2cc(Cl)ccc2[C@H]2CCN[C@@H]1C2	12	1	-7.45046	-1.588443409178821	4.7240267170988535	0.884775327863794	3.966000000000003	318.8920000000001
714	NCCC1(C2CCCC2)c2cc(C(F)(F)F)ccc2[C@H]2CCN[C@@H]1C2	12	1	-8.68199	-1.736398	4.7664228856337	0.8496016039801646	4.331400000000004	352.44400000000013
715	CS(=O)(=O)N1CC[C@H]2C[C@@H]1C(CCN)(C1CCCC1)c1ccccc12	12	1	-8.16739	-1.6334779999999998	4.638379115319507	0.8954761415945431	2.9846000000000013	362.53900000000016
716	CC1(C2(c3ccccc3)CCCC2)c2ccccc2[C@H]2CCN[C@@H]1C2	12	1	-6.88803	-1.3776059999999999	4.411375165215556	0.7865903245483864	5.305500000000006	331.50300000000004
717	O=S(=O)(NCCC1(C2CCCC2)c2ccccc2[C@H]2CCN[C@@H]1C2)c1ccccc1	12	1	-6.79079	-1.2398229554268356	4.445647366426511	0.7255455236544566	4.332400000000003	424.6100000000002
718	CC(=O)Nc1ccc2c(c1)C(C1(C)CCCC1)[C@H]1C[C@@H]2CCN1	12	3	-9.47128	-1.9748983995704912	4.356902617151663	0.8607620340245484	4.158100000000003	312.457
719	CCN(C(C)=O)c1ccc2c(c1)C(C1(C)CCCC1)[C@H]1C[C@@H]2CCN1C	12	3	-7.90271	-1.5498489423178785	4.514762848058581	0.7694393757859661	4.914700000000004	354.5380000000001
720	CCN(C(C)=O)c1ccc2c(c1)C[C@H]1C[C@@H]2CCN1	12	3	-6.45309	-1.4804403780827833	4.242569341209736	0.8834554934355142	2.4511000000000003	258.3649999999999
721	CN1CC[C@H]2C[C@@H]1C(C1(O)CCCC1)c1ccccc12	12	3	-8.4662	-1.893099871110872	4.331359059149687	0.8471646182916068	3.266700000000002	271.40399999999994
722	Cc1ccc(C2CCC(C)(C3c4ccccc4[C@H]4CCN(C)[C@@H]3C4)C2)cc1	12	3	-9.39494	-1.8080570460067942	4.524525761803545	0.6128928800593818	6.244020000000007	359.5570000000002
723	CC(=O)Nc1cc2c(cc1C(C)C)[C@H]1CCN(C)[C@@H](C2)C1	12	3	-7.43991	-1.623521463745662	4.102864283369378	0.9021523267712301	3.5023000000000026	286.41900000000004
724	CN1CCC(N2CC[C@H]3C[C@@H]2C(C2(N4CCC4)CCCC2)c2ccccc23)CC1	12	3	-8.63688	-1.6038283523946157	4.543995696591692	0.7513872746088035	4.444500000000003	393.6190000000002
725	CCc1cc2c(cc1N1CCOCC1)C[C@H]1C[C@@H]2CCN1	12	2	-8.06415	-1.759741799546578	4.234141685611186	0.9037454559495021	2.4773000000000005	286.4189999999999
726	c1cc2c(cc1N1CCCC1)C[C@H]1C[C@@H]2CCN1	12	2	-8.19955	-1.9326524692260523	3.982020439061749	0.8142694812681306	2.6785000000000005	242.36599999999996
727	Cc1cc(N2CCOCC2)cc2c1[C@H]1CCN[C@@H](C2)C1	12	2	-7.56828	-1.6923188552752106	4.181188474693345	0.8482096098128894	2.22332	272.39200000000005
728	O=S(=O)(c1ccccc1)N1CC[C@H]2C[C@@H]1Cc1cc(N3CCOCC3)ccc12	12	2	-7.02358	-1.327331856669074	3.856113120584279	0.7975606862749512	3.016200000000002	398.5280000000002
729	c1ccc(Cc2c(N3CCOCC3)ccc3c2C[C@H]2C[C@@H]3CCN2)cc1	12	2	-7.07557	-1.3876334422996808	4.065212017326395	0.9186661631720747	3.505700000000002	348.49000000000007
730	CC(C)c1cc(N2CCOCC2)cc2c1[C@H]1CCN[C@@H](C2)C1	12	2	-7.897	-1.6836460570602556	4.266180293333514	0.9083745320352575	3.0383000000000013	300.446
731	CCCc1cc(N2CCOC2)cc2c1[C@H]1CCN[C@@H](C2)C1	12	2	-7.79021	-1.6999631906953303	4.5770662513680085	0.9245019336293769	2.8249000000000013	286.41900000000004
732	CCC1(C2c3cc(N)cc(S(C)(=O)=O)c3[C@H]3CCN[C@@H]2C3)CCCC1	12	1	-9.11532	-1.823064	4.884694280154672	0.8063746009456214	3.5755000000000026	362.5390000000002
733	CS(=O)(=O)c1cc(CN)cc2c1[C@H]1CCN[C@@H](C2)C1	12	1	-7.46584	-1.7127811625601947	4.452727831775774	0.8455080210373692	0.9404999999999999	280.39300000000003
734	CCC1(C2c3cc(CCN)cc(S(C)(=O)=O)c3[C@H]3CCN[C@@H]2C3)CCCC1	12	1	-9.2055	-1.7715993010083668	4.874101209401941	0.8071159675335692	3.494500000000002	390.59300000000025
735	CCN1CC[C@H]2C[C@@H]1C(C1(CC)CCCC1)c1cc(CN)cc(S(C)(=O)=O)c12	12	1	-8.86067	-1.6745092335293348	4.831618855758191	0.7993642485900974	4.184300000000003	404.6200000000001
736	CC1(C2c3cc(CN)cc(S(C)(=O)=O)c3[C@H]3CCN[C@@H]2C3)CCCC1	12	1	-9.84931	-1.9698619999999998	4.792882412022806	0.8667201869098248	3.0619000000000014	362.5390000000002
737	O=S1CC2NCCC23C[C@H]2C[C@H](Cc4ccc(-c5ccccc5)cc42)N13	12	3	-8.61505	-1.6895503100222125	5.644730854162423	0.8425418427175043	3.2357000000000014	364.51400000000007
738	CCC1SN2[C@H]3Cc4ccccc4[C@H](C3)CC23CCN(C)C13	12	3	-8.3873	-1.7881783682894112	5.801611435172231	0.7303148692384893	3.674000000000003	314.4980000000001
739	CCN1CCC23C[C@H]4C[C@H](Cc5ccccc54)N2SCC13	12	3	-8.54356	-1.864357638304615	5.617173298182967	0.7349776790692151	3.2855000000000016	300.47100000000006
740	c1ccc(-c2cccc3c2C[C@H]2C[C@@H]3CC34CCN=C3CSN24)cc1	12	3	-7.7846	-1.55692	5.382799109315789	0.695473202033598	4.703000000000004	346.49899999999997
741	CN1CCC23C[C@H]4C[C@H](Cc5ccccc54)N2SCC13	12	3	-8.27423	-1.8501740741468082	5.61692775433835	0.6772100180767242	2.8954000000000013	286.444
742	O=S1CC2NCCC23C[C@H]2C[C@H](Cc4cc(CO)ccc42)N13	12	3	-7.6018	-1.6207092055920793	6.0725352332491545	0.8140656012589983	1.0609999999999993	318.442
743	CN1CC(F)C23C[C@H]4C[C@H](Cc5ccccc54)N2S(=O)CC13	12	3	-8.54861	-1.8225697758447348	6.192677319715718	0.7283920276078928	1.8589	320.43300000000005
744	CN1CC[C@H]2C[C@@H]1Cc1c(CC(N)=O)c(F)c3c(c12)CSC3	12	2	-7.56882	-1.6136778459666712	4.821647228817385	0.9096250676141951	2.334200000000001	320.43300000000005
745	Cc1c(F)c2c(c3c1C[C@H]1C[C@@H]3CCN1CC(=O)O)CSC2	12	2	-7.14541	-1.5234065306545423	4.755377749909197	0.9087110299181277	3.0696200000000013	321.41700000000003
746	Cc1c2c(c3c(c1C(C)(C)O)CSC3)[C@H]1CCN(C)[C@@H](C2)C1	12	2	-8.45861	-1.80338171137273	4.889249555628597	0.8540849247860061	3.703120000000002	317.49800000000005
747	CN1CC[C@H]2C[C@@H]1Cc1cc(CO)c3c(c12)CSC3	12	2	-7.21471	-1.6551679893132805	4.645993397153792	0.8521577415322041	2.659600000000001	275.417
748	Cc1cc2c(c3c1C[C@H]1C[C@@H]3CCN1CN)CSC2	12	2	-8.50287	-1.9506921610559833	4.897361509041904	0.8536325252222032	2.7621200000000004	274.433
749	COc1ccc(C2SCc3c(CO)c(C)c4c(c32)[C@H]2CCN(C)[C@@H](C4)C2)cc1	12	2	-6.95822	-1.3149799776911324	4.712008500728605	0.8254396951894292	4.566020000000004	395.56800000000015
750	Cc1c2c(c3c(c1N1Cc4ccccc4C1=O)CSC3)[C@H]1CCN(C)[C@@H](C2)C1	12	2	-8.58522	-1.6224540764841386	4.6132168312367705	0.7089024689878655	4.636120000000004	390.55200000000025
751	CCS(=O)(=O)c1c(C)c2c(c3c1CSC3)[C@H]1CCN(C)[C@@H](C2)C1	12	2	-7.30244	-1.5226639977869452	4.76709983412059	0.8194627480195433	3.2693200000000022	351.53700000000015
752	Cc1c(F)c2c(c3c1C[C@H]1C[C@@H]3CCN1C1CCCCC1)CSC2	12	2	-7.96727	-1.6263121785820112	4.615822432444467	0.6777114135711312	5.317720000000005	345.52700000000016
753	CN1CC[C@@H]2c3cc(S(C)(=O)=O)ccc3C[C@H]1C2N1CCNCC1	13	2	-8.18989	-1.6717542957935436	4.3847593256668205	0.8521772735517185	0.7077000000000007	349.5000000000001
754	Fc1ccc(C2[C@@H]3Cc4ccccc4[C@H]2CCN3)nc1	13	2	-8.43332	-1.8857476796008525	4.196958668015398	0.859701343277476	3.006100000000001	268.335
755	CCc1cccc2c1C[C@@H]1NCC[C@H]2C1CN1CCNCC1	13	2	-8.20302	-1.7488897402793995	4.492904254081102	0.8906627937235096	1.7719999999999998	299.46200000000005
756	CC1CCN(C2[C@@H]3Cc4ccccc4[C@H]2CCN3)CC1	13	2	-7.63179	-1.7065201230003118	4.153699997871982	0.8439593514629731	2.7887000000000004	270.42
757	FC(F)(F)c1ccc2c(c1)C[C@@H]1NCC[C@H]2C1N1CCNCC1	13	2	-9.57043	-1.9955726037242503	4.448304015753063	0.8267712362317301	1.9808	325.37800000000016
758	CN1CC[C@H]2C[C@@H]1Cc1cc(CN)cc(C(C)(C)C)c12	13	1	-8.75423	-1.9575053370667983	4.227596472796938	0.8505593525826111	3.176700000000002	272.436
759	CCCc1cc2c(cc1CN)C[C@H]1C[C@@H]2CCN1C	13	1	-8.03643	-1.8436834861493983	4.188143700184096	0.903074021121152	2.8317000000000014	258.4089999999999
760	CN1CC[C@H]2C[C@@H]1Cc1cc(CN)c(C(C)(C)C)cc12	13	1	-7.96462	-1.7809431734954375	4.31282332594379	0.8505593525826111	3.176700000000002	272.436
761	CCN1CC(C)[C@H]2C[C@@H]1Cc1cccc(C(N)=O)c12	13	3	-8.04217	-1.8450003324618156	4.34747493587493	0.883260164082652	2.1555	258.36499999999995
762	CC1(c2cccc(S(N)(=O)=O)c2)CN[C@H]2Cc3ccccc3[C@@H]1C2	13	3	-9.01945	-1.841087521712145	4.383097787205282	0.8794662375642933	2.2935	342.46400000000006
763	CCN1CC(C)[C@H]2C[C@@H]1Cc1cccc(NS(C)(=O)=O)c12	13	3	-8.22681	-1.7952371215723646	4.429472295331003	0.9327868486266861	2.4281000000000006	308.44700000000006
764	CC1CN(C)[C@H]2Cc3cccc(-c4cccc(S(N)(=O)=O)c4)c3[C@@H]1C2	13	3	-8.83398	-1.766796	4.185338895539287	0.899651990505077	2.980900000000001	356.49100000000016
765	NCN1CC[C@H]2C[C@@H]1Cc1ccccc12	13	3	-7.716	-1.9922626332890951	4.051383586419205	0.7508540524495276	1.7068999999999994	202.30100000000002
766	CN1CC[C@H]2C[C@@H]1Cc1cc(-c3ccccc3)ccc12	13	3	-8.35093	-1.8673247155342318	3.57828234692281	0.7488467810353077	4.087500000000003	263.384
767	CC1(c2cccc(O)c2)CN[C@H]2Cc3ccccc3[C@@H]1C2	13	3	-9.14558	-1.9957291725844875	4.3406060519079475	0.8387672843594464	3.351700000000002	279.38300000000004
768	CN(N1CC[C@H]2C[C@@H]1Cc1ccccc12)S(=O)(=O)c1ccccc1	13	3	-7.28328	-1.4866933044848223	4.00878597759497	0.8607956470673715	3.0264000000000015	342.46400000000006
769	CCN1CC[C@H]2C[C@@H]1Cc1c(-c3ccccc3O)cccc12	13	2	-9.37488	-1.9987311317478849	3.847020437564284	0.8974534955603333	4.183200000000004	293.41
770	CCN1CC[C@H]2C[C@@H]1Cc1c(-c3ccc(S(N)(=O)=O)cc3)cccc12	13	2	-8.10542	-1.6210840000000002	3.845034472431742	0.9189064123986747	3.125000000000001	356.4910000000001
771	OCc1cccc2c1C[C@H]1C[C@@H]2CCN1	13	2	-7.73007	-1.9958954916678378	4.235609810195429	0.7258741014324698	1.5706	203.28499999999997
772	CCN1CC[C@H]2C[C@@H]1Cc1c(Cc3ccccc3Cl)cccc12	13	2	-7.60599	-1.5859585481739702	3.853328368133221	0.7625101822286182	5.054800000000005	325.88300000000004
773	CCN1CC[C@H]2C[C@@H]1Cc1c(Cl)cc(NC(C)=O)cc12	13	2	-7.76323	-1.7359110004965692	4.020706522746986	0.905682430295342	3.4224000000000014	292.81000000000006
774	CCN1CC[C@H]2C[C@@H]1Cc1c2ccc(C(=O)O)c1Cl	13	2	-7.97912	-1.8305356704412765	4.097291837581289	0.9039579861720461	3.1622000000000012	279.767
775	CCN1CC[C@H]2C[C@@H]1Cc1c(C(=O)NC)cccc12	13	2	-7.48371	-1.7168808217244618	3.9769001104405053	0.8814822548352492	2.1702000000000004	258.365
776	c1cc(C2CCCCC2)c2c(c1)[C@H]1CCN[C@@H](C2)C1	13	2	-7.63048	-1.7505521689846442	4.076493227849412	0.7954789225091191	4.126000000000003	255.40499999999997
777	CN1CC[C@H]2C[C@@H]1Cc1ccc3c(c12)C(CCN)S(=O)C3	13	1	-9.83802	-2.146831968499498	5.365646902201575	0.9096840049385119	2.0727	304.459
778	CCN1CC[C@H]2C[C@@H]1Cc1c(F)cc3c(c12)C(CCN)S(=O)C3	13	1	-10.1475	-2.1159000166441664	5.505900214506552	0.9228098040241871	2.6019000000000005	336.4760000000001
779	CCN1CC[C@H]2C[C@@H]1Cc1ccc3c(c12)C(CN)S(=O)C3	13	1	-9.7372	-2.124831240805905	5.367943056047729	0.9096840049385119	2.0727	304.45900000000006
780	NCCC1c2c(ccc3c2[C@H]2CCN(CCS(=O)(=O)c4ccccc4)[C@@H](C3)C2)CS1=O	13	1	-8.85711	-1.5907839166343685	5.101692465060653	0.7199562012036089	2.916800000000002	458.64900000000017
781	CCCN1CC[C@H]2C[C@@H]1Cc1ccc3c(c12)C(CCN)S(=O)C3	13	1	-9.48148	-1.9770252465938734	5.310136061736245	0.9220802080376114	2.852900000000001	332.51300000000003
782	CCN1CC[C@H]2C[C@@H]1Cc1c(C(=O)O)cc3c(c12)C(CCN)S(=O)C3	13	1	-9.54317	-1.908634	5.393502869594398	0.857486073098745	2.1610000000000005	362.4950000000002
783	CCN1CC[C@H]2C[C@@H]1Cc1c(C(N)=O)cc3c(c12)C(CCN)S(=O)C3	13	1	-10.5706	-2.11412	5.435041331132861	0.8516147086430571	1.5616999999999999	361.51100000000014
784	OCCN1CC[C@H]2C[C@@H]1Cc1ccccc12	13	3	-7.97598	-1.993995	3.846459053066285	0.8160178231550669	1.7829999999999997	217.31199999999998
785	CC1c2ccc(CO)cc2[C@H]2CCN(S(=O)(=O)c3ccccc3)[C@@H]1C2	13	3	-7.24153	-1.448306	4.051438703618533	0.9174333226759704	3.2329000000000017	357.475
786	CC1c2ccccc2[C@H]2CCN(C)[C@@H]1C2c1cccc(Br)c1	13	3	-8.55769	-1.8245056383492435	4.29861674884627	0.6840782662041714	5.137700000000004	356.30699999999996
787	OCc1ccc(C2CN[C@H]3Cc4ccccc4[C@@H]2C3)cc1	13	1	-9.0686	-1.9789307593941206	3.987662318433596	0.8855797641752146	2.9643000000000015	279.383
788	CCOc1ccc(C2CN[C@H]3Cc4ccccc4[C@@H]2C3)cc1	13	1	-8.40755	-1.7924956827956124	3.901394431595895	0.9272726888928244	3.870700000000003	293.41
789	Oc1ccc(CC2CN[C@H]3Cc4ccccc4[C@@H]2C3)cc1	13	1	-8.77853	-1.9156322959733663	4.016071499575036	0.8841712304230145	3.2527000000000017	279.383
790	CC1CS(=O)(=O)N2C1C[C@H]1C[C@@H]2Cc2ccccc21	13	3	-7.86078	-1.8033866124950344	4.877226584268281	0.7283698403492781	2.1388000000000007	277.389
791	CCN1CC[C@H]2C[C@@H]1C(c1cccc(S(C)(=O)=O)c1)c1ccccc12	13	2	-8.08512	-1.617024	4.075991249664036	0.8402427145700914	3.803500000000003	355.5030000000001
792	CN1CC[C@H]2C[C@@H]1C(Cc1cccc(O)c1)c1ccc(S(C)(=O)=O)cc12	13	2	-8.18973	-1.6061381954252403	4.210494565656052	0.8992657425889539	3.3134000000000023	371.5020000000001
793	Oc1cccc(C2c3cc(-c4ccccc4)ccc3[C@H]3CCN[C@@H]2C3)c1	13	2	-6.99991	-1.372795295515126	4.000227898077055	0.6842389607161912	5.040300000000005	341.4540000000001
794	CN1CC[C@H]2C[C@@H]1C(c1cccc(Cl)c1)c1ccccc12	13	2	-8.58087	-1.8724993477893201	3.9074847404325377	0.7395783581131601	4.663300000000004	297.829
795	CSc1cccc2c1[C@@H]1C[C@H](C2)N(S(=O)(=O)c2ccccc2)CC1C	13	2	-6.14472	-1.228944	4.260230902968479	0.7587510417938637	4.1475000000000035	373.54300000000006
796	CCc1ccc(C(C)Cc2cccc(S(N)(=O)=O)c2)c2c1[C@@H]1C[C@H](C2)NCC1C	13	2	-8.40647	-1.5610422895252414	4.798974186196613	0.7827377394391886	3.8803000000000027	412.5990000000002
797	CC1CN[C@H]2Cc3cc(S(C)(=O)=O)ccc3[C@@H]1C2	13	2	-8.24912	-1.9443362302738576	4.300601458980934	0.8408810716698358	1.7277999999999998	265.378
798	Cc1cccc2c1[C@@H]1C[C@@H](NCC1C)C2c1ccccc1S(N)(=O)=O	13	2	-7.57512	-1.515024	4.603053638825168	0.8689881109102332	2.8695200000000005	356.4910000000001
799	Cc1ccc(S(C)(=O)=O)c2c1[C@@H]1C[C@H](C2)NCC1C	13	2	-7.35604	-1.687591314981207	4.637842798998744	0.8554358236498562	2.03622	279.405
800	CC1CN[C@H]2Cc3cc(C(=O)O)ccc3[C@@H]1C2	13	2	-7.54989	-1.8311172901055601	4.210632922521883	0.7771039251044639	2.0225	231.295
801	CC1CN[C@H]2Cc3cc(-c4cccc(S(C)(=O)=O)c4)ccc3[C@@H]1C2	13	2	-7.87037	-1.606532548909037	4.141574031549173	0.9105799366519397	3.394800000000002	341.4760000000001
802	CC(=O)N1CCN(c2cc3c(cc2Cl)[C@@H]2C[C@H](C3)NCC2C)CC1	13	2	-8.54412	-1.7440611917590507	4.363358873178132	0.8479605411718276	2.646200000000001	347.89000000000016
803	CCc1c(-c2ccccc2)ccc2c1[C@@H]1C[C@H](C2)NCC1C(=O)NC	13	2	-7.93265	-1.58653	4.317569499934892	0.904328520653056	3.2798000000000007	334.4630000000001
804	Cc1cccc2c1[C@@H]1C[C@H](C2)N(S(=O)(=O)c2ccccc2)CC1C	13	2	-6.68792	-1.3651659533795395	4.052594167295779	0.8344462282027092	3.734020000000003	341.47600000000006
805	Cc1ccc2c(c1)[C@H]1CCN(S(=O)(=O)CCN)[C@@H](C2)C1	13	3	-8.37781	-1.8733352662577514	4.140804599670063	0.9159923582843439	1.38762	294.42
806	O=S1(=O)CCNC2C[C@H]3C[C@H](Cc4ccccc43)N21	13	3	-6.78013	-1.5554684996878116	4.88440982966039	0.7715247812646042	1.0497999999999992	278.377
807	CS(=O)(=O)c1ccc2c(c1)[C@H]1CCN(S(=O)(=O)CCN)[C@@H](C2)C1	13	3	-8.07933	-1.6846567609237462	4.219167862966746	0.8443037850574034	0.48270000000000024	358.48500000000024
808	CC(=O)NCc1ccc2c(c1)C[C@H]1C[C@@H]2CCN1C	13	3	-7.39733	-1.6970638906327224	3.844853956594351	0.8803588633397886	2.0566	258.36499999999995
809	CC(=O)Nc1cc(C)c2c(c1)C[C@H]1C[C@@H]2CCN1	13	3	-7.10939	-1.6756992930332766	4.136564782953152	0.7958713429799196	2.3451199999999996	244.33799999999997
810	CC(=O)N(C)c1ccc2c(c1)C[C@H]1C[C@@H]2CCN1	13	3	-5.89105	-1.3885338011030037	4.2452055069350525	0.819849804615675	2.061	244.33799999999997
811	Cc1ccc(C(C)Nc2ccc3c(c2)C[C@H]2C[C@@H]3CCN2)cc1	13	3	-7.98734	-1.6654755199746356	4.062684184837709	0.8683936673186243	4.559820000000003	306.45300000000003
812	CC(=O)Nc1ccc2c(c1)C(N1CCOCC1)[C@H]1C[C@@H]2CCN1	13	3	-8.40879	-1.7533539197789898	4.2747535304175015	0.8746923903936883	1.8674999999999997	315.41700000000003
813	CNc1ccc2c(c1)C(C1(C)CCCC1)[C@H]1C[C@@H]2CCN1	13	3	-7.70324	-1.680984780781506	4.509772003988653	0.8484751326456792	4.241400000000003	284.44699999999995
814	O=C(O)c1ccc(-c2cccc3c2[C@H]2CCN[C@@H](C3)C2)cc1	13	3	-7.03484	-1.4998329274471025	3.822389427948899	0.8914182094836303	3.443500000000002	293.366
815	Brc1ccccc1C1C[C@H]2C[C@H](Cc3ccccc32)N1	13	3	-7.62264	-1.7044741208008996	4.156844717559076	0.8077638342927065	4.582100000000004	328.253
816	CN1C(c2ccccc2)C[C@H]2C[C@@H]1Cc1ccccc12	13	3	-8.52874	-1.9070842402421557	3.7819448479371705	0.7464045974883058	4.161800000000003	263.38399999999996
817	C=C1[C@@H]2Cc3cc(F)cc(CN4CCC4)c3[C@H]1CCN2	13	1	-8.18756	-1.8307940729858176	4.4461471242507455	0.8325475822220263	2.5892	272.3669999999999
818	C=C1[C@@H]2Cc3cc(CO)cc(Cl)c3[C@H]1CCN2	13	1	-7.08611	-1.7186341179262095	4.56550813337193	0.7494695487107178	2.3901000000000003	249.74099999999999
819	NCCCC1(C2CCCC2)c2ccccc2[C@H]2CCN[C@@H]1C2	13	3	-9.20326	-1.9621416248069352	4.608526029229031	0.8891871826563132	3.7027000000000028	298.47400000000005
820	NCCC1(CC2CCCC2)c2ccccc2[C@H]2CCN[C@@H]1C2	13	3	-9.39751	-2.0035558639590128	4.657726739288202	0.8891871826563132	3.7027000000000028	298.47400000000005
821	CN1CC[C@H]2C[C@@H]1C(CCN)(CC1CCCC1)c1ccccc12	13	3	-9.77449	-2.038122055056737	4.549211165319914	0.9087323792506056	4.044900000000003	312.5009999999999
822	CS(=O)(=O)NCN1CC[C@H]2C[C@@H]1Cc1ccc3c(c12)CSC3	13	2	-7.8939	-1.6829851348395533	4.666522875751097	0.9162898793208651	2.0442	338.4980000000001
823	Cc1cc2c(c3c1C[C@H]1C[C@@H]3CCN1N1COCC1C)CSC2	13	2	-6.66067	-1.3888457022775362	5.360203128580533	0.7833384678404114	3.4391200000000026	330.49700000000007
824	CS(=O)(=O)c1c(Cl)c2c(c3c1C[C@H]1C[C@@H]3CCN1CN)CSC2	13	2	-7.50883	-1.5656992877041849	5.064764016812898	0.8636927450618049	2.510600000000001	372.94300000000015
825	NCN1CC[C@H]2C[C@@H]1Cc1cc(-c3ccncc3)c3c(c12)CSC3	13	2	-6.49086	-1.324941249320135	4.612118098749994	0.9104035757159299	3.5157000000000016	337.49200000000013
826	CS(=O)(=O)c1cc2c(c3c1CSC3)[C@H]1CCN(CN)[C@@H](C2)C1	13	2	-6.73624	-1.436171193543317	4.849976012936493	0.8916134081446511	1.8572000000000002	338.4980000000001
827	CC(C)(C)c1cc2c(c3c1C[C@H]1C[C@@H]3CCN1CN)CSC2	13	2	-7.16336	-1.5272334835131256	4.945972290852125	0.855364639139349	3.7512000000000016	316.514
828	NCCN1CC[C@H]2C[C@@H]1Cc1ccc3c(c12)CSC3	13	2	-8.50967	-1.952252188046303	4.558165220330615	0.8982532158196157	2.4962	274.433
829	Cc1cc2c(c3c1C[C@H]1C[C@@H]3CCN1N)CSC2	13	2	-7.58601	-1.7880397043829872	4.886924876931571	0.7273133459850184	2.719620000000001	260.406
830	NCN1CC[C@H]2C[C@@H]1Cc1cc(Br)c3c(c12)CSC3	13	2	-7.84752	-1.8003445598639107	4.8769875230279185	0.8519100031710497	3.2162000000000015	339.30200000000013
831	CCN1C(C2CCCCC2)C[C@H]2C[C@@H]1Cc1c(C)cccc12	13	1	-8.61474	-1.8366687392173313	4.2720190247911605	0.7365554104624017	5.067920000000005	297.486
832	CCN1C(C2CCCC2)C[C@H]2C[C@@H]1Cc1c(CO)cccc12	13	1	-8.68729	-1.852136451188931	4.38962479402193	0.9158241897993931	3.8617000000000035	299.45799999999997
833	c1cc2c(cc1CN1CCCC1)C[C@H]1C[C@@H]2CCN1	13	2	-8.13874	-1.8671550098816958	3.9110414059870635	0.8749505438973053	2.6741	256.3929999999999
834	CC(C)c1c(N2CCCC2)ccc2c1C[C@H]1C[C@@H]2CCN1	13	2	-7.24408	-1.5807878543007479	4.2368810420770355	0.8883456280380062	3.8019000000000025	284.447
835	c1ccc2c(c1)CCN2c1c(N2CCCC2)ccc2c1C[C@H]1C[C@@H]2CCN1	13	2	-6.80744	-1.310092438830742	4.22101900909589	0.8587541881638048	4.372700000000004	359.5170000000001
836	CC(F)Cc1cc(N2CCCC2)cc2c1[C@H]1CCN[C@@H](C2)C1	13	2	-8.08137	-1.7229538731347394	4.6828408997911595	0.9178985392444489	3.5790000000000024	302.437
837	COc1ccccc1-c1cccc2c1[C@H]1CCN(OC)[C@H](C1)C2C	13	2	-7.42299	-1.5152114888151755	4.291842957380375	0.8244949251215937	4.588700000000004	323.43600000000004
838	CCN1CC[C@H]2C[C@@H]1C(N1CCNCC1)c1cccc(-c3ccccc3)c12	13	2	-8.53423	-1.6424133292753935	4.238181340980888	0.8949487657512201	3.881400000000003	361.533
839	CS(=O)(=O)c1cc(-c2ccccc2)cc2c1[C@H]1CCN[C@@H](C2)C1	13	2	-7.86582	-1.64013684837842	4.038441988840871	0.9215278169612812	3.1488000000000014	327.4490000000001
840	CS(=O)(=O)c1c(-c2ccccc2)ccc2c1[C@H]1CCN[C@@H](C2)C1	13	2	-6.51557	-1.3585902607978548	4.072734296533178	0.9215278169612812	3.1488000000000014	327.4490000000001
841	CS(=O)(=O)c1c(C(F)(F)F)ccc2c1[C@H]1CCN[C@@H](C2)C1	13	2	-8.05793	-1.7583844842693104	4.462232034311721	0.8649801206100667	2.5006000000000013	319.34800000000007
842	CCCc1c(C)cc(S(C)(=O)=O)c2c1C[C@H]1C[C@@H]2CCN1	13	2	-6.14427	-1.340789636440301	4.494973036685027	0.9337639989023488	2.742720000000001	307.459
843	CCc1cc2c(c(CS(C)(=O)=O)c1)[C@H]1CCN[C@@H](C2)C1	13	2	-5.96992	-1.3349146940235543	4.4271480062634705	0.9289678069747536	2.1853	293.4320000000001
844	c1ccc2c(c1)C[C@@H]1NCC[C@H]2C1N1CCc2ccccc21	14	3	-7.76372	-1.6552306655843798	4.092737949616336	0.8678952862281383	3.119500000000002	290.40999999999997
845	C[N+]1(CC2[C@@H]3Cc4ccccc4[C@H]2CCN3)CCNCC1	14	3	-8.9541	-1.9539448109620996	4.8977231124782605	0.8022295603408505	1.3542000000000005	286.44300000000004
846	NS(=O)(=O)c1cccc(C2C[C@H]3C[C@H](Cc4ccccc43)N2)c1	14	3	-7.27819	-1.517607523246061	4.205385833934881	0.8893587604495641	2.4670000000000005	328.43699999999995
847	CN1CC[C@H]2C[C@@H]1Cc1cc(NS(=O)(=O)c3ccccc3)ccc12	14	3	-6.087	-1.2425036720267673	3.6900435026785816	0.931627612357675	3.221300000000002	342.46400000000006
848	CCc1cc(CNS(=O)(=O)c2ccccc2)cc2c1[C@H]1CCN(C)[C@@H](C2)C1	14	3	-8.07727	-1.5544713362724296	3.945162443439324	0.858826754662305	3.461400000000002	384.54500000000024
849	CN1CC[C@H]2C[C@@H]1Cc1cc(CN(C)S(C)(=O)=O)ccc12	14	3	-7.62019	-1.6628617849974068	4.0454910738203065	0.8549485865643269	1.8119	308.447
850	CCN1CC(C)[C@H]2C[C@@H]1Cc1cc(S(N)(=O)=O)ccc12	14	1	-7.59714	-1.698772147458275	4.23441710110773	0.9028014901462857	1.7040000000000002	294.42
851	CCN1CC(C)[C@H]2C[C@@H]1Cc1ccc(NC(C)=O)cc12	14	1	-8.00537	-1.790055150503749	4.103982960248588	0.8972882931016872	3.0150000000000015	272.392
852	CCN1CC(C)[C@H]2C[C@@H]1Cc1cccc(CO)c12	14	1	-7.80791	-1.8403420359647522	4.420195793822563	0.8653041945072089	2.548900000000001	245.36599999999996
853	CCN1CC(C)[C@H]2C[C@@H]1Cc1ccc(C(N)=O)cc12	14	1	-8.01056	-1.837748501114167	4.1746122363103435	0.883260164082652	2.1555	258.36499999999995
854	CCN1CC(C)[C@H]2C[C@@H]1Cc1cccc(S(C)(=O)=O)c12	14	1	-8.06785	-1.8040261032271678	4.440223814394443	0.8403731114012974	2.4601000000000006	293.432
855	CCN1CC(C)[C@H]2C[C@@H]1Cc1cccc(N)c12	14	1	-8.28735	-2.009977612144854	4.429702153291115	0.7514947657189052	2.6388	230.35499999999996
856	CCN1CC[C@H]2C[C@@H]1Cc1c(Cl)cc(C(N)=O)cc12	14	1	-7.78111	-1.7851090609775666	4.104604174301174	0.9037045221960026	2.5629	278.783
857	CCN1CC[C@H]2C[C@@H]1Cc1c(Cl)ccc(CO)c12	14	1	-7.53559	-1.7761555964138454	4.225913199242745	0.8887987682002151	2.956300000000002	265.784
858	CCN1CC[C@H]2C[C@@H]1Cc1c(Cl)cc(CO)cc12	14	1	-7.61192	-1.794146749949835	4.1466534707359575	0.8887987682002151	2.9563000000000015	265.784
859	CCN1CC[C@H]2C[C@@H]1Cc1c(Cl)ccc(N)c12	14	1	-7.60103	-1.843520561969918	4.218904287218082	0.7766646047072764	3.0462000000000007	250.773
860	CCN1CC[C@H]2C[C@@H]1Cc1c(Cl)ccc(P(=O)(O)O)c12	14	1	-6.72	-1.5026376808798585	4.553197591678056	0.8219741555442607	2.2670000000000012	315.737
861	CCN1CC[C@H]2C[C@@H]1Cc1c(Cl)ccc(C(N)=O)c12	14	1	-7.7097	-1.7687264834218699	4.152328992878823	0.9037045221960026	2.5629	278.783
862	CCC1c2c(ccc3c2[C@H]2CCN(CC)[C@@H](C3)C2)CS1=O	14	3	-8.38701	-1.8301956275881706	5.3126069022015745	0.8329101442191731	3.5240000000000027	303.47099999999995
863	O=S1Cc2ccc3c(c2C1)[C@H]1CCN[C@@H](C3)C1	14	3	-7.37386	-1.7884237440304143	5.130316614829576	0.7577329928918884	1.8406	247.36299999999994
864	CCN1CC[C@H]2C[C@@H]1Cc1ccc3c(c12)CSC3	14	3	-7.75432	-1.8277107518301565	4.465010714823723	0.7584686296107752	3.557400000000002	259.418
865	CCN1CC[C@H]2C[C@@H]1Cc1c(Br)cc3c(c12)CS(=O)C3	14	3	-7.98682	-1.7859072444054869	5.148222621902724	0.7710984564874009	3.3354000000000026	354.31300000000016
866	O=c1ccc(C2CN[C@H]3Cc4ccc5c(c4[C@@H]2C3)CSC5)c[nH]1	14	3	-7.65431	-1.596033964661208	4.949501588768282	0.8476677267777	2.9071000000000007	324.449
867	CCN1CC[C@H]2C[C@@H]1Cc1c(C)cc3c(c12)C(CCN)S(=O)C3	14	3	-10.2121	-2.1293700477922535	5.441775480778741	0.9256691385419547	2.7712200000000005	332.51300000000003
868	CCC1c2c(c(CO)cc3c2[C@H]2CCN(CC)[C@@H](C3)C2)CS1=O	14	3	-8.49478	-1.7712840742437579	5.426796072494717	0.9242472984428516	3.016300000000002	333.49700000000007
869	CCCC1c2c(ccc3c2[C@H]2CCN(CC)[C@@H](C3)C2)CS1=O	14	3	-8.49427	-1.810984448917971	5.2691727928023155	0.8421148861124088	3.914100000000003	317.498
870	CC1c2ccccc2[C@H]2CCN(c3ccc(S(C)(=O)=O)cc3)[C@@H]1C2	14	1	-7.47344	-1.5255095519421265	3.975941452363653	0.8295933401315808	3.959800000000003	341.47600000000006
871	NS(=O)(=O)c1ccccc1CC1c2ccccc2[C@H]2CCN[C@@H]1C2	14	1	-7.34444	-1.4991775372072071	4.257095131293418	0.9001164662744897	2.509500000000001	342.4640000000001
872	CC1c2cccc(-c3ccc(S(C)(=O)=O)cc3)c2[C@H]2CCN[C@@H]1C2	14	1	-8.56178	-1.7476660241638469	4.198029687657771	0.9056205843416392	3.709800000000002	341.4760000000001
873	CC1c2cccc(-c3cccc(S(N)(=O)=O)c3)c2[C@H]2CCN[C@@H]1C2	14	1	-7.31772	-1.49372334004661	4.286533081322929	0.8812098822187573	2.9537000000000004	342.4640000000001
874	CC1c2ccccc2[C@H]2CCN[C@@H]1C2c1ccccc1S(N)(=O)=O	14	1	-8.49973	-1.7350001209522052	4.447732465849921	0.8812312570898315	2.6804000000000006	342.46400000000006
875	CC1c2cccc(-c3cccc(C#N)c3)c2[C@H]2CCN[C@@H]1C2	14	1	-8.69928	-1.8546927277780347	4.305626236329623	0.8542374865575074	4.177980000000003	288.394
876	CC1c2cc(-c3cccc(C#N)c3)ccc2[C@H]2CCN[C@@H]1C2	14	1	-7.57348	-1.6146713613048884	4.206650034406545	0.8542374865575075	4.1779800000000025	288.394
877	CC1c2ccccc2[C@H]2CCN(c3ccccc3S(N)(=O)=O)[C@@H]1C2	14	1	-6.34827	-1.295835187451514	4.0618853437663685	0.9113871774782216	3.2037000000000004	342.46400000000006
878	CN1CC[C@H]2C[C@@H]1C(CN)(CC1CCCC1)c1ccccc12	14	2	-8.8979	-1.897038654060586	4.508418303637314	0.922593440966255	3.6548000000000025	298.47399999999993
879	CN1CC[C@H]2C[C@@H]1C(C)(CCN)c1ccccc12	14	2	-9.09444	-2.1435800650313954	4.475640137713966	0.8657763885313545	2.4845000000000006	244.38199999999998
880	COc1ccc(C2CN(C)[C@H]3Cc4ccccc4[C@@H]2C3)cc1	14	2	-8.61384	-1.8364768585726112	3.780067342098853	0.8343092785837746	3.8228000000000026	293.41
881	CC(C)c1c(C2CN[C@H]3Cc4ccccc4[C@@H]2C3)cccc1S(C)(=O)=O	14	2	-8.30367	-1.6284836678628847	4.38695146765816	0.8894589013637688	3.9989000000000035	369.5300000000001
882	CS(=O)(=O)c1cccc(C2CN[C@H]3Cc4ccccc4[C@@H]2C3)c1	14	2	-9.00468	-1.8776055739714603	4.104820798969845	0.9224310274019375	2.8755000000000015	327.44900000000007
883	O=S1(=O)CCC2C[C@H]3C[C@H](Cc4c(F)ccc(-c5ccccc5)c43)N21	14	3	-7.64632	-1.529264	4.512748346088738	0.7803881922586725	3.6989000000000027	357.45000000000005
884	CN1CC[C@H]2C[C@@H]1C(c1cccc(O)c1S(C)(=O)=O)c1ccccc12	14	1	-6.64432	-1.3288639999999998	4.270417576857969	0.8971505950663003	3.1190000000000015	357.4750000000001
885	COc1cccc(C2c3ccccc3[C@H]3CCN(C)[C@@H]2C3)c1	14	1	-8.14045	-1.7355497714570287	3.865794505560392	0.8290023939341705	4.018500000000002	293.41
886	CN1CC[C@H]2C[C@@H]1C(c1cc(O)cc(S(C)(=O)=O)c1)c1ccccc12	14	1	-7.78821	-1.557642	4.258628565868959	0.8971505950663003	3.1190000000000015	357.4750000000001
887	CN1CC[C@H]2C[C@@H]1C(c1cc(O)cc(CO)c1)c1ccccc12	14	1	-7.5793	-1.5803932984627869	4.199115204564252	0.8950918883189913	3.2078000000000024	309.409
888	CCc1cc(S(C)(=O)=O)cc2c1[C@@H]1C[C@H](C2)NCC1C	14	1	-7.92728	-1.772593695667453	4.606954164044792	0.9098042862826103	2.2902000000000005	293.432
889	CCc1c(S(C)(=O)=O)ccc2c1[C@@H]1C[C@H](C2)NCC1C	14	1	-7.66204	-1.7132842286322487	4.651971786422415	0.9098042862826103	2.2902000000000005	293.432
890	CCCc1cccc2c1[C@@H]1C[C@H](C2)NCC1C	14	1	-7.86875	-1.908452199504645	4.446120677623924	0.8203997882033546	3.2768000000000015	229.36699999999996
891	CCc1cc(C)cc2c1[C@@H]1C[C@H](C2)NCC1C	14	1	-7.5141	-1.8224369400855096	4.566207922521883	0.779560067770529	3.195120000000001	229.36699999999996
892	CCc1ccc(C(F)(F)F)c2c1[C@@H]1C[C@H](C2)NCC1C	14	1	-8.22927	-1.8401207125199692	4.721957800408429	0.8238110915319398	3.9055000000000026	283.337
893	CCc1ccc(S(C)(=O)=O)c2c1[C@@H]1C[C@H](C2)NCC1C	14	1	-7.5872	-1.6965494958886405	4.701833045163673	0.9098042862826103	2.2902000000000005	293.432
894	CCc1cccc2c1[C@@H]1C[C@H](C2)N(S(=O)(=O)c2ccccc2)CC1C	14	1	-6.45803	-1.291606	4.129714326587114	0.8347919991623809	3.988000000000003	355.50300000000004
895	CCc1cccc2c1[C@@H]1C[C@H](C2)NC(c2ccc(O)cc2)C1C	14	1	-8.33099	-1.7371314983653494	4.574680816981002	0.8650948128729578	4.333600000000003	307.437
896	CCc1ccc(C)c2c1[C@@H]1C[C@H](C2)NCC1C	14	1	-7.89772	-1.9154784565619476	4.623781960983422	0.779560067770529	3.195120000000001	229.36699999999996
897	CCc1ccc(C(C)C)c2c1[C@@H]1C[C@H](C2)NCC1C	14	1	-8.10542	-1.8595108776291287	4.677609043276962	0.8438367059259556	4.010100000000003	257.42099999999994
898	CC(C)(C)c1ccc2c(c1)[C@H]1CCN(S(=O)(=O)c3ccccc3)[C@@H](C2)C1	14	2	-6.60847	-1.296027595576635	3.817987821816951	0.7827348484626097	4.4771000000000045	369.5300000000001
899	CS(=O)(=O)N1CC[C@H]2C[C@@H]1Cc1c(CO)cccc12	14	2	-6.85214	-1.571988726683831	4.115999820164744	0.8871587589237344	1.2426000000000004	281.377
900	COc1ccc(-c2ccc3c(c2)[C@H]2CCN[C@@H](C3)C2)cc1	14	2	-7.39708	-1.6141751915068545	3.730854092559076	0.9036047657473242	3.7539000000000025	279.3829999999999
901	CCc1cccnc1-c1ccc2c(c1)[C@H]1CCN[C@@H](C2)C1	14	2	-7.37595	-1.609564247486168	4.09416823647967	0.9056874402194282	3.7027000000000028	278.39900000000006
902	CC(C)(C)c1cc2c(cc1-c1ccc(F)c(F)c1)[C@H]1CCN[C@@H](C2)C1	14	2	-7.68672	-1.537344	4.210886798697027	0.7399667164739675	5.321000000000005	341.4450000000001
903	CN1CC[C@H]2C[C@@H]1Cc1c(CO)ccc(-c3cnccn3)c12	14	2	-8.3265	-1.77521576473499	4.322242072179669	0.9238707058436597	2.3698000000000006	295.386
904	CS(=O)(=O)c1ccc(-c2ccc3c(c2)[C@H]2CCN[C@@H](C3)C2)nc1	14	2	-8.34698	-1.7404656438461221	4.086626604225486	0.920260433684863	2.543800000000001	328.43700000000007
905	CC(C)c1ccc2c(c1)C[C@H]1C[C@@H]2CCN1S(=O)(=O)CCN	14	3	-7.83147	-1.6696750141174725	4.184148925111572	0.9241360726374349	2.2026	322.4740000000001
906	CC(=O)N(C)c1ccc2c(c1)C(C1(C)CCCC1)[C@H]1C[C@@H]2CCN1	14	1	-7.38123	-1.50668726451029	4.566223352816142	0.8839289879226624	4.182400000000003	326.48400000000004
907	CCN(C(C)=O)c1ccc2c(c1)C(C1(C)CCCC1)[C@H]1C[C@@H]2CCN1	14	1	-8.10007	-1.620014	4.57366297230759	0.8738029902936375	4.572500000000003	340.5110000000001
908	CC(=O)N(c1ccc2c(c1)C(C1(C)CCCC1)[C@H]1C[C@@H]2CCN1)S(=O)(=O)c1ccccc1	14	1	-3.63048	-0.6417842567405342	4.517612022215048	0.7134311008173992	4.941500000000005	452.6200000000001
909	CCN1CC[C@H]2C[C@@H]1C(C1(C)CCCC1)c1cc(NC(C)=O)ccc12	14	1	-7.38099	-1.476198	4.320541628862303	0.8494017499284588	4.890400000000004	340.511
910	OCc1ccc2c(c1)[C@H]1CC(c3ccccc3)N[C@@H](C2)C1	14	1	-8.37973	-1.8286070013472526	4.141211698086201	0.8836798836003688	3.3119000000000005	279.3830000000001
911	OCc1cccc(C2C[C@H]3C[C@H](Cc4ccccc43)N2)c1	14	1	-8.46759	-1.8477796251833867	4.148355866820692	0.8836798836003688	3.3119000000000014	279.383
912	Brc1cccc2c1C[C@H]1C[C@@H]2CC(c2ccccc2)N1	14	1	-7.65667	-1.7120834601283315	4.1959166862683315	0.8077638342927065	4.582100000000004	328.25299999999993
913	CC(C)(C)c1cccc2c1C[C@H]1C[C@@H]2CC(c2ccccc2)N1	14	1	-7.41338	-1.545796586882437	4.225215204564251	0.77105815539891	5.117100000000005	305.4649999999999
914	CC(C)c1cccc2c1[C@H]1CC(c3ccccc3)N[C@@H](C2)C1	14	1	-7.90262	-1.684844245086174	4.207366140175775	0.8258084720903678	4.943000000000005	291.4380000000001
915	OCc1ccccc1C1C[C@H]2C[C@H](Cc3ccccc32)N1	14	1	-7.63798	-1.666743881264705	4.187987132329377	0.8836798836003688	3.3119000000000014	279.383
916	C=C1[C@@H]2Cc3cc(CO)cc(S(C)(=O)=O)c3[C@H]1CCN2	14	1	-7.63061	-1.706256266978967	4.623045144125607	0.8025995272036616	1.1402	293.38800000000003
917	C=C1[C@@H]2Cc3cc(S(C)(=O)=O)cc(CN4CCC4)c3[C@H]1CCN2	14	1	-6.54523	-1.3647747983187877	4.471813295659053	0.8585228695609936	1.8536	332.46900000000005
918	C=C1[C@@H]2CCN(C)[C@H]1Cc1cc(CO)cc(CN3CCC3)c12	14	1	-8.44506	-1.8004928416661112	4.410054672986119	0.8674471242131572	2.2846	298.4300000000001
919	CN1CC[C@H]2C[C@@H]1C(CCCN)(C1CCCC1)c1ccccc12	14	3	-9.48251	-1.977240016440352	4.501479133172957	0.9087323792506056	4.044900000000002	312.5009999999999
920	CNCCCC1(C2CCCC2)c2ccccc2[C@H]2CCN(C)[C@@H]1C2	14	3	-9.15543	-1.868844322980783	4.519837166649367	0.8114076304452011	4.305600000000004	326.52800000000013
921	CNCCCC1(CC2CCCC2)c2ccccc2[C@H]2CCN[C@@H]1C2	14	3	-8.31657	-1.6976127425115248	4.629487227011541	0.7593563990091526	4.353500000000003	326.5280000000001
922	c1ccc2c(c1)C[C@H]1C[C@@H]2CCN1C1CC1	14	3	-6.71803	-1.6795075	3.78751568154419	0.6930016090842864	2.953100000000001	213.32399999999996
923	CCc1cc2c(c3c1C[C@H]1C[C@@H]3CCN1CCN)CSC2	14	3	-8.54792	-1.865309068306044	4.777804875620541	0.930291565713419	3.058600000000001	302.48699999999997
924	Cc1c2c(c3c(c1S(C)(=O)=O)CSC3)[C@H]1CCN(CN)[C@@H](C2)C1	14	3	-6.68254	-1.3934059125129645	4.95155872835136	0.883657094139073	2.1656199999999997	352.52500000000015
925	Cc1cc2c(c3c1C[C@H]1C[C@@H]3CCN1CCN)CSC2	14	3	-8.22641	-1.8394811970784044	4.737912055145623	0.9071737914457199	2.804620000000001	288.46
926	CCCc1cc2c(c3c1CSC3)[C@H]1CCN(SN)[C@@H](C2)C1	14	3	-7.78606	-1.6990575864508508	5.045555443085863	0.8521226018462409	4.0119000000000025	320.52700000000004
927	NCN1CC[C@H]2C[C@@H]1Cc1cc(NS(=O)(=O)c3ccccc3)c3c(c12)CSC3	14	3	-7.18704	-1.3582228930481182	4.5008219594418994	0.8017160533776423	3.254500000000001	415.5840000000002
928	CC(C)c1cc2c(c3c1CSC3)[C@H]1CCN(CN)[C@@H](C2)C1	14	3	-8.59765	-1.8761610439874798	4.79818247965585	0.9052409127710419	3.5771000000000015	302.487
929	Cc1c2c(c3c(c1C(C)C)CSC3)[C@H]1CCN(CN)[C@@H](C2)C1	14	3	-8.8129	-1.8789165931703593	4.9643631097106855	0.8974446939469156	3.8855200000000023	316.51400000000007
930	CNN1CC[C@H]2C[C@@H]1Cc1c(C)cc3c(c12)CSC3	14	3	-7.32519	-1.6805138395913002	4.958032837713232	0.8473620996124587	2.9803200000000016	274.433
931	NCN1CC[C@H]2C[C@@H]1Cc1ccc3c(c12)CSC3	14	3	-8.33598	-1.9648093286118122	4.7164464187424455	0.840805545329115	2.4537000000000004	260.406
932	OCc1cc2c(c3c1CSC3)[C@H]1CCN(c3ccccc3)[C@@H](C2)C1	14	3	-7.45728	-1.5222109057551783	4.320529799725074	0.8867633650246017	4.2344000000000035	337.48800000000006
933	CC(C)c1cc(CN2CCOCC2)cc2c1[C@H]1CCN[C@@H](C2)C1	14	2	-8.1531	-1.7000388692487365	4.19907922921244	0.9279466189496371	3.033900000000002	314.47300000000007
934	c1cc2c(cc1N1CCOC1)C[C@H]1C[C@@H]2CCN1	14	2	-8.18451	-1.9291075072297035	4.393974285215595	0.8159907811467415	1.8724	244.33799999999997
935	CCN1CC[C@H]2C[C@@H]1Cc1cc(N3CCOCC3)cc(CO)c12	14	2	-7.7361	-1.6130883585869362	4.205502191324955	0.9267221320785443	2.1395000000000004	316.44500000000005
936	CCCN1CC[C@H]2C[C@@H]1C(C)c1cccc(-c3ccccc3O)c12	14	1	-9.37677	-1.9140251612864188	4.176695131293418	0.8464191207012481	5.134300000000006	321.46400000000006
937	CCN1CC[C@H]2C[C@@H]1C(C)c1cccc(-c3ccc(S(C)(=O)=O)cc3O)c12	14	1	-9.53452	-1.8349192295312902	4.366479687134733	0.8623647418618603	4.147700000000005	385.5290000000001
938	CCCc1cc(-c2ccccc2O)c2c(c1)C(C)[C@H]1C[C@@H]2CCN1CC	14	1	-9.81706	-1.925283865619661	4.346140736589893	0.7654870771481909	5.696700000000006	349.5180000000002
939	CCN1CC[C@H]2C[C@@H]1C(C)c1cccc(-c3cc(C)ccc3O)c12	14	1	-9.20999	-1.879981336344637	4.251025841503925	0.8361589323280414	5.052620000000005	321.46400000000006
940	CCN1CC[C@H]2C[C@@H]1C(C)c1cccc(-c3ccccc3F)c12	14	1	-8.81844	-1.8387718494974707	4.120523596172644	0.7387728341117096	5.177700000000005	309.42800000000005
941	CCN1CC[C@H]2C[C@@H]1C(C)c1cccc(-c3ccccc3)c12	14	1	-8.59473	-1.8324025928830556	4.019082245945006	0.7490795630884433	5.038600000000005	291.43800000000005
942	CS(=O)(=O)c1cc(C#N)cc(C2[C@@H]3Cc4ccccc4[C@H]2CCN3)c1	15	2	-7.91672	-1.5833439999999999	4.329309559523191	0.9021614066685142	2.747180000000001	352.4590000000001
943	Cc1ccc2c(c1)C[C@@H]1NCC[C@H]2C1CN1CCNCC1	15	2	-8.08399	-1.76407124248886	4.399002516944762	0.8625642471222674	1.51802	285.435
944	Cc1cccc2c1C[C@H]1C(N3CCNCC3)[C@@H]2CCN1C	15	2	-9.79977	-2.138485134197971	4.377743252412362	0.8456454705580103	1.61262	285.435
945	CS(=O)(=O)N1CCN(C2[C@@H]3Cc4ccccc4[C@H]2CCN3)CC1	15	2	-7.85185	-1.6372239020140427	4.212103316452362	0.861512661073032	0.6340000000000003	335.4730000000002
946	Fc1cc(Cl)ccc1C1[C@@H]2Cc3ccccc3[C@H]1CCN2	15	2	-8.0915	-1.7657100588445325	4.029841613068099	0.8294741200259044	4.2645000000000035	301.7920000000001
947	CCC(C)C1C[C@H]2C[C@H](Cc3cc(CO)ccc32)N1C	15	2	-8.59797	-1.9225645388503867	4.567939406831171	0.91289313908386	3.3275000000000023	273.41999999999996
948	CNCCc1ccc2c(c1)C[C@H]1C[C@@H]2CCN1C	15	2	-8.38541	-1.9764600913431627	3.9496015041505057	0.8765378830088134	2.1824000000000003	244.38199999999995
949	CCN1CC[C@H]2C[C@@H]1Cc1cc(CNS(C)(=O)=O)ccc12	15	2	-7.78871	-1.6996358638599762	4.015702218899658	0.9234808636896412	1.8598000000000001	308.44700000000006
950	Cc1cc(CN)cc2c1[C@H]1CCN(C)[C@@H](C2)C1	15	2	-9.35944	-2.269997630390056	4.146881210295006	0.8010455186133923	2.18762	230.35499999999996
951	Cc1ccc(C2[C@@H]3CCN(C)[C@H]2Cc2cc(N)ccc23)o1	15	2	-7.73016	-1.6868592063866588	4.297012268805803	0.8160715753648751	3.2978200000000015	282.387
952	CCCc1cc(CN)cc2c1[C@H]1CCN(C)[C@@H](C2)C1	15	2	-9.53975	-2.1885687471916913	4.1975616489020435	0.903074021121152	2.8317000000000014	258.409
953	CN1CC[C@H]2C[C@@H]1Cc1c2ccc(CN)c1-c1ccccc1F	15	2	-9.88899	-2.061996955466272	4.046048981847864	0.9165096744667502	3.6853000000000016	310.416
954	NCc1ccc2c(c1)C[C@H]1C[C@@H]2CCN1CN1CCC(O)CC1	15	2	-9.13432	-1.9046373826098195	4.166228712564907	0.8906994159896462	1.6635999999999997	315.461
955	CCN1CC(C)[C@H]2C[C@@H]1Cc1c(CO)cccc12	15	1	-8.82824	-2.080836123314109	4.342964119614418	0.8653041945072089	2.5489000000000006	245.36599999999996
956	CCN1CC(C)[C@H]2C[C@@H]1Cc1cccc(O)c12	15	1	-8.45745	-2.051232921963534	4.346241576368037	0.8030656969321438	2.7622000000000013	231.33899999999997
957	CN1CC[C@H]2C[C@@H]1Cc1c(-c3cccc(S(N)(=O)=O)c3)cccc12	15	2	-7.46293	-1.5233642071757387	3.863729898507817	0.912609885484845	2.7349000000000006	342.46400000000006
958	OCc1cccc2c1C[C@H]1C[C@@H]2C(C2CCCCC2)CN1	15	2	-8.42364	-1.8381889489075152	4.41146628865692	0.8728864974032051	3.3770000000000016	285.431
959	CCN1CCN(C2CN[C@H]3Cc4c(Cl)cc(C)cc4[C@@H]2C3)CC1	15	2	-7.88518	-1.644173687434565	4.411962057711104	0.8973435248263402	2.6561200000000005	333.90700000000015
960	CN1CC[C@H]2C[C@@H]1Cc1c(-c3ccc(S(N)(=O)=O)cc3)cccc12	15	2	-7.89313	-1.6111784144545158	3.797966776335871	0.912609885484845	2.7349000000000014	342.46400000000006
961	O=C(O)C1CN[C@H]2Cc3c(Cl)cccc3[C@@H]1C2	15	2	-7.86612	-1.9078143308107993	4.319391576368037	0.8031955751413694	2.0424	251.71300000000002
962	CCN1CC[C@H]2C[C@@H]1Cc1cc(S(N)(=O)=O)ccc12	15	2	-7.02202	-1.6109618715537621	3.974270066899141	0.8917377921984817	1.4580000000000002	280.39300000000003
963	CCN1CC[C@H]2C[C@@H]1Cc1c(-c3cccc(CO)c3)cccc12	15	2	-8.59127	-1.791403630056125	3.848304487536206	0.9272350241278792	3.9699000000000035	307.437
964	CCN1CC[C@H]2C[C@@H]1Cc1ccc3c(c12)C(CCCN)S(=O)C3	15	1	-10.112	-2.10849775494514	5.316245152645335	0.9220802080376114	2.852900000000001	332.51300000000003
965	CCN1CC[C@H]2C[C@@H]1Cc1cc(C(F)(F)F)c3c(c12)C(CCN)S(=O)C3	15	1	-9.05322	-1.7754825169557105	5.437805848156142	0.8651753387477579	3.481600000000002	386.4830000000002
966	CCN1CC[C@H]2C[C@@H]1Cc1cc(F)c3c(c12)C(CCN)S(=O)C3	15	1	-10.0941	-2.1047653469335184	5.429622818056847	0.9228098040241871	2.6019000000000005	336.4760000000001
967	CCN1CC[C@H]2C[C@@H]1Cc1cc(N)c3c(c12)C(CCN)S(=O)C3	15	1	-9.82989	-2.0496737535954987	5.476601752968091	0.8305134809830161	2.045	333.50100000000003
968	CCN1CC[C@H]2C[C@@H]1Cc1ccc3c(c12)C(C)S(=O)C3	15	1	-8.45063	-1.8896183132699047	5.229642154083919	0.7914409211142833	3.1339000000000024	289.4440000000001
969	CN1CC[C@H]2C[C@@H]1C(C)(CCN)c1c(-c3cnc(N)nc3)cccc12	15	3	-8.56378	-1.712756	4.686298508602281	0.8993305189182391	2.5237000000000007	337.471
970	CCN1CC[C@H]2C[C@@H]1C(C)(CCN)c1cccc(Br)c12	15	3	-8.22509	-1.8391860361053745	4.723452465743094	0.9124808557300947	3.637100000000002	337.305
971	COc1ccc(C2c3ccccc3[C@H]3CCN(C)[C@@H]2C3)cc1	15	3	-7.36828	-1.5709225743087172	3.814849313252699	0.8290023939341705	4.018500000000003	293.41
972	CCN1CC[C@H]2C[C@@H]1C(C)(CCN)c1ccccc12	15	3	-8.44243	-1.9368262741008466	4.496415284205845	0.9030479419599976	2.874600000000001	258.409
973	CCC1(C)c2ccccc2[C@H]2CCN(C)[C@@H]1C2	15	3	-8.1083	-1.9665516084820986	4.31303099944496	0.7116411108482135	3.5457000000000027	229.36699999999993
974	CCNCC1(C)c2ccccc2[C@H]2CCN(C)[C@@H]1C2	15	3	-8.64037	-1.9822368244631858	4.432089643180204	0.8966048152182252	2.7452000000000014	258.409
975	CC1c2ccccc2[C@@H]2C[C@H]1NCC2c1ccc(=O)[nH]c1	15	3	-7.99871	-1.7454616208095346	4.647028491104473	0.8433671348198777	2.7213000000000003	280.3709999999999
976	CC1CCC(C2CN(S(C)(=O)=O)[C@@H]3C[C@H]2c2ccccc2C3C)CC1	15	3	-8.07105	-1.61421	4.502041990473519	0.7845373088468867	4.363700000000004	361.5510000000001
977	CC1c2ccc(N3CCN(c4ccccc4)CC3)cc2[C@H]2CCN[C@@H]1C2	15	3	-8.92474	-1.7502855159131567	4.039308217757375	0.8868369883244981	3.965900000000003	347.50600000000014
978	CC(=O)CC1c2ccccc2[C@H]2CCN[C@@H]1C2	15	3	-8.40347	-2.038140848924073	4.298710002584678	0.8442431284778722	2.5985000000000005	229.32299999999995
979	CC1(F)c2ccccc2[C@H]2CCN(S(=O)(=O)c3ccccc3)[C@@H]1C2	15	3	-7.08886	-1.4470074881688302	4.110295977250532	0.829638227625591	3.8218000000000023	345.439
980	CC1c2ccccc2[C@H]2CC(c3ccccc3)N[C@@H]1C2	15	3	-8.4283	-1.8846251734761477	4.210478399194741	0.8047621016730533	4.380600000000004	263.384
981	Fc1ccc(C2c3ccccc3[C@H]3CCN[C@@H]2C3)cc1	15	2	-8.09108	-1.8092204891388997	3.917747455499102	0.8282378097425772	3.8068000000000017	267.347
982	CCN1CC(c2ccc(O)cc2S(C)(=O)=O)[C@H]2C[C@@H]1Cc1ccccc12	15	2	-9.65982	-1.894446564530533	4.248732711072281	0.8992657425889539	3.3134000000000023	371.5020000000001
983	NCC1CS(=O)(=O)N2C1C[C@H]1C[C@@H]2Cc2cccc(Cl)c21	15	1	-9.14449	-1.9954913150841298	5.112464894378888	0.8545536167097234	1.7310000000000008	326.849
984	CCc1cccc2c1C[C@H]1C[C@@H]2CC2C(CN)CS(=O)(=O)N21	15	1	-8.97072	-1.9125639302256017	5.056143512405293	0.9008555968339772	1.64	320.45799999999997
985	NCC1CS(=O)(=O)N2C1C[C@H]1C[C@@H]2Cc2c(CO)cccc21	15	1	-9.61028	-2.0489185803779955	5.117095621586435	0.8336964787722071	0.5699000000000012	322.42999999999995
986	CN1CC[C@H]2C[C@@H]1C(c1cc(O)ccc1CO)c1ccccc12	15	1	-7.73175	-1.612181320885788	4.189114505263553	0.8950918883189913	3.2078000000000024	309.409
987	CN1CC[C@H]2C[C@@H]1C(c1ccc(S(C)(=O)=O)c(O)c1)c1ccccc12	15	1	-6.99681	-1.399362	4.227708126308518	0.8971505950663005	3.1190000000000015	357.475
988	CCc1cc(-c2ccccc2)cc2c1[C@H]1CCN[C@@H](C2)C1	15	3	-8.12721	-1.7735026197048596	3.939502231516892	0.8623281210103756	4.307700000000003	277.41100000000006
989	CC1CN(S(C)(=O)=O)[C@H]2Cc3cc(CO)ccc3[C@@H]1C2	15	3	-6.86302	-1.5346179250940606	4.322445912296541	0.8990829241570819	1.4885999999999995	295.40400000000005
990	CC1CN[C@H]2Cc3ccccc3[C@@H]1C2	15	3	-7.87677	-2.105155332458527	4.14769101642975	0.6570068391762153	2.3243	187.28599999999997
991	CC1CN(S(=O)(=O)c2ccccc2)[C@H]2Cc3cc(Cl)ccc3[C@@H]1C2	15	3	-5.77559	-1.1789373719600915	3.963622447838766	0.8078135068900172	4.079000000000003	361.89400000000006
992	Cc1cc(C2CN[C@H]3Cc4ccccc4[C@@H]2C3)ccn1	15	3	-7.87272	-1.7603937087822144	4.233510167363507	0.8554434668718353	3.1754200000000017	264.372
993	CCc1cccc2c1[C@H]1CCN(S(=O)(=O)c3ccccc3)[C@@H](C2)C1	15	3	-4.76945	-0.9735599044764358	3.8204341381300875	0.8526745144820727	3.7420000000000027	341.47600000000006
994	Oc1ccc(-c2ccc3c(c2)C[C@H]2C[C@@H]3CCN2)cc1	15	3	-7.25461	-1.6221801110249747	3.8537832595694868	0.8274258175070347	3.4509000000000016	265.35599999999994
995	OCc1ccc(N2CCCC2)c2c1C[C@H]1C[C@@H]2CCN1	15	1	-7.28066	-1.6280050681063618	4.280343363871963	0.8659216704387331	2.1708	272.39199999999994
996	O=S(=O)(c1ccccc1)N1CC[C@H]2C[C@@H]1Cc1c(CO)cccc12	15	1	-7.62323	-1.5560853076564174	3.8417812953207235	0.9320765162102966	2.671900000000001	343.44800000000004
997	COCc1cccc2c1C[C@H]1C[C@@H]2CCN1	15	1	-7.17418	-1.793545	4.1773261561759405	0.8198933974487675	2.2247	217.31199999999995
998	OC(c1ccco1)c1cccc2c1C[C@H]1C[C@@H]2CCN1	15	1	-7.46674	-1.6696138210316778	4.57304602134004	0.8808765070612989	2.753000000000001	269.34399999999994
999	NCCS(=O)(=O)N1CC[C@H]2C[C@@H]1Cc1c(-c3ccccc3)cccc12	15	2	-7.47934	-1.495868	3.960335095400323	0.9161031974482026	2.7462000000000018	356.491
1000	N#Cc1cccnc1C1c2ccccc2[C@H]2CCN[C@@H]1C2	15	3	-7.64112	-1.6674290854400462	4.349100531833098	0.870189481113605	2.93438	275.355
1001	c1ccc(C2(CC3c4ccccc4[C@H]4CCN[C@@H]3C4)CCCC2)cc1	15	3	-7.29459	-1.4589180000000002	4.323569269165661	0.7804416949275644	5.521500000000004	331.50300000000016
1002	CCNc1ccc2c(c1)C(C1(C)CCCC1)[C@H]1C[C@@H]2CCN1	15	3	-7.85221	-1.6740967969746878	4.4658976305603915	0.8497728275814749	4.6315000000000035	298.474
1003	CC1(C2c3cc(N)ccc3[C@H]3CCN[C@@H]2C3)CCCC1	15	3	-8.64268	-1.9325619987777882	4.511070199733242	0.7621130336888262	3.781900000000003	270.42
1004	CN1CC[C@H]2C[C@@H]1C(C1(C)CCCC1)c1c2ccc2c1CC(=O)N2	15	3	-8.24933	-1.6838874349861297	4.703109847012482	0.8454765147554582	4.036500000000003	324.468
1005	c1cncc(CC2(C3c4ccccc4[C@H]4CCN[C@@H]3C4)CCCC2)c1	15	3	-7.42914	-1.4858280000000001	4.432274499934893	0.8716325496788329	4.817500000000004	332.4910000000002
1006	CS(=O)(=O)c1ccc2c(c1)C[C@H]1C[C@@H]2CC(c2ccccc2)N1	15	1	-7.99025	-1.6660822969195417	4.143835484284532	0.9210400318276206	3.2231000000000014	327.44899999999996
1007	C=C1[C@@H]2Cc3cc(OC)cc(CN4CCC4)c3[C@H]1CCN2	15	3	-8.42249	-1.8379379983337436	4.360277095040466	0.8630190386515822	2.4587000000000003	284.40299999999996
1008	C=C1[C@@H]2CCN(S(C)(=O)=O)[C@H]1Cc1cc(CO)ccc12	15	3	-6.81705	-1.524338720601494	4.293239829440292	0.8388278586443385	1.4087	293.388
1009	C=C1[C@@H]2CCN(C)[C@H]1Cc1cccc(CN3CCC3)c12	15	3	-8.34375	-1.865719218726387	4.256321213319572	0.7610849963746983	2.792300000000001	268.404
1010	C=C1[C@@H]2Cc3cc(CO)c(C(C)C)c(CN4CCC4)c3[C@H]1CCN2	15	3	-8.45303	-1.7254675233698742	4.675645050125294	0.834899897877203	3.065800000000001	326.4840000000001
1011	c1ccc2c(c1)[C@H]1CCN[C@H](C1)C2(CC1CCCC1)C1CCNC1	15	3	-8.49229	-1.7334814373116798	4.848747624220962	0.8791326743451836	3.9634000000000027	324.512
1012	NC1CCC(c2ccc3c(c2)[C@H]2CCN[C@@H](C3)C2)CC1	15	3	-9.41767	-2.105855030966044	4.213093298682915	0.8228391756259703	3.063200000000002	270.42
1013	CCN1CC[C@H]2C[C@@H]1C(C1CCCC1)c1ccccc12	15	3	-8.87144	-1.9837142898310733	4.091619945720742	0.7615121919063627	4.5419000000000045	269.43199999999996
1014	CN1CC[C@H]2C[C@@H]1C(CCCCN)(C1CCCC1)c1ccccc12	15	3	-9.39549	-1.9178463652851605	4.468539144671345	0.810849115733624	4.435000000000003	326.52799999999996
1015	CC1NCCC1C1(C2CCCC2)c2ccccc2[C@H]2CCN[C@@H]1C2	15	3	-8.39268	-1.7131486312051272	5.090511093829699	0.8602209070622111	3.961800000000003	324.51200000000006
1016	CC1(C2CCCC2)c2ccccc2[C@H]2CCN[C@@H]1C2	15	3	-7.77985	-1.7848199971528897	4.397222701788262	0.8000011789835598	3.9837000000000025	255.405
1017	CNCN1CC[C@H]2C[C@@H]1Cc1c(C)cc3c(c12)CSC3	15	3	-8.19886	-1.8333208298003925	4.900905158593898	0.9003633682438423	3.022820000000001	288.46
1018	CNCN1CC[C@H]2C[C@@H]1Cc1cc(CO)c3c(c12)CSC3	15	3	-8.09288	-1.7660111995330579	4.8815670445991035	0.8973585247142781	2.2066999999999997	304.45900000000006
1019	CCNCN1CC[C@H]2C[C@@H]1Cc1c(C)c(Cl)c3c(c12)CSC3	15	3	-7.56104	-1.6120191443934246	4.970487710915932	0.895459132695998	4.066320000000003	336.9320000000001
1020	CCc1cc2c(c3c1C[C@H]1C[C@@H]3CCN1CN)CSC2	15	3	-8.72812	-1.9516669635775465	4.927828766020953	0.9068498135227007	3.0161000000000007	288.46
1021	Cc1ccnc(-c2cc3c(c4c2CSC4)[C@H]2CCN[C@@H](C3)C2)c1	15	3	-7.23117	-1.5078031754970973	4.636569672921495	0.8517407769854224	4.195520000000003	322.47700000000003
1022	Oc1cccc(CN2CC[C@H]3C[C@@H]2Cc2ccc4c(c23)CSC4)c1	15	3	-8.80334	-1.7969742526860721	4.254060460613482	0.8760167024175533	4.443300000000004	337.4880000000001
1023	CS(=O)(=O)c1cc(N2CCOC2)cc2c1[C@H]1CCN[C@@H](C2)C1	15	3	-6.77781	-1.4450339473222198	4.639248150476371	0.8886565464020927	1.2758999999999998	322.43000000000006
1024	c1cc2c(cc1-c1ccc3c(c1)OCO3)C[C@H]1C[C@@H]2CCN1	15	3	-7.25091	-1.5458992062300592	3.958875922704144	0.8730063628528729	3.474000000000001	293.366
1025	CS(=O)(=O)c1ccc2c(c1)[C@H]1CCN[C@@H](C2)C1	15	3	-6.85256	-1.661989922698974	4.100663902602699	0.8221353420606093	1.4818	251.35099999999997
1026	C[N+]1(c2ccc3c(c2)C[C@H]2C[C@@H]3CCN2S(C)(=O)=O)CCOC1	15	3	-7.31788	-1.5258834603399865	5.176384101820842	0.7715307139320419	1.6751	337.46500000000015
1027	CCN1CC[C@H]2C[C@@H]1C(CC(N)=O)c1cccc(-c3ccccc3F)c12	15	2	-8.56849	-1.6804191427701787	4.284154873804031	0.9028134241407789	4.033200000000003	352.45300000000003
1028	CC1c2cc(Cl)cc(-c3ccccc3O)c2[C@H]2CCN(C)[C@@H]1C2	15	2	-9.09577	-1.896599151947919	4.290999249749834	0.7956848653995517	5.007500000000005	327.85500000000013
1029	CN1CC[C@H]2C[C@@H]1Cc1cccc(-c3ccccc3O)c12	15	2	-9.13466	-1.9933462332231102	3.813719881925711	0.8581432212989276	3.793100000000003	279.38300000000004
1030	CCCc1cccc2c1C[C@@H]1NCC[C@H]2C1N1CCNCC1	16	1	-9.08881	-1.9377408028200358	4.45862330733554	0.8927340224663676	1.9144999999999996	299.46200000000005
1031	Cc1ccc2c(c1)C[C@H]1C[C@@H]2CCN1C	16	3	-6.64702	-1.716253184127175	3.8405751622852007	0.623598553499781	2.7289200000000013	201.31299999999996
1032	CCN1CC[C@H]2C[C@@H]1Cc1cc(CNC)cc(C)c12	16	3	-9.31161	-2.1362298416664616	4.133010366850762	0.8966345352189286	2.838420000000001	258.409
1033	Cc1ncccc1-c1ccc2c(c1)[C@H]1CCN[C@@H](C2)C1	16	3	-6.90353	-1.5436762364709122	4.058443494250059	0.85305732591054	3.4487200000000016	264.372
1034	Cc1ccc2c(c1)[C@H]1CCN(C)[C@@H](C2)C1	16	3	-7.58786	-1.959177027556894	3.8205207794587235	0.623598553499781	2.7289200000000013	201.31299999999996
1035	CNCc1cc(C)c2c(c1)C[C@H]1C[C@@H]2CCN1C	16	3	-9.24614	-2.1793360979333953	4.1090489458490795	0.8594340362859829	2.4483200000000007	244.38199999999995
1036	Cc1cc(-c2ccc(S(N)(=O)=O)cc2)cc2c1[C@H]1CCN(C)[C@@H](C2)C1	16	3	-7.82978	-1.5659560000000001	3.9118929525431803	0.8994533271390242	3.0433200000000014	356.49100000000016
1037	Cc1cc(-c2ccccc2)cc2c1[C@H]1CCN(C)[C@@H](C2)C1	16	3	-7.39299	-1.6132826803357894	3.7375637659105774	0.7466993568800874	4.395920000000003	277.41100000000006
1038	Cc1cc(CNS(C)(=O)=O)cc2c1[C@H]1CCN(C)[C@@H](C2)C1	16	3	-7.52372	-1.6418103051263406	4.141829270106777	0.9258060665273057	1.7781199999999997	308.44700000000006
1039	CCNCCc1ccc2c(c1)C[C@H]1C[C@@H]2CCN1	16	2	-7.8234	-1.843993063978279	4.079792427450719	0.7937478176299342	2.2302999999999997	244.38199999999995
1040	CS(=O)(=O)N1CC[C@H]2C[C@@H]1Cc1cc(CN)ccc12	16	2	-7.86023	-1.8032604338414056	4.074936830324395	0.8853861020668609	1.209	280.39300000000003
1041	CCNCc1ccc2c(c1)C[C@H]1C[C@@H]2CCN1S(C)(=O)=O	16	2	-7.64922	-1.6691966503509577	4.021562192824039	0.9234808636896412	1.8598000000000001	308.447
1042	O=S(=O)(c1ccc(Cl)cc1)c1ccc2c(c1)[C@H]1CCN[C@@H](C2)C1	16	2	-7.32054	-1.5264381086813783	3.9168559748548564	0.9030119196305147	3.5645000000000024	347.86700000000013
1043	O=S(=O)(NCc1ccc2c(c1)C[C@H]1C[C@@H]2CCN1)c1ccccc1	16	2	-8.2066	-1.6751652102603694	3.839735619257655	0.8977205743123463	2.556800000000001	342.464
1044	Clc1ccc(-c2cccc3c2[C@H]2CCN[C@@H](C3)C2)cc1	16	2	-7.39065	-1.652599579790882	3.8217587484873485	0.8179284383960177	4.398700000000003	283.80199999999996
1045	CCNCc1ccc2c(c1)C[C@H]1C[C@@H]2CCN1CC	16	2	-9.12819	-2.094150407759923	3.9284454251258207	0.8930746964188557	2.9201000000000015	258.40899999999993
1046	CS(=O)(=O)CN1CC[C@H]2C[C@@H]1Cc1cc(CN)ccc12	16	2	-7.96252	-1.7804735992201624	4.2649971820876456	0.9111514006737391	1.2514999999999996	294.42
1047	CN1CC[C@H]2C[C@@H]1Cc1cc(CNS(=O)(=O)c3ccccc3)ccc12	16	2	-7.28853	-1.457706	3.7358197107849387	0.9163544336520281	2.899000000000002	356.49100000000004
1048	CCS(=O)(=O)c1c(CN)ccc2c1C[C@H]1C[C@@H]2CCN1C	16	1	-9.77582	-2.133258815726819	4.371606193183701	0.9224612304502803	1.6727999999999998	308.44700000000006
1049	CCCc1ccc2c(c1S(C)(=O)=O)C[C@H]1C[C@@H]2CCN1C	16	1	-7.90981	-1.726062050367555	4.229365609629324	0.861515890153569	2.7765000000000013	307.45900000000006
1050	CN1CC[C@H]2C[C@@H]1Cc1c2ccc(N)c1S(C)(=O)=O	16	1	-7.89565	-1.8113863391351008	4.28026549505589	0.7900001661953274	1.4062000000000001	280.39300000000003
1051	CN1CC[C@H]2C[C@@H]1Cc1c2ccc(CNc2ccccc2F)c1S(C)(=O)=O	16	1	-9.05069	-1.7418061026172844	4.143846966810689	0.8699056785783326	3.5752000000000024	388.5080000000001
1052	CCc1cc2c(c(S(C)(=O)=O)c1CN)C[C@H]1C[C@@H]2CCN1C	16	1	-9.7846	-2.086083729253106	4.4922983702565915	0.9222387281164699	1.8451	322.47400000000005
1053	CCN1CC[C@H]2C[C@@H]1Cc1c2ccc(CN)c1S(C)(=O)=O	16	1	-9.91664	-2.1639882590298516	4.345386829788476	0.9224612304502803	1.6728	308.44700000000006
1054	CN1CC(C(=O)O)[C@H]2C[C@@H]1Cc1ccccc12	16	2	-8.01535	-1.9440079221349715	3.938867537906498	0.7998922155589018	1.7311999999999996	231.295
1055	CC1(c2ccc(=O)[nH]c2)CN(S(C)(=O)=O)[C@H]2Cc3ccccc3[C@@H]1C2	16	2	-7.27794	-1.455588	4.632308565868959	0.8926685781040545	2.0063999999999997	358.4630000000001
1056	CCN1CC(c2ccccc2O)[C@H]2C[C@@H]1Cc1ccccc12	16	2	-9.31406	-1.9857642641791367	3.9638252747911613	0.9071895529541713	3.909900000000003	293.40999999999997
1057	CC1(c2ccccc2)CN[C@H]2Cc3ccccc3[C@@H]1C2	16	2	-8.62693	-1.9290401917132258	4.176893478967158	0.8279156182825469	3.6461000000000023	263.384
1058	CCN1CC(Cc2cccc(S(N)(=O)=O)c2)[C@H]2C[C@@H]1Cc1ccccc12	16	2	-9.0546	-1.7757531572222014	4.149972545321703	0.8999732556379761	2.926800000000001	370.51800000000014
1059	Fc1ccc(C2CN[C@H]3Cc4ccccc4[C@@H]2C3)cc1F	16	3	-8.13265	-1.7746897250277436	4.059218157834808	0.841162015925285	3.750200000000002	285.337
1060	CCN1CC[C@H]2C[C@@H]1Cc1c(C)cccc12	16	3	-8.58227	-2.1455675	3.9182350937693373	0.6954759226080927	3.1190200000000017	215.34
1061	Clc1cccc2c1C[C@H]1C[C@@H]2CC(c2ccccc2)N1	16	3	-7.8797	-1.761954484230509	4.102588915733781	0.813958470272612	4.473000000000004	283.80199999999996
1062	Brc1cccc2c1C[C@H]1C[C@@H]2C(c2ccccc2)CN1	16	3	-7.74739	-1.7323690688202096	4.158841849240952	0.8258176150857365	4.234500000000004	328.253
1063	CCN1CC[C@H]2C[C@@H]1Cc1c(O)cccc12	16	3	-8.52334	-2.130835	4.003298638919839	0.7810200214795863	2.5162000000000004	217.312
1064	CCc1ccc2c(c1Cl)C[C@H]1C[C@@H]2C(N2CCC2)CN1CC	16	3	-7.74001	-1.6501756765995883	4.475832874046743	0.8379874830348351	3.710600000000002	318.8920000000001
1065	CCNc1ncccc1-c1cccc2c1C[C@H]1C[C@@H]2CCN1CC	16	3	-8.30902	-1.6960716052150238	4.065056058818094	0.909573093802086	4.304400000000004	321.46800000000013
1066	CN1CC(N2CCC(O)CC2)[C@H]2C[C@@H]1Cc1c(Cl)cccc12	16	3	-7.70791	-1.643331933604573	4.349354533032918	0.8610656097076311	2.5091	320.864
1067	CCN1CC[C@H]2C[C@@H]1Cc1c2c(CO)cc(S(C)(=O)=O)c1N1CCC1	16	3	-9.22676	-1.845352	4.513471299413701	0.8844117176115874	1.9165000000000003	364.5110000000002
1068	CCCCN1CC[C@H]2C[C@@H]1Cc1ccc3c(c12)C(CCN)S(=O)C3	16	3	-8.49367	-1.7337631286320998	5.245702306495209	0.8901376446305908	3.243000000000001	346.5400000000001
1069	CCC1c2c(ccc3c2[C@H]2CCN(C)[C@@H](C3)C2)CS1=O	16	3	-8.1645	-1.8256377002297033	5.330539320075823	0.7914409211142833	3.1339000000000015	289.44399999999996
1070	CCN1CC[C@H]2C[C@@H]1Cc1c(CO)cc3c(c12)CSC3	16	3	-7.72008	-1.7262623671736577	4.776375715623076	0.9049913288890246	3.0497000000000014	289.444
1071	CCN1CC[C@H]2C[C@@H]1Cc1ccc3c(c12)C(N)S(=O)C3	16	3	-8.39124	-1.8763383055515335	5.325428388901733	0.8606384799807143	2.0302000000000002	290.4320000000001
1072	CCN1CC[C@H]2C[C@@H]1Cc1ccc3c(c12)C(CCc1cccc(Cl)c1)S(=O)C3	16	3	-9.17607	-1.7341142309228896	5.0045133905346315	0.6682834994880735	5.400200000000006	414.0140000000001
1073	Cc1ccc(C2CN[C@H]3Cc4ccc5c(c4[C@@H]2C3)CS(=O)C5)cc1	16	3	-8.24443	-1.6828872266744932	4.930057184660522	0.8622238235508863	3.5427200000000028	337.48800000000006
1074	CN1CC[C@H]2C[C@@H]1C(C)(CCCN)c1ccccc12	16	1	-8.73361	-2.003627547489277	4.420415284205844	0.9030479419599976	2.874600000000001	258.409
1075	CN1CC[C@H]2C[C@@H]1C(C)(CCN)c1cccc(S(C)(=O)=O)c12	16	1	-8.48965	-1.8099994616084079	4.714245851714238	0.9228648037900834	1.888	322.47400000000005
1076	CN1CC[C@H]2C[C@@H]1C(O)(CCN)c1ccccc12	16	1	-8.58917	-2.0244867839213527	4.5221007711981285	0.8293872135243889	1.4144	246.35399999999996
1077	CN1CC[C@H]2C[C@@H]1C(C)(CCN)c1cccc(F)c12	16	1	-8.8311	-2.025993287384318	4.635297287108601	0.8874857969248433	2.6236000000000006	262.37199999999996
1078	CCCc1ccc2c(c1)[C@H]1CCN(C)[C@H](C1)C2(C)CCN	16	1	-9.12693	-1.991659408931586	4.549586101921841	0.9184892922147667	3.437000000000001	286.463
1079	CN1CC[C@H]2C[C@@H]1C(C)(CCN)c1cc(S(N)(=O)=O)ccc12	16	1	-7.82118	-1.6674811787461732	4.613635082483468	0.8724697585291575	1.1319000000000012	323.46200000000005
1080	CCC1(CCN)c2ccccc2[C@H]2CCN(C)[C@@H]1C2	16	1	-8.74298	-2.0057771729156437	4.529697335487896	0.9030479419599976	2.874600000000002	258.409
1081	CC1c2ccccc2[C@H]2CCN[C@@H]1C2c1ccc(S(C)(=O)=O)cc1	16	1	-8.90519	-1.8177642968779442	4.290157126483405	0.9100887857057418	3.4365000000000023	341.47600000000006
1082	CC1c2ccccc2[C@H]2CC(c3ccc(S(N)(=O)=O)cc3)N[C@@H]1C2	16	1	-8.27359	-1.6888394867494565	4.357758936438156	0.881004540802132	3.0280000000000005	342.46400000000006
1083	Cc1ccccc1C1(C)c2ccccc2[C@H]2CCN[C@@H]1C2	16	1	-7.87788	-1.7190943531323197	4.206527615590168	0.8254115344475002	4.150220000000003	277.41100000000006
1084	CC1c2c(-c3ccccc3S(N)(=O)=O)cccc2[C@H]2CCN[C@@H]1C2	16	1	-7.41757	-1.5141051359480184	4.257344167295781	0.8812098822187573	2.9537000000000013	342.4640000000001
1085	CC1c2cccc(-c3ccccc3S(N)(=O)=O)c2[C@H]2CCN[C@@H]1C2	16	1	-7.79841	-1.5918437754181471	4.3004403211419335	0.8812098822187573	2.9537000000000004	342.4640000000001
1086	CC1c2ccccc2[C@H]2CCN[C@@H]1C2c1ccc(C(=O)O)cc1	16	1	-8.36487	-1.744195966713603	4.207969628169812	0.8885289456494279	3.731200000000002	307.393
1087	O=S1(=O)CCC2C[C@H]3C[C@H](Cc4c(CO)cccc43)N21	16	2	-7.53475	-1.684821319346654	4.694452581416893	0.85094673824505	1.3851000000000002	293.388
1088	CCOCc1cccc2c1C[C@H]1C[C@@H]2CC2C(N)CS(=O)(=O)N21	16	2	-8.12576	-1.694338085168416	5.033588735216611	0.9046584318032066	1.3665	336.45700000000005
1089	Cc1ccc(C)c2c1C[C@H]1C[C@@H]2CC2C(CN)CS(=O)(=O)N21	16	2	-8.48421	-1.8088396497114334	5.179620964302947	0.856368734442949	1.6944400000000004	320.458
1090	CCNCC1CS(=O)(=O)N2C1C[C@H]1C[C@@H]2Cc2c(Cl)cccc21	16	2	-9.17505	-1.913130174694364	5.022925066577558	0.9062508964838611	2.381800000000001	354.9030000000001
1091	Cc1cccc2c1C[C@H]1C[C@@H]2CC2C(CN)CS(=O)(=O)N21	16	2	-8.79857	-1.9200053824936956	5.053118870910831	0.8525147218658068	1.38602	306.431
1092	O=S1(=O)CCC2C[C@H]3C[C@H](Cc4c(CCO)cccc43)N21	16	2	-7.00698	-1.529048392525794	4.684236114959651	0.8990078839000049	1.4276000000000002	307.41499999999996
1093	CS(=O)(=O)c1cccc2c1[C@@H]1C[C@H](C2)NCC1c1ccccc1	16	2	-8.50324	-1.7730481061866805	4.256929190578238	0.9224310274019375	2.8755000000000015	327.449
1094	CS(=O)(=O)c1ccccc1C1CN[C@H]2Cc3ccccc3[C@@H]1C2	16	2	-8.70685	-1.8155037260328415	4.15244737239642	0.9224310274019375	2.8755000000000015	327.44900000000007
1095	Clc1cccc(C2CN[C@H]3Cc4ccccc4[C@@H]2C3)c1	16	2	-8.10023	-1.811266491338312	3.982573270362204	0.8298709250948076	4.125400000000003	283.802
1096	NC1CS(=O)N2C1C[C@H]1C[C@@H]2Cc2ccccc21	16	3	-8.24705	-1.943848326594839	5.296024397555073	0.7625385356299511	1.1638999999999995	262.378
1097	CCNCC1CS(=O)N2C1C[C@H]1C[C@@H]2Cc2ccccc21	16	3	-8.56845	-1.869789081592589	5.228223205051879	0.9269348125940173	2.0622999999999996	304.459
1098	c1ccc2c(c1)C[C@H]1C[C@@H]2CC2CCSN21	16	3	-8.20749	-2.0518725	4.721504239106582	0.6307636868948763	3.2112000000000016	231.36399999999998
1099	C[N+]12C(C[C@H]3C[C@@H]1Cc1ccccc13)C(CN)CS2=O	16	3	-9.65392	-2.158682136934477	5.7375068836465	0.7979966783643786	1.5561	291.44
1100	CNC1CS(=O)N2C1C[C@H]1C[C@@H]2Cc2ccccc21	16	3	-8.03942	-1.8443694391936714	5.268839964576648	0.8412994509690646	1.4245999999999996	276.40500000000003
1101	Oc1cccc(C2c3cc(Cl)ccc3[C@H]3CCN[C@@H]2C3)c1	16	3	-8.99771	-1.963461293155291	4.14511424862926	0.8331720983725367	4.0267000000000035	299.801
1102	c1ccc(N2CCN(C3C[C@H]4C[C@H](Cc5ccccc54)N3)CC2)cc1	16	3	-7.9278	-1.58556	4.17548003839643	0.9102292370926953	3.2266000000000012	333.4790000000001
1103	CN1CC[C@H]2C[C@@H]1C(c1ccccc1)c1cc(CO)ccc12	16	3	-9.05798	-1.9311678247347923	3.9954442651757756	0.9157870395339673	3.502200000000003	293.41
1104	CC(=O)Nc1cccc2c1C(c1ccccc1)[C@H]1C[C@@H]2CCN1C	16	3	-8.65792	-1.7672905194864448	4.032933927280041	0.9079144671064447	3.968300000000003	320.4360000000001
1105	CC(C)(C)c1ncc(-c2ccc3c(c2)C[C@H]2C[C@@H]3CCN2)cn1	16	3	-7.99144	-1.6663304290722696	4.230385345484228	0.8697745058588748	3.8328000000000024	307.441
1106	Cc1cc(C)c2c(c1)C[C@H]1C[C@@H]2C(C)CN1	16	3	-7.0875	-1.771875	4.488460969875813	0.7013795516006646	2.9411400000000008	215.34
1107	CCc1cccc2c1[C@@H]1C[C@H](C2)NCC1c1ccccc1	16	3	-7.19526	-1.5701344568994267	4.154256114959651	0.8734815948952381	4.034400000000002	277.41099999999994
1108	CCc1cccc2c1[C@@H]1C[C@H](C2)N(S(C)(=O)=O)CC1C	16	3	-6.7784	-1.5156963178684575	4.437253185023813	0.8401651987331192	2.558700000000001	293.432
1109	CNS(=O)(=O)c1ccc(-c2ccc3c(c2)C[C@H]2C[C@@H]3C(C)CN2)cc1	16	3	-8.11274	-1.622548	4.131215951722541	0.8890070866813112	2.899400000000001	356.4910000000001
1110	CCc1cccc2c1[C@H]1CCN(SC)[C@@H](C2)C1	16	3	-7.0892	-1.7193835530075716	4.479659506998303	0.7342093995103716	3.6311000000000027	247.40699999999993
1111	Cc1ccc(C(F)(F)F)c2c1[C@@H]1C[C@H](C2)N(C)CC1C	16	3	-8.88399	-1.9865205551428358	4.493338546329175	0.6955337133944223	3.9937200000000033	283.337
1112	Cc1cc(C(C)(C)C)cc2c1[C@@H]1C[C@H](C2)NCC1C	16	3	-7.85869	-1.802907133611245	4.519165284205845	0.7423159217379611	3.930220000000003	257.42099999999994
1113	CN1CC[C@H]2C[C@@H]1Cc1cc(-c3ccc(C(=O)O)cc3)ccc12	16	3	-7.4554	-1.5545583625611152	3.6583839468828288	0.9175152403424226	3.785700000000003	307.39300000000003
1114	CN1CC[C@H]2C[C@@H]1C(CC1(C)CCCC1)c1cc(N)ccc12	16	3	-8.77688	-1.8712371033672301	4.606730357208742	0.8137201467913909	4.514200000000003	298.474
1115	CN1CC[C@H]2C[C@@H]1C(c1ccccn1)c1cc(N)ccc12	16	3	-8.57345	-1.8708801710437688	4.253411600457759	0.8160142615948014	2.9871000000000008	279.387
1116	CN1CC[C@H]2C[C@@H]1C(CC1(C)CCCC1)c1cc(Cc3ccccc3)ccc12	16	3	-8.86534	-1.6753917805738112	4.334227168646054	0.5892639212209063	6.522800000000007	373.58400000000006
1117	CCC1(CC2c3cc(CN)ccc3[C@H]3CCN(C)[C@@H]2C3)CCCC1	16	3	-8.97324	-1.8316549449609774	4.61773325838372	0.8624398696791692	4.780800000000005	326.52800000000013
1118	CN1CC[C@H]2C[C@@H]1C(CCC1(C)CCCC1)c1cc(N)ccc12	16	3	-9.27632	-1.934246429405924	4.634979540228587	0.8039825636346398	4.9043000000000045	312.501
1119	CC1(CC2c3ccccc3[C@H]3CC(c4ccccc4S(N)(=O)=O)N[C@@H]2C3)CCCC1	16	3	-6.68003	-1.219601038603745	4.7936062948295985	0.7270790226177247	4.978500000000004	424.61000000000024
1120	CC(=O)Nc1ccc2c(c1)C[C@H]1C[C@@H]2CCN1	16	2	-7.06329	-1.7130994549628804	3.9602987534661196	0.7748229448376254	2.0366999999999997	230.31099999999995
1121	O=C(O)CCc1cccc2c1[C@H]1CCN[C@@H](C2)C1	16	3	-7.55721	-1.7812514792835965	4.117669847345773	0.8570236255706453	2.0955000000000004	245.32199999999995
1122	FC(F)c1ccccc1C1C[C@H]2C[C@H](Cc3ccccc32)N1	16	3	-8.21976	-1.7524587202711925	4.2964531594065445	0.8429636355113368	4.757200000000004	299.364
1123	O=C(O)N1C(c2ccccc2)C[C@H]2C[C@@H]1Cc1ccccc12	16	3	-6.02902	-1.2853913829223025	3.90328729402193	0.8552845459545436	4.2100000000000035	293.366
1124	C=C1[C@@H]2Cc3c(C(F)(F)F)ccc(CN4CCC4)c3[C@H]1CCN2	16	3	-8.06177	-1.6809952478129035	4.5503144975821295	0.8389406178300989	3.4689000000000014	322.374
1125	C=C1[C@@H]2Cc3cc(-c4ccccc4)cc(CN4CCC4)c3[C@H]1CCN2	16	3	-6.45145	-1.2902900000000002	4.153372476854485	0.8518921106372467	4.117100000000002	330.4750000000001
1126	C=C1[C@@H]2Cc3cc(CCC)cc(CN4CCC4)c3[C@H]1CCN2	16	3	-6.33148	-1.3498760715912204	4.407634963663185	0.8567444146941345	3.4026000000000014	296.458
1127	C=C1[C@@H]2Cc3ccc(CC)c(CN4CCC4)c3[C@H]1CCN2	16	3	-8.34373	-1.820751157298757	4.446229402732773	0.8574214126743949	3.012500000000001	282.4309999999999
1128	C=C1[C@@H]2Cc3cc(C(C)C)cc(CN4CCC4)c3[C@H]1CCN2	16	3	-6.9214	-1.4756474381837221	4.436657154375697	0.8578574244828107	3.573500000000002	296.45799999999997
1129	C=C1[C@@H]2Cc3cc(C)cc(CN4CCC4)c3[C@H]1CCN2	16	3	-8.24168	-1.8428956728800467	4.415522832752769	0.8297919290054997	2.7585200000000007	268.4039999999999
1130	CCNCCCC1(C2CCCC2)c2ccccc2[C@H]2CCN[C@@H]1C2	16	1	-8.74687	-1.7854473622048248	4.593418971323565	0.7593563990091526	4.353500000000003	326.5280000000001
1131	CS(=O)(=O)N1CC[C@H]2C[C@@H]1C(CCCN)(C1CCCC1)c1ccccc12	16	1	-8.50045	-1.6670754009353768	4.609208304157462	0.8567879541114483	3.3747000000000016	376.5660000000002
1132	CS(=O)(=O)c1cccc2c1[C@H]1CCN[C@H](C1)C2(CCCN)C1CCCC1	16	1	-7.60729	-1.491912313675356	4.82569666174582	0.8281740396777052	3.106200000000001	376.5660000000003
1133	NCCCC1(C2CCCC2)c2ccccc2[C@H]2CCN(S(=O)(=O)c3ccccc3)[C@@H]1C2	16	1	-8.61075	-1.546536354427052	4.407510044283725	0.7042863194922222	4.804000000000005	438.63700000000017
1134	NCCCCC1(C2CCCC2)c2ccccc2[C@H]2CCN[C@@H]1C2	16	1	-8.1748	-1.7045636320337747	4.567463805962852	0.8036114666311426	4.092800000000003	312.5010000000001
1135	CCNN1CC[C@H]2C[C@@H]1Cc1c(CC)cc3c(c12)CSC3	16	3	-7.43063	-1.6214964017242721	5.0101319878525725	0.917780065848469	3.624400000000003	302.487
1136	CCc1cc2c(c3c1C[C@H]1C[C@@H]3CCN1)CSC2	16	3	-7.48578	-1.7644152668235447	4.910749756913708	0.8294820225555203	3.387500000000002	259.418
1137	CCc1c2c(c3c(c1S(C)(=O)=O)CSC3)[C@H]1CCN(CN)[C@@H](C2)C1	16	3	-7.0082	-1.4305428346144227	5.007744016830232	0.8900095425069283	2.419600000000001	366.5520000000002
1138	Cc1cc2c(c3c1CSC3)[C@H]1CCN(CN)[C@@H](C2)C1c1cccc(O)c1	16	3	-8.40167	-1.6477030491064266	4.893168445529603	0.8472792722972136	3.8614200000000025	366.5300000000001
1139	CCc1c(C)c2c(c3c1C[C@H]1C[C@@H]3CCN1CN)CSC2	16	3	-8.42139	-1.8376979586544842	4.9383517104250805	0.9084602792650388	3.3245200000000015	302.48699999999997
1140	O=S(=O)(NCN1CC[C@H]2C[C@@H]1Cc1ccc3c(c12)CSC3)c1ccccc1	16	3	-7.53025	-1.449197288188393	4.358988131675138	0.8537692591672761	3.4735000000000023	400.56900000000013
1141	Cc1ccc(S(=O)(=O)CN2CC[C@H]3C[C@@H]2Cc2ccc4c(c23)CSC4)cc1	16	3	-8.15135	-1.5687280389196188	4.387884821061702	0.7721153169024534	4.277320000000004	399.58100000000013
1142	c1ccc(C2[C@@H]3Cc4ccccc4[C@H]2CCN3)nc1	17	2	-8.08675	-1.8552276858777652	4.060492612141066	0.8415248164766199	2.867000000000001	250.345
1143	c1cc2c(cc1N1CCOCC1)[C@H]1CCN[C@@H](C2)C1	17	2	-7.92375	-1.8178329212568636	4.03188675011662	0.8326193733068341	1.9149	258.365
1144	CS(=O)(=O)c1cccc(Cl)c1C1[C@@H]2Cc3ccccc3[C@H]1CCN2	17	2	-7.92603	-1.6178940988326462	4.214915886752793	0.8896137859902415	3.528900000000002	361.8940000000001
1145	c1ccc2c(c1)C[C@@H]1NCC[C@H]2C1CN1CCCCC1	17	2	-8.49596	-1.8997544094119112	4.110060597611226	0.888773911193843	2.790300000000001	270.41999999999996
1146	O=C(O)CC1[C@@H]2Cc3ccc(F)cc3[C@H]1CCN2	17	2	-7.7977	-1.837935515886114	4.292917060790888	0.8415238789670567	1.9182000000000001	249.28499999999997
1147	Cc1cccc2c1[C@H]1CCN(C)[C@@H](C2)C1	17	2	-7.61464	-1.9660915938243229	3.9195336596018366	0.623598553499781	2.7289200000000013	201.31299999999996
1148	CN1CC[C@H]2C[C@@H]1Cc1cc(CN)cc(-c3ccc(S(N)(=O)=O)cc3)c12	17	2	-9.09469	-1.7836154530798911	4.032701836569322	0.8654381878288884	2.1936	371.5060000000001
1149	CN1CC[C@H]2C[C@@H]1Cc1cc(-c3cccc(F)c3)c(CO)cc12	17	2	-8.34214	-1.739456434082086	3.996616114714996	0.913539405427967	3.718900000000003	311.40000000000003
1150	CCN1CC[C@H]2C[C@@H]1Cc1cc(CNS(=O)(=O)c3ccccc3)cc(C)c12	17	2	-8.30737	-1.598754101919274	3.9250315743084547	0.8569058856806687	3.597520000000003	384.54500000000013
1151	CN1CC[C@H]2C[C@@H]1Cc1cc(CN)c(CO)cc12	17	2	-9.05103	-2.133348229907626	4.261269760328718	0.8284271767769552	1.3715	246.35399999999996
1152	Cc1cc(O)cc(C)c1-c1cc(C)c2c(c1)C[C@H]1C[C@@H]2CCN1C	17	2	-7.45657	-1.5220659776120637	4.137420251043778	0.8214063523151999	4.718360000000005	321.46400000000006
1153	Cc1ccccc1-c1cc2c(cc1CO)[C@H]1CCN(C)[C@@H](C2)C1	17	2	-9.18781	-1.9157908186177324	3.963746184645066	0.9096842685247738	3.8882200000000022	307.43700000000007
1154	Cc1ccc(-c2cc3c(cc2CCN)C[C@H]2C[C@@H]3CCN2C)cc1	17	2	-8.71188	-1.7783050583631599	3.964426111374234	0.9292285459909644	3.897120000000003	320.48
1155	CN1CC[C@H]2C[C@@H]1Cc1cc(CC3CCCCC3)c(CO)cc12	17	2	-8.08655	-1.6861622349932381	4.144105865262956	0.9102892999722269	4.035600000000003	313.485
1156	NCc1ccc2c(c1)C[C@H]1C[C@@H]2CCN1S(=O)(=O)c1ccccc1	17	1	-8.45415	-1.7256961424125339	3.8102401581969776	0.9325396138548346	2.638300000000001	342.464
1157	NCc1ccc2c(c1)C[C@H]1C[C@@H]2C(c2ccccc2F)CN1	17	1	-10.4147	-2.2204215006287757	4.188325515175777	0.8935940657888425	3.0698000000000016	296.389
1158	CS(=O)(=O)NCc1ccc2c(c1)C[C@H]1C[C@@H]2CCN1	17	1	-7.66616	-1.7587377223691456	4.1408719053123	0.8723588735646758	1.1275	280.39300000000003
1159	NCc1ccc2c(c1)C(c1cnc3ccccc3n1)[C@H]1C[C@@H]2CCN1	17	1	-7.71472	-1.5429439999999999	4.356873709914103	0.7578475970196566	3.069600000000001	330.4350000000001
1160	NCc1ccc2c(c1)C[C@H]1C[C@@H]2CC(c2cccc(F)c2)N1	17	1	-9.11016	-1.942292638114228	4.275060851714238	0.8909348506856977	3.4174000000000015	296.38899999999995
1161	CCNCc1ccc2c(c1S(C)(=O)=O)C[C@H]1C[C@@H]2CCN1C	17	1	-8.98129	-1.9148174617974802	4.310192052476012	0.9201858665185328	1.9335	322.47400000000005
1162	CNCc1ccc2c(c1S(C)(=O)=O)C[C@H]1C[C@@H]2CCN1C	17	1	-9.78359	-2.1349543687339527	4.351123434563011	0.9201751863551526	1.5433999999999999	308.44700000000006
1163	CN1CC[C@H]2C[C@@H]1Cc1c2cc(-c2ccccc2)c(CN)c1S(C)(=O)=O	17	1	-8.17285	-1.6028277550641075	4.230269381353304	0.9022219501496115	2.949700000000001	370.51800000000014
1164	CCN1CC(c2ccccc2)[C@H]2C[C@@H]1Cc1ccccc12	17	2	-8.99954	-1.963860631894423	3.7951002836941417	0.7947715282791716	4.2043000000000035	277.411
1165	CCCc1ccc2c(c1)[C@@H]1C[C@H](C2)NCC1(C)c1ccc(S(N)(=O)=O)cc1	17	2	-6.93882	-1.335376531619453	4.433562140576029	0.8499038074322086	3.2460000000000013	384.5450000000001
1166	CCN1CC[C@H]2C[C@@H]1Cc1ccc(CO)cc12	17	2	-8.13679	-1.9734614484393835	3.964879287218083	0.8439750423577587	2.3029	231.339
1167	CCN1CC(C)[C@H]2C[C@@H]1Cc1ccc(C(C)(C)C)c(P(=O)(O)O)c12	17	2	-5.93082	-1.2106235630244442	4.863326308132884	0.8037853443625435	3.1571000000000025	351.427
1168	CC1(c2ccc(S(N)(=O)=O)cc2)CN[C@H]2Cc3ccccc3[C@@H]1C2	17	2	-7.43614	-1.5178957213249753	4.318992131096684	0.8794662375642933	2.2935	342.4640000000001
1169	CCN1CC[C@@H]2c3ccccc3C[C@H]1C2c1ccccn1	17	3	-8.04424	-1.7553970813519795	4.047839489649476	0.8341571643001072	3.599300000000003	278.399
1170	CCN1CCC(c2cccc3c2C[C@H]2C[C@@H]3CCN2CC)CC1	17	3	-9.25341	-1.9294693641798766	4.008849608087296	0.8318648959655207	4.009900000000004	312.5010000000001
1171	CCN1CC[C@H]2C[C@@H]1Cc1c2cc(CO)cc1S(C)(=O)=O	17	3	-8.36585	-1.8255781370307769	4.318035901406514	0.9232581815995271	1.7064000000000001	309.43100000000004
1172	CN1CC[C@H]2C[C@@H]1Cc1c2cccc1N1CCN(c2ccccc2)CC1	17	3	-9.0341	-1.7717327764518687	3.7345331039320966	0.8191759501195311	3.747100000000003	347.5060000000001
1173	OCc1ccc(C2CN[C@H]3Cc4ccccc4[C@@H]2C3)c(F)c1	17	3	-8.80176	-1.8765415371901575	4.157796909406544	0.8925190977703364	3.1034000000000015	297.373
1174	CCCN1CC[C@H]2C[C@@H]1Cc1c2cccc1S(C)=O	17	3	-7.73512	-1.7745582313768595	4.544405027795588	0.8464396982171891	2.9381000000000013	277.433
1175	CCc1ccccc1C1CN[C@H]2Cc3ccccc3[C@@H]1C2	17	3	-8.54509	-1.8646915116766762	4.0610469338182105	0.8734815948952381	4.034400000000003	277.411
1176	C[N+]12C(C[C@H]3C[C@@H]1Cc1ccccc13)C(N)CS2=O	17	1	-7.83093	-1.796538552838998	5.771934633668918	0.7266505367296776	1.3085000000000002	277.413
1177	CC[N+]12C(C[C@H]3C[C@@H]1Cc1ccccc13)C(CN)CS2=O	17	1	-9.27864	-2.0247652450592883	5.794538028525288	0.8487603615984851	1.9462	305.46700000000004
1178	C[N+]12C(C[C@H]3C[C@@H]1Cc1cccc(P(=O)(O)O)c13)C(CN)CS2=O	17	1	-7.45963	-1.5226905974964733	6.148284694600619	0.5148135840291213	0.3591	371.41900000000015
1179	C[N+]12C(C[C@H]3C[C@@H]1Cc1ccccc13)C(CCN)CS2=O	17	1	-9.68759	-2.1140054512712974	5.764699566986827	0.8487603615984851	1.9462	305.46700000000004
1180	CCc1cccc2c1[C@H]1CC3C(CN)CS(=O)[N+]3(C)[C@@H](C2)C1	17	1	-9.53635	-2.0331566514178254	5.866396723096253	0.8486590026536158	2.1185	319.494
1181	C[N+]12C(C[C@H]3C[C@@H]1Cc1cc(S(C)(=O)=O)ccc13)C(CN)CS2=O	17	1	-9.09194	-1.8558844810000075	5.738881198097124	0.7879512122324656	0.9596000000000008	369.53200000000015
1182	CCN1CC[C@H]2C[C@@H]1Cc1ccc3c(c12)C(CCN)SC3	17	3	-9.87807	-2.1555715950034493	4.983339973723836	0.9271037662470333	3.447300000000002	302.487
1183	NCC1c2c(ccc3c2[C@@H]2C[C@H](C3)NCC2c2cccc(O)c2)CS1=O	17	3	-9.9692	-1.9551209744195845	5.4447704965297765	0.7610663376639324	2.439700000000001	368.50200000000007
1184	CN1CC[C@H]2C[C@@H]1Cc1c(-c3ccccc3)cc3c(c12)C(CCN)S(=O)C3	17	3	-9.15892	-1.762634975828749	5.087846995086716	0.882294102472913	3.739700000000002	380.5570000000002
1185	CCNCCC1c2c(ccc3c2[C@H]2CCN(C)[C@@H](C3)C2)CS1=O	17	3	-9.65407	-2.013012749315984	5.2880703274705105	0.860656003032739	2.7235000000000014	332.5130000000001
1186	Cc1ccccc1C1c2c(ccc3c2[C@H]2CCN[C@@H](C3)C2)CS1=O	17	3	-8.23922	-1.6818237398778348	5.14265894290228	0.8587946963000408	3.7384200000000023	337.4880000000001
1187	CNCCC1c2c(ccc3c2[C@H]2CCN(C)[C@@H](C3)C2)CS1=O	17	3	-9.75043	-2.0787986607752345	5.339832133461655	0.9282692646205494	2.3334	318.486
1188	NC(=O)CCC1C[C@H]2C[C@H](Cc3ccccc32)N1	17	3	-8.19107	-1.930653714057898	4.386147151288627	0.8501933079675279	1.7124	244.33800000000002
1189	CN1CC[C@H]2C[C@@H]1C(C)(SN)c1ccccc12	17	3	-7.93258	-1.9239332484507141	4.712538691752652	0.7748690370600642	2.700100000000001	248.39499999999998
1190	CN1CC[C@H]2C[C@@H]1C(N)(Cc1cccc(S(N)(=O)=O)c1)c1ccccc12	17	3	-8.13912	-1.5962127578258964	4.365406472926864	0.8625694774440255	1.9221000000000004	371.5060000000001
1191	CN1CC[C@H]2C[C@@H]1C(C)(CCN)c1c(Br)cccc12	17	3	-8.38579	-1.923832166934418	4.680038651404683	0.9052019884865888	3.2470000000000008	323.27799999999996
1192	CN1CC[C@H]2C[C@@H]1C(C)(CCNS(=O)(=O)c1ccccc1)c1ccccc12	17	3	-8.78354	-1.6903930611459486	4.224288006815052	0.8582764610579939	3.5043000000000015	384.5450000000001
1193	CN1CC[C@H]2C[C@@H]1C(C)(CN)c1cc(C(F)(F)F)ccc12	17	3	-9.35326	-2.0410486640286982	4.560933442894873	0.8629478256154717	3.113200000000001	298.352
1194	Cc1ccc(S(=O)(=O)CC2c3ccccc3[C@H]3CCN[C@@H]2C3)cc1	17	3	-7.4981	-1.5305432533635457	4.123967372096095	0.930570366353388	3.401720000000002	341.4760000000001
1195	CCC1c2ccccc2[C@H]2CCN(S(C)(=O)=O)[C@@H]1C2	17	3	-7.27862	-1.6698299488649482	4.1795994641768175	0.834453933023962	2.7014000000000014	279.405
1196	CC1c2cc(-c3ccccc3)ccc2[C@H]2CCN[C@@H]1C2	17	3	-8.49904	-1.9004431183489814	3.96925045419532	0.8082754276376606	4.306300000000003	263.384
1197	CS(=O)(=O)N1CC[C@H]2C[C@@H]1C(N)c1ccccc12	17	3	-7.93961	-1.8713840236588417	4.21878730513478	0.8306704905363949	1.2076000000000002	266.36600000000004
1198	CC1(c2ccccc2S(N)(=O)=O)c2ccccc2[C@H]2CCN[C@@H]1C2	17	3	-7.3824	-1.5069260897602113	4.348757289467725	0.8806152811584292	2.489200000000001	342.4640000000001
1199	Cc1ccc(-c2ccc3c(c2)[C@H]2CC4CCSN4[C@@H](C3)C2)cn1	17	3	-7.46305	-1.556153497828652	4.654399326324844	0.7149031155184772	4.5816200000000045	322.4770000000001
1200	CS(=O)(=O)c1cccc2c1C[C@H]1C[C@@H]2CC2CCSN21	17	3	-8.00936	-1.7909473416267714	4.913578897206367	0.7474461014014387	2.614700000000001	309.456
1201	CS(=O)(=O)c1cccc2c1[C@H]1CC3CCSN3[C@@H](C2)C1	17	3	-7.66923	-1.714891961508071	4.962205617854141	0.7474461014014387	2.614700000000001	309.4560000000001
1202	COCCc1cccc2c1C[C@H]1C[C@@H]2CC2C(CN)CS(=O)(=O)N21	17	2	-8.53763	-1.7427364260564955	5.045922963587477	0.8874434858764269	1.2665000000000006	350.48400000000004
1203	CCOc1cccc2c1C[C@H]1C[C@@H]2CC2C(CN)CS(=O)(=O)N21	17	2	-8.62803	-1.799068619916863	4.957765066577558	0.907267604376546	1.4763	336.45700000000005
1204	O=S1(=O)CCC2C[C@H]3C[C@H](Cc4c3ccc(F)c4CO)N21	17	2	-7.95193	-1.7352533879042948	4.848444772065257	0.8554315117861787	1.5242	311.37800000000004
1205	O=S1(=O)CC2CNCC23C[C@H]2C[C@H](Cc4c(CO)cccc42)N31	17	2	-7.97544	-1.6629941984473564	5.842807664124136	0.7884265232004454	0.5845999999999998	334.441
1206	COc1cccc2c1C[C@H]1C[C@@H]2CC2C(CN)CS(=O)(=O)N21	17	2	-8.81399	-1.8791489819511868	4.976173040941273	0.8843988858240492	1.0862	322.43
1207	CCOCc1cccc2c1C[C@H]1C[C@@H]2CC2C(CNC)CS(=O)(=O)N21	17	2	-8.84171	-1.768342	5.083673586201735	0.8666277479556278	1.8748	364.511
1208	CCNC1CS(=O)(=O)N2C1C[C@H]1C[C@@H]2Cc2c(CO)cccc21	17	2	-9.38042	-1.9559527799092655	5.080829681962173	0.8630427553932256	0.9731000000000001	336.45700000000005
1209	O=S1(=O)CCC2C[C@H]3C[C@H](Cc4ccccc43)N21	17	2	-6.72679	-1.5855196082059522	4.483147447146614	0.7166109205107845	1.8928	263.36199999999997
1210	COc1ccc(C2CN[C@H]3Cc4ccccc4[C@@H]2C3)cc1F	17	2	-7.8905	-1.682260252403944	4.020181284406545	0.9138935286565859	3.6197000000000017	297.373
1211	O=S(=O)(c1ccccc1)N1CC(c2ccccc2)[C@H]2C[C@@H]1Cc1ccccc12	17	2	-4.83228	-0.9132150818165142	3.79150521742654	0.6578277471854881	4.573300000000004	389.52000000000015
1212	COc1ccc(N2CC[C@H]3C[C@@H]2Cc2ccccc23)cc1	17	2	-6.4792	-1.4138773544170418	3.5145436707228477	0.8234622729037413	4.003900000000003	279.383
1213	CN1CC[C@H]2C[C@@H]1C(c1cc(O)ccc1-c1ccccc1)c1ccccc12	17	1	-8.01892	-1.543241873536691	3.9325995079721245	0.6667516211697788	5.382500000000006	355.48100000000005
1214	CN1CC[C@H]2C[C@@H]1C(c1cccc(O)c1)c1c(Br)cccc12	17	1	-8.21356	-1.7511368758297874	4.237572115450501	0.8127035471418372	4.478000000000003	358.27900000000005
1215	CN1CC[C@H]2C[C@@H]1C(c1cccc(O)c1)c1cc(Cl)ccc12	17	1	-9.29537	-1.9817795427904505	4.080888598966984	0.8448189010705421	4.368900000000004	313.82800000000003
1216	CN1CC[C@H]2C[C@@H]1C(c1cc(O)ccc1S(C)(=O)=O)c1ccccc12	17	1	-6.43149	-1.286298	4.2067984559788485	0.8971505950663003	3.1190000000000015	357.4750000000001
1217	CCc1cc(O)cc2c1[C@@H]1C[C@H](C2)NCC1C	17	1	-7.7219	-1.8728358429680596	4.679169460983422	0.7783676087277773	2.5923000000000007	231.33899999999997
1218	Cc1cc(O)cc(C)c1-c1ccc2c(c1)C[C@H]1C[C@@H]2C(C)CN1	17	1	-8.69273	-1.8125595025063554	4.339876172826758	0.8224084477510425	4.313740000000004	307.437
1219	CCc1cc(C(C)C)cc2c1[C@@H]1C[C@H](C2)NCC1C	17	1	-7.6877	-1.7636793372767177	4.573512091172463	0.8438367059259556	4.010100000000002	257.42099999999994
1220	CC1(CC2c3cc(CN)ccc3[C@H]3CCN[C@@H]2C3)CCCC1	17	2	-8.63419	-1.8408154931504481	4.660470707483469	0.8832689577379279	4.048500000000003	298.47400000000016
1221	CN1CC[C@H]2C[C@@H]1C(NC1(C)CCCC1)c1cc(N)ccc12	17	2	-7.72487	-1.6469478177539643	4.641609478087863	0.8221981561907807	3.4236000000000013	299.462
1222	CN1CC[C@H]2C[C@@H]1Cc1cc(Cl)ccc12	17	2	-7.24102	-1.8696233246369884	3.8551265039667744	0.6510415460016481	3.073900000000002	221.731
1223	CN1CC[C@H]2C[C@@H]1C(CC1(C)CCCC1)c1cc(F)ccc12	17	2	-8.33812	-1.7776931570590424	4.516486401164786	0.73678594084798	5.071100000000005	301.44899999999996
1224	CN1CC[C@H]2C[C@@H]1C(CC1(C)CCCC1)c1cc(CO)ccc12	17	2	-8.55155	-1.783121437529778	4.5690382814873285	0.8924125199361047	4.424300000000005	313.485
1225	CC(=O)Nc1cc2c(c(C(F)(F)F)c1)C[C@H]1C[C@@H]2C(C)CN1C	17	3	-8.13616	-1.6965066350746096	4.397829438717195	0.8543583806205087	3.6437000000000017	326.362
1226	Cc1ccc(CC(C)(C)O)c2c1[C@H]1CCN(C)[C@@H](C2)C1	17	3	-7.77174	-1.7378138943454216	4.406133815454279	0.8950346506568058	3.042320000000002	273.4200000000001
1227	CCc1ccc(CC(F)(F)F)c2c1[C@@H]1C[C@H](C2)N(C)CC1C	17	3	-9.48704	-2.0226437240943302	4.7149566209450064	0.7854162783893097	4.333700000000004	311.391
1228	Cc1ncccc1-c1cccc2c1C[C@H]1C[C@@H]2C(C)CN1CC(=O)O	17	3	-7.37518	-1.475036	4.307937728537275	0.9320584703097679	3.4917200000000017	336.4350000000001
1229	Cc1c(C(C)C)cc(C(F)(F)F)c2c1[C@@H]1C[C@H](C2)N(C)CC1C	17	3	-7.53567	-1.5712958145774767	4.730926164096523	0.6927511415454726	5.117120000000006	325.418
1230	CNC(=O)c1ccc2c(c1)[C@@H]1C[C@H](C2)N(C)CC1C	17	3	-7.88627	-1.809234419551395	4.090182047631098	0.835650600755787	2.0261	258.36499999999995
1231	Cc1ccc(C(F)(F)F)c2c1[C@@H]1C[C@H](C2)NCC1C	17	3	-7.94156	-1.8219188154770982	4.659128597815311	0.7577423558101042	3.6515200000000023	269.31
1232	Cc1ccc(C(F)F)c2c1[C@@H]1C[C@H](C2)N(c2ccccc2S(N)(=O)=O)CC1C	17	3	-6.09887	-1.1525780927508928	4.570512047182151	0.8334785519483168	4.134720000000002	406.49800000000016
1233	Cc1c(CO)cc(C(F)(F)F)c2c1[C@H]1CCN(C)[C@@H](C2)C1	17	3	-7.5934	-1.6570157277179847	4.453776163866376	0.8603156560067732	3.240020000000002	299.336
1234	CC(=O)Nc1ccc2c(c1)C(C1(C)CCCC1)[C@H]1C[C@@H]2CCN1S(C)(=O)=O	17	1	-6.39005	-1.2297656958783894	4.395462456365502	0.8528694797988462	3.8301000000000025	390.5490000000001
1235	FC(F)(F)c1cccc2c1[C@H]1CCN[C@@H](C2)C1	17	3	-7.15793	-1.736053026516319	4.23095909491039	0.7356063170743422	3.097100000000001	241.25599999999994
1236	CS(=O)(=O)c1ccc2c(c1)C[C@H]1C[C@@H]2CC(c2cccc(CO)c2)N1	17	3	-7.64457	-1.5289139999999999	4.321292441430017	0.8863778018137979	2.7154000000000007	357.475
1237	C=C1[C@@H]2Cc3cc(CO)cc(Br)c3[C@H]1CCN2	17	1	-6.87696	-1.6679077919498604	4.63059659491039	0.7800481141877624	2.4992	294.19200000000006
1238	C=C1[C@@H]2Cc3cc(Cl)cc(CN4CCC4)c3[C@H]1CCN2	17	1	-8.64892	-1.9339573051957482	4.434569796315523	0.8414764614995718	3.1035000000000013	288.822
1239	Brc1ccc2c(c1)[C@H]1CCN[C@@H](C2)C1N1CCNCC1	18	2	-8.51882	-1.9048660608084758	4.435128941809401	0.8179118733694738	1.7245	336.2770000000001
1240	N#Cc1ccc(C2[C@@H]3Cc4ccccc4[C@H]2CCN3)cc1	18	2	-8.18489	-1.7860894276136716	3.9875863879125033	0.8653853478516559	3.3436800000000018	274.36699999999996
1241	Cc1cccc(C)c1C1[C@@H]2Cc3ccccc3[C@H]1CCN2	18	2	-7.93507	-1.731574234274916	4.038112987595212	0.8276258207897778	4.088840000000003	277.411
1242	CCS(=O)(=O)N1CCN(C2[C@@H]3Cc4ccccc4[C@H]2CCN3)CC1	18	2	-8.17744	-1.6692129501854063	4.254879746678035	0.8854052255888467	1.0241	349.50000000000017
1243	Cc1cc(CN)c(Br)c2c1[C@H]1CCN(C)[C@@H](C2)C1	18	1	-8.55373	-2.016133495812936	4.4952552082925195	0.8640541501276449	2.950120000000001	309.2510000000001
1244	CCNCc1cc(C)c2c(c1)C[C@H]1C[C@@H]2CCN1C	18	1	-9.01171	-2.06742806307868	4.063333443773839	0.8966345352189286	2.838420000000001	258.40899999999993
1245	Cc1cc(CCN)cc2c1[C@H]1CCN(C)[C@@H](C2)C1	18	1	-8.9574	-2.1112794272667936	4.129709579333243	0.8641892903557089	2.2301200000000003	244.38199999999998
1246	Cc1cc(C(F)(F)F)cc2c1[C@H]1CCN(C)[C@@H](C2)C1	18	1	-8.30307	-1.904854897428645	4.100899222866541	0.6930913563470622	3.747720000000002	269.31
1247	Cc1cc(CN)c(-c2ccccc2)c2c1[C@H]1CCN(C)[C@@H](C2)C1	18	1	-9.84811	-2.0534728862196188	4.073586044784927	0.9127784728066471	3.8546200000000033	306.4530000000001
1248	CCc1cc(CN)cc2c1[C@H]1CCN(C)[C@@H](C2)C1	18	1	-9.58279	-2.2586852638955452	4.196830846301568	0.8655703205201133	2.4416	244.38199999999995
1249	Brc1ccccc1NCc1ccc2c(c1)C[C@H]1C[C@@H]2CCN1	18	3	-8.08142	-1.7229645331705572	3.923910027061324	0.8480046779539575	4.452900000000003	357.29500000000013
1250	O=S(=O)(c1ccccc1)N1CC[C@H]2C[C@@H]1Cc1cccc(CO)c12	18	3	-5.91098	-1.2065737399830427	3.8716689207387827	0.9320765162102966	2.6719000000000013	343.44800000000004
1251	O=S(=O)(c1ccc(Cl)cc1)c1cccc2c1[C@H]1CCN[C@@H](C2)C1	18	3	-7.57857	-1.5802410829405251	3.9972391916380747	0.9030119196305147	3.5645000000000016	347.86700000000013
1252	CCN1CC[C@H]2C[C@@H]1Cc1cc(CN)c(C(C)C)cc12	18	3	-8.14961	-1.822308195011206	4.298440588681053	0.9135908801709054	3.3927000000000014	272.436
1253	OCc1ccc(-c2cccc3c2[C@H]2CCN[C@@H](C3)C2)cc1	18	3	-8.46861	-1.8480022074314275	3.8854039684895962	0.8842845298031955	3.2376000000000014	279.3829999999999
1254	CCOc1ccc(C2C[C@H]3C[C@H](Cc4ccccc43)N2)cc1	18	3	-7.96954	-1.6991116370246915	3.9752540765663085	0.9146390132173216	4.218300000000003	293.40999999999997
1255	Cc1ccc(-c2ccc3c(c2)[C@H]2CCN[C@@H](C3)C2)cn1	18	3	-6.77166	-1.5141892080516224	4.00158977847431	0.8530573259105398	3.4487200000000016	264.37199999999996
1256	CN1CC[C@H]2C[C@@H]1Cc1c2ccc(CCN)c1S(C)(=O)=O	18	1	-9.62235	-2.0997689161123017	4.321339880186354	0.9147142420662625	1.3252000000000002	308.447
1257	CCc1cc(CN)c(S(C)(=O)=O)c2c1[C@H]1CCN(C)[C@@H](C2)C1	18	1	-8.57752	-1.8287334085545754	4.543302985641207	0.9222387281164699	1.8451	322.47400000000005
1258	CN1CC[C@H]2C[C@@H]1Cc1c2ccc(CN)c1C(C)(C)C	18	1	-9.13023	-2.0415814930207903	4.348934095174558	0.8505593525826111	3.176700000000002	272.436
1259	CN1CC[C@H]2C[C@@H]1Cc1c2cccc1S(C)(=O)=O	18	1	-7.81802	-1.842724985817351	4.0494062852155945	0.7771182555525028	1.824	265.378
1260	CCN1CC(C)[C@H]2C[C@@H]1Cc1ccc(P(=O)(O)O)cc12	18	1	-6.5616	-1.467218364116262	4.662610667541296	0.8176630711377063	1.8596000000000001	295.31899999999996
1261	CCN1CC(C)[C@H]2C[C@@H]1Cc1cccc(NC(C)=O)c12	18	1	-7.88868	-1.763962473274304	4.291071696512325	0.8972882931016872	3.0150000000000015	272.392
1262	CCN1CC(C)[C@H]2C[C@@H]1Cc1c2cccc1S(C)(=O)=O	18	1	-8.40562	-1.8795537713031782	4.380619898310527	0.8403731114012974	2.4601000000000006	293.432
1263	CCN1CC[C@H]2C[C@@H]1Cc1c(CC(N)=O)cccc12	18	2	-7.2334	-1.6594557693793213	4.048877033517429	0.8989145520099735	1.8383999999999996	258.365
1264	OC1CCN(C2CN[C@H]3Cc4c(CCl)cccc4[C@@H]2C3)CC1	18	2	-7.27366	-1.5507495225271493	4.568069265175776	0.8205189829819232	2.2523	320.8640000000001
1265	CCN1CC[C@H]2C[C@@H]1Cc1cc(S(=O)(=O)c3ccccc3)ccc12	18	2	-8.09637	-1.6526646057314536	3.8014809608725626	0.8551707970023358	3.6434000000000024	341.47600000000006
1266	NS(=O)(=O)c1ccc(C2CN[C@H]3Cc4c(Cl)cccc4[C@@H]2C3)cc1	18	2	-7.70375	-1.5725213838304926	4.21422154286139	0.8623776013528129	2.772800000000002	362.88200000000006
1267	c1ccc2c(c1)C[C@H]1C[C@@H]2CCN1CCN1CCCNCC1	18	2	-9.24303	-1.9706206172963976	3.926746552074773	0.921830035719518	2.086	299.462
1268	CNS(=O)(=O)c1cccc(C2CN[C@H]3Cc4c(Cl)cccc4[C@@H]2C3)c1	18	2	-7.34296	-1.468592	4.321152029729041	0.8651935046992155	3.033500000000001	376.90900000000005
1269	O=S1CCC2C[C@H]3C[C@H](Cc4ccccc43)N21	18	3	-7.07452	-1.7158231300320383	5.048787709763808	0.6882156915085889	2.2267	247.363
1270	NCCC1CS(=O)N2C1C[C@H]1C[C@@H]2Cc2ccccc21	18	3	-8.99291	-2.0108758075537634	5.322700537205565	0.9026090470071234	1.8015999999999992	290.432
1271	C[N+]12C(CCS1=O)C[C@H]1C[C@@H]2Cc2ccccc21	18	3	-7.8629	-1.8533033032639017	5.622932089862765	0.6561007662746203	2.3713000000000006	262.398
1272	CCNCCC1SCc2ccc3c(c21)[C@H]1CCN(CC)[C@@H](C3)C1	18	1	-9.90496	-2.0653269306587636	4.893279822036332	0.8184531578738424	4.098100000000003	330.5410000000001
1273	CCN1CC[C@H]2C[C@@H]1Cc1c(C)cc3c(c12)C(CCN)SC3	18	1	-9.87485	-2.1053250939041996	5.083363324241709	0.9205358208820571	3.755720000000002	316.514
1274	CCN1CC[C@H]2C[C@@H]1Cc1ccc3c(c12)C(CCCN)SC3	18	1	-9.80765	-2.0909980057651025	4.906757005560392	0.914971424376239	3.8374000000000024	316.514
1275	CCN1CC[C@H]2C[C@@H]1Cc1ccc3c(c12)C(CN)SC3	18	1	-9.99401	-2.234728572781267	4.9927635684335065	0.9067003728107103	3.057200000000001	288.46000000000004
1276	CCCN1CC[C@H]2C[C@@H]1Cc1ccc3c(c12)C(CCN)SC3	18	1	-8.74415	-1.8642590439209108	4.950664457483468	0.914971424376239	3.8374000000000024	316.514
1277	CN1CC[C@H]2C[C@@H]1C(C)(CCNS(C)(=O)=O)c1ccccc12	18	3	-8.03821	-1.7137521302168313	4.4931942375906555	0.923140894055609	2.075	322.47400000000005
1278	CN1CC[C@H]2C[C@@H]1C(C)(CN)c1ccccc12	18	3	-8.96514	-2.1743658334382303	4.436786768675729	0.8002433152657553	2.0944	230.355
1279	CCNCCC1(C)c2ccccc2[C@H]2CCN(C)[C@@H]1C2	18	3	-8.17471	-1.8279207256347303	4.439831528785316	0.8472072061610827	3.1353000000000018	272.43600000000004
1280	O=S(=O)(c1ccccc1)C1C[C@H]2C[C@H](Cc3ccccc32)N1	18	3	-7.45152	-1.5886694019381582	4.263008207483468	0.927127159686512	2.878300000000001	313.42199999999997
1281	CCNCCC1(C)c2cc(S(N)(=O)=O)ccc2[C@H]2CCN(C)[C@@H]1C2	18	3	-7.82865	-1.5980164895699607	4.590531312503512	0.7931522875140617	1.7826999999999997	351.51600000000013
1282	CN1CC[C@H]2C[C@@H]1C(CCN)(c1ccc(Cl)cc1)c1ccccc12	18	3	-8.56782	-1.7488989340010475	4.300632255039238	0.9083459804852637	4.166300000000003	340.898
1283	CCC1(CCN)c2ccccc2[C@H]2CC(c3ccccc3)N[C@@H]1C2	18	3	-9.15178	-1.8680992698506864	4.6686813604846975	0.8824823016316726	4.273700000000003	320.48
1284	NS(=O)(=O)c1ccc(C2C[C@H]3C[C@H](Cc4ccccc43)N2)cc1	18	3	-7.85014	-1.636867342366005	4.110099120648167	0.8893587604495641	2.4670000000000005	328.43699999999995
1285	CC1c2ccc(-c3ccc(S(N)(=O)=O)cc3)cc2[C@H]2CCN[C@@H]1C2	18	1	-8.55457	-1.7461942890767246	4.137326520236956	0.8812098822187573	2.9537000000000013	342.4640000000001
1286	CC1c2c(-c3cccc(Br)c3)cccc2[C@H]2CCN[C@@H]1C2	18	1	-7.62492	-1.663893955618223	4.1944020165989935	0.763025851260085	5.068800000000004	342.28000000000014
1287	NS(=O)(=O)c1cccc(CC2c3ccccc3[C@H]3CCN[C@@H]2C3)c1	18	1	-7.71405	-1.5746238625263815	4.155528576109473	0.9001164662744897	2.509500000000001	342.4640000000001
1288	O=C(O)c1ccc2c(c1)[C@H]1CC3CCSN3[C@@H](C2)C1	18	2	-7.78632	-1.7863043169510322	4.726576263226823	0.8000857488705443	2.9094000000000015	275.37300000000005
1289	CCN1CCN(c2ccc3c(c2)C[C@H]2C[C@@H]3CC3CCSN32)CC1	18	2	-9.00173	-1.837470441858635	4.618827638712515	0.761601657131838	3.353100000000002	343.5400000000001
1290	CC(C)C1(C)CS(=O)(=O)N2C1C[C@H]1C[C@@H]2Cc2ccccc21	18	3	-6.99229	-1.4907612369661711	5.026033070229806	0.7971561890441387	3.165000000000002	319.46999999999997
1291	O=S1(=O)CCC2C[C@H]3C[C@H](Cc4c(O)cccc43)N21	18	3	-6.82388	-1.565505438044649	4.687451181641743	0.784498181043437	1.5984	279.361
1292	COCc1cccc2c1C[C@H]1C[C@@H]2CC2C(CN)CS(=O)(=O)N21	18	3	-8.66769	-1.8073383015783666	5.067141161252114	0.9008271867303029	1.2240000000000004	336.45700000000005
1293	O=S1(=O)CCC2C[C@H]3C[C@H](Cc4ccc(CO)cc43)N21	18	3	-6.81592	-1.5240860449200366	4.636687399230659	0.85094673824505	1.3851000000000002	293.388
1294	Cc1ccc2c(c1)C[C@H]1C[C@@H]2CC2C(CN)CS(=O)(=O)N21	18	3	-8.70923	-1.900509796180012	5.019416393726998	0.8525147218658068	1.38602	306.431
1295	CCCN1CC(c2ccc(O)cc2)[C@H]2C[C@@H]1Cc1ccccc12	18	3	-8.96106	-1.8685101752302904	3.9316417049295573	0.9136154458288639	4.300000000000003	307.437
1296	Cc1ccc(CO)c2c1[C@@H]1C[C@H](C2)N(C)CC1C	18	2	-8.14223	-1.919142015660181	4.51179407436555	0.8213480836713334	2.46722	245.36599999999999
1297	CCc1cc(CO)c(CC(F)(F)F)c2c1[C@@H]1C[C@H](C2)N(C)CC1C	18	2	-9.39756	-1.9182689022657906	4.858278552955369	0.9032493283199979	3.826000000000003	341.4170000000001
1298	CC1CN(C)[C@H]2Cc3c(ccc(CO)c3CC(F)F)[C@@H]1C2	18	2	-8.17064	-1.782979822677809	4.761135425304477	0.9265016603084394	2.966400000000002	295.373
1299	CCc1c(CO)cc(C(F)(F)F)c2c1[C@@H]1C[C@H](C2)N(C)CC1C	18	2	-7.56886	-1.578216407980031	4.776979562786675	0.8943600965236612	3.740000000000003	327.39000000000004
1300	CCc1ccc(CO)c2c1[C@@H]1C[C@H](C2)N(C)CC1C	18	2	-7.65587	-1.7563770344676175	4.582365792188427	0.8825108612147143	2.7212000000000005	259.393
1301	CCc1c(Br)cc(CO)c2c1[C@@H]1C[C@H](C2)N(C)CC1C	18	2	-7.2448	-1.6199865283390475	4.8295776605482885	0.8924162026956513	3.4837000000000025	338.2890000000001
1302	CC1CN[C@H]2Cc3c(ccc(S(N)(=O)=O)c3CC(F)(F)F)[C@@H]1C2	18	2	-8.25344	-1.7209612055552233	4.839959463531091	0.8594705958241926	2.0765000000000002	348.39
1303	CCc1ccc(CO)c2c1[C@@H]1C[C@H](C2)NCC1C	18	2	-6.96905	-1.6426208378093698	4.756901676175504	0.8382173835974945	2.3790000000000004	245.36599999999996
1304	CCOCc1ccc(CC)c2c1C[C@H]1C[C@@H]2C(C)CN1C	18	2	-7.58815	-1.6558700837942455	4.541487275324709	0.8356906927813856	3.765400000000003	287.447
1305	CN1CC[C@H]2C[C@@H]1Cc1ccc3c(c12)C(C1CCNC1)S(=O)C3	18	3	-9.87467	-2.0590110290569745	5.458678511383233	0.8576964969715278	2.3334	330.49700000000007
1306	CN1CC[C@H]2C[C@@H]1Cc1ccc3c(c12)C(=C1CCNC1)SC3	18	3	-10.0616	-2.14514032768361	4.889340559605704	0.790542162555051	3.3717000000000015	312.482
1307	CCNCC1c2c(ccc3c2[C@H]2CCN(C)[C@@H](C3)C2)CS1=O	18	3	-9.61918	-2.0508160667535607	5.313935430164953	0.9282692646205494	2.3334	318.486
1308	CN1CC[C@H]2C[C@@H]1Cc1ccc3c(c12)CSC3	18	3	-7.79336	-1.890167438733156	4.463072210295006	0.6904933054756097	3.167300000000002	245.39099999999996
1309	CCNCCC1c2c(c(C(C)C)cc3c2[C@H]2CCN(C)[C@@H](C3)C2)CS1=O	18	3	-8.69827	-1.7058710947884124	5.346507586828428	0.7947906209416381	3.8469000000000033	374.59400000000016
1310	CN1CC[C@H]2C[C@@H]1Cc1cc(C(F)(F)F)c3c(c12)CS(=O)C3	18	3	-8.44257	-1.7999619718823858	4.9892656121177685	0.7284424171008279	3.2016000000000018	329.38700000000006
1311	CN1CC[C@H]2C[C@@H]1C(c1ccccc1)c1ccc(CO)cc12	18	3	-9.0958	-1.9392310758273614	3.9927788805603903	0.9157870395339673	3.502200000000002	293.41
1312	Oc1cccc(C2c3ccccc3[C@H]3CCN[C@@H]2C3)c1	18	3	-9.09762	-2.0342896753461632	4.0456272468941465	0.828250826696378	3.3733000000000013	265.356
1313	c1ccc(C2c3ccccc3[C@H]3CCN[C@@H]2C3)cc1	18	3	-8.27264	-1.897873776646964	3.8563881586997706	0.8128643908065042	3.6677000000000017	249.35699999999994
1314	Cc1ccc(C2c3ccccc3[C@H]3CCN(C)[C@@H]2C3)o1	18	3	-8.50272	-1.9012659913647012	4.158611579043587	0.7785665149075814	3.9113200000000026	267.37199999999996
1315	CC1CN(C)[C@H]2Cc3cc(-c4cccc(O)c4)ccc3[C@@H]1C2	18	3	-8.45726	-1.8030938904056497	4.025976511054896	0.8575201797908049	4.039100000000003	293.4100000000001
1316	O=c1ccc(-c2ccc3c(c2)C[C@H]2C[C@@H]3CCN2)c[nH]1	18	3	-7.60648	-1.70086063494926	4.168363181342628	0.8323914938271612	2.4336	266.34399999999994
1317	CCc1cc(Cl)cc2c1[C@H]1CCN[C@@H](C2)C1	18	3	-7.26674	-1.816685	4.295076230893083	0.7878526161491769	3.294100000000001	235.75799999999995
1318	c1ccc2c(c1)CCN(C1CN[C@H]3Cc4ccccc4[C@@H]1C3)C2	18	3	-8.29916	-1.730494484565913	4.105496414658505	0.870672119732062	3.1151000000000018	304.4370000000001
1319	CCc1cccc2c1[C@@H]1C[C@H](C2)NCC1c1ccc(S(C)(=O)=O)cc1	18	3	-7.74613	-1.549226	4.273304792459269	0.9173500357847952	3.4379000000000017	355.50300000000004
1320	CC1CN(S(=O)(=O)c2ccccc2)[C@H]2Cc3ccccc3[C@@H]1C2	18	3	-6.65927	-1.3885537820978564	3.8488536661027135	0.8473330512598537	3.425600000000003	327.44900000000007
1321	CCc1cccc2c1[C@@H]1C[C@H](C2)NCC1c1ccc(OC)cc1	18	3	-7.95313	-1.658342241869743	4.153378559120144	0.9236890492253074	4.043000000000003	307.437
1322	CN1CC[C@H]2C[C@@H]1C(CCC1(C)CCCC1)c1cc(CN)ccc12	18	1	-9.94535	-2.03008606778239	4.6167519874807095	0.8624398696791693	4.780800000000005	326.528
1323	CN1CC[C@H]2C[C@@H]1C(CC1(C)CCCC1)c1cc(CN)c(S(C)(=O)=O)cc12	18	1	-7.88606	-1.51767295461518	4.8267996871347325	0.8493821662439952	3.7942000000000027	390.59300000000013
1324	CN1CC[C@H]2C[C@@H]1C(CC1(C)CCCC1)c1cc(CN)cc(C(C)(C)C)c12	18	1	-9.22732	-1.7757985619662726	4.801992917903964	0.7425501944249187	5.6882000000000055	368.60900000000015
1325	CN1CC[C@H]2C[C@@H]1C(CC1(C)CCCC1)c1cc(CN)c(-c3ccccc3)cc12	18	1	-9.53166	-1.7699848270886784	4.530488405059694	0.6898238787493445	6.057700000000007	388.5990000000001
1326	CN1CC[C@H]2C[C@@H]1C(CC1(C)CCCC1)c1c2ccc(CN)c1CO	18	1	-9.30231	-1.860462	4.870571314669455	0.8727801467489867	3.883000000000003	342.5270000000001
1327	Cc1cc2c(cc1CN)C(CC1(C)CCCC1)[C@H]1C[C@@H]2CCN1C	18	1	-8.60501	-1.7564903109622232	4.7101704116396705	0.8721710360918464	4.699120000000004	326.5280000000001
1328	NS(=O)(=O)c1ccc(C2(C3c4ccccc4[C@H]4CCN[C@@H]3C4)CCCC2)cc1	18	3	-7.41346	-1.4010122510374927	4.363369611839716	0.8292860526050708	3.778800000000003	396.55600000000027
1329	CCN1CC[C@H]2C[C@@H]1C(C1(C)CCCC1)c1ccccc12	18	3	-8.9483	-1.9526791471987306	4.252533164139978	0.7434316438637234	4.932000000000005	283.45899999999995
1330	CC1(CC2c3ccccc3[C@H]3CCN[C@@H]2C3)CCCC1	18	3	-7.41572	-1.658205402210474	4.495589698002361	0.8277344918352041	4.589800000000004	269.43199999999996
1331	CS(=O)(=O)c1ccc2c(c1)[C@H]1CC(c3ccccc3)N[C@@H](C2)C1	18	1	-8.26905	-1.7242161155586542	4.151031288480335	0.9210400318276205	3.2231000000000014	327.44900000000007
1332	OCc1cccc2c1[C@H]1CC(c3ccccc3)N[C@@H](C2)C1	18	1	-7.64421	-1.6681033787208754	4.249678447465854	0.8836798836003688	3.3119000000000005	279.3830000000001
1333	CS(=O)(=O)c1cccc2c1C[C@H]1C[C@@H]2CC(c2ccccc2)N1	18	1	-7.85909	-1.6387335463718158	4.26413548428453	0.9210400318276206	3.2231000000000014	327.44899999999996
1334	OCc1ccc2c(c1)C[C@H]1C[C@@H]2CC(c2ccccc2)N1	18	1	-7.92271	-1.7288770611515993	4.1411357675651095	0.8836798836003688	3.3119000000000014	279.383
1335	CC(C)(C)c1cccc(C2C[C@H]3C[C@H](Cc4ccccc43)N2)c1	18	1	-8.63045	-1.799573224798881	4.142503316452363	0.77105815539891	5.117100000000004	305.465
1336	c1cc2c(c3c1CCC3)C[C@@H]1NCC[C@H]2C1N1CCNCC1	19	2	-9.17388	-1.9558777877604074	4.600994592972978	0.8214967045083762	1.4507	297.446
1337	Cc1cc(CO)cc(C2[C@@H]3Cc4ccccc4[C@H]2CCN3)c1	19	2	-8.04512	-1.7152253471668486	4.144329361329623	0.8904461695128022	3.2727200000000014	293.41
1338	c1ccc2c(c1)C[C@@H]1NCC[C@H]2C1c1ccc2c(c1)OCCO2	19	2	-7.84728	-1.6362709911418016	4.063709123688606	0.8771333191459925	3.2432000000000016	307.3930000000001
1339	CCCc1ccc2c(c1)[C@H]1CCN[C@@H](C2)C1N1CCNCC1	19	2	-8.06824	-1.7201545477289901	4.381608869465717	0.8927340224663676	1.9144999999999996	299.46200000000005
1340	CN1CC[C@H]2C[C@@H]1Cc1cccc(Cc3ccc(F)c(Cl)c3)c12	19	3	-8.23469	-1.7170515602916532	3.9175965342954164	0.7643588115685427	4.803800000000004	329.84600000000006
1341	CN1CC[C@H]2C[C@@H]1Cc1cc(NS(C)(=O)=O)ccc12	19	3	-7.02425	-1.6114734686402934	3.9279377011516807	0.8983279393249936	1.792	280.39300000000003
1342	Cc1cc(CNS(=O)(=O)c2ccccc2)cc2c1[C@H]1CCN(C)[C@@H](C2)C1	19	3	-8.09468	-1.5874973567803556	3.8796737956727885	0.899064213386602	3.2074200000000017	370.51800000000026
1343	Cc1cc(C(=O)O)c(S(C)(=O)=O)c2c1[C@H]1CCN(C)[C@@H](C2)C1	19	3	-8.29751	-1.7690350759678413	4.38464323335959	0.8985596569605293	1.83062	323.41400000000004
1344	CS(=O)(=O)c1ccccc1-c1cccc2c1[C@H]1CCN[C@@H](C2)C1	19	2	-7.22075	-1.5056304553026227	3.994921009819892	0.9215278169612812	3.1488000000000014	327.4490000000001
1345	c1ccc(Cc2cccc3c2[C@H]2CCN[C@@H](C3)C2)cc1	19	2	-8.45044	-1.8895758279783323	3.845709269999734	0.8714579943125722	3.669100000000002	263.38399999999996
1346	CCN(C)Cc1ccc2c(c1)C[C@H]1C[C@@H]2CCN1	19	2	-8.84757	-2.085392248007554	4.133595586990744	0.878746380659347	2.5300000000000002	244.38199999999995
1347	CS(=O)(=O)c1cccc(-c2cccc3c2[C@H]2CCN[C@@H](C3)C2)c1	19	2	-7.57928	-1.5803891281745057	3.97363359723248	0.9215278169612812	3.1488000000000014	327.4490000000001
1348	CCN1CC[C@H]2C[C@@H]1Cc1ccc3c(c12)C(N)SC3	19	1	-7.85427	-1.8018931160675369	5.000052906583466	0.8533499994958664	3.0147000000000004	274.43300000000005
1349	CCCN1CC[C@H]2C[C@@H]1Cc1ccc3c(c12)C(CN)SC3	19	1	-8.75827	-1.911211201517185	4.954900881668351	0.9271037662470333	3.447300000000002	302.487
1350	CCN1CC[C@H]2C[C@@H]1Cc1ccc3c(c12)C(CNC)SC3	19	1	-9.92622	-2.1660787864183124	4.976298864013875	0.9219289775291742	3.3179000000000016	302.487
1351	CCN1CC[C@H]2C[C@@H]1Cc1cc(C(C)(C)C)c3c(c12)C(CN)SC3	19	1	-8.28824	-1.6918299054771042	5.08353198049224	0.8644182267094456	4.354700000000003	344.5680000000001
1352	CS(=O)(=O)c1c(CN)ccc2c1C[C@H]1C[C@@H]2CCN1	19	3	-9.67574	-2.219766992840749	4.521420429743843	0.8455080210373692	0.9405000000000001	280.393
1353	CCNCc1ccc2c(c1CC)C[C@H]1C[C@@H]2CCN1C	19	3	-8.96693	-2.005066502948219	4.21152283275277	0.9058743133169497	3.0924000000000014	272.4359999999999
1354	CCCc1c(CN)ccc2c1C[C@H]1C[C@@H]2CC(C(=O)OCC)N1	19	3	-7.83495	-1.6337000084164781	4.689357356258711	0.8189753088460349	2.4212	316.44500000000005
1355	Cc1cc(CN)c(S(C)(=O)=O)c2c1[C@H]1CCN(C)[C@@H](C2)C1	19	3	-8.79813	-1.9199093666219917	4.506282236740871	0.9010266523336131	1.5911199999999996	308.44700000000006
1356	CCN1CC(c2ccccc2S(N)(=O)=O)[C@H]2C[C@@H]1Cc1ccccc12	19	2	-7.78396	-1.5567920000000002	4.104492874799465	0.9196932515016955	2.851700000000001	356.49100000000004
1357	CC1(c2ccccc2S(N)(=O)=O)CN[C@H]2Cc3ccccc3[C@@H]1C2	19	2	-8.88522	-1.8136879376976627	4.41448376005596	0.8794662375642933	2.2935	342.46400000000006
1358	CC1(c2ccc(N)nc2)CN[C@H]2Cc3ccccc3[C@@H]1C2	19	2	-8.91257	-1.9448822219805988	4.573210087216902	0.8434462486115141	2.6233000000000013	279.38700000000006
1359	CC1(c2ccc(C(=O)O)cc2)CN[C@H]2Cc3ccccc3[C@@H]1C2	19	2	-7.30887	-1.5240047454693322	4.2183152045642505	0.8943684023301911	3.3443000000000023	307.3930000000001
1360	CCNS(=O)(=O)c1ccc(C2(C)CN[C@H]3Cc4ccccc4[C@@H]2C3)cc1	19	2	-7.48962	-1.4688353280536461	4.336156537005694	0.869956763189245	2.944300000000001	370.5180000000001
1361	CN1CC[C@H]2C[C@@H]1C(C)(CNS(C)(=O)=O)c1ccccc12	19	3	-8.62051	-1.8811495049582747	4.484133568540552	0.9241973078101585	1.6849	308.447
1362	CC1(C2CCCCC2)c2ccccc2[C@H]2CCN[C@@H]1C2	19	3	-7.78552	-1.7408951960184162	4.358432983530392	0.7978123973271116	4.373800000000003	269.4320000000001
1363	CN1CC[C@H]2C[C@@H]1C(C)(CNS(C)=O)c1ccccc12	19	3	-8.50973	-1.9028334750169282	4.980082538699303	0.924221026344187	2.0187999999999997	292.44800000000004
1364	CN1C(c2cccnc2)C[C@H]2C[C@@H]1C(C)(CN)c1ccccc12	19	3	-8.85826	-1.8470748934652232	4.644629068729253	0.9259832078656924	3.2307000000000015	307.441
1365	CC1CCN(c2cccc3c2C(C)(CN)[C@H]2C[C@@H]3CCN2)CC1	19	3	-8.34833	-1.7407471383050992	4.635791428340475	0.8817668917121638	2.988500000000001	313.48900000000003
1366	CN1CC[C@H]2C[C@@H]1C(C)(CN)c1cc(-c3ccccc3)ccc12	19	3	-9.78698	-2.04072640008831	4.195487931836979	0.9150929205533743	3.761400000000002	306.45300000000003
1367	CN1CC[C@H]2C[C@@H]1C(C)(c1ccc(F)cc1)c1ccccc12	19	3	-8.73796	-1.8629393314866696	4.075167719846106	0.756958731651509	4.323100000000004	295.401
1368	CN1CC[C@H]2C[C@@H]1C(C)(NS(=O)(=O)c1ccccc1)c1ccccc12	19	3	-7.43781	-1.487562	4.187209017811382	0.9194383911721323	3.0717000000000017	356.49100000000004
1369	CN1CC[C@H]2C[C@@H]1Cc1cc(C(C)(C)C)ccc12	19	3	-7.45899	-1.758100803267549	3.9185878236771323	0.6710728275333442	3.7180000000000026	243.39399999999998
1370	CC(C)c1cc2c(cc1S(C)(=O)=O)C(C)(CN)[C@H]1C[C@@H]2CCN1C	19	3	-8.60613	-1.7567189300048829	4.795015010055961	0.9100884533791338	2.6213000000000015	350.5280000000001
1371	C[N+]12C(C[C@H]3C[C@@H]1Cc1c(CO)cccc13)C(CN)CS2=O	19	1	-9.75547	-2.079873192385667	5.851864961309651	0.8004572263801881	1.0484000000000002	321.46600000000007
1372	CCNCC1CS(=O)[N+]2(C)C1C[C@H]1C[C@@H]2Cc2ccccc21	19	1	-9.19505	-1.9603912469256557	5.659154468576579	0.8656387167115744	2.2069	319.49399999999997
1373	CNCC1CS(=O)[N+]2(C)C1C[C@H]1C[C@@H]2Cc2ccccc21	19	1	-8.94296	-1.9515138636648703	5.725902643909904	0.8445957662552774	1.8167999999999997	305.467
1374	C[N+]12C(C[C@H]3C[C@@H]1Cc1ccc(Cl)cc13)C(CN)CS2=O	19	1	-9.50176	-2.073454020728743	5.79352092291903	0.8044762686173961	2.2095000000000002	325.8850000000001
1375	CCN1CC[C@H]2C[C@@H]1Cc1ccc3c(c12)C(=C1CCNC1)SC3	19	3	-10.3651	-2.1612727531429856	4.8858879987133506	0.8457487082721827	3.7618000000000027	326.509
1376	CC(C)c1cc2c(c3c1C[C@H]1C[C@@H]3CCN1C)C(=C1CCNC1)SC2	19	3	-8.63649	-1.727298	5.038246633861861	0.7995156429590136	4.495100000000003	354.5630000000001
1377	CN1CC[C@H]2C[C@@H]1Cc1ccc3c(c12)C(c1cccnc1N)SC3	19	3	-8.99166	-1.8354149117161493	4.765256287528487	0.8607725293889784	3.733900000000002	337.4920000000001
1378	CCN1CCC(=C2SCc3ccc4c(c32)[C@H]2CCN(C)[C@@H](C4)C2)C1	19	3	-10.0302	-2.04740600150532	4.743747047829084	0.7597174087589617	4.104000000000004	340.5360000000001
1379	CC1c2ccccc2[C@H]2CCN(N3CCN(c4ccccc4)CC3)[C@@H]1C2	19	1	-8.97271	-1.7596932069157352	4.18021351246267	0.8100870262911278	4.088900000000003	347.5060000000001
1380	CC1c2c(-c3cccc(S(N)(=O)=O)c3)cccc2[C@H]2CCN[C@@H]1C2	19	1	-7.41008	-1.5125762461002312	4.243436927476776	0.8812098822187573	2.9537000000000013	342.4640000000001
1381	CC1c2cccc(N3CCCC3)c2[C@H]2CCN[C@@H]1C2	19	1	-6.99741	-1.6053159503432075	4.300544405084965	0.8295743003391411	3.2395000000000014	256.393
1382	CC1c2ccc(-c3ccc(C(=O)O)cc3)cc2[C@H]2CCN[C@@H]1C2	19	1	-7.32091	-1.5265152590145792	4.031144575193622	0.8812540075444991	4.004500000000002	307.39300000000003
1383	Cc1ccc(CC2CN[C@H]3Cc4ccccc4[C@@H]2C3)cn1	19	3	-6.91728	-1.5094742477716254	4.169198794860395	0.9118707775910502	3.2505200000000016	278.399
1384	CCN1CC[C@H]2C[C@@H]1C(Cc1ccccc1)c1ccccc12	19	3	-7.98008	-1.7013587725750796	3.8489068576313983	0.7989258450402924	4.594400000000005	291.43800000000005
1385	OCc1cccc(C2c3ccccc3[C@H]3CCN[C@@H]2C3)c1	19	3	-7.91674	-1.7275743003468904	4.056142715455929	0.8847935545904684	3.160000000000001	279.38300000000004
1386	CNS(=O)(=O)c1cccc2c1C[C@H]1C[C@@H]2CC2CCSN21	19	3	-7.96206	-1.7374639351323855	4.90825765342119	0.8467838467040721	2.1193	324.47100000000006
1387	Oc1ccccc1-c1ccc2c(c1)[C@H]1CC3CCSN3[C@@H](C2)C1	19	3	-7.45026	-1.553486598472862	4.585626701890455	0.7768956127789055	4.5838000000000045	323.46100000000007
1388	OCc1ccc2c(c1)[C@H]1CC3CCSN3[C@@H](C2)C1	19	3	-7.42026	-1.7489720547224306	4.853362753610832	0.7863245802849689	2.703500000000001	261.39
1389	NCC1CS(=O)(=O)N2C1C[C@H]1C[C@@H]2Cc2c(-c3ccccc3)cccc21	19	3	-8.70511	-1.7072125291527571	4.726046309694604	0.8864832455215533	2.744600000000002	368.502
1390	NCCC1CS(=O)(=O)N2C1C[C@H]1C[C@@H]2Cc2c(F)cccc21	19	3	-9.06802	-1.9333083599270027	5.124277755581471	0.8987558508065892	1.6068	324.421
1391	CN1CC[C@H]2C[C@@H]1C(CCCC1(C)CCCC1)c1cc(CN)ccc12	19	1	-9.42224	-1.8844480000000001	4.591517576857969	0.8008705403074121	5.170900000000005	340.555
1392	CN1CC[C@H]2C[C@@H]1C(CCC1(C)CCCC1)c1cc(CCN)ccc12	19	1	-10.2839	-2.05678	4.614182961473354	0.8321503261539359	4.823300000000004	340.55500000000006
1393	CCN1CC[C@H]2C[C@@H]1C(CCC1(C)CCCC1)c1cc(CN)ccc12	19	1	-9.92937	-1.9858740000000001	4.628400269165661	0.8008705403074121	5.170900000000005	340.555
1394	CCN1CC(Cc2ccc(O)cc2)[C@H]2C[C@@H]1Cc1ccccc12	19	3	-9.43192	-1.9666912722332048	4.033001750853783	0.9267383419062943	3.985000000000003	307.437
1395	CN1CC(c2ccc(O)cc2)[C@H]2C[C@@H]1Cc1cc(CO)ccc12	19	3	-7.99609	-1.667300021097635	4.0881928269418735	0.8960582268658943	3.012100000000001	309.409
1396	CN1CC(c2ccc(CO)cc2)[C@H]2C[C@@H]1Cc1ccccc12	19	3	-9.17099	-1.9552616376901397	3.8869726305603924	0.9180597362234104	3.3065000000000015	293.41
1397	CCc1c(CO)cc(CC(F)F)c2c1[C@@H]1C[C@H](C2)N(C)CC1C	19	3	-7.97815	-1.6635592725094512	4.978911608160654	0.9161625149452003	3.528800000000002	323.427
1398	CN1CC[C@H]2C[C@@H]1Cc1c2ccc(CO)c1CC(F)(F)F	19	3	-7.33333	-1.6002638010043102	4.410427943846831	0.9071918185514979	3.0176000000000016	299.33599999999996
1399	Cc1cccc2c1[C@@H]1C[C@H](C2)N(C)CC1S(=O)(=O)c1cccc(Cl)c1	19	3	-7.60363	-1.520726	4.314970543890937	0.7999606766166484	3.8347200000000035	375.92100000000005
1400	CC1CN(C)[C@H]2Cc3c(ccc(CO)c3CC(F)(F)CF)[C@@H]1C2	19	3	-8.40258	-1.7520590452676954	4.981926992776039	0.9170723718074891	3.3061000000000025	327.39000000000004
1401	CCc1c(O)cc(CC(F)(F)F)c2c1[C@@H]1C[C@H](C2)N(C)CC1C	19	3	-8.68959	-1.8119047672462165	4.890214302240768	0.886054905543273	4.039300000000003	327.39000000000004
1402	CC1CN(C)[C@H]2Cc3c(ccc(N)c3CCF)[C@@H]1C2	19	3	-8.25882	-1.8947032512048727	4.7476601318110685	0.830431993682688	2.7607000000000017	262.37199999999996
1403	CCc1cccc2c1[C@@H]1C[C@H](C2)N(C)CC1c1ccc(CO)cc1	19	3	-8.32829	-1.7000050774936433	4.158687104537566	0.9274954483356178	3.8689000000000027	321.464
1404	CNc1ccc(CC(F)F)c2c1[C@@H]1C[C@H](C2)N(C)CC1C	19	3	-8.67279	-1.8925579362598126	4.807610756869465	0.9174103799273226	3.5158000000000023	294.389
1405	CCNCCC1c2c(cc(C(F)(F)F)c3c2[C@H]2CCN(C)[C@@H](C3)C2)CS1=O	19	1	-9.73605	-1.8737036961145521	5.455259089761273	0.7817841348860846	3.742300000000003	400.51000000000016
1406	CN1CC[C@H]2C[C@@H]1Cc1ccc3c(c12)C(CCN(C)N1CCCCC1)S(=O)C3	19	1	-9.50045	-1.7954162888002565	5.438696296517538	0.7721415942606621	3.4467000000000025	401.62000000000023
1407	CCNCCC1c2c(ccc3c2[C@H]2CCN(CC)[C@@H](C3)C2)CS1=O	19	1	-10.0639	-2.0542849851996356	5.282661503819623	0.8316349377944963	3.1136000000000017	346.5400000000001
1408	CCNCCC1c2c(c(C)cc3c2[C@H]2CCN(C)[C@@H](C3)C2)CS1=O	19	1	-10.0137	-2.044037953108993	5.331129298429106	0.8507342750379726	3.0319200000000013	346.54000000000013
1409	CCCNCCC1c2c(ccc3c2[C@H]2CCN(C)[C@@H](C3)C2)CS1=O	19	1	-10.0613	-2.0537542624220326	5.223895617531998	0.8316349377944963	3.1136000000000017	346.54000000000013
1410	CCNCCC1c2c(ccc3c2[C@H]2CCN(c4ccnc(C)c4)[C@@H](C3)C2)CS1=O	19	1	-9.7656	-1.8134263945018176	5.226906115378542	0.7583800505883355	4.001720000000003	409.59900000000016
1411	CCN1CC[C@H]2C[C@@H]1Cc1c(CCN(C)N3CCCc4ccccc43)cccc12	19	3	-7.53634	-1.399463204917243	4.365601970790155	0.7367630322498242	4.652700000000004	389.5870000000001
1412	CN(CCc1cccc2c1C[C@H]1C[C@@H]2CCN1C)c1ccccc1	19	3	-8.19845	-1.673501598476729	3.870861773103809	0.836678354967717	4.099400000000004	320.47999999999996
1413	Cc1cccc2c1C[C@H]1C[C@@H]2C(c2ccccc2Cl)CN1C	19	3	-8.19066	-1.746254579425244	4.041895192373579	0.7325957721531171	4.776020000000005	311.8560000000001
1414	CN(C)CCc1cccc2c1C[C@H]1C[C@@H]2CCN1	19	3	-8.23802	-1.9417199351834677	4.168019255629796	0.8765378830088134	2.1824	244.38199999999995
1415	O=C(O)c1ccc(C2C[C@H]3C[C@H](Cc4ccccc43)N2)cc1	19	3	-7.64748	-1.6304482143152035	4.001871909406545	0.8904333401997385	3.517800000000002	293.366
1416	CNCCC1(CC2CCCC2)c2ccccc2[C@H]2CCN[C@@H]1C2	19	2	-8.70461	-1.815036653745354	4.675917878361043	0.8596409273056103	3.9634000000000027	312.5010000000001
1417	NCCC1(CN2CCCCCC2)c2ccccc2[C@H]2CCN[C@@H]1C2	19	2	-10.1645	-2.074819874209968	4.5617853851913885	0.8931084231098668	2.9984	327.5160000000001
1418	NCC1(CC2CCCC2)c2ccccc2[C@H]2CCN[C@@H]1C2	19	2	-8.88011	-1.9377988692635384	4.623508968557665	0.8934054372077053	3.3126000000000015	284.447
1419	CC1(CC2CCCC2)c2cc(CO)ccc2[C@H]2CCN[C@@H]1C2	19	2	-7.39065	-1.5756918743335921	4.602368784406546	0.8878746282835817	3.866100000000002	299.458
1420	c1ccc2c(c1)C(CC1CCCC1)[C@H]1C[C@@H]2CCN1	19	2	-8.15054	-1.8698621155413682	4.221528239671431	0.8348618102916331	4.199700000000003	255.40499999999992
1421	CCNCCC1(C)c2ccccc2[C@H]2CCN[C@@H]1C2	19	2	-9.16487	-2.1025653768782955	4.57344031917088	0.8115728218096493	2.793100000000001	258.40900000000005
1422	CCc1ccc(C(C)(C)C)c2c1[C@@H]1C[C@H](C2)NCC1C	19	3	-8.1529	-1.8230438613758035	4.708285352855981	0.8075575485875243	4.184200000000003	271.448
1423	CC1CN[C@H]2Cc3cc(S(C)(=O)=O)cc(C(C)(C)C)c3[C@@H]1C2	19	3	-6.96028	-1.4839366820356281	4.624920597476949	0.8646505396347727	3.0253000000000014	321.48600000000005
1424	Cc1cc(C(F)(F)F)cc2c1[C@@H]1C[C@H](C2)NCC1C	19	3	-8.10146	-1.858602391323001	4.548202266454365	0.7577423558101042	3.6515200000000014	269.31
1425	CS(=O)(=O)N1CC[C@H]2C[C@@H]1Cc1cc(Cl)ccc12	19	3	-6.5655	-1.5475031906267593	3.9828533621386715	0.7945254214183868	2.4037000000000006	285.79600000000005
1426	CCc1cccc2c1[C@H]1CCN(S(C)(=O)=O)[C@@H](C2)C1	19	3	-6.90559	-1.5842509976592125	4.088208238161842	0.8328767153706483	2.3127000000000004	279.40500000000003
1427	Cc1cccc2c1[C@@H]1C[C@H](C2)NCC1(C)CN1CCCCC1	19	3	-7.80427	-1.6638759546325999	4.6223396978680835	0.8989264834198855	3.4888200000000023	298.4740000000001
1428	Cc1cccc2c1[C@H]1CCN[C@@H](C2)C1N1CCNCC1	20	1	-8.69669	-1.9446390019242645	4.503883309475633	0.8053716566930049	1.2704199999999999	271.408
1429	CCc1ccc2c(c1)[C@H]1CCN[C@@H](C2)C1N1CCNCC1	20	1	-8.15839	-1.7803066535224181	4.39095611495965	0.8626941924298687	1.5243999999999998	285.435
1430	O=S(=O)(c1ccccc1)N1CC[C@@H]2c3ccccc3C[C@H]1C2N1CCNCC1	20	1	-8.30153	-1.568841705810145	4.1088523093589995	0.8615307445006838	2.0633	397.5440000000002
1431	Cc1cc(C(F)CC(C)(C)O)cc2c1[C@H]1CCN(C)[C@@H](C2)C1	20	3	-7.97018	-1.699248085483159	4.761454313252699	0.9152517239097931	3.900520000000003	305.43700000000007
1432	Cc1c(CO)c(C(C)(C)C)cc2c1[C@H]1CCN(C)[C@@H](C2)C1	20	3	-7.65919	-1.6713722827166104	4.399465232692288	0.8540589387069333	3.5187200000000027	287.44700000000006
1433	O=S(=O)(NCc1ccc2c(c1)C[C@H]1C[C@@H]2CCN1N1CCCCCC1)c1ccccc1	20	3	-7.10766	-1.276573421003627	4.081391472378064	0.7633884757219465	4.060200000000004	439.6250000000003
1434	Cc1cc(NS(C)(=O)=O)cc2c1[C@H]1CCN(C)[C@@H](C2)C1	20	3	-7.34757	-1.642966598943813	4.096307242027706	0.9085266832064929	2.1004199999999997	294.4200000000001
1435	Cc1cc(CN)c(-c2ccncc2)c2c1[C@H]1CCN(C)[C@@H](C2)C1	20	3	-9.61488	-2.0048410694290872	4.275997932896816	0.9258366235082501	3.249620000000002	307.4410000000001
1436	CN1CC[C@H]2C[C@@H]1Cc1cc(-c3cc(F)ccc3F)c(S(C)=O)cc12	20	3	-8.08795	-1.6175899999999999	4.531372082352474	0.8025396108646639	4.103100000000004	361.4570000000001
1437	CCCCc1cccc2c1[C@H]1CCN[C@@H](C2)C1	20	3	-6.59073	-1.5984868199957107	4.089799287218083	0.8371404474320694	3.4209000000000023	229.36699999999993
1438	NCc1ccc2c(c1)C[C@H]1C[C@@H]2CCN1CC1CCCCC1	20	3	-9.02323	-1.9237590998414347	3.9403699087181296	0.9186708881659708	3.8297000000000034	298.47400000000005
1439	c1ccc(CCc2cccc3c2[C@H]2CCN[C@@H](C3)C2)nc1	20	3	-8.63899	-1.8851821715698358	4.0599706115239815	0.9319050190689758	3.2585000000000015	278.39899999999994
1440	CC(C)(C)c1ccc2c(c1)[C@H]1CCN[C@@H](C2)C1	20	3	-7.16288	-1.7372535778602487	4.090758133371929	0.7189290297670254	3.3758000000000017	229.36699999999996
1441	CCc1cc(CN(C)CC)cc2c1[C@H]1CCN[C@@H](C2)C1	20	3	-8.29685	-1.8552320599119128	4.346180322631312	0.9058743133169498	3.0924000000000014	272.4360000000001
1442	CCN1CC[C@H]2C[C@@H]1Cc1cc(Br)c3c(c12)C(CNC)SC3	20	2	-8.9254	-1.9029016737603652	5.108358928637314	0.8495284726671888	4.080400000000004	381.38300000000015
1443	CCN1CC[C@H]2C[C@@H]1Cc1ccc3c(c12)C(Cc1ccccc1)SC3	20	2	-8.33218	-1.6664359999999998	4.526724853365246	0.7355254824457019	5.341200000000006	349.54300000000006
1444	CSN1CC[C@H]2C[C@@H]1Cc1ccc3c(c12)C(c1ccc(S(C)(=O)=O)cc1)SC3	20	2	-8.04069	-1.5195475792402815	4.875382731497835	0.6522233565961045	4.808400000000005	431.64800000000014
1445	CCNCC1SCc2ccc3c(c21)[C@H]1CCN(CC)[C@@H](C3)C1	20	2	-10.013	-2.134778772868727	4.944511572868083	0.9114668719474847	3.708000000000003	316.5140000000001
1446	CCN1CC[C@H]2C[C@@H]1Cc1cc(C(F)(F)F)c3c(c12)C(CCN)SC3	20	2	-9.53481	-1.906962	5.101382631803023	0.8514066776623983	4.4661000000000035	370.48400000000015
1447	CCN1CC[C@H]2C[C@@H]1Cc1c(S(C)(=O)=O)cc3c(c12)CSC3	20	2	-7.85217	-1.6740882689460335	4.739175516658575	0.8314009232073191	2.9609000000000014	337.5100000000001
1448	CCN1CC[C@H]2C[C@@H]1Cc1ccc3c(c12)C(CNS(=O)(=O)c1ccccc1)SC3	20	2	-8.6528	-1.6067846221783944	4.644012031433322	0.77973342672525	4.0770000000000035	428.62300000000016
1449	CCNc1ccc2c(c1[SH](=O)=O)C[C@H]1C[C@@H]2CCN1C	20	3	-7.64597	-1.7096908673924067	4.855965863406326	0.8350852009258198	1.8226	294.42
1450	CCc1cc(CN)cc2c1[C@H]1CCN[C@@H](C2)C1	20	3	-9.05936	-2.1972175400291536	4.387172850797361	0.8162807947988622	2.0994	230.35499999999996
1451	CCc1cccc2c1C[C@H]1C[C@@H]2CCN1C	20	3	-8.50414	-2.126035	3.9241016489532834	0.6958833207050373	2.9829000000000017	215.33999999999995
1452	CCC(C)(C)c1ccc2c(c1CO)C[C@H]1C[C@@H]2CCN1C	20	3	-8.09836	-1.7672070335715513	4.371969057905187	0.9179256358958122	3.6004000000000023	287.447
1453	Cc1ccc2c(c1S(C)(=O)=O)C[C@H]1C[C@@H]2CCN1C	20	3	-7.99134	-1.8333391307091749	4.1846950808547065	0.7901158718214065	2.1324199999999998	279.405
1454	CNc1ccc2c(c1S(C)(=O)=O)C[C@H]1C[C@@H]2CCN1C	20	3	-7.71703	-1.7255803664405203	4.3151268224472865	0.9044194749985963	1.8657000000000001	294.42
1455	CCN1CC(C)[C@H]2C[C@@H]1Cc1cc(C(N)=O)ccc12	20	1	-7.74011	-1.7757030158888736	4.162735893784944	0.883260164082652	2.1555	258.36499999999995
1456	CN1CC[C@H]2C[C@@H]1C(C)(CN)c1c2cccc1C(C)(C)C	20	2	-8.72243	-1.903390272331127	4.602513199979893	0.8571890118765885	3.3919000000000024	286.463
1457	CCN1CC[C@H]2C[C@@H]1C(C)(c1ccc(O)cc1)c1ccccc12	20	2	-8.64115	-1.8018043290292918	4.191159959809006	0.8949074446780086	4.279700000000004	307.437
1458	CN1CC[C@H]2C[C@@H]1C(C)(Cc1ccc(N)c(F)c1)c1ccccc12	20	2	-8.45994	-1.7268780212134267	4.329272900327453	0.8428296019358773	4.099700000000003	324.44300000000004
1459	CCc1ccc2c(c1)[C@H]1CCN(CC)[C@H](C1)C2(C)CN	20	2	-8.78568	-1.964537770856035	4.55730109211672	0.9161248501740181	3.046900000000001	272.4359999999999
1460	CN1CC[C@H]2C[C@@H]1C(C)(CN)c1cc(C(C)(C)C)ccc12	20	2	-8.69751	-1.897952282506446	4.549108341680298	0.8571890118765886	3.3919000000000024	286.46299999999997
1461	CCN1CC[C@H]2C[C@@H]1C(C)(CN)c1ccccc12	20	2	-9.04622	-2.1322145020351235	4.457479956718492	0.8657763885313545	2.4845000000000006	244.38199999999998
1462	CCc1cccc2c1[C@H]1CCN(C)[C@H](C1)C2(C)CN	20	2	-8.32089	-1.9089430858062186	4.609880451114408	0.8834237513268015	2.6567999999999996	258.40899999999993
1463	NCC1CS(=O)[N+]2C1C[C@H]1C[C@@H]2Cc2ccccc21	20	2	-9.71428	-2.2286086752241205	5.695225978562661	0.784872330776018	1.2496	276.40500000000003
1464	Cc1ccc2c(c1)C[C@H]1C[C@@H]2CC2C(CN)CS(=O)[N+]21C	20	2	-9.60316	-2.095581314798673	5.798273204535719	0.8049736039607872	1.86452	305.467
1465	CN1CC[C@H]2C[C@@H]1Cc1cc(F)c3c(c12)C(=C1CCNC1)SC3	20	1	-9.97597	-2.0801335392009563	4.997925842300844	0.7835631639465863	3.5108000000000024	330.472
1466	CCNCC1(C)c2ccccc2[C@H]2CCN(CC)[C@@H]1C2	20	3	-8.645	-1.933080766548568	4.45731654902823	0.9056580503951995	3.1353000000000018	272.436
1467	CCNCC1(C)c2ccccc2[C@H]2CCN[C@@H]1C2	20	3	-9.03326	-2.1291598007403976	4.576148334720579	0.8529705352652079	2.4030000000000005	244.38199999999998
1468	CCNCCCC1(C)c2ccccc2[C@H]2CCN[C@@H]1C2	20	3	-9.85112	-2.2027773974507725	4.522925372147035	0.8045144414368002	3.183200000000001	272.43600000000004
1469	c1ccc2c(c1)C[C@@H]1NCC[C@H]2C1c1ccn[nH]1	20	3	-8.80556	-2.0754903960483384	4.413025356416833	0.8006290770072979	2.1951	239.322
1470	CC1c2cc(S(C)(=O)=O)ccc2[C@H]2CCN[C@@H]1C2S(=O)(=O)c1ccccc1	20	2	-7.69695	-1.4812787181463634	4.5371206282228105	0.8486412842738971	2.4952000000000005	405.5410000000001
1471	CC1(Cc2ccc(S(N)(=O)=O)cc2)c2ccccc2[C@H]2CCN[C@@H]1C2	20	2	-8.33919	-1.6678380000000002	4.292948779458186	0.8880429858143707	2.683600000000001	356.49100000000016
1472	CCN1CC[C@H]2C[C@@H]1C(c1cccc(-c3ccccc3)c1)c1ccccc12	20	2	-8.79509	-1.6926158596823284	3.8449107640578113	0.5524460377919225	6.0670000000000055	353.50900000000007
1473	CCN1CC[C@H]2C[C@@H]1C(N1CCCNCC1)c1ccccc12	20	2	-8.6637	-1.847107046290102	4.247901887217196	0.9054350331338649	2.6045000000000007	299.46199999999993
1474	CCN1CC[C@H]2C[C@@H]1C(c1ccccc1CO)c1ccccc12	20	2	-9.02565	-1.881978121234237	4.025607491381912	0.9296174629784791	3.892300000000003	307.437
1475	CCN1CC[C@H]2C[C@@H]1C(c1ccccc1)c1ccc(CO)cc12	20	2	-8.19499	-1.7087735380535873	4.02785387484919	0.9296174629784791	3.892300000000003	307.43700000000007
1476	CCN1CC[C@H]2C[C@@H]1C(c1cccc(CO)c1)c1ccccc12	20	2	-8.95966	-1.8682182550506106	4.0310694890857	0.9296174629784791	3.892300000000003	307.437
1477	CN1CC[C@H]2C[C@@H]1C(CCC1(C)CCCC1)c1ccccc12	20	1	-8.76434	-1.868563566384131	4.451116861329622	0.729340133354326	5.322100000000005	297.48599999999993
1478	CN1CC[C@H]2C[C@@H]1C(CCC1(C)CCCC1)c1cc(F)ccc12	20	1	-8.47909	-1.7680124830872022	4.5488375821866285	0.7155155066349251	5.461200000000006	315.47599999999994
1479	CN1CC[C@H]2C[C@@H]1C(CC1(C)CCCC1)c1cc(CCN)ccc12	20	1	-9.49404	-1.937962799797767	4.581843626276696	0.8864601740554297	4.433200000000004	326.5280000000001
1480	CCNC1c2c(ccc3c2[C@H]2CCN(C)[C@@H](C3)C2)CS1=O	20	3	-7.98529	-1.7425331367225676	5.362074594509267	0.9097108746634655	2.2909000000000006	304.45899999999995
1481	CNC1c2c(ccc3c2[C@H]2CCN(C)[C@@H](C3)C2)CS1=O	20	3	-7.98641	-1.7858155656184096	5.418972518456389	0.8572316877985507	1.9008	290.43199999999996
1482	NCCC1(c2ccc3c(n2)NCCC3)c2c(ccc3c2[C@H]2CCN[C@@H](C3)C2)CS1=O	20	3	-7.6215	-1.3914891573418746	5.625367699122981	0.7087267901911466	2.6861000000000006	422.5980000000002
1483	O=S1Cc2ccc3c(c2C1)[C@H]1CCN(c2ccccc2)[C@@H](C3)C1	20	3	-7.48831	-1.5614205719277336	4.543711543519413	0.7963164695641621	3.7576000000000027	323.46100000000007
1484	CCCN(C)CC1c2c(ccc3c2[C@H]2CCN(C)[C@@H](C3)C2)CS1=O	20	3	-9.69707	-1.9794061250042063	5.270961651370284	0.8370408751001001	3.0657000000000014	346.54000000000013
1485	CS(=O)(=O)Nc1cccc2c1C[C@H]1C[C@@H]2CC2CCSN21	20	3	-7.68018	-1.675952676232664	4.835392268805803	0.8496678715853327	2.582700000000001	324.47100000000006
1486	NCC1CS(=O)(=O)N2C1C[C@H]1C[C@@H]2Cc2c(Br)cccc21	20	1	-8.87346	-1.936347720293469	5.142325650571847	0.8195520343508679	1.8401000000000007	371.3
1487	Cc1cccc(CC2CN[C@H]3Cc4ccccc4[C@@H]2C3)c1	20	2	-8.1215	-1.772256595551612	3.9835598370440177	0.87878499770659	3.855520000000003	277.41100000000006
1488	CC1CN(C)[C@H]2Cc3c(ccc(O)c3CC(F)(F)F)[C@@H]1C2	20	2	-8.50863	-1.856735287398672	4.6458589489677475	0.8579917371896375	3.4769000000000023	299.336
1489	CCc1ccc(CO)c2c1[C@H]1CCN(C)[C@@H](C2)C1	20	2	-7.36893	-1.7368734576963287	4.263517724129622	0.8649988533734461	2.4752	245.36599999999993
1490	CC1CN(C)[C@H]2Cc3c(ccc(CO)c3CC(F)(F)F)[C@@H]1C2	20	2	-9.17835	-1.956830794962517	4.683115082483469	0.9057226356755855	3.263600000000002	313.363
1491	CCc1ccc(CC(F)(F)C(=O)NC)c2c1[C@H]1CCN(C)[C@@H](C2)C1	20	2	-8.21615	-1.6771145958473344	4.643707747129783	0.9168753512308965	2.9067000000000016	336.4260000000001
1492	CCCc1ccc(CO)c2c1[C@@H]1C[C@H](C2)N(C)CC1C	20	2	-8.03469	-1.7966113018137784	4.5531076855233135	0.9144592267139237	3.1113000000000017	273.41999999999996
1493	CCc1c(C(N)=O)cc(CC(F)(F)F)c2c1[C@@H]1C[C@H](C2)N(O)CC1C	20	2	-7.36923	-1.473846	5.080736865032481	0.874066873603434	3.192000000000002	356.3880000000001
1494	CCc1c(C(F)(F)F)cc(CO)c2c1[C@@H]1C[C@H](C2)N(C)CC1C	20	2	-8.33313	-1.7375777192114317	4.8073919697345655	0.8943600965236612	3.740000000000003	327.3900000000001
1495	CN1CC[C@H]2C[C@@H]1Cc1c2ccc(S(C)(=O)=O)c1CC(F)(F)F	20	2	-7.63394	-1.5917865260468655	4.405315257507688	0.8254889797142247	2.9288000000000016	347.40200000000004
1496	CCN1CC[C@H]2C[C@@H]1Cc1c(CCNC)cccc12	20	2	-8.87055	-2.0350437380855113	4.048136613937009	0.8927422474275455	2.5725000000000007	258.409
1497	CSN1CC[C@H]2C[C@@H]1Cc1c(CCN(C)C)cccc12	20	2	-9.10724	-2.036440772740518	4.426398136396494	0.7865357034327181	3.1728000000000023	290.476
1498	CCN1CC[C@H]2C[C@@H]1Cc1c2ccc(CO)c1C	20	2	-6.8415	-1.6125570144959218	4.1665213440391256	0.8655058233939187	2.611320000000001	245.36599999999999
1499	CCN1CC[C@H]2C[C@@H]1Cc1c(CCN(C)C)ccc(F)c12	20	2	-9.23691	-2.0156590124997407	4.214894396213869	0.8407317004232672	3.0538000000000016	290.426
1500	CCN1CCN(c2cccc3c2C[C@H]2C[C@@H]3CCN2CC)CC1	20	2	-9.22303	-1.9231346962808222	3.9313979433341393	0.8493286706332726	2.9525000000000015	313.4890000000001
1501	CCN1CC[C@H]2C[C@@H]1Cc1c(CC(=O)O)cccc12	20	2	-7.68732	-1.7635921592978467	3.9819719053123004	0.9060639050817254	2.4377000000000004	259.349
1502	Cc1c(S(C)(=O)=O)ccc2c1[C@@H]1C[C@H](C2)NCC1C	20	3	-7.55214	-1.7325797403932242	4.639392503140755	0.8554358236498562	2.03622	279.405
1503	CC1CN[C@H]2Cc3c(cccc3S(C)(=O)=O)[C@@H]1C2	20	3	-7.86024	-1.8526763352512496	4.5116666897501645	0.8408810716698358	1.7278	265.37800000000004
1504	CCCCc1ccc(Cl)c2c1[C@@H]1C[C@H](C2)NCC1C	20	3	-6.80352	-1.5608345337030443	4.542761438051998	0.8675811246572472	4.320300000000003	277.83899999999994
1505	Cc1ncccc1-c1ccc2c(c1)C[C@H]1C[C@@H]2CCN1	20	3	-8.60934	-1.9251069481408039	4.05326644079504	0.8530573259105398	3.4487200000000016	264.3719999999999
1506	Cc1cccc2c1[C@@H]1C[C@H](C2)N(S(C)(=O)=O)CC1C	20	3	-6.89752	-1.5823996126868771	4.373083035685134	0.7908308221392671	2.3047200000000005	279.405
1507	CCc1cc(CO)cc2c1[C@H]1CCN(S(C)(=O)=O)[C@@H](C2)C1	20	3	-6.92472	-1.5110977888749813	4.257074628196964	0.9261514334019387	1.805	309.43100000000004
1508	Cc1cccnc1C1[C@@H]2Cc3ccccc3[C@H]1CCN2	21	2	-7.58004	-1.6949484712167506	4.13454302264382	0.8554434668718351	3.175420000000001	264.37199999999996
1509	CC(C)c1ccc2c(c1)[C@H]1CCN[C@@H](C2)C1N1CCNCC1	21	2	-9.2027	-1.9620222324057761	4.423232005560392	0.8754634689632811	2.0854	299.46200000000005
1510	c1ccc(-c2cccc3c2C[C@@H]2NCC[C@H]3C2CN2CCNCC2)cc1	21	2	-9.00247	-1.7655296230974478	4.251505297600609	0.8939972036676607	2.8766000000000007	347.5060000000001
1511	CCCc1ccc2c(c1)C[C@@H]1NCC[C@H]2C1N1CCNCC1	21	2	-8.25651	-1.760293846597261	4.375267331004178	0.8927340224663676	1.9144999999999996	299.46200000000005
1512	Fc1cccc(CC2[C@@H]3Cc4ccccc4[C@H]2CCN3)c1	21	2	-9.37533	-2.0458647328662067	4.030985147217715	0.8850534685671113	3.686200000000002	281.37399999999997
1513	Cc1cc2c(c(C(C)C)c1)[C@H]1CCN[C@@H](C2)C1N1CCNCC1	21	2	-8.58904	-1.7909386429127778	4.636802617151664	0.8778011379638292	2.39382	313.4890000000001
1514	CC(C)CCC1[C@@H]2Cc3ccccc3[C@H]1CCN2	21	2	-7.83441	-1.8465881458652333	4.204421707501643	0.8524720067471665	3.7406000000000024	243.394
1515	CC(C)c1cccc2c1C[C@@H]1NCC[C@H]2C1S(=O)(=O)c1ccccc1	21	2	-6.90027	-1.380054	4.296782798959811	0.9139764571482009	3.6541000000000023	355.50300000000004
1516	CC(C)c1cccc2c1[C@H]1CCN[C@@H](C2)C1N1CCNCC1	21	2	-7.69515	-1.6406114924638755	4.562556765175776	0.8754634689632811	2.0854	299.46200000000005
1517	Cc1cccc2c1[C@H]1CCN(c3cccc(Cl)c3)[C@@H](C2)C1	21	3	-6.65777	-1.452844523076483	3.7650926435902763	0.7191151653596237	4.957120000000004	297.82900000000006
1518	CNCc1cc(C)c2c(c1C(F)(F)F)C[C@H]1C[C@@H]2CCN1C	21	3	-8.69376	-1.8535158598237516	4.459478370256591	0.8994242518131615	3.467120000000002	312.379
1519	COc1ccc(Cc2cc(C)c3c(c2C(C)C)C[C@H]2C[C@@H]3CCN2C)cc1	21	3	-6.72688	-1.2945886596021032	4.132910327134576	0.715845061991122	5.451720000000005	363.54500000000013
1520	CC(C)c1cc2c(cc1CN)C[C@H]1C[C@@H]2CCN1C	21	3	-7.88861	-1.809771252368652	4.281772243967357	0.8833260866217778	3.002600000000002	258.4089999999999
1521	CN1CC[C@H]2C[C@@H]1Cc1ccc(NS(C)(=O)=O)cc12	21	3	-8.01647	-1.839104348101342	3.93200533540422	0.8983279393249936	1.792	280.39300000000003
1522	CCc1cc2c(cc1S(C)(=O)=O)[C@H]1CCN(C)[C@@H](C2)C1	21	3	-7.86174	-1.7579385061429196	4.19400318608365	0.839991142840886	2.386400000000001	293.432
1523	Cc1cc(NS(=O)(=O)c2ccccc2)cc2c1[C@H]1CCN(C)[C@@H](C2)C1	21	3	-6.85406	-1.370812	3.839039672865111	0.9152011251032777	3.529720000000002	356.4910000000002
1524	CCc1ccc(C)cc1-c1cccc2c1[C@H]1CCN[C@@H](C2)C1	21	2	-7.51798	-1.602838721547152	4.004868754871977	0.8512992183998078	4.616120000000004	291.43800000000005
1525	O=S(=O)(c1ccccc1)N1CC[C@H]2C[C@@H]1Cc1cccc(F)c12	21	2	-7.42823	-1.5488930259311846	3.7735252056240878	0.8464569430990098	3.3187000000000024	331.412
1526	c1cncc(-c2cccc3c2[C@H]2CCN[C@@H](C3)C2)c1	21	2	-8.10908	-1.860350539215095	3.9974656974850404	0.8407382037600069	3.1403000000000008	250.34499999999994
1527	CCN(C)CC1SCc2ccc3c(c21)[C@H]1CCN(CC)[C@@H](C3)C1	21	3	-9.9929	-2.0836636882309425	4.9650739458229936	0.8221819671662781	4.050200000000003	330.5410000000001
1528	CCN1CC[C@H]2C[C@@H]1Cc1ccc3c(c12)C(CN1CCCc2ccccc21)SC3	21	3	-9.11369	-1.6923697465908158	4.738463999232964	0.6620000108382762	5.551300000000006	404.62300000000016
1529	CN1CC[C@H]2C[C@@H]1Cc1ccc3c(c12)C(c1c(F)cccc1Cl)SC3	21	3	-8.77672	-1.7553439999999998	4.695104115319507	0.6443473122995358	5.549200000000004	373.9240000000001
1530	NC1SCc2ccc3c(c21)[C@H]1CCN[C@@H](C3)C1	21	3	-7.69121	-1.8653924246356945	5.227912614829575	0.7373647198257254	2.2824	246.37899999999993
1531	CC(=O)NC1CN[C@H]2Cc3ccc4c(c3[C@@H]1C2)CSC4	21	3	-8.07162	-1.804869100854685	4.866298051192127	0.8296097302043399	1.9397	288.416
1532	Cc1ccc(C2CN[C@H]3Cc4ccc5c(c4[C@@H]2C3)C(CN)SC5)cc1	21	3	-9.10171	-1.8203420000000001	5.006947247134667	0.8587783263134926	4.027020000000002	350.5310000000001
1533	CCN1CC[C@H]2C[C@@H]1Cc1ccc3c(c12)C(c1ccccn1)SC3	21	3	-8.89949	-1.8166007892501224	4.746894810976871	0.8007075819113698	4.541800000000004	336.5040000000001
1534	CN1CC[C@H]2C[C@@H]1Cc1c2ccc(Cl)c1S(C)(=O)=O	21	1	-7.95174	-1.8242542676479006	4.202908098606187	0.7993344789155427	2.4774000000000003	299.82300000000004
1535	O=S1CCC2C[C@H]3C[C@H](Cc4ccccc43)[N+]21	21	3	-7.95013	-1.9281897486701018	5.571635094379191	0.6435871139261706	2.0648	247.363
1536	CNC1CS(=O)[N+]2C1C[C@H]1C[C@@H]2Cc2ccccc21	21	3	-8.70334	-1.996683133225015	5.685692272268955	0.7839072084289984	1.2627	276.40500000000003
1537	CCNCC1CS(=O)[N+]2C1C[C@H]1C[C@@H]2Cc2ccccc21	21	3	-9.4807	-2.0688583519603734	5.604073646413796	0.86577045971762	1.9004	304.459
1538	CNCC1CS(=O)[N+]2C1C[C@H]1C[C@@H]2Cc2ccccc21	21	3	-9.72918	-2.1755107845331403	5.677856770627314	0.8380829043808944	1.5102999999999998	290.432
1539	CNCCC1CS(=O)[N+]2C1C[C@H]1C[C@@H]2Cc2ccccc21	21	3	-10.0729	-2.198086986558128	5.656881969238512	0.86577045971762	1.9004	304.459
1540	CCCC1(CCCNCC)c2ccccc2[C@H]2CCN[C@@H]1C2	21	2	-7.62371	-1.6253804332874309	4.59413464979116	0.7447634313253897	3.9634000000000027	300.49000000000007
1541	CN1CC[C@H]2C[C@@H]1C(C)(C)c1ccccc12	21	2	-7.664	-1.916	3.982795026879705	0.6423441040127109	3.1556000000000015	215.34
1542	CCNCCCC1(C)c2ccccc2[C@H]2CCN(C)[C@@H]1C2	21	2	-8.50958	-1.856942594394396	4.400346114959651	0.8331576692936721	3.525400000000002	286.4630000000001
1543	CCNCCC1c2ccccc2[C@H]2CCN[C@@H]1C2	21	2	-8.5968	-2.026285192168171	4.321100924873532	0.7956506316401892	2.6190000000000007	244.38199999999998
1544	CCC1(C)c2ccccc2[C@H]2CCN[C@@H]1C2	21	2	-8.01109	-2.0027725	4.477444581915947	0.7582776222434069	3.203500000000002	215.33999999999995
1545	CC1(CCN)c2ccccc2[C@H]2CCN[C@@H]1C2	21	2	-9.17703	-2.2257567070271786	4.633481745127849	0.816669334879051	2.1423000000000005	230.35499999999996
1546	CC1(CCCN)c2ccccc2[C@H]2CCN[C@@H]1C2	21	2	-9.98628	-2.3537887689425325	4.564024961939515	0.8572314449793628	2.532400000000001	244.382
1547	O=C(O)c1ccc(C2c3ccccc3[C@H]3CCN[C@@H]2C3)cc1	21	2	-7.39472	-1.5765596012491596	3.918807967098852	0.8922924528487991	3.3659000000000017	293.36600000000004
1548	CC1(c2ccc(S(N)(=O)=O)cc2)c2ccccc2[C@H]2CCN[C@@H]1C2	21	2	-7.77092	-1.5862324026657213	4.266456158246006	0.8806152811584292	2.489200000000001	342.46400000000017
1549	CC(C)(C)c1ccc2c(c1)C[C@H]1C[C@@H]2C(C)(C(=O)O)CN1	21	2	-7.95596	-1.736132806001946	4.646208746538597	0.834290098793341	3.0766	287.40299999999996
1550	CCCN1CC(c2cc(N)ncn2)[C@H]2C[C@@H]1Cc1ccccc12	21	2	-8.6802	-1.8099468168982205	4.363271785296952	0.946903503558371	2.9666000000000015	308.429
1551	CC1([N+]2(C)CCC(O)CC2)CN[C@H]2Cc3ccccc3[C@@H]1C2	21	2	-8.31654	-1.7730922856000884	5.164286401164786	0.7782488831855903	2.0481999999999996	301.454
1552	CCCN1CC(C2CCNCC2)[C@H]2C[C@@H]1Cc1ccccc12	21	2	-9.07243	-1.934248575086131	4.243434904968675	0.919553357218798	3.426400000000002	298.474
1553	CCc1ccc2c(c1)C(C)(CN)[C@H]1C[C@@H]2CCN1C	21	2	-8.96681	-2.057127296627892	4.516400625279863	0.8834237513268015	2.6568000000000014	258.40899999999993
1554	CCCc1cccc2c1[C@H]1CCN(C)[C@H](C1)C2(C)CN	21	2	-8.72696	-1.9514075796921564	4.579148344863974	0.9161248501740181	3.046900000000001	272.436
1555	CCN1CC[C@H]2C[C@@H]1C(C)(CN)c1cccc(C)c12	21	2	-8.00629	-1.8367688959305397	4.595532700751563	0.8835975989603023	2.7929200000000014	258.409
1556	CN1CC[C@H]2C[C@@H]1C(C)(Cc1ccc(CO)cc1)c1ccccc12	21	2	-8.48254	-1.7314912268956686	4.161562689821848	0.9274453369500456	3.870700000000003	321.46400000000006
1557	CN1CC[C@H]2C[C@@H]1C(C)(CN)c1ccc(F)cc12	21	2	-8.88229	-2.0935758304884864	4.561565458980933	0.825547783438521	2.2335000000000003	248.34499999999997
1558	CN1CC[C@H]2C[C@@H]1C(C)(CN)c1ccc(-c3ccccc3)cc12	21	2	-8.94762	-1.8657077415053636	4.228680938829985	0.9150929205533743	3.761400000000002	306.45300000000003
1559	CC1(CN)c2ccccc2[C@H]2CC(Cc3cc(F)ccc3F)N[C@@H]1C2	21	2	-9.45127	-1.8902539999999999	4.804314756299243	0.8936398750879546	3.641700000000003	342.433
1560	Cc1ccc(S(=O)(=O)c2ccc3c(c2)C(C)(CN)[C@H]2C[C@@H]3CCN2C)cc1	21	2	-8.98186	-1.728559762941177	4.361476610211656	0.8824037085125114	3.2356200000000017	384.5450000000002
1561	CN1CC[C@H]2C[C@@H]1Cc1cc(S(C)=O)c3c(c12)C(=C1CCNC1)SC3	21	2	-9.34563	-1.869126	5.415802192242585	0.8186459340005864	3.1091000000000015	374.57500000000016
1562	c1cc2c(c3c1CSC3)[C@H]1CCN[C@@H](C2)C1	21	2	-6.88731	-1.7218275	4.670574642264319	0.7366437707281341	2.825100000000001	231.36399999999995
1563	CC1c2cccc(N3CCN(c4ccccc4)CC3)c2[C@H]2CCN[C@@H]1C2	21	2	-8.7871	-1.7232920910727372	4.089384541433699	0.8868369883244981	3.965900000000002	347.50600000000014
1564	CC1c2ccccc2[C@H]2CCN(S(=O)(=O)O)[C@@H]1C2	21	2	-6.55471	-1.5449599632370918	4.313866074365549	0.7931915537824504	2.1545000000000005	267.34999999999997
1565	CC1c2ccc(-c3cccc(S(C)(=O)=O)c3)cc2[C@H]2CCN[C@@H]1C2	21	2	-7.39376	-1.509244940050046	4.173943488562747	0.9056205843416392	3.709800000000002	341.4760000000001
1566	Cc1ccc2c(c1)C[C@H]1C[C@@H]2CC2C(CCN)CS(=O)[N+]21C	21	2	-9.57623	-2.041659095986087	5.824250817389057	0.8498126137311771	2.25462	319.49399999999997
1567	CCC[N+]12C(C[C@H]3C[C@@H]1Cc1cc(C)ccc13)C(CN)CS2=O	21	2	-9.86712	-2.0574367452308437	5.832567672191212	0.8643180301496493	2.6447200000000004	333.521
1568	CC[N+]12C(C[C@H]3C[C@@H]1Cc1cc(C)ccc13)C(CN)CS2=O	21	2	-9.88891	-2.108322695976159	5.8531267479101485	0.8498126137311771	2.25462	319.4940000000001
1569	Cc1ccc2c(c1)C[C@H]1C[C@@H]2CC2C(CN)CS(=O)[N+]21O	21	2	-8.70605	-1.8998158632890614	5.848933699972486	0.7751348667343476	1.62392	307.43899999999996
1570	Cc1ccc2c(c1C(C)C)C[C@H]1C[C@@H]2CC2CCS(=O)[N+]21C	21	2	-8.03255	-1.7125454141622587	5.760277721125508	0.7198418321225897	3.8031200000000025	318.506
1571	CCN1CC[C@H]2C[C@@H]1C(c1cccc(O)c1)c1c2cccc1S(C)(=O)=O	21	2	-8.55856	-1.6784717095482564	4.335309107278812	0.897005073899948	3.509100000000002	371.5020000000001
1572	CCN1CC[C@H]2C[C@@H]1C(C(N)=O)c1ccccc12	21	2	-8.04381	-1.8959441991920545	4.153290816446997	0.8625031172836384	1.8369999999999997	244.338
1573	Cc1ccc2c(c1)C(CCC1(C)CCCC1)[C@H]1C[C@@H]2CCN1C	21	3	-9.30791	-1.9408333997459868	4.526354365403412	0.698914150856818	5.630520000000006	311.51300000000003
1574	CN1CC[C@H]2C[C@@H]1Cc1cccc(CO)c12	21	3	-7.41992	-1.85498	4.051085929889738	0.7765037912118288	1.9128000000000003	217.31199999999998
1575	CN1CC[C@H]2C[C@@H]1C(CCC1(C)CCCC1)c1c(C(=O)O)cccc12	21	3	-8.13284	-1.626568	4.568315626695456	0.8356850032404533	5.020300000000005	341.495
1576	CN1CC[C@H]2C[C@@H]1C(CCC1(C)CCCC1)c1cc(ON)ccc12	21	3	-9.12612	-1.862861444284035	4.782775398851948	0.8225846620285102	4.574600000000004	328.5
1577	CCCCNCCC1c2c(ccc3c2[C@H]2CCN(C)[C@@H](C3)C2)CS1=O	21	1	-10.0591	-2.01182	5.179827594869125	0.7881859325233288	3.503700000000003	360.5670000000001
1578	CCCNCC1c2c(ccc3c2[C@H]2CCN(C)[C@@H](C3)C2)CS1=O	21	1	-9.97616	-2.0801731569396273	5.240043054743238	0.860656003032739	2.7235000000000014	332.5130000000001
1579	CCCNCCC1c2c(cc(CO)c3c2[C@H]2CCN(C)[C@@H](C3)C2)CS1=O	21	1	-10.1928	-1.9989725422364824	5.411782667282962	0.7496126052453539	2.605900000000001	376.56600000000014
1580	CCCNCCC1c2c(c(F)cc3c2[C@H]2CCN(C)[C@@H](C3)C2)CS1=O	21	1	-10.1982	-2.03964	5.3050833370143025	0.8142465332105068	3.2527000000000017	364.53000000000014
1581	OCc1cccc2c1[C@H]1CC3CCSN3[C@@H](C2)C1	21	2	-7.82637	-1.8446930996916535	4.980248384960616	0.7863245802849689	2.703500000000001	261.39
1582	OCc1cc2c(cc1Cl)[C@H]1CC3CCSN3[C@@H](C2)C1	21	2	-7.49625	-1.7197576950271984	5.020945493996054	0.8038279525252938	3.356900000000002	295.83500000000004
1583	CS(=O)(=O)c1cccc2c1C[C@H]1C[C@@H]2CC2C(CN)CS(=O)(=O)N21	21	1	-8.54099	-1.743422283184475	5.128344477367815	0.8166011026923635	0.4811000000000013	370.49600000000015
1584	CC(C)(C)c1cccc2c1C[C@H]1C[C@@H]2CC2C(CN)CS(=O)(=O)N21	21	1	-8.56912	-1.749164295389849	5.089424197647534	0.8473750397819735	2.3750999999999998	348.51200000000006
1585	CSN1CC[C@H]2C[C@@H]1Cc1c(CO)cccc12	21	1	-6.62008	-1.605605240590527	4.509719789572872	0.814917265104589	2.561000000000001	249.379
1586	CCN(C)CCc1cccc2c1C[C@H]1C[C@@H]2CCN1SC	21	1	-8.96684	-1.9567249068837058	4.468498633502004	0.7680554293761609	3.5629000000000026	304.503
1587	CSN1CC[C@H]2C[C@@H]1Cc1c(Cc3ccnc(C)c3)cccc12	21	1	-7.92398	-1.6522640466999794	4.406724005331844	0.7803560977813754	4.362920000000004	324.49300000000005
1588	CSN1CC[C@H]2C[C@@H]1Cc1c(CCN(C)C)ccc(CO)c12	21	1	-7.81547	-1.6662638026557828	4.682404052638725	0.8439941211344031	2.665100000000001	320.50200000000007
1589	CSN1CC[C@H]2C[C@@H]1Cc1c(Cl)cccc12	21	1	-8.60223	-2.1505575	4.421744458317832	0.7021134953265886	3.722100000000003	253.798
1590	CSN1CC[C@H]2C[C@@H]1Cc1c(CCCN(C)C)cccc12	21	1	-8.64322	-1.886105233245534	4.386783248886619	0.7680554293761609	3.5629000000000026	304.503
1591	C[N+]1(C)CC[C@H]2C[C@@H]1Cc1c2ccc(CO)c1CC(F)(F)F	21	3	-8.71153	-1.8573044365533908	4.9123976010258215	0.8315289543092591	3.162200000000002	314.3709999999999
1592	CCc1c(CO)cc(CC(F)F)c2c1[C@@H]1C[C@H](C2)NCC1C	21	3	-7.47281	-1.593208445189369	5.128260567981577	0.8951096998611398	3.186600000000001	309.4
1593	CC1CN(C)[C@H]2Cc3c(cc(S(=O)(=O)c4ccccc4)c(CO)c3CC(F)(F)F)[C@@H]1C2	21	3	-7.71533	-1.3857141748862372	4.725785247903634	0.7576017072765715	4.096400000000004	453.5260000000002
1594	CN1CC[C@H]2C[C@@H]1Cc1c2ccc(O)c1CC(F)(F)F	21	3	-8.10858	-1.8131336080995244	4.369300528740992	0.8560409479704341	3.230900000000002	285.30899999999997
1595	CCc1ccc(CC(F)(F)F)c2c1[C@H]1CCN(C)[C@@H](C2)C1	21	3	-9.29975	-2.02937182472217	4.411012824483437	0.7945608607361014	4.087700000000003	297.36400000000003
1596	CCc1ccc(CCO)c2c1[C@H]1CCN(C)[C@@H](C2)C1	21	3	-7.3707	-1.6909545496397496	4.259587289927685	0.9013912193710915	2.5177000000000005	259.393
1597	CC1CN(C)[C@H]2Cc3cc(S(C)(=O)=O)ccc3[C@@H]1C2	21	3	-7.80544	-1.7906907457826375	4.156393390714721	0.7895521248436396	2.0700000000000003	279.40500000000003
1598	CC1(CCCCN)c2ccccc2[C@H]2CCN[C@@H]1C2	22	1	-8.87314	-2.035637924836236	4.501415144345704	0.814969012298115	2.922500000000001	258.40900000000005
1599	CCCc1ccc2c(c1)[C@H]1CCN[C@H](C1)C2(C)CCCN	22	1	-8.25636	-1.8016854602288384	4.626340730344266	0.8693742166728636	3.4849000000000014	286.463
1600	CC1(CCCN)c2cccc(-c3ccccc3)c2[C@H]2CCN[C@@H]1C2	22	1	-9.50847	-1.9409083112134642	4.390197606209807	0.885843704070883	4.199400000000003	320.48000000000013
1601	CC1(CCCN)c2c(cccc2S(C)(=O)=O)[C@H]2CCN[C@@H]1C2	22	1	-8.86696	-1.8904422238965435	4.750884779835298	0.8883953588988355	1.9359	322.4740000000001
1602	CC1(CCCN)c2cc(S(C)(=O)=O)ccc2[C@H]2CCN[C@@H]1C2	22	1	-8.79551	-1.8752090327129352	4.66156800808246	0.8883953588988355	1.9359	322.4740000000001
1603	CC1(CCCNS(=O)(=O)c2ccccc2)c2ccccc2[C@H]2CCN[C@@H]1C2	22	1	-7.1875	-1.3832350199334784	4.280856207844792	0.7490273014531876	3.552200000000002	384.5450000000002
1604	CC1(CCCN)c2ccc(Br)cc2[C@H]2CCN[C@@H]1C2	22	1	-9.84747	-2.2591645568183405	4.7210922072827675	0.8956690638699429	3.294900000000002	323.27800000000013
1605	CCCC1[C@@H]2Cc3ccccc3[C@H]1CCN2	22	2	-8.14478	-2.036195	4.19893854761722	0.7990501288582259	3.1045000000000016	215.33999999999997
1606	CC(C)(O)C1CCN(C2[C@@H]3Cc4ccccc4[C@H]2CCN3)CC1	22	2	-8.36517	-1.7442585210378205	4.396750169599217	0.8804529713200004	2.5397000000000007	314.4730000000001
1607	CS(=O)(=O)N1CC[C@@H]2c3ccccc3C[C@H]1C2N1CCNCC1	22	2	-7.50588	-1.5650841701827165	4.304150868899917	0.861512661073032	0.6340000000000012	335.4730000000002
1608	CC(C)c1cccc2c1C[C@@H]1NCC[C@H]2C1N1CCNCC1	22	2	-8.40844	-1.792685431433169	4.5175632555603915	0.8754634689632811	2.0854	299.46200000000005
1609	Cc1ccc(NCc2cc(C)c3c(c2)C[C@H]2C[C@@H]3CCN2C)cc1	22	3	-8.23994	-1.681970709262402	3.835404037795639	0.8853721479776767	4.649440000000004	320.48
1610	Cc1cc(CN)cc2c1[C@H]1CCN[C@@H](C2)C1c1ccc(Cl)cc1	22	3	-8.83318	-1.841845351960672	4.280364854913902	0.8782410744944634	3.892520000000003	326.871
1611	c1ccc2c(c1)C[C@H]1C[C@@H]2CCN1N1CCOCC1	22	3	-6.10432	-1.4004270525807476	4.134379867525526	0.7664380180112255	2.0379	258.36499999999995
1612	Cc1cc(-c2ccc(O)cc2)cc2c1[C@H]1CCN(C)[C@@H](C2)C1	22	3	-7.48051	-1.5948500907053074	3.872199798828021	0.8553444217619223	4.1015200000000025	293.41
1613	Cc1c2c(cc(NS(C)(=O)=O)c1C(C)(C)C)C[C@H]1C[C@@H]2CCN1C	22	3	-7.35892	-1.5021332548301656	4.453768345906006	0.889240331686972	3.3979200000000027	350.5280000000001
1614	Cc1cc(CN[SH](=O)=O)cc2c1[C@H]1CCN(C)[C@@H](C2)C1	22	3	-7.10126	-1.5878900085900156	4.846127676593141	0.8273786857491601	1.3449199999999997	294.4200000000001
1615	Cc1cc(-c2ccccc2S(N)(=O)=O)cc2c1[C@H]1CCN(C)[C@@H](C2)C1	22	3	-7.28793	-1.457586	3.9943448206750487	0.8994533271390242	3.0433200000000014	356.49100000000016
1616	c1ccc(-c2cccc3c2[C@H]2CCN[C@@H](C3)C2)nc1	22	1	-8.03513	-1.843385245695367	4.006227640804878	0.8407382037600069	3.1403000000000008	250.34499999999994
1617	COc1ccc(C(N)c2ccc3c(c2)C[C@H]2C[C@@H]3CCN2)cc1	22	1	-9.2026	-1.9188747468016365	4.136866504011074	0.9155688330903143	3.1350000000000016	308.425
1618	Brc1ccc(-c2cccc3c2[C@H]2CCN[C@@H](C3)C2)cc1	22	1	-7.47399	-1.6712349703153653	3.884707118761142	0.8122157302037208	4.507800000000004	328.25300000000004
1619	CCc1cc2c(c3c1CSC3CN)[C@H]1CCN(CC)[C@@H](C2)C1	22	1	-8.50649	-1.8135897616718364	5.055134752813139	0.9233125807416735	3.619600000000003	316.5140000000001
1620	CCN1CC[C@H]2C[C@@H]1Cc1ccc3c(c12)C(Cc1ccc(OC)cc1)SC3	22	1	-8.82972	-1.699280406289674	4.526893957826067	0.7104203394704152	5.349800000000005	379.56900000000013
1621	CCN1CC[C@H]2C[C@@H]1Cc1cc(P(=O)(O)O)c3c(c12)C(CN)SC3	22	1	-7.20686	-1.471094137306198	5.375129913902115	0.7062747486060721	1.8601999999999999	368.43900000000014
1622	CCN1CC[C@H]2C[C@@H]1Cc1ccc3c(c12)C(CO)SC3	22	1	-8.19027	-1.83140004740772	4.943189563128467	0.9048175013683943	3.0908000000000015	289.444
1623	CC(C)c1cc(CO)c2c(c1S(C)(=O)=O)C[C@H]1C[C@@H]2CCN1C	22	3	-7.29338	-1.5207748571955881	4.484970840634238	0.9202912749184641	2.439700000000001	337.4850000000001
1624	CN1CC[C@H]2C[C@@H]1Cc1c2cccc1C(F)(F)F	22	3	-8.52015	-2.0082186139088543	4.013071208292518	0.6861139935645995	3.439300000000002	255.28299999999996
1625	CN1CC[C@H]2C[C@@H]1Cc1c2cc(C(C)(C)C)c(CN)c1Cl	22	3	-8.18335	-1.7857533720627086	4.473311386538441	0.8541578745472493	3.8301000000000025	306.881
1626	CS(=O)(=O)c1cccc2c1C[C@@H]1NCC[C@H]2C1c1ccc(F)c(F)c1	22	3	-7.73294	-1.546588	4.324933840594234	0.8916037495269595	3.1537000000000015	363.42900000000003
1627	CN1CC(F)[C@H]2C[C@@H]1Cc1c2ccc(CO)c1S(C)(=O)=O	22	3	-8.36212	-1.824764184300197	4.801793361923211	0.8930613559323232	1.2643	313.394
1628	CNCc1ccc2c(c1C(C)(C)C)C[C@H]1C[C@@H]2CCN1C	22	3	-9.47481	-2.067573048586883	4.32114173695028	0.8957445140010187	3.437400000000002	286.46299999999997
1629	CC1CS(=O)[N+]2C1C[C@H]1C[C@@H]2Cc2ccccc21	22	3	-8.49797	-2.002990737773282	5.672053983353888	0.6572468958165074	2.3108000000000004	261.39
1630	NC1CS(=O)[N+]2C1C[C@H]1C[C@@H]2Cc2ccccc21	22	3	-8.67318	-2.0442881308171805	5.736925876845014	0.7092230835575387	1.0019999999999998	262.378
1631	CNCC1CS(=O)[N+]2C1C[C@H]1C[C@@H]2Cc2cc(-c3ccccc3)ccc21	22	3	-10.1195	-1.9845972295308536	5.296766115962974	0.8470272403461501	3.1773000000000016	366.53000000000003
1632	CC1(Cc2ccc(F)cc2)CN[C@H]2Cc3ccccc3[C@@H]1C2	22	2	-7.90877	-1.686155429491761	4.3070173420988525	0.8801657156615547	4.0763000000000025	295.40100000000007
1633	CC1(C(=O)O)CN[C@H]2Cc3ccccc3[C@@H]1C2	22	2	-7.17719	-1.7407242626545187	4.533470422521882	0.7742400290575784	1.7790999999999997	231.295
1634	CN1CC(c2ccc(S(C)(=O)=O)cc2)[C@H]2C[C@@H]1Cc1ccccc12	22	2	-8.79552	-1.7953780018703582	3.922373126571797	0.8415928411504853	3.2177000000000024	341.47600000000006
1635	CCN1CC(c2ccc([SH](=O)=O)cc2)[C@H]2C[C@@H]1Cc1ccccc12	22	2	-8.49009	-1.7330323641921697	4.609861017581044	0.8715160972351131	3.1746000000000016	341.47600000000006
1636	CSN1CC[C@H]2C[C@@H]1Cc1c(Cl)cc(CO)cc12	22	1	-8.11236	-1.9121015891421673	4.605566592907902	0.8433272523942215	3.214400000000002	283.824
1637	CSN1CC[C@H]2C[C@@H]1Cc1c(Cl)ccc(CO)c12	22	1	-7.05753	-1.663475773809165	4.68482632141469	0.8433272523942215	3.2144000000000026	283.824
1638	CSN1CC[C@H]2C[C@@H]1Cc1c2ccc(CO)c1Cl	22	1	-6.76785	-1.595197543017792	4.717082430011975	0.8433272523942215	3.2144000000000026	283.82399999999996
1639	Clc1cccc2c1C[C@H]1C[C@@H]2C(c2c[nH]cn2)CN1	22	1	-7.72529	-1.772303074712912	4.942402646843206	0.8388309727097006	2.8485000000000005	273.76700000000005
1640	CN1CC[C@H]2C[C@@H]1Cc1cc(S(C)(=O)=O)c3c(c12)C(=C1CCNC1)SC3	22	1	-8.24444	-1.6168677091786503	5.02412202852102	0.7990716065666288	2.7752000000000008	390.5740000000002
1641	Cc1ccc2c(c1)C[C@H]1C[C@@H]2CC2CCS(=O)[N+]21	22	1	-7.62199	-1.7965202717120181	5.631121962199189	0.6575524286107497	2.3732200000000008	261.38999999999993
1642	CC[N+]12C(C[C@H]3C[C@@H]1Cc1cc(CO)ccc13)C(CN)CS2=O	22	1	-10.2175	-2.1304960256281613	5.869375009469319	0.8217742154318779	1.4385	335.4930000000001
1643	CC[N+]12C(C[C@H]3C[C@@H]1Cc1cc(C)ccc13)C(N)CS2=O	22	1	-8.36608	-1.8256283271455314	5.884600453557883	0.806635100491669	2.00702	305.46700000000004
1644	CC[N+]12C(CCS1=O)C[C@H]1C[C@@H]2Cc2cc(C)ccc21	22	1	-7.70436	-1.722747268313028	5.7394048510405495	0.7265510014042856	3.0698200000000018	290.452
1645	CC[N+]12C(C[C@H]3C[C@@H]1Cc1cc(Cl)ccc13)C(CN)CS2=O	22	1	-9.73081	-2.0746156627203374	5.8632188074634985	0.8415614356008345	2.5996000000000006	339.91200000000015
1646	CC1c2ccccc2[C@H]2CC(c3cccc(S(N)(=O)=O)c3)N[C@@H]1C2	22	1	-8.17492	-1.6686985573394217	4.4502430993340845	0.881004540802132	3.0280000000000005	342.46400000000006
1647	CC1c2cccc(-c3ccc(=O)[nH]c3)c2[C@H]2CCN[C@@H]1C2	22	1	-8.44226	-1.842252166023709	4.5159301376582635	0.8431860539940927	2.994600000000001	280.37100000000004
1648	CC1c2ccccc2[C@H]2CCN[C@@H]1C2c1ccc2c(c1)OCO2	22	1	-8.85	-1.8453525644051116	4.392317715376723	0.8699041131652335	3.761700000000002	307.39300000000003
1649	Cc1cc(CC2c3ccccc3[C@H]3CCN[C@@H]2C3)ccn1	22	1	-7.75365	-1.6919851446283025	4.257894576498112	0.9081867515452994	3.565520000000001	278.399
1650	CCc1ccc2c(c1)[C@H]1CCN(C)[C@H](C1)C2(C)CN	22	3	-8.82066	-2.023598187122709	4.537781176803812	0.8834237513268015	2.6567999999999996	258.40899999999993
1651	CN1CC[C@H]2C[C@@H]1C(C)(c1cccc(O)c1)c1ccc(C=O)cc12	22	3	-8.69485	-1.77482882416986	4.443849823404376	0.8574876473796309	3.7021000000000024	321.4200000000001
1652	CNCC1(C)c2c(CO)cc(F)cc2[C@H]2CCN[C@@H]1C2	22	3	-7.78536	-1.7408594189307762	4.9641678503584785	0.787466086337479	1.6443	278.371
1653	CN1CC[C@H]2C[C@@H]1C(C)(CNS(=O)(=O)c1ccccc1)c1ccccc12	22	3	-7.51066	-1.4729616115369533	4.188427430976589	0.8996152990695702	3.114200000000002	370.5180000000001
1654	CN1CC[C@H]2C[C@@H]1C(C)(CN)c1ccc(F)c(-c3ccccc3F)c12	22	3	-9.47795	-1.8955899999999999	4.510472302132694	0.8924108518582174	4.039600000000003	342.433
1655	CN1CC[C@H]2C[C@@H]1C(C)(c1ccccc1F)c1ccccc12	22	3	-8.70856	-1.8566712304258148	4.115427060505446	0.756958731651509	4.323100000000004	295.401
1656	CS(=O)(=O)c1cccc(N2CC[C@H]3C[C@@H]2Cc2ccc4c(c23)CSC4)c1	22	3	-7.22466	-1.4168723968874328	4.2997461948411875	0.7784028925601993	4.1456000000000035	385.55400000000014
1657	CCCN(C)CCC1c2c(ccc3c2[C@H]2CCN(C)[C@@H](C3)C2)CS1=O	22	3	-9.97869	-1.995738	5.2751736945440975	0.8033797459541339	3.4558000000000026	360.5670000000001
1658	CN1CC[C@H]2C[C@@H]1Cc1c(CO)cc3c(c12)CS(=O)C3	22	3	-7.84803	-1.7548728569457672	5.180343269676003	0.8555804217718459	1.6751	291.416
1659	Cc1ccc(N2CC[C@H]3C[C@@H]2Cc2ccc4c(c23)C(CN)S(=O)C4)o1	22	3	-8.13749	-1.627498	5.451617979484509	0.897885812575626	3.1588200000000013	356.49100000000016
1660	CN1CC[C@H]2C[C@@H]1Cc1ccc3c(c12)C(CC1CCCN1)S(=O)C3	22	3	-9.80336	-2.0011024804009083	5.503438030836354	0.8953068567599348	2.8660000000000005	344.52400000000006
1661	CCN1CC[C@H]2C[C@@H]1C(c1ccccc1)c1c(CO)cccc12	22	3	-8.58824	-1.7907718313815322	4.1234274684197985	0.9296174629784791	3.892300000000003	307.437
1662	NC(=O)c1ccc(C2CN[C@H]3Cc4ccccc4[C@@H]2C3)cc1	22	3	-7.6407	-1.6290027134583125	3.9676005151757767	0.8935684744169772	2.570900000000001	292.382
1663	CCN1CC[C@H]2C[C@@H]1C(c1cc(O)ccc1CO)c1ccccc12	22	3	-7.93985	-1.6207150945197515	4.217027572764991	0.906918789133291	3.5979000000000028	323.43600000000004
1664	CCN1CC[C@H]2C[C@@H]1C(c1ccccc1)c1cc(P(=O)(O)O)ccc12	22	3	-6.70432	-1.340864	4.39670132550369	0.8284717061700235	3.203000000000003	357.3900000000001
1665	CCN1CC[C@H]2C[C@@H]1C(CCC1(C)CCCC1)c1cc(CCN)ccc12	22	1	-10.3068	-2.0213297816422355	4.628099522452679	0.7592744361418544	5.2134000000000045	354.58200000000005
1666	CC1c2cc(CCN)ccc2[C@H]2CCN(C)[C@@H]1C2	22	1	-8.88778	-2.094869835898058	4.259056427306725	0.8657682384807414	2.4827000000000004	244.38199999999998
1667	CN1CC[C@H]2C[C@@H]1C(CCCC1(C)CCCC1)c1cc(CCN)ccc12	22	1	-9.71875	-1.9060036883742262	4.592692137837295	0.7592744361418544	5.2134000000000045	354.58200000000005
1668	CS(=O)(=O)c1ccc2c(c1)[C@H]1CC3CCSN3[C@@H](C2)C1	22	3	-6.74	-1.5071098168348582	4.797815334453332	0.7474461014014387	2.614700000000001	309.4560000000001
1669	CNC(=O)c1cccc2c1C[C@H]1C[C@@H]2CC2CCSN21	22	3	-7.62014	-1.7039151038065248	4.809712640051545	0.8061944003894373	2.570800000000001	288.41599999999994
1670	O=S(=O)(O)c1ccc2c(c1)C[C@H]1C[C@@H]2CC2CCSN21	22	3	-7.1713	-1.603551428704424	4.849906022712441	0.6375901019132834	2.4579000000000004	311.428
1671	NCC1CS(=O)(=O)N2C1C[C@H]1C[C@@H]2Cc2c(Cl)cccc21	22	2	-9.05564	-1.9761026555366623	5.048997880037298	0.8545536167097234	1.7310000000000005	326.849
1672	O=S1(=O)CCC2C[C@H]3C[C@H](Cc4c(-c5ccncc5)cccc43)N21	22	2	-6.32902	-1.2919057976557993	4.498579364451565	0.8018628520703789	2.9548000000000014	340.44800000000004
1673	CCc1cccc2c1C[C@H]1C[C@@H]2C(F)C2C(CN)CS(=O)(=O)N21	22	2	-9.06076	-1.889299062311781	5.365076703116873	0.8905791684018881	1.588	338.44800000000004
1674	CC(C)c1cccc2c1[C@H]1CC3C(CN)CS(=O)(=O)N3[C@@H](C2)C1	22	2	-8.30073	-1.7308218521959824	5.106709641281701	0.9016858826419403	2.2009999999999996	334.48500000000007
1675	Cc1cc(CO)c2c(c1)[C@H]1CC3C(CN)CS(=O)(=O)N3[C@@H](C2)C1	22	2	-8.32843	-1.7365977014653635	5.224369497050931	0.8396241014673764	0.8783199999999999	336.4570000000001
1676	Oc1ccc(C2CN[C@H]3Cc4ccccc4[C@@H]2C3)c(F)c1	22	3	-8.80605	-1.921637652312661	4.1865278677969755	0.8412439659276939	3.3167000000000018	283.346
1677	CN1CC(c2ccccc2)[C@H]2C[C@@H]1Cc1ccccc12	22	3	-8.82902	-1.974228889470519	3.7553555389410818	0.7558871577602467	3.814200000000003	263.384
1678	COc1ccc(CC2CN[C@H]3Cc4c(NC(C)=O)cccc4[C@@H]2C3)cc1	22	3	-8.18375	-1.6049654209371136	4.127455830144987	0.8870718254213837	3.5141000000000027	350.46200000000005
1679	CCOc1ccc(C2CN[C@H]3Cc4ccccc4[C@@H]2C3)c(C(F)(F)F)c1	22	3	-8.36886	-1.6412684787125429	4.202047181496338	0.840466596036954	4.889500000000004	361.40700000000004
1680	CCN1CC(c2ccc(O)cc2)[C@H]2C[C@@H]1Cc1cccc(F)c12	22	3	-8.35584	-1.742313081554668	4.136087931836979	0.9042585593728022	4.049000000000004	311.40000000000003
1681	CCc1c(C(N)=O)cc(CC(F)(F)F)c2c1[C@@H]1C[C@H](C2)N(C)CC1C	22	1	-8.48979	-1.6979579999999999	4.868417462047407	0.9039000202801847	3.4326000000000025	354.4160000000001
1682	CCc1cc(O)c(CC(F)(F)F)c2c1[C@@H]1C[C@H](C2)N(C)CC1C	22	1	-9.55947	-1.9932872857461845	4.840453011918187	0.886054905543273	4.039300000000003	327.39000000000004
1683	CC1(CCCN)c2ccc(Cl)cc2[C@H]2CCN[C@@H]1C2	23	3	-9.9514	-2.283007734039508	4.661535797026357	0.8911576619116343	3.1858000000000013	278.82700000000006
1684	CCN1CC[C@H]2C[C@@H]1C(C)(CCCN)c1ccccc12	23	3	-9.3575	-2.092400609945428	4.44625662999989	0.9112807872331334	3.2647000000000013	272.436
1685	CS(=O)(=O)c1c(F)ccc(F)c1C1[C@@H]2Cc3ccccc3[C@H]1CCN2	23	3	-8.56813	-1.713626	4.329841313121705	0.8916037495269595	3.1537000000000015	363.4290000000001
1686	Cc1ccccc1C1[C@@H]2Cc3ccccc3[C@H]1CCN2	23	3	-8.20575	-1.83486148063689	3.8944225532826735	0.8253456957711489	3.780420000000002	263.38399999999996
1687	CCc1c(CN)cc2c(c1C)[C@H]1CCN(C)[C@@H](C2)C1	23	1	-8.44596	-1.9376361116414096	4.386334217842538	0.8835713379267384	2.750020000000001	258.409
1688	CC(C)(C)c1cc(CN)cc2c1[C@H]1CCN(S(C)(=O)=O)[C@@H](C2)C1	23	2	-7.70112	-1.60579452438322	4.324804339393544	0.9023900233698057	2.506500000000001	336.50100000000015
1689	Clc1cccc(N2CCN(c3cccc4c3[C@H]3CCN[C@@H](C4)C3)CC2)c1	23	2	-8.10552	-1.5896232556852536	3.9212332038321964	0.8631146399648615	4.058300000000003	367.9240000000002
1690	CN(Cc1ccc2c(c1)C[C@H]1C[C@@H]2CCN1)c1nccs1	23	2	-8.30627	-1.8125767151305163	4.330289824569002	0.9433278293182796	3.1712000000000016	299.4429999999999
1691	Cc1cccnc1-c1cccc2c1[C@H]1CCN[C@@H](C2)C1	23	2	-6.69632	-1.4973426719091392	4.125822633754622	0.85305732591054	3.4487200000000016	264.372
1692	CCN1CC[C@H]2C[C@@H]1Cc1cc(C(C)C)c3c(c12)C(CN)SC3	23	1	-8.45744	-1.7634981460228665	5.059362800045693	0.9012569315399392	4.180600000000003	330.5410000000001
1693	CN1CC[C@H]2C[C@@H]1Cc1ccc3c(c12)C(CN)SC3	23	1	-9.52932	-2.1861759410874213	5.004128710779272	0.8535017358753875	2.6671000000000005	274.433
1694	CN1CC[C@H]2C[C@@H]1Cc1c2c(-c2ccccc2)cc(CN)c1S(C)(=O)=O	23	1	-6.62969	-1.3001891799642673	4.251596251743189	0.9022219501496115	2.949700000000001	370.51800000000014
1695	CN1CC[C@H]2C[C@@H]1Cc1c2ccc(CN)c1CS(C)(=O)=O	23	1	-8.19168	-1.787571127088374	4.41472025153914	0.9171991052675531	1.4238000000000004	308.447
1696	CN1CC[C@H]2C[C@@H]1Cc1c2c(CO)cc(CN)c1S(C)(=O)=O	23	1	-8.52306	-1.8171224975418487	4.612053754871976	0.8581150009156167	0.7750000000000004	324.446
1697	CN(C)CC1CS(=O)[N+]2C1C[C@H]1C[C@@H]2Cc2ccccc21	23	3	-9.06855	-1.978919848499609	5.616656319805978	0.779610042429319	1.8525	304.459
1698	NCC1CS[N+]2C1C[C@H]1C[C@@H]2Cc2ccccc21	23	3	-9.47063	-2.2322488983695843	5.50008343925624	0.6201246633604278	2.2340999999999998	260.406
1699	O=S1CC2CNCC23C[C@H]2C[C@H](Cc4ccccc42)[N+]13	23	3	-9.25799	-2.0701494975013275	6.3627119568188935	0.7296442753439722	1.2642999999999993	288.416
1700	CCc1ccc2c(c1)C[C@H]1C[C@@H]2CC2CCS[N+]21	23	3	-7.29053	-1.7183944004813203	5.362140982928684	0.5512315296928578	3.6117000000000026	259.41799999999995
1701	CCN1CC(C)(c2ccccc2S(N)(=O)=O)[C@H]2C[C@@H]1Cc1ccccc12	23	2	-8.02162	-1.57316911194716	4.41658792708914	0.9032211282462015	3.025800000000001	370.51800000000014
1702	CN1CC(C)(c2ccc(O)cc2)[C@H]2C[C@@H]1Cc1ccccc12	23	2	-9.28948	-1.9805237905711157	4.232460027538414	0.8664799724536102	3.693900000000003	293.41
1703	CC1CN(C(C)CC(=O)O)[C@H]2Cc3ccccc3[C@@H]1C2	23	2	-7.65492	-1.711692148232269	4.3737396815564455	0.9202741933806979	2.8999000000000015	273.37600000000003
1704	CN1CC(C)(c2ccc(N)nc2)[C@H]2C[C@@H]1Cc1ccccc12	23	2	-8.97767	-1.914045675204273	4.485365522043908	0.878713499969585	2.9655000000000014	293.414
1705	CCNS(=O)(=O)c1cccc(C2(C)CN[C@H]3Cc4ccccc4[C@@H]2C3)c1	23	2	-7.64325	-1.4989646498949252	4.394486266735424	0.869956763189245	2.944300000000001	370.5180000000001
1706	CC1(N2CCc3ccccc32)CN[C@H]2Cc3ccccc3[C@@H]1C2	23	2	-8.53455	-1.7795766924908074	4.4337873353746176	0.8671339540340077	3.5096000000000025	304.43700000000007
1707	c1ccc(C2CN[C@H]3Cc4ccccc4[C@@H]2C3)nc1	23	3	-7.80128	-1.789736376329736	4.159478037242281	0.8415248164766199	2.867000000000001	250.345
1708	c1ccc2c(c1)C[C@H]1C[C@@H]2C(c2ccncc2)CN1	23	3	-8.16251	-1.8726082218757987	4.118610021047948	0.84152481647662	2.867	250.34500000000003
1709	CSN1CC[C@H]2C[C@@H]1Cc1c2ccc(N2CCC(O)CC2)c1Cl	23	3	-7.79485	-1.6253385804127893	4.553214716113597	0.821204458276086	3.683200000000003	352.93100000000004
1710	CSN1CC[C@H]2C[C@@H]1Cc1c(-c3cc(O)ccc3Cl)cccc12	23	3	-8.08553	-1.6859495502908999	4.307361569260451	0.7662870933013358	5.094700000000005	345.89500000000004
1711	Cc1cc(C)cc(C2CN[C@H]3Cc4ccccc4[C@@H]2C3)c1	23	3	-7.74495	-1.6900866489832493	4.097680957330394	0.8276258207897778	4.088840000000003	277.41100000000006
1712	SN1CC[C@H]2C[C@@H]1Cc1c(C3CCCCC3)cccc12	23	3	-6.02773	-1.3478414030014807	4.212379869738977	0.7338032894485889	4.683200000000004	287.4719999999999
1713	CCSN1CC[C@H]2C[C@@H]1Cc1c(CO)cccc12	23	3	-6.82882	-1.6095683098341067	4.5639154094759515	0.8482104203055825	2.951100000000001	263.406
1714	CSN1CC[C@H]2C[C@@H]1Cc1ccccc12	23	3	-7.73651	-1.9975582925178095	4.280439880125499	0.6678212540442935	3.0687000000000015	219.353
1715	CC1CCN(C2C[C@H]3C[C@H](Cc4c(Cl)cccc43)N2)CC1	23	3	-8.43783	-1.8412854607699636	4.589938964896598	0.8489950572677846	3.7897000000000025	304.86500000000007
1716	CSN1CC[C@H]2C[C@@H]1Cc1c(Cl)cc(NC(C)=O)cc12	23	3	-7.70325	-1.7224990647675253	4.4386452590107215	0.845762154403584	3.680500000000002	310.8500000000001
1717	c1cc2c(c3c1CSC3=C1CCNC1)[C@H]1CCN[C@@H](C2)C1	23	1	-9.90019	-2.1603985747354697	5.048375007128378	0.7697103174641372	3.0295000000000005	298.455
1718	CC[N+]12C(C[C@H]3C[C@@H]1Cc1cc(COC)ccc13)C(CN)CS2=O	23	3	-9.55014	-1.9494141643452787	5.796873320680422	0.8471033661911396	2.0926	349.5200000000001
1719	O=S1CCC2C[C@H]3C[C@H](Cc4cc(Cl)ccc43)[N+]21	23	3	-7.43034	-1.7513479335072173	5.643154802435876	0.6707417723860689	2.7182000000000004	281.808
1720	CC[N+]12SCC(CN)C1C[C@H]1C[C@@H]2Cc2ccccc21	23	3	-9.28944	-2.0771819312905646	5.618924675136598	0.66902022202688	2.9307000000000016	289.46799999999996
1721	CC[N+]12C(C[C@H]3C[C@@H]1Cc1cc(C(F)(F)F)ccc13)C(CN)CS2=O	23	3	-10.0338	-2.00676	5.815796346610899	0.8102739541003802	2.9650000000000007	373.4640000000001
1722	OCc1ccc2c(c1)C[C@H]1C[C@@H]2CC2CCS[N+]21	23	3	-8.22961	-1.939737679173541	5.434059995991094	0.6208820160477597	2.5416000000000007	261.38999999999993
1723	CC[N+]12C(C[C@H]3C[C@@H]1Cc1cc(F)ccc13)C(CN)CS2=O	23	3	-10.0232	-2.1369534201755545	5.874498956346873	0.8470318840424975	2.0853	323.45700000000005
1724	CC1c2ccccc2[C@H]2CC(c3cccc(S(C)(=O)=O)c3)N[C@@H]1C2	23	1	-8.1647	-1.6666124085751512	4.426040836890644	0.9039729616340063	3.7841000000000022	341.47600000000006
1725	COc1ccc(C2(C)c3ccccc3[C@H]3CCN[C@@H]2C3)cc1	23	1	-7.39568	-1.5767642739368608	4.12149402479116	0.907819861567966	3.8504000000000023	293.41
1726	COc1ccc(C2[C@H]3NCC[C@@H]2c2ccccc2C3C)cc1	23	1	-8.4935	-1.810820284366377	4.1624513985715454	0.9019540881707933	4.041600000000003	293.41
1727	CC1c2ccccc2[C@@H]2C[C@H]1NCC2c1cccc(S(N)(=O)=O)c1	23	1	-7.53181	-1.5374242782993142	4.427989479424581	0.8812312570898315	2.6804000000000006	342.46400000000006
1728	CC1c2c(-c3ccc(S(C)(=O)=O)cc3)cccc2[C@H]2CCN[C@@H]1C2	23	1	-8.42919	-1.7206012037475449	4.154933533811617	0.9056205843416392	3.709800000000002	341.4760000000001
1729	CC1c2cc(CNS(C)(=O)=O)ccc2[C@H]2CCN(C)[C@@H]1C2	23	3	-8.10301	-1.7682217467611485	4.276283701166546	0.9293439139087746	2.0307000000000004	308.44700000000006
1730	NS(=O)(=O)c1ccccc1N1CC[C@H]2C[C@@H]1Cc1ccccc12	23	3	-6.79094	-1.4160088749967514	3.748828702127584	0.9216077109766617	2.6427000000000014	328.437
1731	CC1c2cc(C(F)(F)F)ccc2[C@H]2CCN(C)[C@@H]1C2	23	3	-7.84933	-1.8007598023422164	4.226446941010577	0.6877977001614114	4.000300000000003	269.31
1732	CC1c2ccccc2[C@H]2CCN(C)[C@@H]1C2	23	3	-7.74523	-1.9998097868364049	4.048694629431577	0.6234829526400182	2.9815000000000014	201.31299999999993
1733	CN1CC[C@H]2C[C@@H]1C(C)(C1CCCCC1)c1cc(CCN)ccc12	23	3	-9.58878	-1.9573015213170404	4.421990783467331	0.9010131167452311	4.217200000000003	326.5280000000001
1734	CC1c2cc(CO)ccc2[C@H]2CCN(C)[C@@H]1C2	23	3	-7.56463	-1.8346922652185955	4.2448473455988065	0.8023404992973084	2.4738000000000007	231.33899999999994
1735	CN1CC[C@H]2C[C@@H]1Cc1cc(N3Cc4ccccc4C3=O)ccc12	23	3	-8.04797	-1.642784997102228	3.92743122365326	0.8021998673759722	3.5809000000000024	318.4200000000001
1736	CCN1CC[C@H]2C[C@@H]1C(C)(CN)c1ccc(F)cc12	23	1	-8.74368	-2.005937763929353	4.577352439503377	0.8874857969248433	2.6236000000000006	262.37199999999996
1737	Cc1nccc(C2[C@@H]3CCN(C)[C@H]2C(C)(CN)c2ccc(F)cc23)n1	23	1	-8.36665	-1.67333	4.956298693770224	0.9132375327511977	2.72562	340.44599999999997
1738	CNCC1(C)c2ccc(F)cc2[C@H]2CCN(C)[C@@H]1C2	23	1	-8.57752	-1.9678180455894208	4.581817170998296	0.8806966376698744	2.494200000000001	262.37199999999996
1739	CCC1(CN)c2ccc(F)cc2[C@H]2CCN(C)[C@@H]1C2	23	1	-8.74952	-2.0072775518151573	4.611262454017165	0.8874857969248433	2.6236000000000015	262.37199999999996
1740	CCNCC1(C)c2ccc(F)cc2[C@H]2CCN(C)[C@@H]1C2	23	1	-8.65976	-1.9363812028833578	4.549262905303534	0.9129889961656424	2.8843000000000014	276.399
1741	CN1CC[C@H]2C[C@@H]1C(CN)(Cc1ccccn1)c1ccc(F)cc12	23	1	-9.40121	-1.9190139553958871	4.552459679788402	0.9434266618721786	2.851300000000001	325.43100000000004
1742	Cc1cc2c(cc1F)[C@H]1CCN(C)[C@H](C1)C2(C)CN	23	1	-8.64934	-1.9842946835960047	4.6683948700046605	0.842482681489254	2.5419199999999997	262.37199999999996
1743	CNCC1c2c(ccc3c2[C@H]2CCN[C@@H](C3)C2)CS1=O	23	3	-9.43118	-2.1088759588036465	5.540586185914158	0.8691547241560794	1.6010999999999997	290.43199999999996
1744	CNCC1c2c(ccc3c2[C@H]2CCN(C)[C@@H](C3)C2)CS1=O	23	3	-9.79054	-2.136470983071093	5.358488440663113	0.9061758979721308	1.9433	304.45899999999995
1745	CC1c2c(c(-c3ccsc3)cc3c2[C@H]2CCN(C)[C@@H](C3)C2)CS1=O	23	3	-7.95209	-1.6232135740573903	5.26145280816745	0.7502718894051197	4.472300000000005	357.5440000000001
1746	CCCNCC1SCc2ccc3c(c21)[C@H]1CCN(C)[C@@H](C3)C1	23	3	-9.81804	-2.0932131612080376	4.87838104402193	0.8526411284634928	3.708000000000003	316.51400000000007
1747	CCCNC1c2c(ccc3c2[C@H]2CCN(C(C)(C)C)[C@@H](C3)C2)CS1=O	23	3	-8.72495	-1.74499	5.3808989135504435	0.8885137474394865	3.849700000000003	360.56700000000006
1748	CCN1CC[C@H]2C[C@@H]1C(c1cccc(Cl)c1)c1ccccc12	23	2	-9.0345	-1.9261618719147624	3.945200034406545	0.7495827793111122	5.053400000000004	311.85600000000005
1749	CC(=O)Nc1ccc2c(c1)C[C@H]1C[C@@H]2CC2CCSN21	23	1	-7.68145	-1.7176244365765758	4.671609191775683	0.8056527560654652	3.1696000000000017	288.41599999999994
1750	Oc1ccc2c(c1)[C@H]1CC3CCSN3[C@@H](C2)C1	23	1	-7.90572	-1.9174187415622381	4.899404307137267	0.7130687053359293	2.916800000000001	247.36299999999997
1751	OCc1ccc2c(c1)C[C@H]1C[C@@H]2CC2CCSN21	23	1	-7.43122	-1.7515553514963653	4.853273929227669	0.7863245802849689	2.703500000000001	261.38999999999993
1752	Nc1cccc2c1C[C@H]1C[C@@H]2CC2CCSN21	23	1	-8.05434	-1.953464386155138	4.975065230214191	0.563610549925278	2.793400000000001	246.37899999999996
1753	Oc1cccc2c1[C@H]1CC3CCSN3[C@@H](C2)C1	23	1	-8.25329	-2.0017168487561166	4.982639076368036	0.7130687053359293	2.916800000000001	247.36299999999997
1754	CC(=O)Nc1ccc2c(c1)[C@H]1CC3CCSN3[C@@H](C2)C1	23	1	-7.11414	-1.5907700641450353	4.675326167903003	0.8056527560654653	3.1696000000000017	288.41600000000005
1755	CC1CS(=O)(=O)N2C1C[C@H]1C[C@@H]2C(F)c2ccccc21	23	3	-8.14423	-1.8211051904393112	5.234363439820191	0.7375858617705154	2.6069000000000013	295.379
1756	OCc1ccc2c(c1)C[C@H]1C[C@@H]2C(c2cccc(Br)c2)CN1	23	2	-8.51875	-1.8162036024543564	4.2235574863296215	0.8576157860187769	3.7268000000000026	358.279
1757	CCc1cc(C(N)=O)c(CC(F)(F)F)c2c1[C@H]1CCN(C)[C@@H](C2)C1	23	3	-9.68183	-1.9762952730308716	4.529165746053936	0.9185042004206989	3.186600000000002	340.3890000000001
1758	CCCc1ccc2c(c1CC(F)(F)F)C[C@H]1C[C@@H]2C(C)CN1C	23	3	-7.7224	-1.6102317111143543	4.599118201567248	0.7768239705060594	4.723800000000004	325.418
1759	CC1CN(C)[C@H]2Cc3cc(CO)ccc3[C@@H]1C2	23	3	-7.79682	-1.8910066119957818	4.182888691752653	0.8003530404885516	2.1588000000000003	231.33899999999997
1760	CCc1ccc(CCF)c2c1[C@@H]1C[C@H](C2)N(C)CC1C	23	3	-8.72566	-1.9511168908550813	4.727593949259576	0.8120030024855451	3.7409000000000026	275.411
1761	CCc1ccc(Cl)c2c1[C@H]1CCN(C)[C@@H](C2)C1	23	3	-7.92989	-1.9232808276193665	4.1364244795257745	0.7347150316265632	3.636300000000003	249.78499999999994
1762	CC1CN(C)[C@H]2Cc3c(CC(F)F)cccc3[C@@H]1C2	23	3	-8.82425	-2.0244217896073042	4.5042865469054085	0.7911115425368768	3.4741000000000026	265.347
1763	Cc1cc(CO)c(CC(F)(F)F)c2c1[C@@H]1C[C@H](C2)N(C)CC1C	23	3	-9.45226	-1.9709324554151257	4.805886758816451	0.8975092006642503	3.572020000000003	327.39000000000004
1764	CC1(c2ccc(=O)[nH]c2)c2ccccc2[C@H]2CCN[C@@H]1C2	24	2	-7.34566	-1.6029544275909198	4.549033794657002	0.8428807518236093	2.5301	280.37100000000004
1765	CNCCCC1(C)c2ccccc2[C@H]2CCN[C@@H]1C2	24	2	-9.39603	-2.155597117919814	4.566703535954096	0.8115728218096493	2.793100000000001	258.40900000000005
1766	NCCC(c1ccc(Cl)cc1)C1c2ccccc2[C@H]2CCN[C@@H]1C2	24	2	-9.97156	-2.0354361616289194	4.4846442176275545	0.8649925292195433	4.405400000000004	340.89800000000014
1767	CC1(CCCN)c2cccc(F)c2[C@H]2CCN[C@@H]1C2	24	2	-9.47483	-2.1736750777488147	4.717958873949433	0.8786354185222144	2.671500000000001	262.372
1768	CC1(Cc2cccc(Cl)c2)c2ccccc2[C@H]2CCN[C@@H]1C2	24	2	-8.34955	-1.7801300412469871	4.255756284406546	0.8481436869289134	4.689600000000004	311.85600000000005
1769	NCCCC1c2ccccc2[C@H]2CCN[C@@H]1C2	24	2	-9.47227	-2.2973629249629055	4.293967384060345	0.8362817669651418	2.3583000000000007	230.35499999999996
1770	CCC1(CN2Cc3ccccc3C2=O)c2ccccc2[C@H]2CCN[C@@H]1C2	24	2	-10.0591	-1.9727518149685073	4.478570728930412	0.915731078757042	3.8396000000000026	346.4740000000001
1771	CCCc1cccc2c1C[C@H]1C[C@@H]2CCN1	24	2	-7.18185	-1.7954625	4.113418791200491	0.7993225125520802	3.030800000000001	215.33999999999995
1772	Oc1cccc(CCCC2c3ccccc3[C@H]3CCN[C@@H]2C3)c1	24	2	-7.98461	-1.6649062756242599	4.121065842161949	0.8799978874888751	4.347900000000004	307.437
1773	Fc1ccc(C2[C@@H]3Cc4ccccc4[C@H]2CCN3)cc1	24	2	-8.60488	-1.9241096618228388	3.849307559801579	0.831975877861378	3.6111000000000013	267.347
1774	CN1CCN(CC2[C@@H]3Cc4ccccc4[C@H]2CCN3)CC1	24	2	-8.08957	-1.765288898316377	4.166201772527888	0.8893527035641038	1.5517999999999992	285.43500000000006
1775	NS(=O)(=O)c1ccc(C2[C@@H]3Cc4ccccc4[C@H]2CCN3)cc1	24	2	-8.53871	-1.780444112453285	3.9683711486201956	0.8868118533001019	2.1193999999999997	328.43700000000007
1776	c1csc(C2[C@@H]3Cc4ccccc4[C@H]2CCN3)c1	24	2	-8.02775	-1.8921588208901023	4.111227920519396	0.8216836606528729	3.533500000000001	255.386
1777	Cc1cc(CN)c(-c2cccc(Cl)c2)c2c1[C@H]1CCN(C)[C@@H](C2)C1	24	3	-8.80127	-1.796551715705442	4.176194830634515	0.8712017739976178	4.508020000000003	340.8980000000002
1778	CNCc1cc2c(c(C)c1C(F)(F)F)[C@H]1CCN(C)[C@@H](C2)C1	24	3	-9.06794	-1.933291303869694	4.487207601025822	0.8994242518131615	3.467120000000002	312.379
1779	Cc1cc(CN)c(C)c2c1[C@H]1CCN(C)[C@@H](C2)C1	24	3	-8.91595	-2.1015095685734	4.3851699775232875	0.8221705890356764	2.4960400000000007	244.38199999999998
1780	CS(=O)(=O)N1CC[C@H]2C[C@@H]1Cc1cc(CCN)ccc12	24	3	-8.08346	-1.807516605340045	4.073779324944789	0.9123741973158539	1.2515000000000005	294.42
1781	NS(=O)(=O)c1cccc(-c2ccc3c(c2)[C@H]2CCN[C@@H](C3)C2)c1	24	3	-7.20735	-1.502836362154258	3.9519580727569545	0.888958036182634	2.3927000000000005	328.43700000000007
1782	CS(=O)(=O)N1CC[C@H]2C[C@@H]1Cc1cccc(Cl)c12	24	3	-6.77748	-1.5974673557854009	4.052734900600211	0.7945254214183868	2.4037000000000006	285.79600000000005
1783	CNCc1ccc2c(c1)C[C@H]1C[C@@H]2CCN1S(C)(=O)=O	24	3	-8.31076	-1.8583424304686151	4.054797731538196	0.918226185457558	1.4697	294.42
1784	O=S(=O)(Nc1ccc2c(c1)C[C@H]1C[C@@H]2CCN1)c1ccccc1	24	3	-6.23095	-1.2992428882689302	3.7997313532078474	0.9107225092376813	2.879100000000001	328.437
1785	CNCc1ccc2c(c1)C[C@H]1C[C@@H]2CCN1	24	3	-8.60814	-2.152035	4.122854797747136	0.7874492058043009	1.7976999999999999	216.32799999999995
1786	CNC1SCc2ccc3c(c21)[C@H]1CCN(C)[C@@H](C3)C1	24	3	-8.18284	-1.8772722437453875	5.030997801688362	0.8475289663489325	2.885300000000001	274.43300000000005
1787	NCCC1SCc2ccc3c(c21)[C@@H]1C[C@H](C3)NCC1c1ccccc1	24	3	-10.4086	-2.08172	5.0007748921664215	0.874803916413475	4.108700000000003	350.53100000000006
1788	CCCNCC1SCc2ccc3c(c21)[C@H]1CCN(CC)[C@@H](C3)C1	24	3	-9.71268	-2.025233779123869	4.882684414458835	0.8184531578738424	4.098100000000003	330.5410000000001
1789	CCN1CC[C@H]2C[C@@H]1Cc1ccc3c(c12)C(C)SC3	24	3	-8.03268	-1.8428231771473838	4.81494996952053	0.7570369023024985	4.118400000000004	273.44500000000005
1790	CCN1CC[C@H]2C[C@@H]1C(C(C)(C)O)c1ccc3c(c12)C(CN)SC3	24	3	-8.91953	-1.8206914371205702	5.351628049020042	0.8809278503452243	3.369200000000001	346.54000000000013
1791	CCNCC1SCc2cc(C(C)C)c3c(c21)[C@H]1CCN(CC)[C@@H](C3)C1	24	3	-9.22672	-1.845344	5.088868606110406	0.8112991397202624	4.831400000000005	358.59500000000025
1792	N#Cc1cccnc1CC1SCc2ccc3c(c21)[C@H]1CCN[C@@H](C3)C1	24	3	-9.13297	-1.826594	5.094443356483748	0.8956552887807725	3.875580000000003	347.48700000000014
1793	NCCC1CS[N+]2C1C[C@H]1C[C@@H]2Cc2ccccc21	24	2	-9.66651	-2.217649485617124	5.52541376375546	0.663918602325657	2.624200000000001	274.433
1794	CNCC1CS[N+]2C1C[C@H]1C[C@@H]2Cc2ccccc21	24	2	-9.42569	-2.162401588586415	5.483845631887328	0.6594457483801568	2.4948000000000006	274.433
1795	CCCc1cccc2c1[C@H]1CC3C(CN)CS[N+]3[C@@H](C2)C1	24	2	-9.1332	-1.9930276351033658	5.562990155669418	0.6867366705436773	3.186600000000001	302.487
1796	CC1CS[N+]2C1C[C@H]1C[C@@H]2Cc2ccccc21	24	2	-7.70784	-1.8694257920800488	5.473983709763807	0.5018022599336448	3.295300000000002	245.391
1797	CN1CC[C@H]2C[C@@H]1Cc1c2ccc(CO)c1S(C)(=O)=O	24	3	-8.38431	-1.874788710443126	4.314817172097635	0.8937479904843703	1.3163	295.40400000000005
1798	CN1CC[C@H]2C[C@@H]1Cc1c2ccc(-c2ccccc2)c1S(C)(=O)=O	24	3	-7.93806	-1.6203497122997863	3.958677862308722	0.8389905910763823	3.4910000000000023	341.4760000000001
1799	CN1CC[C@H]2C[C@@H]1Cc1cc(Br)ccc12	24	3	-6.51528	-1.6822380623918838	3.9366223894766126	0.6967520180578541	3.1830000000000025	266.182
1800	CCS(=O)(=O)c1c(Cl)ccc2c1C[C@H]1C[C@@H]2CCN1C	24	3	-8.27933	-1.8513144688153333	4.229336053216517	0.8422877501471514	2.8675000000000015	313.8500000000001
1801	Cc1cccc2c1C[C@H]1C[C@@H]2CC(c2ccccc2S(N)(=O)=O)N1	24	3	-7.03907	-1.4368441469777322	4.388438737431526	0.8813483861819509	2.7754199999999996	342.46400000000006
1802	CCN1CC(C)[C@H]2C[C@@H]1Cc1cc(O)ccc12	24	1	-8.40159	-2.037684881949005	4.2473569609834225	0.8030656969321438	2.762200000000001	231.33899999999997
1803	CC1(c2ccccc2O)CN[C@H]2Cc3ccccc3[C@@H]1C2	24	1	-7.61632	-1.6620172817621937	4.32953820827617	0.8387672843594464	3.351700000000002	279.38300000000004
1804	CCN1CC(C)[C@H]2C[C@@H]1Cc1c(C(=O)O)cccc12	24	1	-8.51197	-1.9527798442342055	4.254567243567238	0.8875003194217724	2.7548000000000004	259.349
1805	CCN1CC(C)[C@H]2C[C@@H]1Cc1cccc(P(=O)(O)O)c12	24	1	-6.85672	-1.5332092022682358	4.752504933275561	0.8176630711377063	1.8596000000000004	295.31899999999996
1806	O=S(=O)(c1ccccc1)N1CCC(=C2SCc3ccc4c(c32)[C@H]2CCN[C@@H](C4)C2)C1	24	3	-6.92628	-1.2645599318656273	4.627873626227606	0.7659896637497311	4.130800000000003	438.6180000000002
1807	CCN1CC[C@@H]2c3c(ccc4c3C(=C3CCNC3)SC4)C[C@H]1C2F	24	3	-9.75899	-1.9920454920769677	5.237152990825191	0.8360134704911029	3.709800000000002	344.499
1808	CN1CCC(=C2SCc3ccc4c(c32)[C@H]2CCN[C@@H](C4)C2)C1	24	3	-9.44476	-2.013629597806815	4.94342789688381	0.7905421625550509	3.3717000000000015	312.4820000000001
1809	CCc1ccc2c(c1)[C@H]1CC3C(CN)CS(=O)[N+]3(C)[C@@H](C2)C1	24	1	-9.04551	-1.9285092118018377	5.753470172227766	0.8486590026536158	2.1185	319.494
1810	C[N+]12C(C[C@H]3C[C@@H]1Cc1cc(C(F)(F)F)ccc13)C(CN)CS2=O	24	1	-9.74676	-1.989549053780781	5.757162316978242	0.7834806755950102	2.5749000000000004	359.4370000000001
1811	CSN1CC[C@H]2C[C@@H]1Cc1c(Cl)ccc(P(=O)(O)O)c12	24	1	-6.45933	-1.4443500969103715	4.978735214055678	0.6430808816192347	2.525100000000002	333.77700000000004
1812	O=S1Cc2c(N3CCCC3)cc3c(c2C1)[C@H]1CCN[C@@H](C3)C1	24	2	-7.47323	-1.5932979894902386	4.9584034256787355	0.8635835259959646	2.4408000000000003	316.47
1813	CNCC1c2c(cc(-c3ccccc3)c3c2[C@H]2CCN(C)[C@@H](C3)C2)CS1=O	24	2	-8.63075	-1.660988611936121	5.082340486210978	0.8828514940500617	3.6103000000000023	380.5570000000002
1814	CNC(C1c2c(ccc3c2[C@H]2CCN[C@@H](C3)C2)CS1=O)N1CCCCC1	24	2	-9.49872	-1.8628522551597717	5.612607816367833	0.8540732386911121	2.4131	373.5660000000002
1815	CNCC1c2c(cc(Cl)c3c2[C@H]2CCN[C@@H](C3)C2)CS1=O	24	2	-8.57423	-1.8710503809981531	5.670703056047729	0.8764777852298921	2.2545	324.87700000000007
1816	CCN(C)CC1SCc2ccc3c(c21)[C@H]1CCN[C@@H](C3)C1	24	2	-9.16743	-2.0004972334861435	5.1270743999533455	0.9219289775291742	3.3179000000000016	302.487
1817	CN(C)CC1c2c(ccc3c2[C@H]2CCN[C@@H](C3)C2)CS1=O	24	2	-9.36456	-2.043514526188365	5.477353056047728	0.9061758979721308	1.9433	304.45899999999995
1818	NC(c1ccc2c(c1)OCO2)C1c2c(ccc3c2[C@H]2CCN[C@@H](C3)C2)CS1=O	24	2	-9.40416	-1.7772191892472269	5.394298555481124	0.8166570885142608	2.8104000000000013	396.51200000000017
1819	CS(=O)(=O)N1CC[C@H]2C[C@@H]1Cc1ccc3c(c12)CS(=O)C3	24	2	-7.29713	-1.5923643133777672	4.949538122782336	0.7863962977035581	1.5126000000000004	325.4550000000001
1820	CC1c2ccccc2[C@@H]2C[C@H]1NCC2c1ccc(S(C)(=O)=O)cc1	24	1	-8.3316	-1.7006807284143606	4.3155688911892875	0.9100887857057418	3.4365000000000023	341.47600000000006
1821	CC1c2ccccc2[C@H]2CC(c3ccccc3S(N)(=O)=O)N[C@@H]1C2	24	1	-7.55808	-1.5427866195945572	4.496232692094264	0.881004540802132	3.0280000000000005	342.46400000000006
1822	CC1c2cc(-c3cccc(S(N)(=O)=O)c3)ccc2[C@H]2CCN[C@@H]1C2	24	1	-7.32215	-1.4946276100099873	4.1933790089247385	0.8812098822187573	2.9537000000000004	342.4640000000001
1823	CC1c2ccccc2[C@H]2CCN[C@@H]1C2c1ccccc1Br	24	1	-8.11033	-1.769819101717676	4.374658755921624	0.7852953488769364	4.795500000000004	342.28
1824	CC1c2ccccc2[C@H]2CCN[C@@H]1C2c1cccc(S(C)(=O)=O)c1	24	1	-9.36007	-1.9106162880610453	4.390613008836347	0.9100887857057418	3.4365000000000023	341.47600000000006
1825	CC1(c2cccc(S(N)(=O)=O)c2)c2ccccc2[C@H]2CCN[C@@H]1C2	24	1	-7.82848	-1.5979817884652714	4.349182855078586	0.8806152811584292	2.489200000000001	342.4640000000001
1826	CC1c2ccccc2[C@H]2CC(c3ccc(C#N)cc3)N[C@@H]1C2	24	1	-8.30735	-1.7711329710167802	4.388091783186931	0.8510863467407185	4.252280000000004	288.394
1827	CCNCc1ccc2c(c1)C(C)[C@H]1C[C@@H]2CCN1C	24	2	-8.98041	-2.060247350608531	4.194933232923793	0.8960268786931961	3.091000000000002	258.40899999999993
1828	CC1c2c(ccc(CCCN)c2C(C)(C)C)[C@H]2CCN(C)[C@@H]1C2	24	2	-9.03338	-1.8835899376548981	4.589830289479336	0.907021602812161	4.170300000000004	314.51700000000005
1829	CC1c2cc(CN)ccc2[C@H]2CC[N+](C)(C)[C@@H]1C2	24	2	-9.46019	-2.2297881667710553	4.796523612827087	0.756194441342603	2.5848000000000013	245.38999999999996
1830	CNCCc1ccc2c(c1)C(C)[C@H]1C[C@@H]2CCN1N	24	2	-8.11766	-1.8623189262117044	4.465979386769947	0.8157259835287809	1.9873	259.397
1831	CC1c2cc(CC3CCC3)ccc2[C@H]2CCN[C@@H]1C2	24	2	-8.11011	-1.8605868374209817	4.309243116373676	0.8425352553651049	3.981900000000002	255.40499999999997
1832	CNC(=O)N1CC[C@H]2C[C@@H]1C(C)c1cc3c(cc12)NCC3	24	2	-6.21856	-1.3570010435059328	4.645921499575035	0.7694759938514154	2.6591000000000005	285.3910000000001
1833	CC(C)c1cc(F)cc2c1C(C)(CN)[C@H]1C[C@@H]2CCN1C	24	1	-9.02163	-1.968681065089736	4.724033847753173	0.9047363023494338	3.356900000000002	290.426
1834	CN1CC[C@H]2C[C@@H]1C(C)(CCN)c1ccc(F)cc12	24	1	-8.84865	-2.030019533513746	4.594827330649966	0.8874857969248433	2.6236000000000006	262.37199999999996
1835	CN1CC[C@H]2C[C@@H]1C(C)(CN)c1cc(-c3ccccc3)c(F)cc12	24	1	-8.61126	-1.7577660868699225	4.360465434264106	0.9076072009671267	3.900500000000002	324.44300000000004
1836	CN1CC[C@H]2C[C@@H]1C(C)(CN)c1ccc(S(C)(=O)=O)cc12	24	1	-9.03997	-1.972683181196664	4.573897815364508	0.899094159893494	1.4979	308.44700000000006
1837	Cc1c(F)ccc2c1[C@H]1CCN(C)[C@H](C1)C2(C)CN	24	1	-8.81462	-2.0222125160901308	4.741726230951405	0.842482681489254	2.5419199999999997	262.37199999999996
1838	CC(C)c1cc2c(cc1F)[C@H]1CCN(C)[C@H](C1)C2(C)CN	24	1	-9.15079	-1.996866087792617	4.730626560303779	0.9047363023494338	3.3569000000000013	290.426
1839	c1ccc2c(c1)C[C@H]1C[C@@H]2CC23CNCC2CS[N+]13	24	3	-8.90831	-2.043706476196464	6.179099425767936	0.5764961325615969	2.2488	272.417
1840	CN1CC2CS(=O)[N+]3[C@H]4Cc5ccccc5[C@H](C4)CC23C1	24	3	-9.34999	-2.0403350915276266	6.280629176349548	0.6806585212990263	1.6065	302.44300000000015
1841	CN1CC[C@H]2C[C@@H]1Cc1cc(C(C)(C)C)c3c(c12)C(C1CCNC1)S(=O)C3	24	1	-7.44462	-1.4327177870048238	5.534175341373773	0.7998626933892532	3.6309000000000022	386.60500000000013
1842	CCc1cc2c(c3c1C[C@H]1C[C@@H]3CCN1C)C(C1CCNC1)S(=O)C2	24	1	-10.0159	-2.00318	5.575778550935066	0.8822392219333551	2.8958000000000004	358.5510000000001
1843	CN1CC[C@H]2C[C@@H]1Cc1c(-c3ccccc3)cc3c(c12)C(C1CCNC1)S(=O)C3	24	1	-9.2257	-1.7131694814200273	5.237219792840735	0.8181729720304435	4.000400000000003	406.5950000000002
1844	CCN1CC[C@H]2C[C@@H]1Cc1ccc3c(c12)C(C1CCNC1)S(=O)C3	24	1	-10.4444	-2.1319542224603856	5.451149019847343	0.8952681980623356	2.7235000000000005	344.52400000000006
1845	CN1CC[C@H]2C[C@@H]1Cc1c(C(F)(F)F)cc3c(c12)C(C1CCNC1)S(=O)C3	24	1	-9.72667	-1.8718985142728857	5.617999228013448	0.7875165429857699	3.3522000000000016	398.49400000000014
1846	CN1CC[C@H]2C[C@@H]1Cc1ccc3c(c12)C(c1ccccc1)(C1CCNC1)S(=O)C3	24	1	-8.93254	-1.658731036080043	5.2678230507592865	0.8280470908534026	3.5359000000000025	406.5950000000002
1847	CN1CC[C@H]2C[C@@H]1Cc1ccc3c(c12)C(N1Cc2ccccc2C1)S(=O)C3	24	1	-8.52235	-1.6401270222094022	5.056064005048517	0.7560048478159829	3.697200000000003	378.5410000000001
1848	CCCc1cc(O)cc(C2c3ccccc3[C@H]3CCN(CC)[C@@H]2C3)c1	24	1	-7.64096	-1.528192	4.186644499934893	0.8441505691781024	5.058100000000005	335.4910000000001
1849	CCCN1CC[C@H]2C[C@@H]1C(c1cccc(O)c1)c1ccccc12	24	1	-8.56924	-1.7868100575144477	4.009384758890522	0.9024773914378483	4.495700000000004	307.437
1850	CCCc1cccc2c1[C@H]1CCN(CC)[C@H](C1)C2c1cccc(O)c1	24	1	-7.47522	-1.495044	4.264206038396431	0.8441505691781023	5.058100000000006	335.491
1851	CCCc1ccc2c(c1CO)C[C@H]1C[C@@H]2CC2C(CN)CS(=O)(=O)N21	24	1	-8.45426	-1.690852	5.202259792671322	0.8484728544303669	1.5224000000000002	364.5110000000001
1852	CCNCC1CS(=O)(=O)N2C1C[C@H]1C[C@@H]2Cc2c(CO)cccc21	24	1	-9.60525	-1.9606634459890102	5.0918249997865725	0.8566841765105542	1.2207000000000008	350.4840000000001
1853	NCC1CS(=O)(=O)N2C1C[C@H]1C[C@@H]2Cc2c1cccc2C(F)(F)F	24	1	-9.40246	-1.9192691105774269	5.100817903941242	0.8342147970923787	2.096400000000001	360.40099999999995
1854	CCCC1(C)c2ccccc2[C@H]2CCN[C@@H]1C2	25	3	-8.26152	-2.0037129169501657	4.496540457843706	0.8168616605535592	3.593600000000002	229.36699999999996
1855	CNCCCC1(C)c2ccccc2[C@H]2CCN(C)[C@@H]1C2	25	3	-9.01746	-2.016365354438525	4.433331123927015	0.8472072061610827	3.1353000000000018	272.43600000000004
1856	CS(=O)(=O)c1cccc(C2[C@@H]3Cc4ccccc4[C@H]2CCN3)c1	25	2	-7.92028	-1.6514925433679681	4.048441777990824	0.9224310274019375	2.8755000000000006	327.4490000000001
1857	CC(C)(C)c1cccc2c1[C@H]1CCN[C@@H](C2)C1N1CCNCC1	25	2	-7.67657	-1.6006754955181186	4.620531288480336	0.8326795905790221	2.2595	313.4890000000001
1858	Cc1cc(CO)cc2c1[C@H]1CCN(C)[C@@H](C2)C1	25	2	-6.66709	-1.6170068403234852	4.107278325679621	0.8008486384443936	2.2212199999999998	231.33899999999994
1859	CN1CC[C@H]2C[C@@H]1Cc1cc(CNS(=O)(=O)c3ccccc3)c(Cl)cc12	25	2	-7.28229	-1.4281745697554462	3.905612880911873	0.8679669766402981	3.5524000000000022	390.9360000000001
1860	Cc1cc(CN)c(C(C)(C)C)c2c1[C@H]1CCN(C)[C@@H](C2)C1	25	2	-8.92637	-1.9478936288658555	4.49699316791496	0.8561020088230343	3.485120000000003	286.4630000000001
1861	CNCc1cc2c(cc1Cl)[C@H]1CCN(C)[C@@H](C2)C1	25	2	-8.82589	-2.0802822230021794	4.134335823677134	0.8837788647502273	2.7933000000000012	264.79999999999995
1862	Cc1cc(C)c2c(c1)C[C@H]1C[C@@H]2CCN1c1ccc(C(=O)O)cc1	25	2	-6.42798	-1.3121059230679513	3.8074106677385853	0.8957812008830925	4.310340000000003	321.42
1863	Cc1c(S(C)(=O)=O)cc2c(c1C)[C@H]1CCN(C)[C@@H](C2)C1	25	2	-7.44794	-1.6654100132339782	4.2910054238458875	0.7979112862286282	2.4408400000000006	293.432
1864	CN1CC[C@H]2C[C@@H]1Cc1cc(N3CCc4ccccc4C3)c(CO)cc12	25	2	-8.51392	-1.669717085275688	4.109165474193413	0.9001129777369432	3.475500000000003	348.4900000000001
1865	Cc1cc(CN(C)S(C)(=O)=O)cc2c1[C@H]1CCN(C)[C@@H](C2)C1	25	2	-7.92992	-1.6906646246426822	4.207692985641207	0.8557529050703864	2.12032	322.4740000000001
1866	Cc1ccc2c(c1)C[C@H]1C[C@@H]2CCN1	25	3	-7.00763	-1.8728678966627625	4.061156330469289	0.657303488525301	2.3867200000000004	187.28599999999997
1867	O=S(=O)(c1ccccc1)c1cccc2c1[C@H]1CCN[C@@H](C2)C1	25	3	-7.63788	-1.6284014874381898	3.9632329375642836	0.9270848385186969	2.911100000000001	313.422
1868	CCc1cccc2c1[C@H]1CCN[C@@H](C2)C1	25	3	-7.80784	-2.0159756193234744	4.182443726279345	0.7362592875876554	2.6407000000000007	201.31299999999993
1869	CCN1CC[C@H]2C[C@@H]1Cc1ccc3c(c12)C(c1ccc(F)c(Cl)c1)SC3	25	3	-9.06313	-1.7774260278549299	4.637010907068065	0.6269147334498504	5.939300000000005	387.95100000000014
1870	CCc1cc2c(c3c1CSC3CN)[C@H]1CCN(C)[C@@H](C2)C1	25	3	-8.8058	-1.9215830978401016	5.062843038036574	0.9092604307042085	3.2295000000000016	302.4870000000001
1871	Fc1cccc(C2CN[C@H]3Cc4ccc5c(c4[C@@H]2C3)CSC5)c1	25	3	-8.21774	-1.7135172409733856	4.644723308225296	0.8360158976077895	4.357900000000003	325.45200000000006
1872	CCN1CC[C@H]2C[C@@H]1Cc1ccc3c(c12)C(C(C)(C)C)SC3	25	3	-8.14323	-1.7361424694484977	4.963192923674535	0.705290094703714	5.144600000000005	315.52600000000007
1873	Clc1ccc(C2CN[C@H]3Cc4ccc5c(c4[C@@H]2C3)CSC5)cc1	25	3	-7.91172	-1.6497076599836396	4.581902493745659	0.7935776291547629	4.872200000000004	341.90700000000004
1874	CCN1CC[C@H]2C[C@@H]1Cc1ccc3c(c12)C(C(C)C)SC3	25	3	-8.41926	-1.8372331545482812	4.9329730380365735	0.7749383595572614	4.754500000000005	301.499
1875	CCCN1CC[C@H]2C[C@@H]1Cc1ccc3c(c12)CSC3	25	3	-7.47425	-1.714710548882046	4.436586099451494	0.8025126383628962	3.9475000000000033	273.445
1876	NC1CS[N+]2C1C[C@H]1C[C@@H]2Cc2ccccc21	25	3	-8.53678	-2.0704732730976665	5.541450478994577	0.5605979167492676	1.9864999999999995	246.379
1877	CN1CCN(C2CS[N+]3C2C[C@H]2C[C@@H]3Cc3ccccc32)CC1	25	3	-8.23887	-1.7179231505424117	5.21695187827265	0.5792495336623101	2.2752	329.5130000000001
1878	c1ccc2c(c1)C[C@H]1C[C@@H]2CC2CCS[N+]21	25	3	-7.52933	-1.8823325	5.362788854491197	0.4910049808517453	3.0493000000000015	231.36399999999998
1879	COc1ccc(C2CC3C[C@H]4C[C@H](Cc5ccccc54)[N+]3S2)cc1	25	3	-8.7261	-1.7812077037083578	4.970695674058447	0.5775479193757438	4.799200000000004	337.488
1880	CN1CC[C@H]2C[C@@H]1Cc1c(S(C)(=O)=O)ccc(O)c12	25	3	-7.89149	-1.8104319696821993	4.24089448913873	0.8479013210784927	1.5295999999999998	281.377
1881	Nc1ccc2c(c1)C[C@H]1C[C@@H]2CCN1	25	3	-7.17496	-1.9175887202719684	4.216253516210378	0.6076176149032617	1.6605	188.27399999999997
1882	CCNCc1ccc2c(c1S(C)(=O)=O)C[C@H]1C[C@@H]2CCN1	25	3	-9.1732	-2.0017563507128053	4.476988007687142	0.8867562653826669	1.5913	308.447
1883	Cc1cccc2c1C[C@H]1C[C@@H]2CCN1C	25	3	-8.62027	-2.2257441433207603	3.886818096095576	0.623598553499781	2.7289200000000013	201.31299999999996
1884	CCCc1ccc2c(c1S(C)(=O)=O)C[C@H]1C[C@@H]2CCN1	25	3	-7.1133	-1.5905822344349252	4.405085643626107	0.930813333738988	2.4343000000000004	293.432
1885	CN1CC[C@H]2C[C@@H]1Cc1c2cccc1C(C)(C)C	25	3	-8.3854	-1.976457734320559	3.9980315159848265	0.6710728275333442	3.7180000000000026	243.39399999999998
1886	CC[N+]1(C)CC[C@H]2C[C@@H]1C(C)c1cc(CN)ccc12	25	1	-9.78371	-2.2445370096267534	5.037696056933981	0.8119365710954131	2.9749000000000008	259.417
1887	CCC1c2cc(CN)ccc2[C@H]2CC[N+](C)(C)[C@@H]1C2	25	1	-9.30062	-2.1337085627512242	4.8038990287631735	0.8119365710954131	2.9749000000000017	259.41700000000003
1888	CC1c2cc(CN)cc(C(C)(C)C)c2[C@H]2CC[N+](C)(C)[C@@H]1C2	25	1	-8.48289	-1.808558224765844	4.996786047281382	0.7826908206713256	3.8823000000000034	301.49800000000005
1889	CC1c2cc(CN)c(S(C)(=O)=O)cc2[C@H]2CC[N+](C)(C)[C@@H]1C2	25	1	-8.1695	-1.7417432522671592	5.0107518882201045	0.8468321153724354	1.9883000000000002	323.4820000000001
1890	CC1c2cc(CN)cc(-c3ccccc3)c2[C@H]2CC[N+](C)(C)[C@@H]1C2	25	1	-9.13656	-1.864992500360256	4.63769190485234	0.8221896333346845	4.251800000000004	321.4880000000001
1891	CC1c2cc(CN)cc(S(C)(=O)=O)c2[C@H]2CC[N+](C)(C)[C@@H]1C2	25	1	-8.3723	-1.784980357544077	5.064782396694682	0.8468321153724354	1.9883000000000002	323.482
1892	CCN1CC(C)[C@H]2C[C@@H]1Cc1c(NC(C)=O)cccc12	25	1	-8.5207	-1.9052864415882456	4.216443399809029	0.8972882931016872	3.0150000000000015	272.392
1893	C[N+]12C(C[C@H]3C[C@@H]1Cc1ccc(C(=O)O)cc13)C(CN)CS2=O	25	1	-9.21522	-1.9215061987070368	5.6951797099131065	0.7974084522541663	1.2543000000000002	335.4490000000001
1894	C[N+]12C(C[C@H]3C[C@@H]1Cc1ccc(F)cc13)C(CN)CS2=O	25	1	-9.55549	-2.085178867971123	5.808808015487479	0.8024601585694393	1.6952000000000003	309.43000000000006
1895	Cc1csc(C2C(F)N[C@H]3Cc4ccccc4[C@@H]2C3)n1	25	3	-8.11445	-1.8144461800023166	4.82923287026429	0.8120110885427184	3.5325200000000017	288.391
1896	CSN1CC[C@H]2C[C@@H]1Cc1c2cc(O)cc1C(C)(C)C	25	3	-8.20047	-1.83368083674477	4.695473116153579	0.7889601040305996	4.071800000000003	291.46000000000004
1897	CSN1CC[C@H]2C[C@@H]1Cc1c2cccc1S(C)(=O)=O	25	3	-8.01112	-1.8378769739251346	4.518275001587094	0.7860110795362892	2.472200000000001	297.44500000000005
1898	CS(=O)(=O)c1ccc(F)cc1C1CN[C@H]2Cc3ccccc3[C@@H]1C2	25	3	-8.61224	-1.7579661285322499	4.267903895802568	0.8513095683144387	3.0146000000000015	345.4390000000001
1899	CSN1CC[C@H]2C[C@@H]1Cc1c(Cl)ccc(C(C)(C)C)c12	25	3	-8.19121	-1.8316102377976051	4.655296612657076	0.6701140706002822	5.019600000000005	309.90600000000006
1900	CSN1CC[C@H]2C[C@@H]1Cc1c(Br)cccc12	25	3	-8.13086	-2.032715	4.5414474683512775	0.7249232471862185	3.8312000000000026	298.249
1901	Fc1ccccc1C1CN[C@H]2Cc3ccccc3[C@@H]1C2	25	3	-8.07825	-1.8063516139237676	3.9833406758380834	0.831975877861378	3.611100000000002	267.34700000000004
1902	CSN1CC[C@H]2C[C@@H]1Cc1c2cccc1N1CCCCC1	25	3	-8.15633	-1.779857124668532	4.273851114891581	0.7607835638124492	4.059000000000004	302.48700000000014
1903	CSN1CC[C@H]2C[C@@H]1Cc1cccc(S(=O)(=O)c3ccccc3)c12	25	3	-7.83956	-1.600243483994441	4.22444885384915	0.7790862480420973	3.901500000000003	359.5160000000001
1904	NC(c1cccnc1)C1c2c(ccc3c2[C@H]2CCN[C@@H](C3)C2)CS1=O	25	1	-8.33551	-1.6671019999999999	5.47304920425435	0.8703060648388182	2.476700000000001	353.4910000000001
1905	NC(c1cccc(Br)c1)C1c2c(ccc3c2[C@H]2CCN[C@@H](C3)C2)CS1=O	25	1	-8.50702	-1.6683638839432346	5.401598188837468	0.7599064659335648	3.8442000000000025	431.3990000000003
1906	CNC(c1ccc(Br)cc1)C1c2c(ccc3c2[C@H]2CCN[C@@H](C3)C2)CS1=O	25	1	-8.83437	-1.700175299206918	5.3626068268923035	0.7476212011564818	4.104900000000002	445.4260000000003
1907	CCN(C)CC1c2c(ccc3c2[C@H]2CCN[C@@H](C3)C2)CS1=O	25	1	-9.28373	-1.9792978864520712	5.489080485110009	0.9282692646205494	2.3334	318.48600000000005
1908	N#Cc1cccc(C(N)C2c3c(ccc4c3[C@H]3CCN[C@@H](C4)C3)CS2=O)c1	25	1	-8.79834	-1.6932413224739504	5.436823986655617	0.8433270174273294	2.953380000000001	377.5130000000001
1909	O=S1Cc2c(N3CCc4ccccc4C3)cc3c(c2C1)[C@H]1CCN[C@@H](C3)C1	25	1	-7.69662	-1.4812152096167526	4.852400187134732	0.8254401621999854	3.4033000000000015	378.5410000000002
1910	CC(C)C(N)C1c2c(ccc3c2[C@H]2CCN[C@@H](C3)C2)CS1=O	25	1	-9.54358	-2.034698092597077	5.68231431958786	0.8800251020966406	2.365	318.48600000000005
1911	CN(CC1c2c(ccc3c2[C@H]2CCN[C@@H](C3)C2)CS1=O)S(C)(=O)=O	25	1	-7.66806	-1.5652361930871648	5.469221160386288	0.8726354511141775	1.2731000000000001	368.52400000000006
1912	CCN1CC[C@H]2C[C@@H]1Cc1ccc3c(c12)C(CNC)S(=O)C3	25	1	-10.112	-2.155885643787933	5.343091474120996	0.9282692646205494	2.3334	318.48600000000005
1913	NS(=O)(=O)c1ccc(Cc2cccc3c2C[C@H]2C[C@@H]3CCN2)cc1	25	3	-7.54816	-1.5407617080738563	3.988357883949485	0.89901713172689	2.3165000000000004	342.46400000000006
1914	CC1c2ccccc2[C@H]2CCN(c3ccccc3N)[C@@H]1C2	25	3	-7.26391	-1.5851151150641274	3.9809556105460313	0.7943954964977705	4.138500000000002	278.399
1915	CC1c2cccc(CO)c2[C@H]2CCN(S(C)(=O)=O)[C@@H]1C2	25	3	-7.08627	-1.5845381426917433	4.450401996212625	0.9049491921613106	1.8036	295.404
1916	CC(C)c1ccc2c(c1)[C@H]1CCN(S(C)(=O)=O)[C@H](C1)C2C	25	3	-6.76786	-1.4768681306125635	4.295983645324022	0.8391503742041259	3.434700000000002	307.459
1917	CN1CC[C@H]2C[C@@H]1C(C)(NS(C)(=O)=O)c1ccccc12	25	3	-7.86306	-1.7582336671159495	4.489400317890946	0.9019620062701308	1.6424	294.42
1918	CCNCC1(C)c2ccc(S(C)(=O)=O)cc2[C@H]2CCN(C)[C@@H]1C2	25	3	-8.60933	-1.7951694003739955	4.577909410358457	0.9152219171204168	2.1487	336.50100000000015
1919	CNCC1(C)c2ccc(F)cc2[C@H]2CCN[C@@H]1C2	25	3	-9.15199	-2.157144730117157	4.735108915994508	0.8377782289371731	2.152	248.34499999999994
1920	CCN1CC[C@H]2C[C@@H]1C(C)(CNC)c1ccc(F)cc12	25	3	-8.10511	-1.8123576925113318	4.598978015193643	0.9129889961656424	2.8843000000000014	276.399
1921	CC(C)c1ccc2c(c1)C(C)(CN)[C@H]1C[C@@H]2CCN1C	25	3	-9.15978	-2.048189073894302	4.5362531850238135	0.8954522833641823	3.217800000000002	272.4359999999999
1922	CN1CC[C@H]2C[C@@H]1Cc1cc(-c3cccc(Br)c3)c(CO)cc12	25	3	-8.30792	-1.7323210708330525	4.040844086742968	0.8477801059175457	4.342300000000004	372.3060000000001
1923	NCC1c2ccc(Br)cc2[C@H]2CCN[C@@H]1C2	25	3	-8.5045	-2.126125	4.5234348829192905	0.8288875742954266	2.3406000000000002	281.197
1924	CCNCC1SCc2ccc3c(c21)[C@@H]1C[C@H](C3)N(C)CC1c1ccccc1	25	3	-9.24194	-1.7786121822781231	4.890728659381526	0.829250634684362	4.711600000000005	378.5850000000001
1925	CCN1CC(c2ccccc2)[C@H]2C[C@@H]1Cc1ccc3c(c12)C(CCN)SC3	25	3	-10.0824	-1.9403587846924941	4.908795261134204	0.8252388798719705	4.841000000000004	378.58500000000015
1926	c1cc2c(cc1C1SCc3c1ccc1c3[C@H]3CCN[C@@H](C1)C3)OCO2	25	3	-7.8749	-1.57498	4.742260346088738	0.8362920110523787	4.143200000000004	351.4710000000001
1927	CCN(C)CC1SCc2ccc3c(c21)[C@@H]1C[C@H](C3)NCC1c1ccccc1	25	3	-9.24181	-1.7785871637664583	5.011994676908302	0.829250634684362	4.711600000000004	378.5850000000001
1928	CC(C)c1cccc(C2CN[C@H]3Cc4ccc5c(c4[C@@H]2C3)CSC5)c1	25	3	-7.22577	-1.445154	4.665851401937	0.7849803107258035	5.342200000000005	349.54300000000006
1929	CCN1CC(c2ccccc2)[C@H]2C[C@@H]1Cc1ccc3c(c12)C(CCNC)SC3	25	3	-9.95786	-1.8818586535998316	4.890414015925501	0.7618337188622919	5.101700000000005	392.61200000000014
1930	CNCC1SCc2ccc3c(c21)[C@@H]1C[C@H](C3)NCC1c1ccccc1	25	3	-9.2105	-1.8420999999999998	4.994970734162264	0.8755032523977617	3.979300000000003	350.53100000000006
1931	NCCCC1SCc2ccc3c(c21)[C@@H]1C[C@H](C3)NCC1c1ccccc1	25	3	-10.402	-2.04000003770739	4.952181022981318	0.8388249433032698	4.498800000000004	364.55800000000005
1932	CN1CC(c2ccccc2)[C@H]2C[C@@H]1Cc1ccc3c(c12)C(CCN)SC3	25	3	-10.5234	-2.063808536513166	4.901591880544806	0.872289119168449	4.450900000000003	364.55800000000016
1933	CCCc1cccc2c1C[C@H]1C[C@@H]2CC23CNCC2CS(=O)[N+]13	25	1	-9.18832	-1.9158971609689013	6.3231168291453015	0.8440493520012913	2.2168	330.497
1934	CCc1cccc2c1[C@@H]1C[C@H](C2)[N+]2S(=O)CC3CNCC32C1	25	1	-9.18781	-1.958847673739241	6.4677260986337695	0.8023549236401207	1.8267	316.4700000000001
1935	O=S1CC2CNCC23C[C@H]2C[C@H](Cc4c(-c5ccccc5)cccc42)[N+]13	25	1	-9.40786	-1.845033143121116	5.937433151864719	0.7898856841148694	2.931300000000001	364.514
1936	Cc1ccc2c(c1)[C@@H]1C[C@H](C2)[N+]2S(=O)CC3CNCC32C1	25	1	-8.81283	-1.9231171696084608	6.398398659325588	0.7384813605079564	1.5727200000000001	302.44300000000004
1937	CCN1CC2CS(=O)[N+]3[C@H]4Cc5ccccc5[C@H](C4)CC23C1	25	1	-9.03994	-1.9273216838117369	6.203117444787615	0.7408616601960486	1.9965999999999995	316.47000000000014
1938	CS(=O)(=O)c1ccc2c(c1)[C@@H]1C[C@H](C2)[N+]2S(=O)CC3CNCC32C1	25	1	-8.75765	-1.7876478204904251	6.334543053921194	0.7419293805613106	0.6677999999999997	366.5080000000002
1939	Cc1cc(C)c2c(c1)C(C)[C@H]1C[C@@H]2CCN1C	25	3	-8.0251	-1.9463726444790757	4.33097220239095	0.6568025965692652	3.598340000000002	229.36699999999996
1940	CCNCc1ccc2c(c1CO)C(C)[C@H]1C[C@@H]2CCN1C	25	3	-8.62755	-1.882685758905536	4.527415828127838	0.8937018225226572	2.5833000000000013	288.435
1941	CCNCc1cc(F)c2c(c1)C(C)[C@H]1C[C@@H]2CCN1C	25	3	-9.25917	-2.0704133535226723	4.422953839369468	0.9115699674399357	3.230100000000002	276.399
1942	CC1c2c(ccc(CN)c2F)[C@H]2CCN(C)[C@@H]1C2	25	3	-7.93081	-1.8693098437673612	4.520758074365549	0.8273895318059373	2.579300000000001	248.34499999999994
1943	CCN(c1ccc2c(c1)C(C)[C@H]1C[C@@H]2CCN1C)S(=O)(=O)c1ccccc1	25	3	-6.06031	-1.1663072032908604	4.15271112843028	0.7932988547002011	4.196700000000003	384.545
1944	CCNCc1ccc2c(c1)C(c1ccccc1CO)[C@H]1C[C@@H]2CCN1C	25	3	-8.52006	-1.6709212383454366	4.17866629168345	0.8646135599731586	3.6117000000000026	350.50600000000014
1945	CC1c2cc(N(C)c3ccccc3)ccc2[C@H]2CCN(C)[C@@H]1C2	25	3	-7.96061	-1.65990192968689	4.1441795402285875	0.7897873159408105	4.749400000000004	306.4530000000001
1946	CN1CC[C@H]2C[C@@H]1Cc1ccc3c(c12)C(CC1CCNC1)S(=O)C3	25	1	-9.58101	-1.955715476708588	5.506820448418773	0.8952681980623356	2.7235000000000005	344.52400000000006
1947	CN1CCC(C2c3c(ccc4c3[C@H]3CCN(C)[C@@H](C4)C3)CS2=O)C1	25	1	-9.84531	-2.0096654882933875	5.387450921424028	0.782502106513691	2.675600000000001	344.5240000000001
1948	Cc1cc2c(c3c1C[C@H]1C[C@@H]3CCN1C)C(C1CCNC1)S(=O)C2	25	1	-9.89933	-2.020692274618817	5.54805225921667	0.8499793182618794	2.641820000000001	344.52400000000006
1949	CC(C)c1cc2c(c3c1CS(=O)C3C1CCNC1)[C@H]1CCN(C)[C@@H](C2)C1	25	1	-9.21684	-1.80757103898702	5.511748384263663	0.862862274511421	3.456800000000002	372.5780000000002
1950	CN1CC[C@H]2C[C@@H]1Cc1ccc3c(c12)C(C1CCN(S(C)(=O)=O)C1)S(=O)C3	25	1	-9.28263	-1.7864429764292318	5.377684653114664	0.751155437004556	2.0054000000000003	408.58900000000017
1951	CCN1CC[C@H]2C[C@@H]1Cc1cccc(NC(C)=O)c12	25	3	-7.82689	-1.795611713274161	3.9509744694148647	0.884370325837827	2.769000000000001	258.365
1952	CN1CC[C@H]2C[C@@H]1C(c1ccccc1)c1cccc(S(C)(=O)=O)c12	25	3	-7.74333	-1.5806006174987723	4.173403895802567	0.8399034971071059	3.413400000000002	341.4760000000001
1953	CCN1CC[C@H]2C[C@@H]1C(c1ccc(CO)cc1)c1ccccc12	25	3	-8.07912	-1.684612972896794	3.9600097875931635	0.9296174629784791	3.892300000000003	307.437
1954	CC1(CCCN)c2c(Br)cccc2[C@H]2CCN[C@@H]1C2	26	1	-8.75328	-2.0081401549745106	4.761871694462254	0.8956690638699429	3.294900000000002	323.27800000000013
1955	CC1(CCCN)c2cccc(Br)c2[C@H]2CCN[C@@H]1C2	26	1	-9.19825	-2.1102232740748943	4.794553745744306	0.8956690638699429	3.294900000000002	323.27800000000013
1956	Cc1ccc2c(c1)[C@H]1CCN[C@H](C1)C2(C)CCCN	26	1	-8.47516	-1.9443350510704303	4.650758873949433	0.874671274084147	2.840820000000001	258.40899999999993
1957	CCC1(CCCN)c2ccccc2[C@H]2CCN[C@@H]1C2	26	1	-9.34812	-2.144605810110076	4.610336542947103	0.871195666706921	2.922500000000001	258.40900000000005
1958	Cc1cccc2c1C(C)(CCCN)[C@H]1C[C@@H]2CCN1	26	1	-9.79849	-2.2479277741733603	4.666387079077639	0.874671274084147	2.840820000000001	258.4089999999999
1959	CCc1cccc2c1[C@H]1CCN[C@H](C1)C2(C)CCCN	26	1	-8.84701	-1.9782515757620411	4.720755415424991	0.8836747463979461	3.094800000000001	272.4359999999999
1960	c1ccc2c(c1)C[C@@H]1NCC[C@H]2C1c1ccccc1N1CCNCC1	26	2	-9.06707	-1.8134139999999999	4.092552653781047	0.8848591976506601	2.8816000000000006	333.47900000000016
1961	FC(F)(F)c1ccc2c(c1)[C@H]1CCN[C@@H](C2)C1CN1CCNCC1	26	2	-8.4232	-1.7193785001176056	4.469424897179707	0.8652787235809125	2.2283999999999997	339.40500000000014
1962	Fc1cccc(C2[C@@H]3Cc4ccccc4[C@H]2CCN3)c1F	26	2	-8.72431	-1.9038005219647707	4.048654223408578	0.841162015925285	3.7502000000000013	285.337
1963	CC(C)(C)c1cccc2c1C[C@@H]1NCC[C@H]2C1N1CCNCC1	26	2	-9.1783	-1.9138078465400494	4.532859959809008	0.8326795905790221	2.2595	313.4890000000001
1964	CN1CCC(c2cc3c(cc2CO)[C@H]2CCN(C)[C@@H](C3)C2)CC1	26	2	-8.4675	-1.7655958010282806	4.229695135694017	0.9091132132542583	2.7220000000000013	314.4730000000001
1965	CC(C)CCc1cc2c(cc1CN)C[C@H]1C[C@@H]2CCN1C	26	2	-8.566	-1.869254447761511	4.2181846178566325	0.9180929568852986	3.467800000000002	286.46299999999997
1966	CN1CC[C@H]2C[C@@H]1Cc1cc(Br)c(CO)cc12	26	2	-7.37643	-1.7890470605867577	4.227910056448852	0.8610441860543876	2.675300000000001	296.20799999999997
1967	Cc1cc(CN)cc2c1[C@H]1CCN(c3ccc(O)cc3)[C@@H](C2)C1	26	2	-7.31627	-1.5255477521333545	4.00500352730241	0.8929258290517095	3.4680200000000028	308.42500000000007
1968	CNCc1cc(C)c2c(c1)C[C@H]1C[C@@H]2CCN1c1ccc(C#N)cc1	26	2	-7.69577	-1.5391540000000001	4.051560095400323	0.9270971294157883	3.8948000000000027	331.463
1969	Cc1ccc(CO)cc1Cc1cc(C)c2c(c1)C[C@H]1C[C@@H]2CCN1C	26	2	-8.4918	-1.6983599999999999	4.05221973787053	0.9118892646191229	4.120440000000003	335.4910000000001
1970	CCN(Cc1ccc2c(c1)C[C@H]1C[C@@H]2CCN1)S(C)(=O)=O	26	2	-7.23299	-1.5783678178980307	4.221864409251678	0.9234808636896412	1.8598000000000001	308.447
1971	CCCc1cc2c(cc1CN)C[C@H]1C[C@@H]2CCN1	26	2	-7.92087	-1.8669669632990298	4.364168663913821	0.857054727804427	2.4895000000000005	244.38199999999992
1972	Cc1ccc2c(c1-c1cc(F)ccc1F)C[C@H]1C[C@@H]2CCN1	26	2	-7.9704	-1.6992949896407572	4.149786612014832	0.8260951048158914	4.331920000000004	299.36400000000003
1973	Nc1ccc2c(c1)C[C@H]1C[C@@H]2CCN1S(=O)(=O)c1ccccc1	26	2	-5.16214	-1.076380597380588	3.800531499330382	0.8623132831923938	2.761800000000002	328.437
1974	CCN1CC[C@H]2C[C@@H]1Cc1cc(CNS(=O)(=O)c3ccccc3)ccc12	26	2	-8.445	-1.6562007612419642	3.785885887148881	0.8786043373886683	3.289100000000002	370.5180000000001
1975	CC[N+]1(C)CC[C@H]2C[C@@H]1C(C)c1cc(CN)cc(S(C)(=O)=O)c12	26	1	-9.05794	-1.88871105166414	5.288202359954157	0.8616123793189776	2.378400000000001	337.50900000000007
1976	CC[N+]1(C)CC[C@H]2C[C@@H]1C(C)c1cc(CNC)ccc12	26	1	-9.65398	-2.158695553342342	4.98243638485315	0.8337975725334702	3.2356000000000016	273.444
1977	CC[N+]1(C)CC[C@H]2C[C@@H]1C(C)c1cc(CN)c(CO)cc12	26	1	-8.1974	-1.788819333420524	5.2311641435808856	0.8397778470009046	2.4672	289.443
1978	CCCc1c(CN)ccc2c1C(C)[C@H]1C[C@@H]2CC[N+]1(C)CC	26	1	-9.46913	-2.0188252992644014	5.229519324958684	0.837951571664413	3.927400000000003	301.49800000000005
1979	CCc1c(CN)ccc2c1C(C)[C@H]1C[C@@H]2CC[N+]1(C)CC	26	1	-8.92031	-1.9465712284510255	5.2729484937135105	0.8455819281185958	3.5373000000000028	287.471
1980	CCC1c2cc(CN)ccc2[C@H]2CC[N+](C)(CC)[C@@H]1C2	26	1	-9.63418	-2.1542681387468923	5.042249296941061	0.8396652104937412	3.365000000000003	273.444
1981	CC[N+]1(C)CC[C@H]2C[C@@H]1Cc1cc(CN)ccc12	26	1	-9.33092	-2.199318935569727	4.885117060790889	0.7956698518025309	2.4139	245.38999999999996
1982	CCN1CC[C@H]2C[C@@H]1Cc1ccc3c(c12)C(c1ccccc1)SC3	26	3	-9.00779	-1.8387074341787404	4.488599686383155	0.7467657418142988	5.146800000000005	335.5160000000001
1983	CCN1CC[C@H]2C[C@@H]1Cc1ccc3c(c12)C(CN)(N1CCC(C)CC1)SC3	26	3	-9.13266	-1.7575812364724424	5.069352065832959	0.8552401590509993	3.900800000000003	385.6210000000002
1984	CCN1CC[C@H]2C[C@@H]1Cc1c(C(C)C)cc3c(c12)C(CN)SC3	26	3	-9.66352	-2.0149832105288232	5.129226231998355	0.9012569315399392	4.180600000000003	330.5410000000001
1985	CN1CC[C@H]2C[C@@H]1Cc1c2ccc(F)c1S(C)(=O)=O	26	3	-8.30092	-1.9043616536008232	4.216887388547014	0.7904898297766045	1.9631	283.368
1986	CCc1c(NS(C)(=O)=O)ccc2c1C[C@H]1C[C@@H]2CCN1C	26	3	-7.41661	-1.6184369869031636	4.2149799332367515	0.9323284723162378	2.3544	308.44700000000006
1987	CN1CC[C@H]2C[C@@H]1Cc1c(S(C)(=O)=O)ccc(F)c12	26	3	-8.2889	-1.9016040764796993	4.2011586903221625	0.7394719010023132	1.9631	283.368
1988	Cc1c(CCN)ccc2c1C[C@H]1C[C@@H]2CCN1C	26	3	-8.70858	-2.0526319908351813	4.162150303315143	0.8641892903557089	2.2301200000000003	244.38199999999995
1989	C[N+]1(C)CC[C@H]2C[C@@H]1Cc1c2ccc(N)c1S(C)(=O)=O	26	3	-7.9318	-1.773604398393283	4.83691311615358	0.6315045018009947	1.5508	295.42800000000005
1990	CCN1CC(C(=O)NC)[C@H]2C[C@@H]1Cc1ccccc12	26	2	-8.97206	-2.058331729230712	4.099235797026356	0.8767953058690782	1.7826999999999995	258.365
1991	CCCN1CC(c2cccnc2N)[C@H]2C[C@@H]1Cc1ccccc12	26	2	-8.55457	-1.7837511510602302	4.164327353609236	0.9423117005320688	3.571600000000002	307.441
1992	CCN1CC(c2ccc(N)nc2)[C@H]2C[C@@H]1Cc1ccccc12	26	2	-9.04118	-1.927586052700018	4.1620892170988535	0.9244194941214414	3.1815000000000015	293.414
1993	CCN1CC(C)(c2ccc(S(N)(=O)=O)cc2)[C@H]2C[C@@H]1Cc1ccccc12	26	2	-10.2593	-2.0120142652231716	4.32763682066132	0.9032211282462015	3.025800000000001	370.51800000000014
1994	CCN1CC(c2ccc(S(=O)(=O)CN)cc2)[C@H]2C[C@@H]1Cc1ccccc12	26	2	-8.995	-1.7640646355679652	4.217676495425653	0.8988160125033172	2.8942000000000005	370.5180000000001
1995	CCN1CC(c2ccc(=O)[nH]c2)[C@H]2C[C@@H]1Cc1ccc(S(C)(=O)=O)cc12	26	2	-8.80914	-1.7276144906911826	4.419647358069119	0.8974842642147851	2.2961	372.4900000000001
1996	O=C(O)N1CCC(=C2SCc3ccc4c(c32)[C@H]2CCN[C@@H](C4)C2)C1	26	2	-9.3779	-1.9142558215705308	4.898327487389524	0.7584736955373973	3.419900000000002	342.46400000000017
1997	c1cc2c(c3c1CSC3CN1CCCC1)[C@H]1CCN[C@@H](C2)C1	26	2	-8.49045	-1.8101700221814923	4.892510676889064	0.8997808191505879	3.4620000000000024	314.49800000000005
1998	O=C1CCCN1C1SCc2ccc3c(c21)[C@H]1CCN[C@@H](C3)C1	26	2	-8.65981	-1.8462776955034788	4.929479875382876	0.8648316356897804	2.9461000000000004	314.45400000000006
1999	c1ccc(C2SCc3ccc4c(c32)[C@H]2CCN[C@@H](C4)C2)cc1	26	2	-8.76815	-1.8693758611134457	4.595068019546405	0.8370570201556238	4.414500000000003	307.4620000000001
[truncated: 7,571 more rows]
